# Supplementary material for: Genome-wide identification, evolution and function analysis of UGTs superfamily in cotton
Source: Front Mol Biosci. 2022 Sep 13;9:965403. doi: 10.3389/fmolb.2022.965403 (PMC9513525; doi:10.3389/fmolb.2022.965403)
Supplement: Supplementary file 1 [file Table2.XLSX]

## Sheet: GH
Name	Gene ID	Chromosome	Start	End	Strand	Length (bp)	Transcript Length (bp)	CDS Length (bp)	CDS GC Content (%)	Exon Number	Mean Exon Length (bp)	Mean Intron Length (bp)	Protein Length (aa)	Molecular Weight (kDa)	Charge	Isoelectric Point	Grand Average of Hydropathy
GHUGT79-9	GH_A01G0554	A01	6800591	6802008	+	1418	1341	1341	45.6	2	670.5	77	446	49.914	-8.5	5.005	-0.151
GHUGT79-1	GH_A01G0555	A01	6804089	6805452	+	1364	1221	1221	42.8	2	610.5	143	406	45.786	3.5	7.094	-0.034
GHUGT79-10	GH_A01G0556	A01	6821464	6822882	+	1419	1419	1419	45.1	1	1419	No intron	472	52.989	-3.5	5.986	-0.15
GHUGT79-13	GH_A01G0573	A01	6996028	6997404	+	1377	1377	1377	46.1	1	1377	No intron	458	51.09	-8.5	5.09	0.097
GHUGT73-22	GH_A01G0753	A01	11344548	11345999	+	1452	1452	1452	41.9	1	1452	No intron	483	53.881	-2	6.202	-0.153
GHUGT94-1	GH_A01G1298	A01	41552270	41553745	+	1476	1476	1476	40.7	1	1476	No intron	491	56.487	9	7.835	-0.319
GHUGTZOG-1	GH_A01G2112	A01	113083356	113084738	-	1383	1383	1383	45	1	1383	No intron	460	51.545	1	6.59	-0.171
GHUGT74-7	GH_A02G0068	A02	548198	550385	-	2188	1389	1389	43.1	2	694.5	799	462	51.849	-9.5	4.922	0.001
GHUGT92-1	GH_A02G0138	A02	1219246	1220733	-	1488	1488	1488	41.3	1	1488	No intron	495	55.226	6.5	7.42	-0.195
GHUGT72-8	GH_A02G0332	A02	3589131	3590567	+	1437	1437	1437	46.2	1	1437	No intron	478	52.247	-5	5.523	0.069
GHUGT71-7	GH_A02G0633	A02	8947194	8948639	-	1446	1218	1218	46.4	3	406	114	405	45.203	2	6.754	0.035
GHUGT88-1	GH_A02G1169	A02	47870789	47872078	-	1290	1290	1290	47.8	1	1290	No intron	429	47.584	-0.5	6.437	0.033
GHUGT78-1	GH_A02G1650	A02	102365863	102367673	-	1811	1500	1500	46.5	2	750	311	499	54.574	1	6.674	0.074
GHUGT85-1	GH_A02G1673	A02	103252893	103254599	+	1707	1437	1437	43.4	2	718.5	270	478	54.412	-9.5	5.247	-0.154
GHUGT85-14	GH_A02G1674	A02	103346637	103348145	+	1509	1422	1422	42.6	2	711	87	473	53.666	-1.5	6.365	-0.124
GHUGT72-13	GH_A02G1902	A02	107030099	107031274	+	1176	1176	1176	47	1	1176	No intron	391	43.289	6	8.127	0.046
GHUGT74-8	GH_A03G0275	A03	3463517	3464982	-	1466	1371	1371	46.2	2	685.5	95	456	50.215	-9.5	4.857	0.041
GHUGT86-1	GH_A03G0406	A03	5386448	5388830	+	2383	1437	1437	47.8	2	718.5	946	478	53.384	1	6.595	-0.076
GHUGT71-11	GH_A03G0623	A03	10346025	10347380	+	1356	1356	1356	44.4	1	1356	No intron	451	49.948	-8	4.97	0.026
GHUGT71-12	GH_A03G0625	A03	10365032	10366057	-	1026	1026	1026	42.4	1	1026	No intron	341	38.596	2	7.073	0.034
GHUGT71-13	GH_A03G0626	A03	10368957	10370321	-	1365	1365	1365	44.4	1	1365	No intron	454	50.464	-4.5	5.502	-0.001
GHUGT89-5	GH_A03G0860	A03	19477403	19480882	+	3480	2691	2691	47.2	3	897	394.5	896	100.111	1.5	6.605	-0.061
GHUGT89-8	GH_A03G0861	A03	19481246	19482652	-	1407	1407	1407	52	1	1407	No intron	468	51.948	-0.5	6.45	-0.176
GHUGT84-1	GH_A03G2096	A03	108860863	108862284	-	1422	1422	1422	47.7	1	1422	No intron	473	52.784	4.5	7.411	-0.071
GHUGT84-2	GH_A03G2097	A03	108874112	108875482	-	1371	1371	1371	49	1	1371	No intron	456	51.123	-1	6.373	-0.066
GHUGT76-1	GH_A04G0039	A04	397313	398775	+	1463	1374	1374	41.9	2	687	89	457	50.637	2	6.776	0.024
GHUGT73-27	GH_A04G0873	A04	63461147	63462613	-	1467	1467	1467	46.2	1	1467	No intron	488	54.828	7	7.823	-0.111
GHUGT73-23	GH_A04G0874	A04	63503474	63504922	-	1449	1449	1449	43.1	1	1449	No intron	482	53.821	1	6.706	-0.109
GHUGT709-1	GH_A04G1055	A04	74291918	74293445	-	1528	1455	1455	44.5	2	727.5	73	484	54.208	-3	6.155	-0.028
GHUGT89-1	GH_A04G1741	A04	87433199	87434608	+	1410	1410	1410	46.8	1	1410	No intron	469	50.831	-1	6.392	-0.008
GHUGT89-2	GH_A04G1742	A04	87436548	87437971	+	1424	1308	1308	48	2	654	116	435	47.229	-3.5	6.155	-0.036
GHUGT91-2	GH_A05G0314	A05	3014391	3015797	+	1407	1407	1407	44.8	1	1407	No intron	468	52.763	-3.5	5.992	-0.112
GHUGT73-17	GH_A05G0321	A05	3139650	3141095	+	1446	1446	1446	42.5	1	1446	No intron	481	54.164	-1.5	6.321	-0.073
GHUGT78-2	GH_A05G0492	A05	4537149	4538541	-	1393	1269	1269	43.7	2	634.5	124	422	46.543	4.5	6.982	0.027
GHUGT85-2	GH_A05G2255	A05	21819951	21821499	+	1549	1452	1452	43.5	2	726	97	483	54.217	0	6.507	-0.235
GHUGT80-5	GH_A05G2439	A05	24711684	24718620	+	6937	1983	1983	42.8	15	132.2	353.9	660	73.698	-2	6.336	-0.332
GHUGT76-9	GH_A05G3098	A05	40977864	40980042	+	2179	1404	1404	44.3	3	468	387.5	467	52.711	-4	5.842	-0.002
GHUGT74-12	GH_A05G3160	A05	44191051	44193465	+	2415	1362	1362	45.6	2	681	1053	453	50.222	5.5	7.232	-0.017
GHUGT74-1	GH_A05G3403	A05	74776174	74777633	+	1460	1386	1386	47.3	2	693	74	461	51.572	-2.5	6.197	-0.179
GHUGT76-10	GH_A05G3656	A05	95905669	95907148	-	1480	1401	1401	43	2	700.5	79	466	52.515	7	7.603	-0.17
GHUGT708-1	GH_A05G3901	A05	102302612	102304042	-	1431	1431	1431	45.4	1	1431	No intron	476	51.793	1	6.63	-0.108
GHUGT83-1	GH_A05G3920	A05	102635574	102637039	-	1466	1374	1374	44.2	2	687	92	457	50.993	-8.5	5.07	-0.067
GHUGT78-5	GH_A05G4283	A05	109773196	109774810	+	1615	1341	1341	44	2	670.5	274	446	49.332	6	7.567	-0.027
GHUGT78-6	GH_A05G4285	A05	109787123	109789346	+	2224	1362	1362	43.8	2	681	862	453	49.915	-0.5	6.438	-0.064
GHUGT73-1	GH_A06G0204	A06	2094519	2095991	+	1473	1473	1473	42.4	1	1473	No intron	490	54.772	-7	5.63	-0.14
GHUGT91-3	GH_A06G0317	A06	3624035	3625468	+	1434	1434	1434	44.9	1	1434	No intron	477	53.111	-8.5	5.113	-0.123
GHUGT78-7	GH_A06G0600	A06	10088639	10090181	-	1543	1350	1350	43.5	2	675	193	449	49.588	-2	6.19	-0.048
GHUGT79-2	GH_A06G2172	A06	124665228	124666582	+	1355	1200	1200	42.9	3	400	77.5	399	44.612	-2.5	6.262	-0.071
GHUGT79-3	GH_A06G2287	A06	125669509	125670879	+	1371	1371	1371	42	1	1371	No intron	456	50.788	-6.5	5.596	0.095
GHUGT76-2	GH_A07G1106	A07	16903731	16906241	+	2511	1338	1338	41.8	2	669	1173	445	49.844	2	6.738	-0.041
GHUGT76-3	GH_A07G1107	A07	16926828	16928346	-	1519	1371	1371	42.9	2	685.5	148	456	51.109	0	6.508	-0.113
GHUGT76-4	GH_A07G1112	A07	17094519	17095977	+	1459	1344	1344	45	2	672	115	447	49.593	-6	5.468	-0.03
GHUGT76-13	GH_A07G1115	A07	17184999	17189172	+	4174	1152	1152	40.2	4	288	1007.3	383	42.677	1	6.614	0.134
GHUGT72-1	GH_A07G1505	A07	29653734	29655149	-	1416	1416	1416	47.1	1	1416	No intron	471	51.949	2.5	6.844	-0.105
GHUGT80-1	GH_A07G1692	A07	43104461	43126691	-	22231	1878	1878	45	14	134.1	1565.6	625	68.691	0.5	6.556	-0.267
GHUGT82-1	GH_A07G2044	A07	83065051	83067341	-	2291	1401	1401	45	2	700.5	890	466	52.921	2.5	6.787	-0.15
GHUGT71-8	GH_A07G2058	A07	84300017	84301456	+	1440	1440	1440	48.9	1	1440	No intron	479	52.935	-9	5.202	-0.059
GHUGT74-13	GH_A07G2221	A07	90769699	90772201	+	2503	1374	1374	46.4	2	687	1129	457	50.848	-8.5	5.07	-0.052
GHUGT88-5	GH_A07G2489	A07	94826007	94827260	+	1254	1254	1254	44.6	1	1254	No intron	417	46.619	-1	6.402	0.027
GHUGT88-6	GH_A07G2490	A07	94837519	94839385	+	1867	1449	1449	45.1	2	724.5	418	482	53.854	1	6.628	-0.111
GHUGT88-7	GH_A07G2492	A07	94862760	94864178	+	1419	1419	1419	45	1	1419	No intron	472	52.608	1	6.63	-0.063
GHUGT90-1	GH_A07G2528	A07	95367229	95368650	-	1422	1422	1422	43.6	1	1422	No intron	473	53.7	-1.5	6.102	-0.083
GHUGT80-2	GH_A08G0523	A08	6055448	6066766	-	11319	1896	1896	45.2	14	135.4	724.8	631	69.262	-4	6.106	-0.297
GHUGT92-2	GH_A08G0835	A08	17106854	17108386	+	1533	1533	1533	43.6	1	1533	No intron	510	57.442	0.5	6.566	-0.152
GHUGT78-8	GH_A08G0973	A08	36950644	36953279	+	2636	1368	1368	48.9	2	684	1268	455	50.477	6	7.43	-0.157
GHUGT83-2	GH_A09G0102	A09	2469823	2471413	+	1591	1341	1341	40.1	2	670.5	250	446	50.396	5	7.759	-0.237
GHUGT73-28	GH_A09G1611	A09	72759587	72761065	-	1479	1479	1479	45	1	1479	No intron	492	55.459	8.5	7.99	-0.111
GHUGT73-13	GH_A09G1612	A09	72763134	72764615	-	1482	1482	1482	43.8	1	1482	No intron	493	54.794	-5	5.818	-0.147
GHUGT89-10	GH_A09G2272	A09	79531717	79533042	-	1326	1326	1326	45.2	1	1326	No intron	441	48.862	-3.5	6.158	0.052
GHUGT89-11	GH_A09G2273	A09	79535971	79537344	-	1374	1374	1374	46.4	1	1374	No intron	457	50.228	10.5	8.296	0.12
GHUGT89-12	GH_A09G2275	A09	79574343	79575722	+	1380	1380	1380	44.3	1	1380	No intron	459	50.318	8	8.063	0.104
GHUGT73-2	GH_A10G1327	A10	65036292	65037764	-	1473	1473	1473	41.6	1	1473	No intron	490	54.856	-12	5.107	-0.156
GHUGT74-4	GH_A10G1587	A10	81628562	81630567	+	2006	1365	1365	45.7	2	682.5	641	454	51.631	-7	5.492	-0.3
GHUGT73-14	GH_A10G1911	A10	99955463	99956929	-	1467	1467	1467	44	1	1467	No intron	488	54.652	5.5	7.86	-0.094
GHUGT73-15	GH_A10G1912	A10	99965949	99982507	-	16559	2874	2874	44.3	2	1437	13685	957	106.986	9	7.624	-0.062
GHUGT76-14	GH_A10G2504	A10	112715112	112716604	+	1493	1413	1413	41.4	2	706.5	80	470	52.621	-7	5.569	-0.089
GHUGT709-2	GH_A10G2507	A10	112739376	112757037	-	17662	1386	1386	43.9	3	462	8138	461	52.124	-4	6.03	-0.157
GHUGT709-3	GH_A10G2508	A10	112759205	112761325	-	2121	1437	1437	44	2	718.5	684	478	53.552	-7	5.356	-0.072
GHUGT85-3	GH_A11G0546	A11	4877731	4879520	-	1790	1440	1440	43.8	2	720	350	479	53.77	-6	5.475	-0.181
GHUGT72-2	GH_A11G0995	A11	9071575	9072993	+	1419	1419	1419	49.7	1	1419	No intron	472	51.852	1	6.681	-0.168
GHUGT83-3	GH_A11G1358	A11	14679875	14681305	+	1431	1302	1302	41.5	2	651	129	433	48.605	-2.5	6.061	-0.106
GHUGT84-6	GH_A11G2343	A11	63450195	63451613	-	1419	1419	1419	44.4	1	1419	No intron	472	52.112	-2	6.129	-0.026
GHUGT73-18	GH_A11G3688	A11	120815496	120816965	-	1470	1470	1470	43.1	1	1470	No intron	489	54.872	-1.5	6.333	-0.112
GHUGT85-4	GH_A12G0142	A12	2007838	2009351	+	1514	1440	1440	45.3	2	720	74	479	54.208	-5.5	5.761	-0.153
GHUGT71-3	GH_A12G0482	A12	9484179	9485660	+	1482	1482	1482	48.7	1	1482	No intron	493	54.57	4	6.859	0.053
GHUGT71-4	GH_A12G0483	A12	9501629	9503116	+	1488	1488	1488	48.8	1	1488	No intron	495	54.959	-3	6.231	-0.014
GHUGT72-14	GH_A12G0667	A12	15461106	15462539	-	1434	1434	1434	44.6	1	1434	No intron	477	52.598	-5	5.78	0.093
GHUGT72-9	GH_A12G0668	A12	15706407	15707852	-	1446	1446	1446	42.9	1	1446	No intron	481	53.735	-7	5.469	0.129
GHUGT72-3	GH_A12G1274	A12	81044823	81046235	+	1413	1413	1413	48.5	1	1413	No intron	470	52.039	1.5	6.793	-0.112
GHUGT83-4	GH_A12G2006	A12	97513358	97514813	-	1456	1380	1380	45.1	2	690	76	459	50.347	-4	5.943	-0.038
GHUGT83-5	GH_A12G2008	A12	97549675	97551519	-	1845	1377	1377	45	2	688.5	468	458	50.697	-4.5	5.978	0.032
GHUGT91-4	GH_A13G0186	A13	1973119	1974511	-	1393	1161	1161	45.6	2	580.5	232	386	43.599	-4.5	5.494	-0.118
GHUGT91-5	GH_A13G0189	A13	1998651	2000051	-	1401	1401	1401	45.3	1	1401	No intron	466	52.682	3.5	6.915	-0.14
GHUGT73-3	GH_A13G0419	A13	5165123	5166565	+	1443	1443	1443	45.7	1	1443	No intron	480	53.953	-4	6.042	-0.122
GHUGT73-4	GH_A13G0420	A13	5177448	5178920	+	1473	1473	1473	42	1	1473	No intron	490	54.865	-6.5	5.641	-0.152
GHUGT85-5	GH_A13G0726	A13	15337568	15340014	-	2447	1449	1449	49.6	2	724.5	998	482	54.316	-1	6.394	-0.155
GHUGT708-2	GH_A13G0910	A13	31927160	31928491	+	1332	1332	1332	45.4	1	1332	No intron	443	48.639	-0.5	6.435	0.025
GHUGT73-11	GH_A13G1830	A13	99220325	99221812	-	1488	1488	1488	47.2	1	1488	No intron	495	55.831	-8	5.301	-0.176
GHUGT87-3	GH_A13G2627	A13	110249125	110250599	+	1475	1383	1383	42.7	2	691.5	92	460	51.73	-6.5	5.462	-0.04
GHUGT87-1	GH_A13G2629	A13	110255758	110257208	+	1451	1338	1338	44.9	2	669	113	445	49.882	4.5	7.044	0.008
GHUGT79-11	GH_D01G0549	D01	6193544	6194914	+	1371	1371	1371	44.5	1	1371	No intron	456	50.857	-4.5	5.803	-0.062
GHUGT79-12	GH_D01G0550	D01	6207504	6208922	+	1419	1419	1419	45.2	1	1419	No intron	472	52.97	-2.5	6.145	-0.165
GHUGT79-14	GH_D01G0560	D01	6303729	6304892	+	1164	1164	1164	47.4	1	1164	No intron	387	43.067	-6.5	5.241	0.199
GHUGT73-24	GH_D01G0757	D01	9834444	9835940	+	1497	1497	1497	42.9	1	1497	No intron	498	55.71	2	6.784	-0.195
GHUGT73-25	GH_D01G0972	D01	13606662	13608116	+	1455	1455	1455	42.7	1	1455	No intron	484	53.993	0	6.514	-0.124
GHUGT94-2	GH_D01G1383	D01	26121566	26122966	-	1401	1401	1401	41.5	1	1401	No intron	466	52.922	7.5	7.367	-0.268
GHUGT74-2	GH_D01G1589	D01	40517595	40519373	+	1779	1380	1380	46	2	690	399	459	51.546	-6	5.65	-0.261
GHUGTZOG-2	GH_D01G2203	D01	60464795	60466177	-	1383	1383	1383	44.8	1	1383	No intron	460	51.704	5.5	7.039	-0.198
GHUGT74-9	GH_D02G0068	D02	539930	541972	-	2043	1389	1389	42.8	2	694.5	654	462	51.976	-8	5.004	0.005
GHUGT74-10	GH_D02G0069	D02	544681	546904	-	2224	1389	1389	42.7	2	694.5	835	462	51.816	-12.5	4.804	0.002
GHUGT74-11	GH_D02G0070	D02	548529	550722	-	2194	1389	1389	42.4	2	694.5	805	462	51.845	-10	4.917	0.039
GHUGT92-3	GH_D02G0143	D02	1368899	1370380	-	1482	1482	1482	41.5	1	1482	No intron	493	54.93	7.5	7.676	-0.203
GHUGT75-1	GH_D02G0211	D02	2324846	2326363	-	1518	1518	1518	45.8	1	1518	No intron	505	56.896	-3.5	6.074	-0.253
GHUGT75-2	GH_D02G0212	D02	2348006	2354832	+	6827	1410	1410	47.6	2	705	5417	469	52.653	-11.5	4.916	-0.247
GHUGT75-3	GH_D02G0213	D02	2364158	2370212	+	6055	1410	1410	47.1	2	705	4645	469	53.247	-8.5	5.157	-0.207
GHUGT75-4	GH_D02G0214	D02	2378860	2380212	+	1353	1353	1353	47	1	1353	No intron	450	50.963	-10	5.027	-0.164
GHUGT72-10	GH_D02G0359	D02	4505513	4506949	+	1437	1437	1437	46.6	1	1437	No intron	478	52.342	-4	5.716	0.033
GHUGT71-17	GH_D02G0647	D02	8473136	8474317	-	1182	1182	1182	47.1	1	1182	No intron	393	43.256	-5.5	5.719	-0.008
GHUGT71-9	GH_D02G0649	D02	8522153	8523574	-	1422	1422	1422	46.9	1	1422	No intron	473	52.744	-5.5	5.855	-0.058
GHUGT84-3	GH_D02G2267	D02	67257335	67258756	-	1422	1422	1422	47.7	1	1422	No intron	473	52.871	3	7.009	-0.098
GHUGT84-4	GH_D02G2268	D02	67263240	67264721	-	1482	1482	1482	49.4	1	1482	No intron	493	54.764	-7	5.593	-0.132
GHUGT84-5	GH_D02G2269	D02	67277152	67278549	-	1398	1398	1398	46.5	1	1398	No intron	465	51.662	-0.5	6.445	0.066
GHUGT72-15	GH_D03G0163	D03	1209839	1211371	-	1533	1533	1533	46.6	1	1533	No intron	510	56.397	8.5	8.15	0.206
GHUGT85-6	GH_D03G0387	D03	4447198	4540533	+	93336	1416	1416	44.1	3	472	45960	471	52.747	1	6.658	-0.148
GHUGT85-7	GH_D03G0388	D03	4678212	4679727	-	1516	1437	1437	42.6	2	718.5	79	478	54.094	-5.5	5.868	-0.167
GHUGT85-8	GH_D03G0390	D03	4698436	4700045	-	1610	1443	1443	42.6	2	721.5	167	480	53.924	-0.5	6.444	-0.125
GHUGT85-9	GH_D03G0392	D03	4764054	4765616	-	1563	1428	1428	43.9	2	714	135	475	53.15	0	6.503	-0.118
GHUGT75-5	GH_D03G0479	D03	6515700	6517061	-	1362	1362	1362	45.2	1	1362	No intron	453	50.958	-4.5	5.99	-0.247
GHUGT78-3	GH_D03G0521	D03	7685973	7688097	-	2125	1362	1362	47.4	2	681	763	453	49.346	-1	6.355	0.074
GHUGT88-2	GH_D03G0894	D03	32004577	32006019	+	1443	1443	1443	48.4	1	1443	No intron	480	53.215	3.5	6.988	0.06
GHUGT89-6	GH_D03G1125	D03	39224756	39226201	+	1446	1446	1446	52.4	1	1446	No intron	481	53.156	-1	6.414	0.073
GHUGT89-9	GH_D03G1126	D03	39228539	39229945	-	1407	1407	1407	52	1	1407	No intron	468	51.915	-3	6.151	-0.162
GHUGT71-14	GH_D03G1328	D03	44448179	44449573	+	1395	1395	1395	44.3	1	1395	No intron	464	51.401	-6.5	5.186	0.016
GHUGT86-2	GH_D03G1566	D03	48840755	48843094	-	2340	1437	1437	47.7	2	718.5	903	478	53.361	1	6.595	-0.086
GHUGT78-9	GH_D04G0092	D04	1154698	1157193	-	2496	1353	1353	43.9	2	676.5	1143	450	49.374	0.5	6.57	-0.062
GHUGT78-10	GH_D04G0093	D04	1164845	1166686	-	1842	1365	1365	44.8	2	682.5	477	454	50.036	9	7.849	-0.044
GHUGT83-6	GH_D04G0449	D04	6775611	6777072	+	1462	1374	1374	44.5	2	687	88	457	50.905	-7.5	5.174	-0.084
GHUGT708-4	GH_D04G0467	D04	7005098	7006528	+	1431	1431	1431	45.6	1	1431	No intron	476	51.636	3.5	7.003	-0.084
GHUGT709-4	GH_D04G0688	D04	11835047	11837271	-	2225	1473	1473	43.3	2	736.5	752	490	54.809	2	6.746	-0.143
GHUGT73-26	GH_D04G1194	D04	39759120	39760568	-	1449	1449	1449	43.7	1	1449	No intron	482	53.742	1	6.706	-0.117
GHUGT73-5	GH_D04G1782	D04	53606893	53608422	-	1530	1530	1530	43.1	1	1530	No intron	509	57.421	10.5	8.161	-0.17
GHUGT89-3	GH_D04G2091	D04	56682655	56684052	+	1398	1398	1398	46.8	1	1398	No intron	465	50.348	0	6.507	0.054
GHUGT91-6	GH_D05G0318	D05	2644021	2645678	+	1658	1188	1188	43.9	5	237.6	117.5	395	44.126	-1	6.38	-0.111
GHUGT91-7	GH_D05G0319	D05	2653872	2655266	+	1395	1395	1395	43.6	1	1395	No intron	464	52.153	-2.5	6.237	-0.081
GHUGT91-8	GH_D05G0320	D05	2660130	2661533	+	1404	1404	1404	44.9	1	1404	No intron	467	52.623	-4	5.855	-0.117
GHUGT73-19	GH_D05G0329	D05	2722525	2723976	+	1452	1452	1452	42.2	1	1452	No intron	483	54.344	0.5	6.567	-0.08
GHUGT78-4	GH_D05G0491	D05	3894091	3895482	-	1392	1392	1392	43.3	1	1392	No intron	463	50.857	3	6.828	0.003
GHUGT71-15	GH_D05G0689	D05	5485208	5486690	-	1483	1113	1113	45.3	4	278.3	123.3	370	41.63	0.5	6.586	-0.175
GHUGT71-16	GH_D05G0690	D05	5487261	5488718	-	1458	1458	1458	45.7	1	1458	No intron	485	54.085	-9	5.531	-0.041
GHUGT87-4	GH_D05G1088	D05	8907616	8909677	+	2062	1410	1410	46.2	2	705	652	469	52.582	-6	5.589	0.003
GHUGT85-10	GH_D05G2278	D05	19887254	19888805	+	1552	1452	1452	45.4	2	726	100	483	54.286	-8	5.453	-0.266
GHUGT80-6	GH_D05G2457	D05	22340671	22347647	+	6977	1983	1983	42.7	15	132.2	356.7	660	73.551	-7.5	5.742	-0.304
GHUGT76-11	GH_D05G3101	D05	32972168	32973614	+	1447	1365	1365	43.6	2	682.5	82	454	51.308	-7	5.315	0.065
GHUGT74-14	GH_D05G3171	D05	34901954	34904368	+	2415	1362	1362	45.7	2	681	1053	453	50.148	5	7.202	-0.044
GHUGT74-3	GH_D05G3357	D05	45848954	45850413	-	1460	1386	1386	47.2	2	693	74	461	51.662	-7	5.462	-0.204
GHUGT79-4	GH_D05G3919	D05	61403240	61404610	-	1371	1371	1371	41	1	1371	No intron	456	50.899	4.5	6.978	0.007
GHUGT76-5	GH_D05G4035	D05	63574345	63576217	-	1873	1368	1368	41.9	2	684	505	455	50.474	2	6.773	0.025
GHUGT73-6	GH_D06G0189	D06	1886773	1888245	+	1473	1473	1473	42.3	1	1473	No intron	490	54.833	-6	5.767	-0.109
GHUGT91-9	GH_D06G0303	D06	3440152	3441564	+	1413	1413	1413	43.9	1	1413	No intron	470	52.591	-7.5	5.225	-0.099
GHUGT78-11	GH_D06G0576	D06	8434308	8435858	-	1551	1350	1350	43.6	2	675	201	449	49.543	0	6.515	-0.034
GHUGT79-5	GH_D06G2205	D06	63508400	63509770	+	1371	1371	1371	43.6	1	1371	No intron	456	50.668	4.5	6.974	0.047
GHUGT79-6	GH_D06G2326	D06	64552822	64554192	+	1371	1371	1371	42.5	1	1371	No intron	456	50.756	-3	6.099	0.049
GHUGT79-7	GH_D06G2454	scaffold8868_obj_D06	71	1252	+	1182	1182	1182	44	1	1182	No intron	393	43.346	-2	6.184	0.04
GHUGT74-5	GH_D07G0977	D07	11318598	11320849	+	2252	1047	1047	46.8	3	349	602.5	348	39.131	-7	4.925	0.057
GHUGT76-6	GH_D07G1091	D07	13278918	13281336	+	2419	1338	1338	42.7	2	669	1081	445	49.688	-1.5	6.343	-0.04
GHUGT76-7	GH_D07G1096	D07	13354818	13356276	+	1459	1344	1344	45	2	672	115	447	49.445	-7.5	5.191	0.01
GHUGT76-8	GH_D07G1097	D07	13375851	13377304	+	1454	1335	1335	41.9	2	667.5	119	444	49.803	6	7.367	-0.011
GHUGT76-12	GH_D07G1099	D07	13429043	13430514	+	1472	1329	1329	41.5	2	664.5	143	442	49.01	-4.5	5.981	0.014
GHUGT72-4	GH_D07G1507	D07	22184791	22186206	-	1416	1416	1416	47.1	1	1416	No intron	471	52.078	2.5	6.84	-0.067
GHUGT80-3	GH_D07G1691	D07	29734304	29754564	-	20261	1878	1878	45	14	134.1	1414.1	625	68.73	1	6.594	-0.26
GHUGT82-2	GH_D07G2037	D07	48958477	48960703	-	2227	1401	1401	45.3	2	700.5	826	466	52.837	3	6.873	-0.154
GHUGT71-1	GH_D07G2042	D07	49224425	49225873	+	1449	1449	1449	49.1	1	1449	No intron	482	53.132	-4.5	5.916	-0.031
GHUGT71-2	GH_D07G2043	D07	49291430	49292869	-	1440	1440	1440	48.8	1	1440	No intron	479	52.977	-9	5.208	-0.041
GHUGT74-15	GH_D07G2155	D07	52677414	52683971	+	6558	1374	1374	44.8	2	687	5184	457	51.738	6	7.393	-0.099
GHUGT90-2	GH_D07G2467	D07	57036749	57038170	-	1422	1422	1422	43.2	1	1422	No intron	473	53.529	-2	5.872	-0.068
GHUGT80-4	GH_D08G0533	D08	5560477	5571607	-	11131	1896	1896	45.2	14	135.4	710.4	631	69.086	-3	6.213	-0.279
GHUGT92-4	GH_D08G0839	D08	12874111	12875640	+	1530	1530	1530	44.1	1	1530	No intron	509	57.233	3.5	6.914	-0.175
GHUGT78-12	GH_D08G0942	D08	18869310	18871918	-	2609	1368	1368	48.5	2	684	1241	455	50.564	8.5	7.984	-0.164
GHUGT83-7	GH_D09G0103	D09	2413581	2415156	+	1576	1341	1341	40.9	2	670.5	235	446	49.879	2.5	6.973	-0.184
GHUGT73-29	GH_D09G1556	D09	42548266	42549744	-	1479	1479	1479	45.2	1	1479	No intron	492	55.313	6.5	7.649	-0.122
GHUGT73-20	GH_D09G1557	D09	42551919	42553400	-	1482	1482	1482	43.9	1	1482	No intron	493	54.9	-5.5	5.793	-0.128
GHUGT89-13	GH_D09G2206	D09	48770496	48771815	-	1320	1320	1320	44.6	1	1320	No intron	439	48.571	-2.5	6.229	0.105
GHUGT89-14	GH_D09G2207	D09	48779889	48781175	-	1287	1287	1287	46.7	1	1287	No intron	428	46.956	9	8.044	0.146
GHUGT89-7	GH_D09G2210	D09	48789174	48790535	+	1362	1362	1362	45.4	1	1362	No intron	453	49.474	2.5	6.797	0.103
GHUGT74-6	GH_D10G1299	D10	19904978	19906981	-	2004	1365	1365	46	2	682.5	639	454	51.371	-12	4.929	-0.296
GHUGT73-16	GH_D10G2003	D10	53514931	53516397	-	1467	1467	1467	45.1	1	1467	No intron	488	54.44	-0.5	6.411	-0.051
GHUGT76-15	GH_D10G2633	D10	64928617	64930111	+	1495	1413	1413	41.5	2	706.5	82	470	52.73	-4.5	5.987	-0.091
GHUGT709-5	GH_D10G2634	D10	64930973	64932967	-	1995	1461	1461	43.1	2	730.5	534	486	55.127	4	7.262	-0.236
GHUGT709-6	GH_D10G2635	D10	64934758	64936529	-	1772	1491	1491	42.9	2	745.5	281	496	56.353	-6	5.648	-0.204
GHUGT709-7	GH_D10G2636	D10	64951859	64967116	-	15258	1461	1461	43.1	2	730.5	13797	486	55.088	0	6.507	-0.154
GHUGT709-8	GH_D10G2640	D10	65030695	65032780	-	2086	1278	1278	43	2	639	808	425	48.149	0	6.511	-0.134
GHUGT709-9	GH_D10G2641	D10	65036352	65038494	-	2143	1443	1443	44	2	721.5	700	480	53.768	-7	5.351	-0.076
GHUGT94-3	GH_D10G2716	D10	66104773	66106062	-	1290	1290	1290	43.6	1	1290	No intron	429	48.787	1.5	6.795	-0.223
GHUGT83-8	GH_D11G0779	D11	6288813	6291316	+	2504	1371	1371	40.6	2	685.5	1133	456	51.133	-5	5.633	-0.061
GHUGT72-5	GH_D11G1025	D11	8551302	8552720	+	1419	1419	1419	49.9	1	1419	No intron	472	51.848	4	7.307	-0.165
GHUGT79-8	GH_D11G1499	D11	14203831	14205231	+	1401	1401	1401	47.9	1	1401	No intron	466	51.743	2	6.744	-0.003
GHUGT84-7	GH_D11G2111	D11	25800671	25802089	+	1419	1419	1419	44.7	1	1419	No intron	472	52.146	-4	5.716	-0.078
GHUGT88-8	GH_D11G3364	D11	66121663	66123081	+	1419	1419	1419	44.7	1	1419	No intron	472	52.712	-3.5	6.059	-0.061
GHUGT73-21	GH_D11G3717	D11	70806097	70807569	-	1473	1473	1473	42.9	1	1473	No intron	490	54.885	-4	5.972	-0.127
GHUGT85-11	GH_D12G0151	D12	1884291	1885804	+	1514	1440	1440	45.9	2	720	74	479	54.102	2.5	6.785	-0.119
GHUGT73-7	GH_D12G0227	D12	2835767	2837230	-	1464	1464	1464	43.7	1	1464	No intron	487	55.061	-6.5	5.421	-0.196
GHUGT71-5	GH_D12G0495	D12	7360390	7361871	+	1482	1482	1482	49.4	1	1482	No intron	493	54.409	-4.5	6.1	0.033
GHUGT71-6	GH_D12G0496	D12	7373639	7375126	+	1488	1488	1488	48.8	1	1488	No intron	495	54.854	-10.5	5.384	0.01
GHUGT72-16	GH_D12G0676	D12	11750894	11752327	-	1434	1281	1281	45.4	2	640.5	153	426	46.638	-0.5	6.442	0.067
GHUGT72-11	GH_D12G0677	D12	11793881	11795302	-	1422	1422	1422	46.1	1	1422	No intron	473	52.276	0.5	6.569	0
GHUGT72-12	GH_D12G0678	D12	11807479	11808924	-	1446	1446	1446	42.7	1	1446	No intron	481	53.495	-6	5.476	0.147
GHUGT91-1	GH_D12G1243	D12	39330870	39332252	+	1383	1383	1383	45.8	1	1383	No intron	460	51.505	-1.5	6.326	-0.058
GHUGT72-6	GH_D12G1290	D12	40136564	40137976	+	1413	1413	1413	48.6	1	1413	No intron	470	51.995	-0.5	6.43	-0.107
GHUGT89-4	GH_D12G1773	D12	48903280	48904710	-	1431	1431	1431	50	1	1431	No intron	476	52.245	3.5	6.796	-0.03
GHUGT72-7	GH_D12G1889	D12	50413858	50415294	+	1437	1437	1437	45.7	1	1437	No intron	478	53.049	-1.5	6.364	-0.042
GHUGT83-9	GH_D12G2004	D12	52117721	52119175	-	1455	1380	1380	45.4	2	690	75	459	50.517	-3.5	5.98	-0.027
GHUGT83-10	GH_D12G2005	D12	52133671	52135023	-	1353	1035	1035	43	3	345	159	344	38.149	-4.5	5.609	0.005
GHUGT83-11	GH_D12G2006	D12	52149065	52150886	-	1822	1377	1377	45.2	2	688.5	445	458	50.665	-4	6.073	-0.011
GHUGT88-3	GH_D12G2766	D12	59776714	59778147	-	1434	1434	1434	49.3	1	1434	No intron	477	52.596	-4.5	5.639	0.149
GHUGT88-4	GH_D12G2767	D12	59780202	59781572	-	1371	1371	1371	50.3	1	1371	No intron	456	50.456	-1	6.369	0.117
GHUGT91-10	GH_D13G0190	D13	1610716	1612116	-	1401	1401	1401	45.6	1	1401	No intron	466	52.808	3	6.88	-0.148
GHUGT73-8	GH_D13G0413	D13	4461305	4462747	+	1443	1443	1443	44.8	1	1443	No intron	480	53.947	-4	5.973	-0.114
GHUGT73-9	GH_D13G0414	D13	4464420	4465868	+	1449	1449	1449	44.5	1	1449	No intron	482	54.513	-3	6.047	-0.223
GHUGT73-10	GH_D13G0415	D13	4473264	4474736	+	1473	1473	1473	42	1	1473	No intron	490	54.998	-6.5	5.642	-0.177
GHUGT85-12	GH_D13G0544	D13	6694961	6698415	-	3455	1449	1449	50	2	724.5	2006	482	54.094	0	6.506	-0.11
GHUGT85-13	GH_D13G0545	D13	6703904	6705998	-	2095	1449	1449	49.9	2	724.5	646	482	54.19	-8	5.459	-0.144
GHUGT708-3	GH_D13G0823	D13	14972277	14973608	-	1332	1332	1332	45.6	1	1332	No intron	443	48.971	2	6.792	0.003
GHUGT73-12	GH_D13G1782	D13	54231329	54232702	+	1374	1374	1374	45.6	1	1374	No intron	457	51.59	-5	5.566	-0.151
GHUGT71-10	GH_D13G2520	D13	63625631	63628937	-	3307	2892	2892	43.3	2	1446	415	963	108.765	-13.5	5.654	-0.058
GHUGT87-5	GH_D13G2618	D13	64309323	64310785	+	1463	1362	1362	45.2	2	681	101	453	50.679	-1.5	6.292	-0.001
GHUGT87-2	GH_D13G2619	D13	64311284	64312737	+	1454	1356	1356	44.2	2	678	98	451	50.561	-3	6.151	-0.045

## Sheet: GB
Name	Gene ID	Chromosome	Start	End	Strand	Length (bp)	Transcript Length (bp)	CDS Length (bp)	CDS GC Content (%)	Exon Number	Mean Exon Length (bp)	Mean Intron Length (bp)	Protein Length (aa)	Molecular Weight (kDa)	Charge	Isoelectric Point	Grand Average of Hydropathy
GBUGT79-12	GB_A01G0559	A01	7005073	7006449	+	1377	1377	1377	46.1	1	1377	No intron	458	51.09	-8.5	5.09	0.097
GBUGT73-27	GB_A01G0750	A01	11383343	11384839	+	1497	1497	1497	42.4	1	1497	No intron	498	55.555	-3.5	5.997	-0.15
GBUGT94-1	GB_A01G1350	A01	40007381	40013565	+	6185	1269	1269	41.7	2	634.5	4916	422	48.374	3.5	6.938	-0.355
GBUGTZOG-1	GB_A01G2216	A01	110450572	110453956	-	3385	1401	1401	44.4	2	700.5	1984	466	52.033	4.5	6.927	-0.14
GBUGT74-9	GB_A02G0063	A02	470003	472197	-	2195	1389	1389	43.1	2	694.5	806	462	51.835	-10.5	4.85	0.002
GBUGT92-1	GB_A02G0135	A02	1152844	1154331	-	1488	1254	1254	42.3	2	627	234	417	46.672	1	6.632	-0.284
GBUGT75-1	GB_A02G0194	A02	2012888	2014297	-	1410	1410	1410	47.4	1	1410	No intron	469	52.82	-16	4.696	-0.182
GBUGT72-7	GB_A02G0326	A02	3633920	3635356	+	1437	1437	1437	46.1	1	1437	No intron	478	52.206	-6	5.36	0.071
GBUGT71-7	GB_A02G0628	A02	9058664	9060133	-	1470	1278	1278	47.3	3	426	96	425	47.151	1	6.635	-0.073
GBUGT88-1	GB_A02G1182	A02	47738136	47739425	-	1290	1290	1290	47.9	1	1290	No intron	429	47.54	-0.5	6.437	0.041
GBUGT75-2	GB_A02G1639	A02	94501194	94502555	-	1362	1362	1362	44.9	1	1362	No intron	453	51.049	-3	6.154	-0.242
GBUGT78-1	GB_A02G1677	A02	96193796	96196796	-	3001	1527	1527	46.2	3	509	737	508	55.734	2.5	6.998	0.097
GBUGT85-1	GB_A02G1703	A02	97119532	97121238	+	1707	1437	1437	43.4	2	718.5	270	478	54.412	-9.5	5.247	-0.154
GBUGT85-14	GB_A02G1705	A02	97213447	97214955	+	1509	1422	1422	42.6	2	711	87	473	53.666	-1.5	6.365	-0.124
GBUGT72-13	GB_A02G1926	A02	100900545	100902104	+	1560	1560	1560	46	1	1560	No intron	519	57.614	9	8.216	0.205
GBUGT74-10	GB_A03G0267	A03	3218906	3220371	-	1466	1371	1371	46.2	2	685.5	95	456	50.187	-9.5	4.857	0.036
GBUGT86-1	GB_A03G0393	A03	5116621	5119002	+	2382	1437	1437	47.7	2	718.5	945	478	53.357	1	6.595	-0.091
GBUGT71-10	GB_A03G0618	A03	9984602	9985957	+	1356	1356	1356	44.4	1	1356	No intron	451	49.944	-8	4.97	0.043
GBUGT89-8	GB_A03G0857	A03	18998993	19000399	-	1407	1407	1407	51.9	1	1407	No intron	468	52.02	-1.5	6.325	-0.183
GBUGT84-1	GB_A03G2181	A03	104833645	104835159	-	1515	1515	1515	48.6	1	1515	No intron	504	56.615	-3	6.157	-0.137
GBUGT76-1	GB_A04G0040	A04	580455	581917	+	1463	1374	1374	42	2	687	89	457	50.647	2	6.776	0.022
GBUGT79-1	GB_A04G0156	A04	2141887	2143257	+	1371	1371	1371	39.7	1	1371	No intron	456	50.937	8.5	7.621	0.006
GBUGT73-33	GB_A04G0905	A04	58074695	58076161	-	1467	1467	1467	46.3	1	1467	No intron	488	54.815	4	7.207	-0.108
GBUGT73-28	GB_A04G0906	A04	58117212	58118660	-	1449	1449	1449	43.1	1	1449	No intron	482	53.777	1	6.706	-0.121
GBUGT73-16	GB_A04G0909	A04	58197383	58198933	-	1551	1551	1551	41.1	1	1551	No intron	516	58.003	2	6.777	-0.086
GBUGT709-1	GB_A04G1096	A04	68599614	68601141	-	1528	1455	1455	44.5	2	727.5	73	484	54.208	-3	6.155	-0.028
GBUGT73-1	GB_A04G1483	A04	78669180	78670616	-	1437	1437	1437	42.7	1	1437	No intron	478	53.898	6.5	7.39	-0.178
GBUGT89-1	GB_A04G1791	A04	81684805	81689562	+	4758	2793	2793	46.7	2	1396.5	1965	930	101.507	0	6.509	-0.022
GBUGT89-2	GB_A04G1792	A04	81692286	81699080	+	6795	1278	1278	48.4	3	426	2758.5	425	46.314	-5.5	5.717	0.113
GBUGT91-3	GB_A05G0318	A05	3221140	3222531	+	1392	1392	1392	43.6	1	1392	No intron	463	52.259	3	6.877	-0.079
GBUGT91-4	GB_A05G0319	A05	3227552	3228958	+	1407	1407	1407	45	1	1407	No intron	468	52.763	-3.5	5.992	-0.112
GBUGT73-21	GB_A05G0326	A05	3382062	3383507	+	1446	1446	1446	42.5	1	1446	No intron	481	54.164	-1.5	6.321	-0.073
GBUGT78-2	GB_A05G0494	A05	4792127	4793518	-	1392	1392	1392	43.5	1	1392	No intron	463	50.899	2.5	6.753	0.013
GBUGT71-11	GB_A05G0693	A05	6499164	6500605	-	1442	1170	1170	43.9	5	234	68	389	43.986	7.5	7.857	-0.226
GBUGT85-2	GB_A05G2284	A05	22291147	22292689	+	1543	1446	1446	43.3	2	723	97	482	54.1	-2	6.275	-0.196
GBUGT80-5	GB_A05G2473	A05	25213173	25220108	+	6936	1983	1983	42.7	15	132.2	353.8	660	73.698	-2	6.336	-0.332
GBUGT76-7	GB_A05G3131	A05	41428354	41429737	+	1384	1302	1302	44.3	2	651	82	433	49.187	-7	5.304	0.038
GBUGT74-14	GB_A05G3190	A05	44481541	44484350	+	2810	1362	1362	45.5	2	681	1448	453	50.28	7.5	7.674	-0.024
GBUGT74-1	GB_A05G3468	A05	70922987	70924446	+	1460	1386	1386	47.3	2	693	74	461	51.601	-4.5	5.916	-0.173
GBUGT76-8	GB_A05G3748	A05	93249888	93251367	-	1480	1401	1401	43.1	2	700.5	79	466	52.516	6	7.381	-0.17
GBUGT708-1	GB_A05G3991	A05	99761737	99763167	-	1431	1431	1431	45.2	1	1431	No intron	476	51.774	0.5	6.575	-0.107
GBUGT83-1	GB_A05G4012	A05	100070778	100072240	-	1463	1371	1371	44.3	2	685.5	92	456	50.866	-8.5	5.07	-0.094
GBUGT78-5	GB_A05G4377	A05	106546162	106558338	+	12177	2175	2175	44.5	4	543.8	3334	724	79.648	-2	6.347	-0.041
GBUGT73-2	GB_A06G0210	A06	2099610	2101208	+	1599	1599	1599	41.5	1	1599	No intron	532	59.66	-1.5	6.371	-0.197
GBUGT91-5	GB_A06G0325	A06	3662347	3663780	+	1434	1434	1434	45	1	1434	No intron	477	53.099	-10.5	4.95	-0.116
GBUGT78-6	GB_A06G0614	A06	10307120	10308662	-	1543	1350	1350	43.4	2	675	193	449	49.618	-2	6.19	-0.053
GBUGT79-2	GB_A06G2199	A06	116437665	116439020	+	1356	1356	1356	42.3	1	1356	No intron	451	50.29	0.5	6.555	0.03
GBUGT79-3	GB_A06G2319	A06	117395883	117397253	+	1371	1371	1371	42	1	1371	No intron	456	50.788	-6.5	5.596	0.095
GBUGT76-2	GB_A07G1091	A07	17236548	17239058	+	2511	1338	1338	41.7	2	669	1173	445	49.844	2	6.738	-0.041
GBUGT76-3	GB_A07G1092	A07	17259650	17261176	-	1527	1371	1371	42.8	2	685.5	156	456	51.08	-1	6.352	-0.093
GBUGT76-4	GB_A07G1097	A07	17429037	17430495	+	1459	1344	1344	45	2	672	115	447	49.579	-7	5.312	-0.03
GBUGT76-11	GB_A07G1100	A07	17524011	17528426	+	4416	1152	1152	40.3	4	288	1088	383	42.631	1	6.616	0.127
GBUGT94-5	GB_A07G1169	A07	19435559	19436692	+	1134	1134	1134	40.3	1	1134	No intron	377	42.6	1	6.676	-0.062
GBUGT72-1	GB_A07G1512	A07	30193552	30194967	-	1416	1416	1416	47.2	1	1416	No intron	471	51.944	3	6.886	-0.105
GBUGT80-1	GB_A07G1721	A07	42312563	42334824	-	22262	1878	1878	45	14	134.1	1568	625	68.691	0.5	6.556	-0.267
GBUGT82-1	GB_A07G2113	A07	81254803	81257093	-	2291	1401	1401	45	2	700.5	890	466	52.981	2.5	6.787	-0.142
GBUGT71-1	GB_A07G2128	A07	82424217	82425656	+	1440	1440	1440	48.9	1	1440	No intron	479	52.996	-8	5.323	-0.066
GBUGT74-15	GB_A07G2307	A07	89116783	89119653	+	2871	1374	1374	45.6	2	687	1497	457	51.664	8	7.629	-0.096
GBUGT74-16	GB_A07G2308	A07	89237556	89240058	+	2503	1374	1374	46.4	2	687	1129	457	50.834	-8.5	5.07	-0.052
GBUGT88-5	GB_A07G2573	A07	93241075	93267571	+	26497	1419	1419	44.7	2	709.5	25078	472	52.791	-1	6.408	-0.068
GBUGT90-1	GB_A07G2609	A07	93786406	93787827	-	1422	1422	1422	43.5	1	1422	No intron	473	53.672	-2.5	5.823	-0.081
GBUGT80-2	GB_A08G0524	A08	6159861	6171176	-	11316	1896	1896	45.2	14	135.4	724.6	631	69.234	-5	5.993	-0.296
GBUGT92-2	GB_A08G0866	A08	16740576	16742108	+	1533	1533	1533	43.8	1	1533	No intron	510	57.338	0.5	6.566	-0.164
GBUGT78-7	GB_A08G1022	A08	35098184	35100819	+	2636	1368	1368	49	2	684	1268	455	50.505	6	7.43	-0.158
GBUGT83-2	GB_A09G0124	A09	2582394	2583988	+	1595	1341	1341	40.2	2	670.5	254	446	50.281	4	7.472	-0.219
GBUGT79-4	GB_A09G0833	A09	46925642	46929685	-	4044	1911	1911	39.4	10	191.1	237	636	71.048	4.5	6.785	-0.162
GBUGT73-17	GB_A09G1740	A09	68782322	68783803	-	1482	1482	1482	43.8	1	1482	No intron	493	54.805	-4	6.041	-0.142
GBUGT89-9	GB_A09G2374	A09	75558608	75559933	-	1326	1326	1326	45.2	1	1326	No intron	441	48.88	-2	6.302	0.049
GBUGT89-10	GB_A09G2375	A09	75563493	75564866	-	1374	1374	1374	46.4	1	1374	No intron	457	50.228	10.5	8.296	0.12
GBUGT73-3	GB_A10G1394	A10	61856291	61857808	-	1518	1431	1431	41	2	715.5	87	476	53.147	-12.5	5.092	-0.187
GBUGT74-4	GB_A10G1685	A10	77972247	77974252	+	2006	1365	1365	45.6	2	682.5	641	454	51.631	-7	5.492	-0.3
GBUGT73-18	GB_A10G2033	A10	95155727	95157191	-	1465	1389	1389	44.7	2	694.5	76	462	51.371	-2	6.037	-0.053
GBUGT73-19	GB_A10G2034	A10	95170926	95172392	-	1467	1467	1467	44.2	1	1467	No intron	488	54.478	2.5	7.087	-0.058
GBUGT76-12	GB_A10G2683	A10	109334416	109335881	+	1466	1386	1386	41.3	2	693	80	461	51.54	-5.5	5.848	-0.067
GBUGT709-2	GB_A10G2684	A10	109336924	109338993	-	2070	1461	1461	42.6	2	730.5	609	486	55.03	1	6.675	-0.212
GBUGT709-3	GB_A10G2685	A10	109340238	109341984	-	1747	1413	1413	42.5	3	471	167	470	53.498	-4	5.955	-0.183
GBUGT709-4	GB_A10G2687	A10	109367169	109373541	-	6373	2862	2862	43.6	4	715.5	1170.3	953	107.42	-10	5.792	-0.094
GBUGT94-2	GB_A10G2771	A10	110744412	110745773	-	1362	1362	1362	42.3	1	1362	No intron	453	51.458	4.5	7.342	-0.276
GBUGT83-3	GB_A11G0766	A11	6804722	6806744	+	2023	1371	1371	41.1	2	685.5	652	456	51.029	-7	5.446	-0.072
GBUGT83-4	GB_A11G1364	A11	14684253	14685760	+	1508	1371	1371	41.2	2	685.5	137	456	51.033	-4	5.691	-0.129
GBUGT79-8	GB_A11G1476	A11	16310950	16312099	+	1150	1056	1056	45.6	2	528	94	351	39.473	-2.5	6.05	-0.072
GBUGT79-9	GB_A11G1477	A11	16321709	16322860	+	1152	1152	1152	47.2	1	1152	No intron	383	42.709	-4.5	5.638	-0.039
GBUGT92-3	GB_A11G2227	A11	51808002	51809556	-	1555	1425	1425	42.9	3	475	65	474	52.867	8	7.733	-0.118
GBUGT84-4	GB_A11G2388	A11	61090730	61092148	-	1419	1419	1419	44.4	1	1419	No intron	472	52.184	-1	6.326	-0.023
GBUGT73-22	GB_A11G3766	A11	115659530	115661008	-	1479	1479	1479	43.1	1	1479	No intron	492	55.159	-1	6.386	-0.104
GBUGT73-4	GB_A12G0213	A12	2983207	2984526	-	1320	1320	1320	43.7	1	1320	No intron	439	49.35	1.5	6.983	-0.256
GBUGT71-4	GB_A12G0501	A12	9620556	9622043	+	1488	1488	1488	48.9	1	1488	No intron	495	54.975	-2	6.326	-0.025
GBUGT72-14	GB_A12G0690	A12	15585202	15586623	-	1422	1422	1422	44.7	1	1422	No intron	473	52.191	-2	6.244	0.07
GBUGT72-8	GB_A12G0693	A12	15808022	15809467	-	1446	1446	1446	43.1	1	1446	No intron	481	53.648	-7	5.469	0.127
GBUGT91-1	GB_A12G1306	A12	73632721	73634094	+	1374	1224	1224	45.3	2	612	150	407	45.384	4.5	7.344	-0.124
GBUGT72-2	GB_A12G1342	A12	74250937	74252343	+	1407	1407	1407	47.8	1	1407	No intron	468	52.016	2.5	7.005	-0.107
GBUGT83-5	GB_A12G2092	A12	91418453	91419908	-	1456	1380	1380	45.1	2	690	76	459	50.347	-4	5.943	-0.038
GBUGT83-6	GB_A12G2094	A12	91453961	91455821	-	1861	1377	1377	44.9	2	688.5	484	458	50.725	-3.5	6.108	0.036
GBUGT73-5	GB_A12G2330	A12	94598901	94600442	-	1542	1542	1542	48.3	1	1542	No intron	513	55.619	-2.5	6.307	-0.231
GBUGT88-7	GB_A12G2839	A12	99614146	99616509	-	2364	1485	1485	49.3	2	742.5	879	494	54.681	-2	6.23	0.176
GBUGT91-6	GB_A13G0190	A13	1876087	1877273	-	1187	1155	1155	46.2	2	577.5	32	384	43.327	-5	5.469	-0.104
GBUGT91-7	GB_A13G0193	A13	1902699	1904099	-	1401	1401	1401	45.3	1	1401	No intron	466	52.678	2.5	6.79	-0.154
GBUGT73-6	GB_A13G0422	A13	5093606	5095048	+	1443	1443	1443	45.7	1	1443	No intron	480	53.953	-4	6.042	-0.122
GBUGT73-7	GB_A13G0424	A13	5100944	5102419	+	1476	1476	1476	42	1	1476	No intron	491	54.962	-6.5	5.642	-0.137
GBUGT85-3	GB_A13G0749	A13	15019784	15022502	+	2719	1437	1437	48	2	718.5	1282	478	53.655	-8.5	5.308	-0.105
GBUGT85-4	GB_A13G0751	A13	15106516	15109245	+	2730	1464	1464	49	3	488	633	487	55.017	-1	6.391	-0.118
GBUGT85-5	GB_A13G0752	A13	15129029	15131479	+	2451	1449	1449	49.6	2	724.5	1002	482	54.241	-2.5	6.198	-0.165
GBUGT708-2	GB_A13G0998	A13	32737749	32748011	+	10263	1332	1332	45.1	2	666	8931	443	48.649	-1.5	6.289	0.014
GBUGT73-13	GB_A13G1825	A13	98268925	98270412	+	1488	1488	1488	47	1	1488	No intron	495	55.906	-8	5.301	-0.186
GBUGT73-14	GB_A13G1940	A13	101064010	101065497	+	1488	1488	1488	47.2	1	1488	No intron	495	55.832	-10	5.12	-0.175
GBUGT71-12	GB_A13G2676	A13	112106973	112124713	-	17741	1878	1878	43.8	2	939	15863	625	71.167	-2.5	6.252	-0.177
GBUGT87-2	GB_A13G2778	A13	112848475	112855241	+	6767	1401	1401	42.5	3	467	2683	466	52.519	-5.5	5.631	-0.027
GBUGT87-3	GB_A13G2779	A13	112856013	112857476	+	1464	1359	1359	45.1	2	679.5	105	452	50.512	-4.5	5.798	-0.016
GBUGT87-1	GB_A13G2780	A13	112857980	112859430	+	1451	1356	1356	44.7	2	678	95	451	50.596	1.5	6.67	-0.023
GBUGT79-11	GB_D01G0566	D01	6371255	6389256	+	18002	1419	1419	45.2	2	709.5	16583	472	52.974	-2.5	6.145	-0.16
GBUGT79-13	GB_D01G0576	D01	6481772	6482935	+	1164	1164	1164	47.3	1	1164	No intron	387	43.067	-6.5	5.241	0.199
GBUGT73-29	GB_D01G0786	D01	9937728	9939224	+	1497	1497	1497	43	1	1497	No intron	498	55.598	1	6.645	-0.176
GBUGT94-3	GB_D01G1440	D01	26380053	26381453	-	1401	1401	1401	41.5	1	1401	No intron	466	52.95	8.5	7.581	-0.271
GBUGT74-2	GB_D01G1653	D01	40085246	40087028	+	1783	1380	1380	46.1	2	690	403	459	51.474	-5	5.806	-0.254
GBUGTZOG-2	GB_D01G2298	D01	59482010	59483392	-	1383	1383	1383	44.7	1	1383	No intron	460	51.734	5.5	7.039	-0.199
GBUGT74-11	GB_D02G0075	D02	522064	524282	-	2219	1389	1389	42.6	2	694.5	830	462	51.868	-10.5	4.86	0.04
GBUGT74-12	GB_D02G0076	D02	526015	528238	-	2224	1389	1389	43	2	694.5	835	462	51.691	-7.5	5.195	0.044
GBUGT92-4	GB_D02G0149	D02	1302021	1303502	-	1482	1248	1248	42.6	2	624	234	415	46.34	2	6.755	-0.278
GBUGT75-3	GB_D02G0211	D02	2282899	2300480	+	17582	1410	1410	47.2	4	352.5	5390.7	469	53.114	-8.5	5.157	-0.235
GBUGT75-4	GB_D02G0212	D02	2311422	2312831	+	1410	1410	1410	47.3	1	1410	No intron	469	52.998	-10	5.053	-0.187
GBUGT75-5	GB_D02G0213	D02	2318063	2320657	+	2595	1575	1575	47.7	2	787.5	1020	524	59.413	-4.5	6.005	-0.213
GBUGT72-9	GB_D02G0367	D02	4457121	4458557	+	1437	1437	1437	46.4	1	1437	No intron	478	52.272	-2.5	6.078	-0.004
GBUGT71-15	GB_D02G0674	D02	8498091	8499272	-	1182	1182	1182	47.2	1	1182	No intron	393	43.256	-5.5	5.719	-0.008
GBUGT71-16	GB_D02G0677	D02	8542203	8543719	-	1517	1389	1389	47.1	2	694.5	128	462	51.258	-4	5.834	0.051
GBUGT84-2	GB_D02G2328	D02	66294474	66295895	-	1422	1422	1422	47.6	1	1422	No intron	473	52.871	3	7.009	-0.098
GBUGT84-3	GB_D02G2329	D02	66300369	66301850	-	1482	1482	1482	49.4	1	1482	No intron	493	54.703	-7.5	5.461	-0.111
GBUGT85-6	GB_D03G0385	D03	4449216	4450766	+	1551	1416	1416	43.7	2	708	135	471	52.59	2	6.82	-0.117
GBUGT85-7	GB_D03G0386	D03	4454649	4456199	+	1551	1416	1416	44	2	708	135	471	52.954	0.5	6.574	-0.162
GBUGT85-8	GB_D03G0388	D03	4808335	4864287	-	55953	1443	1443	42.6	2	721.5	54510	480	53.848	-3	6.019	-0.091
GBUGT75-6	GB_D03G0477	D03	6626562	6627923	-	1362	1362	1362	45.2	1	1362	No intron	453	50.983	-5	5.88	-0.254
GBUGT78-3	GB_D03G0521	D03	7871427	7873693	-	2267	1356	1356	47.4	3	452	455.5	451	49.086	-3.5	5.857	0.058
GBUGT88-2	GB_D03G0903	D03	31949923	31951365	+	1443	1443	1443	48.4	1	1443	No intron	480	53.215	3.5	6.988	0.06
GBUGT89-5	GB_D03G1146	D03	39233870	39235315	+	1446	1446	1446	52.5	1	1446	No intron	481	53.188	0	6.506	0.072
GBUGT89-6	GB_D03G1148	D03	39237660	39239042	-	1383	1383	1383	52.5	1	1383	No intron	460	51.206	-3	6.151	-0.164
GBUGT71-13	GB_D03G1349	D03	44370691	44374915	-	4225	1260	1260	43.9	4	315	988.3	419	46.866	-5.5	5.306	-0.094
GBUGT86-2	GB_D03G1595	D03	48747055	48749394	-	2340	1437	1437	47.7	2	718.5	903	478	53.325	2	6.687	-0.077
GBUGT71-8	GB_D03G1642	D03	49351966	49353537	-	1572	1572	1572	46.8	1	1572	No intron	523	58.203	-10	5.295	0.066
GBUGT74-13	GB_D03G1729	D03	50496925	50498379	+	1455	1371	1371	47.3	2	685.5	84	456	50.17	-6.5	5.156	-0.014
GBUGT85-9	GB_D03G1992	scaffold14803_obj_D03	1135	2650	+	1516	1437	1437	42.7	2	718.5	79	478	54.032	-5.5	5.868	-0.174
GBUGT78-8	GB_D04G0089	D04	988635	991053	-	2419	1353	1353	44.1	2	676.5	1066	450	49.386	-0.5	6.445	-0.061
GBUGT83-7	GB_D04G0455	D04	6462221	6463682	+	1462	1374	1374	44.5	2	687	88	457	50.887	-7.5	5.174	-0.08
GBUGT708-4	GB_D04G0472	D04	6689913	6691343	+	1431	1431	1431	45.6	1	1431	No intron	476	51.636	3.5	7.003	-0.084
GBUGT709-5	GB_D04G0710	D04	11553198	11555557	-	2360	1608	1608	42.8	2	804	752	535	59.974	10	7.959	-0.181
GBUGT73-30	GB_D04G1259	D04	40089233	40090681	-	1449	1449	1449	43.5	1	1449	No intron	482	53.7	1	6.706	-0.115
GBUGT73-31	GB_D04G1261	D04	40156278	40157789	-	1512	1512	1512	40.6	1	1512	No intron	503	56.316	-3.5	6.073	-0.107
GBUGT89-3	GB_D04G2181	D04	57100989	57102386	+	1398	1398	1398	47	1	1398	No intron	465	50.372	0	6.507	0.051
GBUGT73-23	GB_D05G0328	D05	2970960	2972411	+	1452	1452	1452	42.1	1	1452	No intron	483	54.356	1.5	6.692	-0.065
GBUGT78-4	GB_D05G0491	D05	4132149	4133540	-	1392	1392	1392	43.3	1	1392	No intron	463	50.857	3	6.828	0.003
GBUGT71-14	GB_D05G0685	D05	5649319	5652829	-	3511	2553	2553	45.7	4	638.3	319.3	850	95.537	1.5	6.596	-0.119
GBUGT87-4	GB_D05G1088	D05	9119352	9121415	+	2064	1413	1413	46.3	2	706.5	651	470	52.654	-6	5.589	0.007
GBUGT85-10	GB_D05G2296	D05	20250623	20252174	+	1552	1452	1452	45.3	2	726	100	483	54.311	-7	5.597	-0.273
GBUGT80-6	GB_D05G2475	D05	22612620	22619601	+	6982	1983	1983	42.7	15	132.2	357.1	660	73.599	-6	5.88	-0.302
GBUGT76-9	GB_D05G3103	D05	33334465	33335911	+	1447	1365	1365	43.8	2	682.5	82	454	51.308	-7	5.315	0.065
GBUGT74-17	GB_D05G3175	D05	35389988	35392513	+	2526	1362	1362	45.8	2	681	1164	453	50.056	5.5	7.232	-0.041
GBUGT74-3	GB_D05G3458	D05	46686917	46688376	-	1460	1386	1386	47.1	2	693	74	461	51.659	-5.5	5.763	-0.197
GBUGT79-5	GB_D05G3979	D05	64462005	64463375	-	1371	1371	1371	41	1	1371	No intron	456	50.899	4.5	6.978	0.007
GBUGT73-8	GB_D06G0204	D06	1965147	1966664	+	1518	1518	1518	42	1	1518	No intron	505	56.53	-5.5	5.882	-0.112
GBUGT91-8	GB_D06G0318	D06	3340395	3341807	+	1413	1413	1413	43.9	1	1413	No intron	470	52.591	-7.5	5.225	-0.099
GBUGT78-9	GB_D06G0603	D06	8053692	8055216	-	1525	1332	1332	43.8	2	666	193	443	48.853	-2	6.191	-0.038
GBUGT79-6	GB_D06G2298	D06	60978176	60979546	+	1371	1371	1371	43.4	1	1371	No intron	456	50.731	3	6.823	0.039
GBUGT79-7	GB_D06G2420	D06	62030023	62031393	+	1371	1371	1371	42.3	1	1371	No intron	456	50.847	-1.5	6.323	0.052
GBUGT74-5	GB_D07G0977	D07	11499146	11501398	+	2253	1047	1047	46.8	3	349	603	348	39.121	-7.5	4.823	0.077
GBUGT76-5	GB_D07G1095	D07	13558185	13560588	+	2404	1338	1338	42.8	2	669	1066	445	49.675	-1.5	6.343	-0.052
GBUGT76-6	GB_D07G1099	D07	13619664	13621122	+	1459	1344	1344	45	2	672	115	447	49.445	-7.5	5.191	0.01
GBUGT76-10	GB_D07G1102	D07	13686567	13688038	+	1472	1329	1329	41.2	2	664.5	143	442	49.072	-4.5	5.981	0.019
GBUGT94-6	GB_D07G1165	D07	15038694	15039877	+	1184	909	909	41.7	2	454.5	275	302	33.672	3	7.235	-0.024
GBUGT72-3	GB_D07G1525	D07	22696978	22698393	-	1416	1416	1416	47.2	1	1416	No intron	471	52.062	3.5	6.922	-0.086
GBUGT80-3	GB_D07G1728	D07	30068852	30084172	-	15321	1878	1878	45.2	14	134.1	1034.1	625	68.728	1	6.594	-0.256
GBUGT71-2	GB_D07G2155	D07	47906958	47908406	+	1449	1449	1449	49.1	1	1449	No intron	482	53.165	-4.5	5.916	-0.013
GBUGT71-3	GB_D07G2156	D07	47973368	47974807	-	1440	1440	1440	48.7	1	1440	No intron	479	53.036	-11	5.028	-0.049
GBUGT74-18	GB_D07G2268	D07	51295778	51298481	+	2704	1248	1248	45.6	2	624	1456	416	47.263	1	6.623	-0.026
GBUGT74-6	GB_D07G2269	D07	51341815	51343778	+	1964	1086	1086	45.9	3	362	439	361	40.449	-2.5	5.749	-0.087
GBUGT90-2	GB_D07G2587	D07	55664914	55666335	-	1422	1422	1422	43.2	1	1422	No intron	473	53.532	-3	5.6	-0.056
GBUGT80-4	GB_D08G0543	D08	5962000	5973133	-	11134	1896	1896	45.2	14	135.4	710.6	631	69.086	-3	6.213	-0.279
GBUGT92-5	GB_D08G0867	D08	13478881	13480410	+	1530	1530	1530	44.1	1	1530	No intron	509	57.246	4.5	7.051	-0.176
GBUGT78-10	GB_D08G1004	D08	19703826	19706433	-	2608	1368	1368	48.5	2	684	1240	455	50.641	9.5	8.235	-0.176
GBUGT73-32	GB_D08G1802	D08	52731132	52732721	-	1590	1590	1590	42.2	1	1590	No intron	529	59.34	0	6.512	-0.035
GBUGT83-8	GB_D09G0101	D09	2329173	2330748	+	1576	1341	1341	40.8	2	670.5	235	446	49.879	2.5	6.973	-0.184
GBUGT73-34	GB_D09G1572	D09	44101555	44103033	-	1479	1479	1479	45.2	1	1479	No intron	492	55.339	6.5	7.649	-0.111
GBUGT73-24	GB_D09G1573	D09	44105192	44106673	-	1482	1482	1482	43.7	1	1482	No intron	493	54.93	-6.5	5.65	-0.143
GBUGT89-11	GB_D09G2224	D09	50528327	50529646	-	1320	1320	1320	44.5	1	1320	No intron	439	48.614	-3.5	6.109	0.092
GBUGT89-12	GB_D09G2225	D09	50532609	50533982	-	1374	1374	1374	46.2	1	1374	No intron	457	50.258	12	8.559	0.104
GBUGT89-7	GB_D09G2227	D09	50542540	50543901	+	1362	1362	1362	45.3	1	1362	No intron	453	49.587	2.5	6.797	0.103
GBUGT74-7	GB_D10G1287	D10	20341023	20342765	-	1743	1071	1071	46.4	3	357	336	356	40.456	-15	4.616	-0.254
GBUGT74-8	GB_D10G1740	D10	43625373	43627396	-	2024	978	978	45.3	4	244.5	348.7	325	36.844	-3	5.896	-0.274
GBUGT73-20	GB_D10G2022	D10	52165495	52166961	-	1467	1467	1467	45.1	1	1467	No intron	488	54.44	-0.5	6.411	-0.051
GBUGT76-13	GB_D10G2640	D10	63952507	63954001	+	1495	1413	1413	41.6	2	706.5	82	470	52.631	-4.5	5.985	-0.067
GBUGT709-6	GB_D10G2641	D10	63954863	63956857	-	1995	1461	1461	43.1	2	730.5	534	486	55.112	3	7.037	-0.219
GBUGT709-7	GB_D10G2642	D10	63958675	63960446	-	1772	1491	1491	42.9	2	745.5	281	496	56.353	-6	5.648	-0.204
GBUGT709-8	GB_D10G2643	D10	63975990	63978135	-	2146	1461	1461	43.3	2	730.5	685	486	54.977	0	6.509	-0.163
GBUGT709-9	GB_D10G2644	D10	63989607	64038962	-	49356	1380	1380	42.2	3	460	23988	459	51.99	1	6.645	-0.166
GBUGT709-10	GB_D10G2645	D10	64042525	64044667	-	2143	1443	1443	43.9	2	721.5	700	480	53.831	-5	5.668	-0.076
GBUGT94-4	GB_D10G2732	D10	65966761	65968050	-	1290	1290	1290	43.6	1	1290	No intron	429	48.788	0.5	6.61	-0.21
GBUGT83-9	GB_D11G0786	D11	6298378	6300437	+	2060	1371	1371	41.4	2	685.5	689	456	50.875	-3.5	5.975	-0.05
GBUGT72-12	GB_D11G1034	D11	8526474	8527829	+	1356	1209	1209	46.2	3	403	73.5	402	44.604	3.5	7.301	0.006
GBUGT72-4	GB_D11G1035	D11	8531289	8532707	+	1419	1419	1419	49.8	1	1419	No intron	472	51.862	4	7.308	-0.165
GBUGT83-10	GB_D11G1404	D11	12847226	12848606	+	1381	1194	1194	41.2	3	398	93.5	397	44.743	-2	6.001	-0.11
GBUGT79-10	GB_D11G1512	D11	14167006	14168406	+	1401	1401	1401	47.8	1	1401	No intron	466	51.777	2	6.744	-0.005
GBUGT84-5	GB_D11G2147	D11	25786555	25787973	+	1419	1419	1419	44.7	1	1419	No intron	472	52.176	-4	5.716	-0.07
GBUGT88-6	GB_D11G3407	D11	66749895	66751313	+	1419	1419	1419	44.7	1	1419	No intron	472	52.617	-4	6.023	-0.057
GBUGT73-25	GB_D11G3786	D11	71761781	71763253	-	1473	1473	1473	42.8	1	1473	No intron	490	54.884	-2	6.253	-0.128
GBUGT85-11	GB_D12G0152	D12	1809752	1811265	+	1514	1440	1440	45.8	2	720	74	479	54.102	2.5	6.785	-0.136
GBUGT73-9	GB_D12G0229	D12	2716578	2718041	-	1464	1464	1464	43.8	1	1464	No intron	487	55.045	-6.5	5.423	-0.191
GBUGT71-5	GB_D12G0500	D12	7202144	7203625	+	1482	1482	1482	49.4	1	1482	No intron	493	54.44	-6.5	5.885	0.039
GBUGT71-6	GB_D12G0501	D12	7214995	7216482	+	1488	1488	1488	49	1	1488	No intron	495	54.857	-10	5.393	0.013
GBUGT72-10	GB_D12G0676	D12	11646583	11648004	-	1422	1422	1422	46.1	1	1422	No intron	473	52.261	1	6.617	-0.014
GBUGT72-11	GB_D12G0677	D12	11660143	11661588	-	1446	1446	1446	42.9	1	1446	No intron	481	53.486	-7	5.328	0.129
GBUGT91-2	GB_D12G1286	D12	38309626	38312658	+	3033	1419	1419	45.6	2	709.5	1614	472	52.829	-4	6.028	-0.095
GBUGT72-5	GB_D12G1334	D12	39112508	39116132	+	3625	1407	1407	49.3	2	703.5	2218	468	51.471	-1.5	6.253	-0.106
GBUGT89-4	GB_D12G1839	D12	47943433	47944863	-	1431	1431	1431	50.1	1	1431	No intron	476	52.245	3.5	6.796	-0.03
GBUGT72-6	GB_D12G1962	D12	49523506	49524942	+	1437	1437	1437	45.6	1	1437	No intron	478	53.059	-1.5	6.364	-0.043
GBUGT83-11	GB_D12G2084	D12	51265570	51267024	-	1455	1380	1380	45.4	2	690	75	459	50.487	-3.5	5.98	-0.021
GBUGT83-12	GB_D12G2086	D12	51296707	51298528	-	1822	1377	1377	45.2	2	688.5	445	458	50.665	-4	6.073	-0.011
GBUGT88-3	GB_D12G2846	D12	58895387	58896820	-	1434	1434	1434	49.5	1	1434	No intron	477	52.514	-4.5	5.639	0.154
GBUGT88-4	GB_D12G2847	D12	58899216	58900586	-	1371	1371	1371	50.3	1	1371	No intron	456	50.442	-1	6.369	0.112
GBUGT91-9	GB_D13G0183	D13	1504540	1505940	-	1401	1401	1401	45.7	1	1401	No intron	466	52.824	2	6.749	-0.133
GBUGT73-10	GB_D13G0411	D13	4227092	4228534	+	1443	1443	1443	44.8	1	1443	No intron	480	53.947	-4	5.973	-0.114
GBUGT73-11	GB_D13G0412	D13	4230261	4231709	+	1449	1449	1449	44.5	1	1449	No intron	482	54.454	-4	5.877	-0.217
GBUGT73-12	GB_D13G0413	D13	4238537	4240009	+	1473	1473	1473	42	1	1473	No intron	490	55.096	-6.5	5.642	-0.181
GBUGT85-12	GB_D13G0543	D13	6447875	6451163	-	3289	1449	1449	50	2	724.5	1840	482	54.078	1	6.621	-0.127
GBUGT85-13	GB_D13G0546	D13	6511273	6514008	-	2736	1407	1407	47.3	3	469	664.5	468	52.64	-6	5.602	-0.05
GBUGT708-3	GB_D13G0857	D13	14485256	14486587	-	1332	1332	1332	45.5	1	1332	No intron	443	48.941	2	6.792	-0.003
GBUGT73-26	GB_D13G1886	D13	51216574	51218061	-	1488	1488	1488	46.3	1	1488	No intron	495	55.874	-7.5	5.308	-0.169
GBUGT73-15	GB_D13G1887	D13	51241524	51247958	-	6435	1434	1434	46.7	2	717	5001	477	53.331	-10	5.005	-0.092
GBUGT71-9	GB_D13G2612	D13	60425990	60429296	-	3307	2892	2892	43.3	2	1446	415	963	108.803	-14.5	5.581	-0.054
GBUGT87-5	GB_D13G2714	D13	61149028	61150490	+	1463	1359	1359	45.2	2	679.5	104	452	50.726	-3.5	5.977	-0.016
GBUGT83-13	GB_scaffold3330_objG0001	scaffold3330_obj	865	2919	-	2055	1371	1371	41.3	2	685.5	684	456	51.003	-6.5	5.446	-0.045
GBUGT83-14	GB_scaffold3331_objG0001	scaffold3331_obj	9	1940	-	1932	1248	1248	42	2	624	684	416	46.506	-8.5	5.125	-0.01

## Sheet: Ga
Name	Gene ID	Chromosome	Start	End	Strand	Length (bp)	Transcript Length (bp)	CDS Length (bp)	CDS GC Content (%)	Exon Number	Mean Exon Length (bp)	Mean Intron Length (bp)	Protein Length (aa)	Molecular Weight (kDa)	Charge	Isoelectric Point	Grand Average of Hydropathy
GaUGT79-7	Ga01G0612	Chr01	8087760	8089177	+	1418	1275	1275	45.8	2	637.5	143	424	47.365	-0.5	6.435	-0.169
GaUGT79-8	Ga01G0613	Chr01	8091417	8092621	+	1205	1062	1062	43	2	531	143	353	39.695	-4.5	5.28	-0.015
GaUGT79-6	Ga01G0614	Chr01	8108017	8109435	+	1419	1419	1419	45.1	1	1419	No intron	472	52.92	-4.5	5.814	-0.142
GaUGT79-9	Ga01G0626	Chr01	8306197	8307573	+	1377	1377	1377	46.2	1	1377	No intron	458	51.033	-9.5	4.997	0.105
GaUGT73-16	Ga01G0844	Chr01	12714178	12715674	+	1497	1497	1497	42.1	1	1497	No intron	498	55.58	0.5	6.584	-0.157
GaUGT73-17	Ga01G1052	Chr01	18535612	18537170	+	1559	1425	1425	41.8	4	356.3	44.7	474	52.831	1	6.644	-0.156
GaUGT94-1	Ga01G1284	Chr01	30133330	30134730	+	1401	1401	1401	41.3	1	1401	No intron	466	53.407	7.5	7.857	-0.34
GaUGT74-1	Ga01G1634	Chr01	72513078	72514858	+	1781	1380	1380	45.9	2	690	401	459	51.421	-5.5	5.668	-0.246
GaUGT88-1	Ga01G1703	Chr01	79155123	79156563	+	1441	1407	1407	48.2	2	703.5	34	468	51.824	2.5	6.837	0.049
GaUGT89-4	Ga01G1908	Chr01	92270867	92272273	+	1407	1407	1407	52	1	1407	No intron	468	51.936	-0.5	6.45	-0.188
GaUGT71-7	Ga01G2213	Chr01	103472762	103474156	+	1395	1395	1395	44.6	1	1395	No intron	464	51.387	-7	5.078	0.059
GaUGT71-8	Ga01G2215	Chr01	103499143	103500537	-	1395	1395	1395	44.2	1	1395	No intron	464	51.693	-5.5	5.341	0.017
GaUGT86-1	Ga01G2428	Chr01	107583286	107585639	+	2354	1437	1437	47.9	2	718.5	917	478	53.331	1.5	6.633	-0.095
GaUGT71-1	Ga01G2499	Chr01	108699774	108701231	+	1458	1458	1458	46.8	1	1458	No intron	485	53.883	-11	5.095	-0.047
GaUGT74-4	Ga01G2575	Chr01	109726837	109728296	-	1460	1371	1371	46.5	2	685.5	89	456	50.153	-5.5	5.291	0.017
GaUGT72-13	Ga02G0169	Chr02	1306667	1308226	-	1560	1560	1560	46.2	1	1560	No intron	519	57.656	7	7.85	0.207
GaUGT85-1	Ga02G0378	Chr02	4787846	4789552	-	1707	1437	1437	43.1	2	718.5	270	478	54.453	-7.5	5.48	-0.151
GaUGT85-2	Ga02G0380	Chr02	4832008	4833510	-	1503	1383	1383	42.9	3	461	60	460	51.902	-4	6.026	-0.111
GaUGT85-3	Ga02G0382	Chr02	4951066	4952676	-	1611	1443	1443	42.2	2	721.5	168	480	54.095	0	6.505	-0.116
GaUGT75-1	Ga02G0460	Chr02	7423408	7424769	+	1362	1362	1362	44.8	1	1362	No intron	453	51.047	-3	6.154	-0.25
GaUGT78-1	Ga02G0536	Chr02	10128687	10130359	+	1673	1362	1362	46.4	2	681	311	453	49.446	-1	6.356	0.086
GaUGTZOG-1	Ga02G1436	Chr02	94112722	94114104	-	1383	1383	1383	45	1	1383	No intron	460	51.607	2	6.674	-0.166
GaUGT74-5	Ga03G0072	Chr03	525607	527798	-	2192	1389	1389	43.3	2	694.5	803	462	51.747	-9.5	4.915	0.014
GaUGT92-1	Ga03G0146	Chr03	1204589	1206076	-	1488	1488	1488	41.3	1	1488	No intron	495	55.27	6.5	7.437	-0.194
GaUGT75-2	Ga03G0214	Chr03	2123032	2124441	-	1410	1410	1410	46.2	1	1410	No intron	469	52.506	-9	5.14	-0.179
GaUGT75-3	Ga03G0215	Chr03	2136325	2137870	-	1546	1350	1350	43.5	3	450	98	449	50.936	-2	6.2	-0.079
GaUGT75-4	Ga03G0216	Chr03	2139153	2140562	+	1410	1410	1410	47.7	1	1410	No intron	469	52.761	-14	4.79	-0.169
GaUGT75-5	Ga03G0217	Chr03	2149090	2150493	+	1404	1404	1404	47.9	1	1404	No intron	467	52.781	-11.5	4.979	-0.183
GaUGT75-6	Ga03G0218	Chr03	2162411	2163805	+	1395	1395	1395	46.7	1	1395	No intron	464	52.603	-7	5.485	-0.206
GaUGT72-7	Ga03G0366	Chr03	4099015	4100451	+	1437	1437	1437	46.3	1	1437	No intron	478	52.33	-4	5.718	0.055
GaUGT71-5	Ga03G0680	Chr03	10190836	10192299	-	1464	1389	1389	46.7	3	463	37.5	462	51.355	-2	6.307	-0.076
GaUGT71-12	Ga03G0682	Chr03	10242883	10244295	-	1413	1413	1413	46.3	1	1413	No intron	470	52.212	-8.5	5.4	0.026
GaUGT84-1	Ga03G2428	Chr03	132840036	132849097	-	9062	2877	2877	48.3	3	959	3092.5	958	106.89	6	7.006	-0.125
GaUGT84-2	Ga03G2429	Chr03	132864107	132865480	-	1374	1374	1374	46.1	1	1374	No intron	457	50.657	-2	6.271	0.048
GaUGT73-1	Ga04G0315	Chr04	3824405	3825841	+	1437	1437	1437	42.9	1	1437	No intron	478	53.8	7.5	7.593	-0.184
GaUGT709-1	Ga04G0704	Chr04	15103273	15104800	-	1528	1455	1455	44.5	2	727.5	73	484	54.208	-3	6.155	-0.028
GaUGT73-10	Ga04G0899	Chr04	26234074	26235713	+	1640	1554	1554	40.7	3	518	43	517	58.113	-0.5	6.451	-0.107
GaUGT73-18	Ga04G0901	Chr04	26320928	26322376	+	1449	1449	1449	43.3	1	1449	No intron	482	53.819	1	6.706	-0.122
GaUGT73-20	Ga04G0902	Chr04	26374815	26376281	+	1467	1467	1467	46.1	1	1467	No intron	488	54.873	5	7.423	-0.115
GaUGT709-2	Ga04G1368	Chr04	82794814	82797947	+	3134	1452	1452	43.2	4	363	560.7	483	54.402	6.5	7.54	-0.093
GaUGT76-5	Ga04G1369	Chr04	82889675	82891154	-	1480	1401	1401	43.2	2	700.5	79	466	52.474	7	7.603	-0.166
GaUGT708-1	Ga04G1625	Chr04	90136333	90137763	-	1431	1431	1431	45.1	1	1431	No intron	476	51.801	1	6.631	-0.116
GaUGT83-1	Ga04G1645	Chr04	90449167	90450632	-	1466	1374	1374	44.5	2	687	92	457	50.995	-8.5	5.07	-0.08
GaUGT78-3	Ga04G2054	Chr04	97474101	97475723	+	1623	1341	1341	44.1	2	670.5	282	446	49.318	5.5	7.355	-0.056
GaUGT78-4	Ga04G2055	Chr04	97478410	97482545	+	4136	1320	1320	44.5	4	330	938.7	439	48.435	4	7.02	-0.123
GaUGT78-5	Ga04G2056	Chr04	97490871	97493201	+	2331	1362	1362	43.7	2	681	969	453	49.914	0.5	6.584	-0.064
GaUGT91-3	Ga05G0331	Chr05	2982467	2985775	+	3309	2205	2205	45.5	4	551.3	368	734	82.151	-14.5	5.13	-0.071
GaUGT73-14	Ga05G0340	Chr05	3113070	3114514	+	1445	1365	1365	42.6	2	682.5	80	454	51.184	0.5	6.566	-0.04
GaUGT78-2	Ga05G0513	Chr05	4545097	4546488	-	1392	1392	1392	43.6	1	1392	No intron	463	50.932	3.5	6.861	0.017
GaUGT71-9	Ga05G0725	Chr05	6278508	6279965	-	1458	1458	1458	45.6	1	1458	No intron	485	54.141	-8	5.557	-0.092
GaUGT87-2	Ga05G1151	Chr05	10052772	10054868	+	2097	1413	1413	46	2	706.5	684	470	52.66	-1.5	6.342	-0.046
GaUGT85-4	Ga05G2394	Chr05	22431985	22433533	+	1549	1452	1452	43.3	2	726	97	483	54.159	-4	6.024	-0.212
GaUGT80-3	Ga05G2574	Chr05	25282175	25289117	+	6943	1983	1983	42.6	15	132.2	354.3	660	73.724	-2.5	6.279	-0.329
GaUGT76-6	Ga05G3305	Chr05	43150474	43151920	+	1447	1365	1365	43.7	2	682.5	82	454	51.328	-6	5.465	0.03
GaUGT74-6	Ga05G3371	Chr05	46595077	46597891	+	2815	1275	1275	46	4	318.8	513.3	424	46.965	7.5	7.907	0.013
GaUGT74-2	Ga05G3582	Chr05	71927112	71928571	-	1460	1386	1386	47.3	2	693	74	461	51.573	-4.5	5.916	-0.178
GaUGT79-1	Ga05G4097	Chr05	94054616	94061237	+	6622	1185	1185	39.2	4	296.3	1812.3	394	43.753	0	6.507	0.087
GaUGT73-2	Ga06G0217	Chr06	1898201	1899718	+	1518	1518	1518	42.3	1	1518	No intron	505	56.451	-7.5	5.617	-0.131
GaUGT78-6	Ga06G0568	Chr06	8810519	8812060	-	1542	1293	1293	43.3	3	431	124.5	430	47.64	-1	6.353	-0.054
GaUGT79-2	Ga06G2421	Chr06	130109219	130110562	-	1344	1248	1248	41.8	2	624	96	415	46.417	-1.5	6.289	0.088
GaUGT79-3	Ga06G2537	Chr06	131037712	131039081	-	1370	1329	1329	42.4	2	664.5	41	442	49.217	3.5	6.861	0.097
GaUGT76-7	Ga07G1093	Chr07	15919295	15921810	+	2516	1338	1338	41.8	2	669	1178	445	49.863	2	6.738	-0.044
GaUGT76-1	Ga07G1094	Chr07	15942436	15943962	-	1527	1371	1371	42.8	2	685.5	156	456	51.081	0	6.508	-0.106
GaUGT76-2	Ga07G1097	Chr07	16136923	16138381	+	1459	1344	1344	45.1	2	672	115	447	49.522	-4	5.832	-0.021
GaUGT76-3	Ga07G1098	Chr07	16152490	16153944	+	1455	1302	1302	41.6	3	434	76.5	433	48.554	4.5	7.139	0.021
GaUGT76-4	Ga07G1099	Chr07	16228919	16233288	+	4370	1215	1215	41.7	4	303.8	1051.7	404	44.555	-2.5	6.223	0.042
GaUGT72-1	Ga07G1531	Chr07	29812136	29813551	-	1416	1416	1416	47	1	1416	No intron	471	51.986	3	6.886	-0.102
GaUGT80-1	Ga07G1753	Chr07	44637402	44660777	-	23376	1881	1881	44.9	15	125.4	1535.4	626	68.719	3.5	6.826	-0.263
GaUGT82-1	Ga07G2107	Chr07	83708231	83710524	-	2294	1401	1401	45	2	700.5	893	466	52.898	1.5	6.67	-0.126
GaUGT71-4	Ga07G2118	Chr07	84899242	84900681	+	1440	1440	1440	48.8	1	1440	No intron	479	52.944	-8	5.323	-0.059
GaUGT74-7	Ga07G2265	Chr07	91237432	91240291	+	2860	1368	1368	45.6	2	684	1492	455	51.236	7	7.423	-0.075
GaUGT74-8	Ga07G2266	Chr07	91314990	91317481	+	2492	1374	1374	46.3	2	687	1118	457	50.806	-8.5	5.07	-0.051
GaUGT88-3	Ga07G2551	Chr07	95453979	95455397	+	1419	1419	1419	45	1	1419	No intron	472	52.628	-1.5	6.348	-0.075
GaUGT88-4	Ga07G2552	Chr07	95467146	95468564	+	1419	1419	1419	45.2	1	1419	No intron	472	52.743	2	6.749	-0.097
GaUGT88-5	Ga07G2553	Chr07	95506858	95508277	+	1420	1248	1248	45.3	3	416	86	415	46.212	0	6.515	-0.133
GaUGT90-1	Ga07G2590	Chr07	96164602	96165973	-	1372	1236	1236	43.9	2	618	136	411	47.098	-2	5.833	-0.069
GaUGT72-2	Ga08G0398	Chr08	4131007	4132414	+	1408	1134	1134	45.8	4	283.5	91.3	377	41.628	6	7.891	-0.052
GaUGT80-2	Ga08G0552	Chr08	6862806	6874446	-	11641	1896	1896	45.3	15	126.4	696.1	631	69.173	-4	6.107	-0.295
GaUGT92-2	Ga08G0905	Chr08	18894700	18896232	+	1533	1533	1533	43.6	1	1533	No intron	510	57.453	0.5	6.566	-0.166
GaUGT78-7	Ga08G1004	Chr08	36453420	36456066	-	2647	1368	1368	49	2	684	1279	455	50.505	6	7.43	-0.158
GaUGT83-2	Ga09G0150	Chr09	3436937	3438531	+	1595	1341	1341	40.3	2	670.5	254	446	50.207	4	7.448	-0.211
GaUGT79-4	Ga09G0759	Chr09	54958519	54959901	-	1383	1296	1296	41	3	432	43.5	431	48.564	4.5	6.929	-0.063
GaUGT73-21	Ga09G1645	Chr09	74004725	74006203	-	1479	1479	1479	45	1	1479	No intron	492	55.459	8.5	7.99	-0.111
GaUGT73-11	Ga09G1646	Chr09	74008294	74009774	-	1481	1440	1440	44	2	720	41	479	53.278	-5.5	5.685	-0.155
GaUGT89-5	Ga09G2384	Chr09	81398000	81399325	-	1326	1326	1326	45.2	1	1326	No intron	441	48.88	-2	6.302	0.049
GaUGT89-6	Ga09G2385	Chr09	81402860	81404233	-	1374	1374	1374	46.2	1	1374	No intron	457	50.291	11	8.299	0.108
GaUGT89-7	Ga09G2387	Chr09	81427468	81428847	+	1380	1380	1380	44.3	1	1380	No intron	459	50.328	8	8.063	0.104
GaUGT709-3	Ga10G0193	Chr10	2700368	2702501	+	2134	1320	1320	43.9	3	440	407	439	48.944	-7	5.201	0.009
GaUGT709-4	Ga10G0194	Chr10	2704655	2706786	+	2132	1422	1422	43	3	474	355	473	53.846	0.5	6.562	-0.155
GaUGT709-5	Ga10G0195	Chr10	2717697	2721047	+	3351	1395	1395	43.8	4	348.8	652	464	53.174	5	7.195	-0.261
GaUGT709-6	Ga10G0196	Chr10	2725764	2746264	+	20501	1473	1473	42.4	2	736.5	19028	490	55.352	-5	5.894	-0.166
GaUGT709-7	Ga10G0197	Chr10	2747547	2749627	+	2081	1473	1473	42.4	2	736.5	608	490	55.613	-1	6.362	-0.221
GaUGT76-8	Ga10G0198	Chr10	2750641	2752132	-	1492	1368	1368	41	3	456	62	455	51.042	-6.5	5.7	-0.077
GaUGT709-8	Ga10G0205	Chr10	2806333	2813106	-	6774	1176	1176	43.7	5	235.2	1399.5	391	43.508	0.5	6.575	0.066
GaUGT73-12	Ga10G0986	Chr10	21919420	21920886	+	1467	1467	1467	44.6	1	1467	No intron	488	54.335	1.5	6.841	-0.049
GaUGT73-13	Ga10G0987	Chr10	21934467	21935933	+	1467	1467	1467	44.5	1	1467	No intron	488	54.369	4.5	7.612	-0.051
GaUGT73-3	Ga10G1463	Chr10	76586513	76588030	-	1518	1518	1518	41.4	1	1518	No intron	505	56.503	-15	4.922	-0.159
GaUGT74-3	Ga10G1764	Chr10	94652122	94654125	+	2004	1365	1365	45.6	2	682.5	639	454	51.645	-7	5.492	-0.3
GaUGT73-15	Ga11G0087	Chr11	597190	598662	+	1473	1473	1473	43	1	1473	No intron	490	54.994	0	6.514	-0.145
GaUGT92-3	Ga11G1701	Chr11	76570057	76571635	-	1579	1491	1491	42.6	3	497	44	496	55.809	12.5	8.054	-0.218
GaUGT84-3	Ga11G1885	Chr11	86779432	86780850	-	1419	1419	1419	44.6	1	1419	No intron	472	52.11	-1	6.326	-0.039
GaUGT79-5	Ga11G2554	Chr11	107055221	107056621	-	1401	1401	1401	47.5	1	1401	No intron	466	51.796	1	6.622	0.005
GaUGT83-3	Ga11G2672	Chr11	108951084	108952527	-	1444	1200	1200	41.1	3	400	122	399	45.104	-2	6.007	-0.202
GaUGT72-3	Ga11G3049	Chr11	115134971	115136389	-	1419	1419	1419	49.3	1	1419	No intron	472	51.929	3	7.058	-0.163
GaUGT72-4	Ga11G3050	Chr11	115140060	115141427	-	1368	1065	1065	46.4	7	152.1	50.5	354	38.619	-11.5	4.649	-0.014
GaUGT83-4	Ga11G3310	Chr11	117581684	117583711	-	2028	1377	1377	41	2	688.5	651	458	51.25	-7.5	5.302	-0.017
GaUGT83-5	Ga11G3311	Chr11	117591047	117592981	-	1935	1371	1371	40.8	2	685.5	564	456	51.179	-5.5	5.627	-0.084
GaUGT85-9	Ga11G3531	Chr11	119452804	119454593	+	1790	1179	1179	44.6	3	393	305.5	392	44.227	-1.5	6.244	-0.186
GaUGT85-5	Ga11G3532	Chr11	119454870	119456336	-	1467	1314	1314	45.3	3	438	76.5	437	49.706	-2	6.241	-0.141
GaUGT88-6	Ga12G0251	Chr12	2018856	2020226	+	1371	1371	1371	50	1	1371	No intron	456	50.402	-5	5.613	0.133
GaUGT88-2	Ga12G0252	Chr12	2023187	2024695	+	1509	1509	1509	48	1	1509	No intron	502	55.39	1.5	6.727	0.145
GaUGT73-4	Ga12G0761	Chr12	7125202	7126743	+	1542	1512	1512	48.1	2	756	30	503	54.605	-2.5	6.307	-0.234
GaUGT83-6	Ga12G1011	Chr12	10751074	10752934	+	1861	1377	1377	45.2	2	688.5	484	458	50.633	-5.5	5.836	0.024
GaUGT83-7	Ga12G1012	Chr12	10779665	10781120	+	1456	1380	1380	44.9	2	690	76	459	50.346	-2	6.241	-0.039
GaUGT72-5	Ga12G1138	Chr12	13579270	13580706	-	1437	1437	1437	43.9	1	1437	No intron	478	53.347	-3.5	6.118	-0.031
GaUGT89-1	Ga12G1254	Chr12	15650395	15651812	+	1418	1209	1209	47.3	4	302.3	69.7	402	44.755	3	7.057	-0.033
GaUGT72-6	Ga12G1810	Chr12	29284336	29285748	-	1413	1413	1413	48.8	1	1413	No intron	470	51.965	1.5	6.793	-0.127
GaUGT91-1	Ga12G1847	Chr12	29964001	29965383	-	1383	1245	1245	45.4	2	622.5	138	414	46.386	3	7.057	-0.108
GaUGT91-2	Ga12G1851	Chr12	30115915	30117298	-	1384	1344	1344	44.9	2	672	40	447	50.293	-2.5	6.198	-0.071
GaUGT72-8	Ga12G2382	Chr12	90120785	90122221	+	1437	1437	1437	42.7	1	1437	No intron	478	53.341	-5	5.786	0.164
GaUGT72-9	Ga12G2383	Chr12	90166627	90168023	+	1397	1368	1368	46.1	2	684	29	455	50.189	1.5	6.678	-0.047
GaUGT72-14	Ga12G2384	Chr12	90357938	90359370	+	1433	1404	1404	44.9	2	702	29	467	51.405	-2	6.243	0.076
GaUGT71-2	Ga12G2613	Chr12	97063174	97064660	-	1487	1452	1452	48.6	2	726	35	483	53.779	-5	6.025	-0.036
GaUGT71-3	Ga12G2614	Chr12	97082159	97083640	-	1482	1482	1482	48.9	1	1482	No intron	493	54.505	1.5	6.627	0.073
GaUGT85-6	Ga12G2765	Chr12	101012406	101013919	-	1514	1440	1440	45.4	2	720	74	479	54.208	-5.5	5.761	-0.153
GaUGT91-4	Ga13G0207	Chr13	1948886	1950253	-	1368	1368	1368	45.4	1	1368	No intron	455	51.232	-2	6.243	-0.093
GaUGT91-5	Ga13G0208	Chr13	1971046	1972446	-	1401	1320	1320	43.6	3	440	40.5	439	50.155	1.5	6.737	-0.106
GaUGT91-6	Ga13G0209	Chr13	1999728	2001125	-	1398	1398	1398	44.8	1	1398	No intron	465	52.724	4	7.036	-0.154
GaUGT91-7	Ga13G0210	Chr13	2006971	2008371	-	1401	1401	1401	45.3	1	1401	No intron	466	52.624	0	6.51	-0.184
GaUGT91-8	Ga13G0211	Chr13	2083311	2084711	-	1401	1248	1248	44.5	4	312	51	415	47.222	5.5	7.544	-0.12
GaUGT73-5	Ga13G0413	Chr13	4880181	4881623	+	1443	1443	1443	44.9	1	1443	No intron	480	54.288	-9	5.301	-0.205
GaUGT73-6	Ga13G0414	Chr13	4882492	4883939	+	1448	1389	1389	44.5	2	694.5	59	462	51.884	-2	6.208	-0.214
GaUGT73-7	Ga13G0415	Chr13	4888257	4889729	+	1473	1473	1473	42	1	1473	No intron	490	54.883	-6.5	5.641	-0.156
GaUGT85-7	Ga13G0546	Chr13	7821156	7823615	-	2460	1449	1449	49.8	2	724.5	1011	482	54.188	-2	6.278	-0.152
GaUGT85-8	Ga13G0547	Chr13	7847193	7849268	-	2076	1449	1449	49.3	2	724.5	627	482	54.312	-4	6.03	-0.109
GaUGT73-19	Ga13G1956	Chr13	111291682	111293169	-	1488	1488	1488	45.8	1	1488	No intron	495	56.015	-6.5	5.323	-0.201
GaUGT73-9	Ga13G1958	Chr13	111418698	111420185	-	1488	1488	1488	47.2	1	1488	No intron	495	55.856	-8	5.295	-0.175
GaUGT71-10	Ga13G2731	Chr13	123065467	123066909	-	1443	1443	1443	42.5	1	1443	No intron	480	54.202	-7.5	5.583	-0.02
GaUGT71-11	Ga13G2732	Chr13	123075928	123077712	-	1785	1389	1389	42.8	3	463	198	462	52.154	-1	6.398	0.038
GaUGT71-6	Ga13G2733	Chr13	123084257	123085699	-	1443	1443	1443	43.2	1	1443	No intron	480	54.232	-1.5	6.329	-0.053
GaUGT87-3	Ga13G2833	Chr13	123783823	123785309	+	1487	1383	1383	42.7	2	691.5	104	460	51.787	-7.5	5.314	-0.039
GaUGT87-4	Ga13G2834	Chr13	123786042	123787505	+	1464	1359	1359	45.1	2	679.5	105	452	50.506	-3.5	5.976	-0.039
GaUGT87-1	Ga13G2835	Chr13	123788007	123789457	+	1451	1356	1356	44.5	2	678	95	451	50.564	0.5	6.56	-0.014
GaUGT73-8	Ga14G0151	tig00000498	599551	601014	-	1464	1464	1464	44.2	1	1464	No intron	487	54.956	-3	6.047	-0.204
GaUGT89-2	Ga14G1727	tig00015727	329572	330996	-	1425	1425	1425	47.2	1	1425	No intron	474	51.937	1	6.601	-0.037
GaUGT89-3	Ga14G1728	tig00015727	332996	334393	-	1398	1398	1398	46.8	1	1398	No intron	465	50.51	-1	6.392	-0.027

## Sheet: Gr
Name	Gene ID	Chromosome	Start	End	Strand	Length (bp)	Transcript Length (bp)	CDS Length (bp)	CDS GC Content (%)	Exon Number	Mean Exon Length (bp)	Mean Intron Length (bp)	Protein Length (aa)	Molecular Weight (kDa)	Charge	Isoelectric Point	Grand Average of Hydropathy
GrUGT76-6	Gorai.001G113200	Chr01	13200291	13203005	+	2715	1615	1389	42.6	2	807.5	1100	462	51.678	2	6.709	-0.091
GrUGT76-1	Gorai.001G113300	Chr01	13203625	13205597	-	1973	1817	1368	43.1	2	908.5	156	455	50.923	2	6.829	-0.136
GrUGT76-2	Gorai.001G113800	Chr01	13271019	13273202	+	2184	2069	1344	45.2	2	1034.5	115	447	49.376	-5	5.643	-0.006
GrUGT76-3	Gorai.001G113900	Chr01	13280081	13281845	+	1765	1646	1335	42.3	2	823	119	444	49.644	4	7.016	-0.027
GrUGT76-7	Gorai.001G114000	Chr01	13316144	13317916	+	1773	1631	1329	41.5	2	815.5	142	442	49.162	-4.5	5.983	-0.007
GrUGT94-2	Gorai.001G120100	Chr01	14640568	14641744	+	1177	948	948	41	3	316	114.5	316	35.545	2.5	7.198	-0.115
GrUGT72-1	Gorai.001G156000	Chr01	22065177	22066592	-	1416	1416	1416	47	1	1416	No intron	471	52.063	5	7.203	-0.08
GrUGT80-1	Gorai.001G184700	Chr01	29460007	29474772	-	14766	2694	1878	45.2	14	192.4	928.6	625	68.691	1.5	6.642	-0.251
GrUGT82-1	Gorai.001G212900	Chr01	42509113	42511468	-	2356	1547	1398	45.4	2	773.5	809	465	52.641	4.5	7.145	-0.143
GrUGT71-1	Gorai.001G214000	Chr01	42776983	42778430	+	1448	1401	1401	49.1	2	700.5	47	466	51.404	-5.5	5.756	-0.011
GrUGT71-2	Gorai.001G214300	Chr01	42848705	42859393	-	10689	1736	1440	48.5	2	868	8953	479	53.074	-12.5	4.889	-0.038
GrUGT74-8	Gorai.001G226500	Chr01	46178191	46181029	+	2839	1368	1368	44.7	2	684	1471	455	51.353	5	7.185	-0.075
GrUGT74-9	Gorai.001G226600	Chr01	46239154	46242142	+	2989	1726	1377	46.4	2	863	1263	458	51.039	-4	5.828	-0.084
GrUGT88-5	Gorai.001G261700	Chr01	53726659	53729281	+	2623	2623	1422	45.4	1	2623	No intron	473	52.782	-3	6.155	-0.1
GrUGT88-6	Gorai.001G261800	Chr01	53735153	53736802	+	1650	1650	1419	44.9	1	1650	No intron	472	52.68	-2	6.277	-0.068
GrUGT90-1	Gorai.001G265200	Chr01	54161411	54163031	-	1621	1485	1236	43.4	2	742.5	136	411	46.855	-4	5.32	0.003
GrUGT79-3	Gorai.002G065300	Chr02	7653163	7654663	+	1501	1417	1287	45.2	2	708.5	84	428	47.948	-2.5	6.138	-0.028
GrUGT79-1	Gorai.002G065400	Chr02	7656247	7665142	+	8896	1775	1371	44.6	2	887.5	7093	456	51.386	-2.5	6.145	-0.088
GrUGT79-2	Gorai.002G065500	Chr02	7674365	7675959	+	1595	1595	1419	45	1	1595	No intron	472	52.995	-4	5.843	-0.164
GrUGT79-4	Gorai.002G066600	Chr02	7766223	7767725	+	1503	1503	1377	46.2	1	1503	No intron	458	51.308	-6.5	5.341	0.066
GrUGT73-15	Gorai.002G087200	Chr02	11026816	11028523	+	1708	1708	1497	43	1	1708	No intron	498	55.685	0	6.514	-0.174
GrUGT73-16	Gorai.002G107900	Chr02	14699182	14700420	+	1239	1212	1212	43.6	2	606	27	403	44.93	-5	5.486	-0.104
GrUGT94-1	Gorai.002G145800	Chr02	26666828	26668228	-	1401	1401	1401	41.5	1	1401	No intron	466	52.946	8.5	7.581	-0.254
GrUGT73-9	Gorai.002G160500	Chr02	36046282	36047763	+	1482	1482	1482	44.1	1	1482	No intron	493	55.055	-2.5	5.989	-0.112
GrUGT74-1	Gorai.002G164900	Chr02	40163864	40166209	+	2346	1943	1380	46.4	2	971.5	403	459	51.512	-6	5.649	-0.259
GrUGTZOG-1	Gorai.002G227900	Chr02	58642902	58644284	-	1383	1383	1383	44.6	1	1383	No intron	460	51.807	5.5	7.035	-0.186
GrUGT72-9	Gorai.003G016800	Chr03	1167441	1168877	-	1437	1437	1437	47.3	1	1437	No intron	478	52.454	6.5	7.644	0.149
GrUGT75-1	Gorai.003G047900	Chr03	6518703	6520209	-	1507	1507	1362	45.2	1	1507	No intron	453	51.089	-2.5	6.235	-0.257
GrUGT78-2	Gorai.003G051800	Chr03	7799521	7801491	-	1971	1660	1362	47.3	2	830	311	453	49.463	-1.5	6.251	0.076
GrUGT88-1	Gorai.003G084700	Chr03	21162633	21164564	-	1932	1932	1443	48.5	1	1932	No intron	480	53.134	2.5	6.837	0.072
GrUGT89-6	Gorai.003G103500	Chr03	31754706	31756274	-	1569	1569	1407	52.2	1	1569	No intron	468	51.943	-2	6.277	-0.163
GrUGT71-8	Gorai.003G123200	Chr03	36831984	36833332	+	1349	1317	1317	43.8	2	658.5	32	438	48.499	-10.5	4.755	0.032
GrUGT86-1	Gorai.003G144500	Chr03	41084992	41087765	-	2774	1870	1437	47.5	2	935	904	478	53.32	0.5	6.552	-0.081
GrUGT71-5	Gorai.003G149300	Chr03	41669399	41670892	-	1494	1494	1443	47.4	1	1494	No intron	480	53.187	-14.5	4.802	0.012
GrUGT74-4	Gorai.003G157800	Chr03	42748336	42750106	+	1771	1687	1371	47.4	2	843.5	84	456	50.17	-6.5	5.156	-0.014
GrUGT72-2	Gorai.004G043400	Chr04	3751611	3752969	+	1359	1263	1248	46.4	2	631.5	96	415	45.52	-0.5	6.404	0.051
GrUGT80-2	Gorai.004G058300	Chr04	5580179	5592304	-	12126	2384	1896	45.4	15	158.9	695.9	631	69.059	-5	5.992	-0.277
GrUGT92-1	Gorai.004G091900	Chr04	12778423	12779973	+	1551	1551	1488	44.2	1	1551	No intron	495	55.555	2.5	6.79	-0.16
GrUGT78-4	Gorai.004G101100	Chr04	18375650	18378277	-	2628	1368	1368	48.3	2	684	1260	455	50.564	8.5	7.984	-0.165
GrUGT73-17	Gorai.004G173100	Chr04	47464358	47466788	-	2431	2431	1587	42.4	1	2431	No intron	528	59.131	-2	6.203	-0.03
GrUGT74-5	Gorai.005G007900	Chr05	549404	551839	-	2436	1785	1389	42.6	2	892.5	651	462	52.044	-10	4.865	0.004
GrUGT74-6	Gorai.005G008000	Chr05	553124	556645	-	3522	1552	1389	42.5	3	517.3	985	462	51.928	-10.5	4.86	0.032
GrUGT74-7	Gorai.005G008100	Chr05	558108	560683	-	2576	1738	1389	43	2	869	838	462	51.721	-8.5	5.085	0.052
GrUGT92-2	Gorai.005G017000	Chr05	1243919	1245745	-	1827	1593	1254	42.4	2	796.5	234	417	46.713	1	6.632	-0.271
GrUGT75-2	Gorai.005G025400	Chr05	2243646	2246077	-	2432	2432	1410	46.2	1	2432	No intron	469	52.66	-9	5.153	-0.233
GrUGT75-3	Gorai.005G025500	Chr05	2257791	2259200	-	1410	1410	1410	46.6	1	1410	No intron	469	52.544	-9.5	5.149	-0.201
GrUGT75-4	Gorai.005G025600	Chr05	2265215	2269315	+	4101	1879	1404	48	2	939.5	2222	467	52.465	-11.5	4.916	-0.279
GrUGT75-5	Gorai.005G025700	Chr05	2270711	2272948	+	2238	2238	1410	48.4	1	2238	No intron	469	52.839	-12.5	4.924	-0.244
GrUGT75-6	Gorai.005G025900	Chr05	2276876	2278677	+	1802	1802	1410	47	1	1802	No intron	469	52.998	-7	5.493	-0.224
GrUGT75-7	Gorai.005G026100	Chr05	2284370	2286093	+	1724	1724	1605	46.5	1	1724	No intron	535	61.048	9	7.986	-0.073
GrUGT75-8	Gorai.005G026200	Chr05	2289721	2292665	+	2945	2061	1629	47.1	2	1030.5	884	542	61.244	-10	5.28	-0.198
GrUGT72-7	Gorai.005G042500	Chr05	4079253	4080689	+	1437	1437	1437	46.5	1	1437	No intron	478	52.265	-2	6.132	0.043
GrUGT71-11	Gorai.005G073500	Chr05	8056109	8057290	-	1182	1182	1182	46.9	1	1182	No intron	393	43.408	-5.5	5.719	0.017
GrUGT71-6	Gorai.005G073700	Chr05	8091197	8092646	-	1450	1393	1365	46.4	2	696.5	57	454	50.647	-5.5	5.749	-0.029
GrUGT84-3	Gorai.005G234600	Chr05	61675857	61683506	-	7650	2850	2850	48.6	4	712.5	1600	949	105.581	-2.5	6.321	-0.125
GrUGT84-1	Gorai.005G234700	Chr05	61709890	61711287	-	1398	1398	1398	46.6	1	1398	No intron	465	51.658	-0.5	6.445	0.06
GrUGT83-1	Gorai.006G010800	Chr06	2394827	2396595	+	1769	1534	1341	41	2	767	235	446	49.874	3.5	7.199	-0.16
GrUGT73-19	Gorai.006G160600	Chr06	42013755	42015358	-	1604	1604	1479	45.2	1	1604	No intron	492	55.367	8	7.839	-0.113
GrUGT73-10	Gorai.006G160700	Chr06	42017370	42018851	-	1482	1482	1482	43.8	1	1482	No intron	493	54.946	-5.5	5.796	-0.138
GrUGT73-20	Gorai.006G185400	Chr06	44247721	44249031	-	1311	1151	1095	44	3	383.7	80	364	40.664	-4	5.818	0.018
GrUGT88-3	Gorai.006G199700	Chr06	45691004	45692116	-	1113	1038	1038	48.5	3	346	37.5	345	37.794	-7	5.332	-0.048
GrUGT89-7	Gorai.006G228500	Chr06	47931452	47933181	-	1730	1628	1218	45.1	2	814	102	405	44.761	-1	6.391	0.063
GrUGT89-8	Gorai.006G228600	Chr06	47935765	47937385	-	1621	1621	1374	46.5	1	1621	No intron	457	50.281	11.5	8.4	0.105
GrUGT89-9	Gorai.006G228700	Chr06	47941927	47943033	+	1107	983	978	46	3	327.7	62	325	36.353	0.5	6.585	-0.111
GrUGT89-5	Gorai.006G228800	Chr06	47945815	47947194	+	1380	1380	1380	45.3	1	1380	No intron	459	50.256	2	6.753	0.108
GrUGT85-5	Gorai.007G060200	Chr07	4253278	4255025	-	1748	1179	1179	44.8	3	393	284.5	392	44.111	-1.5	6.245	-0.157
GrUGT83-2	Gorai.007G082200	Chr07	5880004	5882329	+	2326	1569	1365	41.2	2	784.5	757	454	50.743	-3.5	5.973	-0.032
GrUGT72-3	Gorai.007G107000	Chr07	8038035	8039384	+	1350	1200	1200	46.3	4	300	50	399	43.558	-4.5	5.458	-0.015
GrUGT72-4	Gorai.007G107100	Chr07	8042591	8044474	+	1884	1884	1419	49.8	1	1884	No intron	472	51.852	2	6.856	-0.162
GrUGT83-3	Gorai.007G145900	Chr07	12293712	12295290	+	1579	1188	1188	41.2	3	396	99.5	395	44.745	-2	6.004	-0.133
GrUGT79-5	Gorai.007G157200	Chr07	13643445	13645133	+	1689	1689	1401	48.1	1	1689	No intron	466	51.61	-2	6.275	0.027
GrUGT84-2	Gorai.007G218400	Chr07	24974343	24975979	+	1637	1637	1419	44.7	1	1637	No intron	472	52.176	-4	5.716	-0.07
GrUGT92-3	Gorai.007G232800	Chr07	29575770	29577311	+	1542	1542	1542	42.9	1	1542	No intron	513	57.491	6.5	7.309	-0.172
GrUGT88-7	Gorai.007G340400	Chr07	56581112	56583062	+	1951	1951	1419	44.7	1	1951	No intron	472	52.649	-4	6.023	-0.062
GrUGT73-11	Gorai.007G372300	Chr07	60486044	60487781	-	1738	1738	1473	42.9	1	1738	No intron	490	54.843	-2	6.252	-0.111
GrUGT78-1	Gorai.008G018000	Chr08	2010299	2011557	+	1259	1107	1107	44.3	4	276.8	50.7	368	40.346	8	8.091	0.045
GrUGT73-1	Gorai.008G023900	Chr08	2723819	2725282	-	1464	1464	1464	43.9	1	1464	No intron	487	54.988	-5.5	5.564	-0.191
GrUGT71-3	Gorai.008G051000	Chr08	7156755	7158817	+	2063	2063	1515	49.1	1	2063	No intron	504	55.834	1.5	6.641	0.023
GrUGT71-4	Gorai.008G051100	Chr08	7171211	7172991	+	1781	1781	1488	49.1	1	1781	No intron	495	54.723	-10	5.389	0.015
GrUGT72-10	Gorai.008G069400	Chr08	11510890	11512460	-	1571	1571	1434	45	1	1571	No intron	477	52.586	-3	6.099	0.028
GrUGT72-11	Gorai.008G069500	Chr08	11616939	11618360	-	1422	1422	1422	46.1	1	1422	No intron	473	52.285	-1	6.41	-0.016
GrUGT72-8	Gorai.008G069600	Chr08	11630198	11631986	-	1789	1789	1446	42.7	1	1789	No intron	481	53.586	-8	5.208	0.137
GrUGT91-1	Gorai.008G120300	Chr08	35656484	35658188	+	1705	1705	1383	45.6	1	1705	No intron	460	51.446	-2.5	6.196	-0.052
GrUGT72-5	Gorai.008G124100	Chr08	36262545	36264289	+	1745	1745	1413	48.9	1	1745	No intron	470	51.89	1.5	6.79	-0.109
GrUGT89-1	Gorai.008G174800	Chr08	45085930	45087360	-	1431	1431	1431	50.2	1	1431	No intron	476	52.32	3	6.765	-0.032
GrUGT72-6	Gorai.008G185800	Chr08	46587150	46588911	+	1762	1762	1437	45.9	1	1762	No intron	478	53.101	-1.5	6.365	-0.049
GrUGT83-4	Gorai.008G197600	Chr08	48202973	48204769	-	1797	1722	1380	45.6	2	861	75	459	50.405	-4	5.943	-0.028
GrUGT83-5	Gorai.008G197700	Chr08	48222642	48224001	-	1360	1143	1143	43.2	2	571.5	217	380	41.769	-6	5.245	0.145
GrUGT83-6	Gorai.008G197800	Chr08	48234707	48236901	-	2195	1750	1377	45.2	2	875	445	458	50.651	-4	6.073	-0.024
GrUGT73-2	Gorai.008G221800	Chr08	50829771	50831857	-	2087	2030	1542	48.6	2	1015	57	513	55.483	-3	6.253	-0.231
GrUGT88-2	Gorai.008G273200	Chr08	55212021	55213703	-	1683	1647	1398	49.3	2	823.5	36	465	51.272	-2.5	6.052	0.179
GrUGT88-4	Gorai.008G273300	Chr08	55216053	55217423	-	1371	1371	1371	49.8	1	1371	No intron	456	50.5	-1	6.368	0.128
GrUGT91-2	Gorai.009G033100	Chr09	2470522	2471863	+	1342	1185	1185	44.6	3	395	78.5	394	43.884	1.5	6.703	-0.028
GrUGT91-3	Gorai.009G033400	Chr09	2486217	2489505	+	3289	2313	2313	45	3	771	488	770	86.583	-13	5.228	-0.079
GrUGT73-12	Gorai.009G034100	Chr09	2552762	2554183	+	1422	1320	1320	42.3	2	660	102	440	49.423	-1	6.372	-0.028
GrUGT78-3	Gorai.009G050700	Chr09	3666554	3667945	-	1392	1392	1392	43.6	1	1392	No intron	463	50.894	3.5	6.863	0.002
GrUGT71-9	Gorai.009G071500	Chr09	5079595	5080973	-	1379	1098	1098	45.3	3	366	140.5	365	40.693	-1	6.374	0.019
GrUGT71-10	Gorai.009G071600	Chr09	5082837	5084720	-	1884	1884	1458	45.4	1	1884	No intron	485	54.12	-5	6.025	-0.049
GrUGT87-2	Gorai.009G113100	Chr09	8240892	8243120	+	2229	1578	1413	46.4	2	789	651	470	52.648	-4.5	5.901	0.006
GrUGT85-1	Gorai.009G235700	Chr09	18601400	18603142	+	1743	1645	1452	45.1	2	822.5	98	483	54.286	-8	5.453	-0.266
GrUGT80-3	Gorai.009G254800	Chr09	20942637	20950985	+	8349	2834	1983	42.7	16	177.1	367.7	660	73.555	-6	5.88	-0.306
GrUGT76-4	Gorai.009G321100	Chr09	31046019	31047820	+	1802	1720	1365	43.7	2	860	82	454	51.321	-6	5.465	0.066
GrUGT74-2	Gorai.009G344800	Chr09	41037288	41039040	-	1753	1679	1386	47.4	2	839.5	74	461	51.676	-6	5.621	-0.205
GrUGT73-21	Gorai.009G411700	Chr09	62393644	62395110	-	1467	1467	1467	46.3	1	1467	No intron	488	54.855	4	7.197	-0.09
GrUGT73-18	Gorai.009G411800	Chr09	62410256	62412041	-	1786	1786	1392	43.5	1	1786	No intron	463	51.655	0	6.519	-0.168
GrUGT73-7	Gorai.009G411900	Chr09	62476408	62478077	-	1670	1670	1512	40.7	1	1670	No intron	503	56.319	-2	6.249	-0.104
GrUGT708-1	Gorai.009G439200	Chr09	68983861	68985231	-	1371	1371	1371	41.1	1	1371	No intron	456	50.885	4.5	6.978	0.006
GrUGT73-3	Gorai.010G022300	Chr10	1763246	1764955	+	1710	1710	1509	42	1	1710	No intron	502	56.159	-3.5	6.128	-0.108
GrUGT91-4	Gorai.010G033600	Chr10	3031148	3032969	+	1822	1822	1452	44.1	1	1822	No intron	483	54.045	-6	5.503	-0.1
GrUGT78-5	Gorai.010G063400	Chr10	7964613	7966163	-	1551	1350	1350	43.7	2	675	201	449	49.499	0	6.514	-0.035
GrUGT708-3	Gorai.010G230100	Chr10	60176442	60177846	+	1405	1227	1227	44.5	2	613.5	178	408	45.53	5	7.085	0.077
GrUGT708-4	Gorai.010G230200	Chr10	60190541	60191911	+	1371	1371	1371	43.4	1	1371	No intron	456	50.815	0.5	6.555	0.023
GrUGT708-5	Gorai.010G230400	Chr10	60204424	60205794	+	1371	1371	1371	43.3	1	1371	No intron	456	50.831	0.5	6.555	0.034
GrUGT708-2	Gorai.010G242800	Chr10	61180048	61181570	+	1523	1523	1371	42.5	1	1523	No intron	456	50.758	-4	6.025	0.046
GrUGT74-3	Gorai.011G131200	Chr11	19847720	19850098	-	2379	1738	1365	45.9	2	869	641	454	51.373	-12	4.929	-0.296
GrUGT73-13	Gorai.011G202900	Chr11	49120383	49121849	-	1467	1467	1467	45.2	1	1467	No intron	488	54.595	1	6.703	-0.071
GrUGT709-1	Gorai.011G274000	Chr11	60620100	60622957	+	2858	1251	1251	42.7	6	208.5	321.4	416	46.397	-3	6.013	-0.132
GrUGT76-8	Gorai.011G274700	Chr11	60684965	60686633	+	1669	1587	1413	41.6	2	793.5	82	470	52.588	-6	5.824	-0.07
GrUGT709-2	Gorai.011G274800	Chr11	60687179	60689510	-	2332	1799	1461	43.1	2	899.5	533	486	55.043	2	6.845	-0.211
GrUGT709-3	Gorai.011G274900	Chr11	60691370	60696352	-	4983	1191	1191	42.2	3	397	1896	396	45.808	3	7.034	-0.224
GrUGT709-4	Gorai.011G275000	Chr11	60707444	60710235	-	2792	1865	1410	44.5	3	621.7	463.5	469	53.422	5	7.171	-0.215
GrUGT709-5	Gorai.011G275100	Chr11	60745191	60748453	-	3263	2064	1434	43.8	4	516	399.7	477	54.367	3	6.872	-0.219
GrUGT709-6	Gorai.011G275200	Chr11	60750555	60756843	-	6289	1431	1431	42.9	3	477	2429	476	54.064	-1.5	6.324	-0.138
GrUGT709-7	Gorai.011G275300	Chr11	60765743	60768011	-	2269	1314	1314	42.6	3	438	331.5	437	49.527	-0.5	6.437	-0.146
GrUGT709-8	Gorai.011G275400	Chr11	60785579	60795340	-	9762	1437	1437	43.4	3	479	313.5	478	54.521	0.5	6.572	-0.22
GrUGT709-9	Gorai.011G275600	Chr11	60803140	60805443	-	2304	1644	1464	43.4	2	822	660	487	54.744	-3	6.158	-0.144
GrUGT709-10	Gorai.011G275700	Chr11	60812440	60814908	-	2469	1650	1461	42.6	2	825	819	486	54.72	-0.5	6.456	-0.165
GrUGT709-11	Gorai.011G275800	Chr11	60823471	60825573	-	2103	1403	1392	43.5	2	701.5	700	463	51.908	-7	5.238	-0.119
GrUGT78-6	Gorai.012G009300	Chr12	1004283	1007107	-	2825	1781	1353	44	2	890.5	1044	450	49.375	-0.5	6.446	-0.062
GrUGT78-7	Gorai.012G009400	Chr12	1014604	1017088	-	2485	1389	1362	44.5	2	694.5	1096	453	50.056	6.5	7.419	-0.09
GrUGT78-8	Gorai.012G009500	Chr12	1022722	1024562	-	1841	1365	1365	44.9	2	682.5	476	454	49.97	6.5	7.404	-0.043
GrUGT83-7	Gorai.012G048900	Chr12	6410815	6412615	+	1801	1713	1374	44.5	2	856.5	88	457	50.908	-9.5	4.983	-0.069
GrUGT708-6	Gorai.012G050700	Chr12	6590189	6591750	+	1562	1562	1431	45.5	1	1562	No intron	476	51.767	3.5	7.003	-0.117
GrUGT76-5	Gorai.012G073900	Chr12	11195869	11201066	+	5198	1703	1401	43.2	3	567.7	1747.5	466	52.465	2.5	6.792	-0.154
GrUGT709-12	Gorai.012G109200	Chr12	24527262	24529794	-	2533	2084	1455	44.7	4	521	145.7	484	54.185	-3.5	6.119	-0.025
GrUGT73-4	Gorai.012G149600	Chr12	32360664	32362103	-	1440	1440	1440	43.7	1	1440	No intron	479	53.927	5.5	7.208	-0.185
GrUGT89-2	Gorai.012G184900	Chr12	35214039	35216006	+	1968	1968	1398	46.8	1	1968	No intron	465	50.434	-1	6.391	0.043
GrUGT89-3	Gorai.012G185000	Chr12	35216970	35219263	+	2294	1977	1434	47.2	2	988.5	82	477	52.316	2.5	6.758	-0.017
GrUGT89-4	Gorai.012G185100	Chr12	35221257	35222808	+	1552	1478	1356	48.3	3	492.7	37	451	48.991	-5	5.953	-0.013
GrUGT91-5	Gorai.013G021000	Chr13	1446255	1447927	-	1673	1673	1401	45.6	1	1673	No intron	466	52.776	0	6.513	-0.129
GrUGT91-6	Gorai.013G021100	Chr13	1469996	1472199	-	2204	1574	1401	45.5	2	787	630	466	52.84	1	6.63	-0.124
GrUGT73-5	Gorai.013G046100	Chr13	4061866	4066787	+	4922	3591	1449	44.2	2	1795.5	1331	482	54.391	-5	5.709	-0.204
GrUGT73-6	Gorai.013G046200	Chr13	4078510	4080263	+	1754	1754	1473	41.8	1	1754	No intron	490	55.053	-3	6.165	-0.187
GrUGT85-2	Gorai.013G060400	Chr13	6457501	6461664	-	4164	1510	1449	50.4	2	755	2654	482	54.136	-1	6.393	-0.12
GrUGT85-3	Gorai.013G060500	Chr13	6467038	6469247	-	2210	1567	1449	49.4	2	783.5	643	482	54.121	-8.5	5.446	-0.13
GrUGT85-4	Gorai.013G060700	Chr13	6531233	6533909	-	2677	1482	1437	48.2	2	741	1195	478	53.702	-6	5.608	-0.073
GrUGT73-14	Gorai.013G181400	Chr13	47654655	47656562	-	1908	1908	1488	46	1	1908	No intron	495	55.883	-4	5.76	-0.176
GrUGT73-8	Gorai.013G181500	Chr13	47677356	47680811	-	3456	2774	1488	46.8	2	1387	682	495	55.568	-9	5.186	-0.135
GrUGT71-7	Gorai.013G260500	Chr13	57519828	57523264	-	3437	2971	1449	43.3	3	990.3	233	482	54.496	-1	6.397	-0.024
GrUGT87-3	Gorai.013G270900	Chr13	58181674	58183157	+	1484	1380	1380	43.3	2	690	104	459	51.252	-6.5	5.45	-0.024
GrUGT87-4	Gorai.013G271000	Chr13	58183763	58185587	+	1825	1726	1359	45.3	2	863	99	452	50.568	-2.5	6.14	-0.032
GrUGT87-1	Gorai.013G271100	Chr13	58185879	58187362	+	1484	1386	1356	44.2	2	693	98	451	50.597	-0.5	6.454	-0.021

## Sheet: Total
Name	Gene ID	Chromosome	Start	End	Strand	Length (bp)	Transcript Length (bp)	CDS Length (bp)	CDS GC Content (%)	Exon Number	Mean Exon Length (bp)	Mean Intron Length (bp)	Protein Length (aa)	Molecular Weight (kDa)	Charge	Isoelectric Point	Grand Average of Hydropathy
GaUGT79-7	Ga01G0612	Chr01	8087760	8089177	+	1418	1275	1275	45.8	2	637.5	143	424	47.365	-0.5	6.435	-0.169
GaUGT79-8	Ga01G0613	Chr01	8091417	8092621	+	1205	1062	1062	43	2	531	143	353	39.695	-4.5	5.28	-0.015
GaUGT79-6	Ga01G0614	Chr01	8108017	8109435	+	1419	1419	1419	45.1	1	1419	No intron	472	52.92	-4.5	5.814	-0.142
GaUGT79-9	Ga01G0626	Chr01	8306197	8307573	+	1377	1377	1377	46.2	1	1377	No intron	458	51.033	-9.5	4.997	0.105
GaUGT73-16	Ga01G0844	Chr01	12714178	12715674	+	1497	1497	1497	42.1	1	1497	No intron	498	55.58	0.5	6.584	-0.157
GaUGT73-17	Ga01G1052	Chr01	18535612	18537170	+	1559	1425	1425	41.8	4	356.3	44.7	474	52.831	1	6.644	-0.156
GaUGT94-1	Ga01G1284	Chr01	30133330	30134730	+	1401	1401	1401	41.3	1	1401	No intron	466	53.407	7.5	7.857	-0.34
GaUGT74-1	Ga01G1634	Chr01	72513078	72514858	+	1781	1380	1380	45.9	2	690	401	459	51.421	-5.5	5.668	-0.246
GaUGT88-1	Ga01G1703	Chr01	79155123	79156563	+	1441	1407	1407	48.2	2	703.5	34	468	51.824	2.5	6.837	0.049
GaUGT89-4	Ga01G1908	Chr01	92270867	92272273	+	1407	1407	1407	52	1	1407	No intron	468	51.936	-0.5	6.45	-0.188
GaUGT71-7	Ga01G2213	Chr01	103472762	103474156	+	1395	1395	1395	44.6	1	1395	No intron	464	51.387	-7	5.078	0.059
GaUGT71-8	Ga01G2215	Chr01	103499143	103500537	-	1395	1395	1395	44.2	1	1395	No intron	464	51.693	-5.5	5.341	0.017
GaUGT86-1	Ga01G2428	Chr01	107583286	107585639	+	2354	1437	1437	47.9	2	718.5	917	478	53.331	1.5	6.633	-0.095
GaUGT71-1	Ga01G2499	Chr01	108699774	108701231	+	1458	1458	1458	46.8	1	1458	No intron	485	53.883	-11	5.095	-0.047
GaUGT74-4	Ga01G2575	Chr01	109726837	109728296	-	1460	1371	1371	46.5	2	685.5	89	456	50.153	-5.5	5.291	0.017
GaUGT72-13	Ga02G0169	Chr02	1306667	1308226	-	1560	1560	1560	46.2	1	1560	No intron	519	57.656	7	7.85	0.207
GaUGT85-1	Ga02G0378	Chr02	4787846	4789552	-	1707	1437	1437	43.1	2	718.5	270	478	54.453	-7.5	5.48	-0.151
GaUGT85-2	Ga02G0380	Chr02	4832008	4833510	-	1503	1383	1383	42.9	3	461	60	460	51.902	-4	6.026	-0.111
GaUGT85-3	Ga02G0382	Chr02	4951066	4952676	-	1611	1443	1443	42.2	2	721.5	168	480	54.095	0	6.505	-0.116
GaUGT75-1	Ga02G0460	Chr02	7423408	7424769	+	1362	1362	1362	44.8	1	1362	No intron	453	51.047	-3	6.154	-0.25
GaUGT78-1	Ga02G0536	Chr02	10128687	10130359	+	1673	1362	1362	46.4	2	681	311	453	49.446	-1	6.356	0.086
GaUGTZOG-1	Ga02G1436	Chr02	94112722	94114104	-	1383	1383	1383	45	1	1383	No intron	460	51.607	2	6.674	-0.166
GaUGT74-5	Ga03G0072	Chr03	525607	527798	-	2192	1389	1389	43.3	2	694.5	803	462	51.747	-9.5	4.915	0.014
GaUGT92-1	Ga03G0146	Chr03	1204589	1206076	-	1488	1488	1488	41.3	1	1488	No intron	495	55.27	6.5	7.437	-0.194
GaUGT75-2	Ga03G0214	Chr03	2123032	2124441	-	1410	1410	1410	46.2	1	1410	No intron	469	52.506	-9	5.14	-0.179
GaUGT75-3	Ga03G0215	Chr03	2136325	2137870	-	1546	1350	1350	43.5	3	450	98	449	50.936	-2	6.2	-0.079
GaUGT75-4	Ga03G0216	Chr03	2139153	2140562	+	1410	1410	1410	47.7	1	1410	No intron	469	52.761	-14	4.79	-0.169
GaUGT75-5	Ga03G0217	Chr03	2149090	2150493	+	1404	1404	1404	47.9	1	1404	No intron	467	52.781	-11.5	4.979	-0.183
GaUGT75-6	Ga03G0218	Chr03	2162411	2163805	+	1395	1395	1395	46.7	1	1395	No intron	464	52.603	-7	5.485	-0.206
GaUGT72-7	Ga03G0366	Chr03	4099015	4100451	+	1437	1437	1437	46.3	1	1437	No intron	478	52.33	-4	5.718	0.055
GaUGT71-5	Ga03G0680	Chr03	10190836	10192299	-	1464	1389	1389	46.7	3	463	37.5	462	51.355	-2	6.307	-0.076
GaUGT71-12	Ga03G0682	Chr03	10242883	10244295	-	1413	1413	1413	46.3	1	1413	No intron	470	52.212	-8.5	5.4	0.026
GaUGT84-1	Ga03G2428	Chr03	132840036	132849097	-	9062	2877	2877	48.3	3	959	3092.5	958	106.89	6	7.006	-0.125
GaUGT84-2	Ga03G2429	Chr03	132864107	132865480	-	1374	1374	1374	46.1	1	1374	No intron	457	50.657	-2	6.271	0.048
GaUGT73-1	Ga04G0315	Chr04	3824405	3825841	+	1437	1437	1437	42.9	1	1437	No intron	478	53.8	7.5	7.593	-0.184
GaUGT709-1	Ga04G0704	Chr04	15103273	15104800	-	1528	1455	1455	44.5	2	727.5	73	484	54.208	-3	6.155	-0.028
GaUGT73-10	Ga04G0899	Chr04	26234074	26235713	+	1640	1554	1554	40.7	3	518	43	517	58.113	-0.5	6.451	-0.107
GaUGT73-18	Ga04G0901	Chr04	26320928	26322376	+	1449	1449	1449	43.3	1	1449	No intron	482	53.819	1	6.706	-0.122
GaUGT73-20	Ga04G0902	Chr04	26374815	26376281	+	1467	1467	1467	46.1	1	1467	No intron	488	54.873	5	7.423	-0.115
GaUGT709-2	Ga04G1368	Chr04	82794814	82797947	+	3134	1452	1452	43.2	4	363	560.7	483	54.402	6.5	7.54	-0.093
GaUGT76-5	Ga04G1369	Chr04	82889675	82891154	-	1480	1401	1401	43.2	2	700.5	79	466	52.474	7	7.603	-0.166
GaUGT708-1	Ga04G1625	Chr04	90136333	90137763	-	1431	1431	1431	45.1	1	1431	No intron	476	51.801	1	6.631	-0.116
GaUGT83-1	Ga04G1645	Chr04	90449167	90450632	-	1466	1374	1374	44.5	2	687	92	457	50.995	-8.5	5.07	-0.08
GaUGT78-3	Ga04G2054	Chr04	97474101	97475723	+	1623	1341	1341	44.1	2	670.5	282	446	49.318	5.5	7.355	-0.056
GaUGT78-4	Ga04G2055	Chr04	97478410	97482545	+	4136	1320	1320	44.5	4	330	938.7	439	48.435	4	7.02	-0.123
GaUGT78-5	Ga04G2056	Chr04	97490871	97493201	+	2331	1362	1362	43.7	2	681	969	453	49.914	0.5	6.584	-0.064
GaUGT91-3	Ga05G0331	Chr05	2982467	2985775	+	3309	2205	2205	45.5	4	551.3	368	734	82.151	-14.5	5.13	-0.071
GaUGT73-14	Ga05G0340	Chr05	3113070	3114514	+	1445	1365	1365	42.6	2	682.5	80	454	51.184	0.5	6.566	-0.04
GaUGT78-2	Ga05G0513	Chr05	4545097	4546488	-	1392	1392	1392	43.6	1	1392	No intron	463	50.932	3.5	6.861	0.017
GaUGT71-9	Ga05G0725	Chr05	6278508	6279965	-	1458	1458	1458	45.6	1	1458	No intron	485	54.141	-8	5.557	-0.092
GaUGT87-2	Ga05G1151	Chr05	10052772	10054868	+	2097	1413	1413	46	2	706.5	684	470	52.66	-1.5	6.342	-0.046
GaUGT85-4	Ga05G2394	Chr05	22431985	22433533	+	1549	1452	1452	43.3	2	726	97	483	54.159	-4	6.024	-0.212
GaUGT80-3	Ga05G2574	Chr05	25282175	25289117	+	6943	1983	1983	42.6	15	132.2	354.3	660	73.724	-2.5	6.279	-0.329
GaUGT76-6	Ga05G3305	Chr05	43150474	43151920	+	1447	1365	1365	43.7	2	682.5	82	454	51.328	-6	5.465	0.03
GaUGT74-6	Ga05G3371	Chr05	46595077	46597891	+	2815	1275	1275	46	4	318.8	513.3	424	46.965	7.5	7.907	0.013
GaUGT74-2	Ga05G3582	Chr05	71927112	71928571	-	1460	1386	1386	47.3	2	693	74	461	51.573	-4.5	5.916	-0.178
GaUGT79-1	Ga05G4097	Chr05	94054616	94061237	+	6622	1185	1185	39.2	4	296.3	1812.3	394	43.753	0	6.507	0.087
GaUGT73-2	Ga06G0217	Chr06	1898201	1899718	+	1518	1518	1518	42.3	1	1518	No intron	505	56.451	-7.5	5.617	-0.131
GaUGT78-6	Ga06G0568	Chr06	8810519	8812060	-	1542	1293	1293	43.3	3	431	124.5	430	47.64	-1	6.353	-0.054
GaUGT79-2	Ga06G2421	Chr06	130109219	130110562	-	1344	1248	1248	41.8	2	624	96	415	46.417	-1.5	6.289	0.088
GaUGT79-3	Ga06G2537	Chr06	131037712	131039081	-	1370	1329	1329	42.4	2	664.5	41	442	49.217	3.5	6.861	0.097
GaUGT76-7	Ga07G1093	Chr07	15919295	15921810	+	2516	1338	1338	41.8	2	669	1178	445	49.863	2	6.738	-0.044
GaUGT76-1	Ga07G1094	Chr07	15942436	15943962	-	1527	1371	1371	42.8	2	685.5	156	456	51.081	0	6.508	-0.106
GaUGT76-2	Ga07G1097	Chr07	16136923	16138381	+	1459	1344	1344	45.1	2	672	115	447	49.522	-4	5.832	-0.021
GaUGT76-3	Ga07G1098	Chr07	16152490	16153944	+	1455	1302	1302	41.6	3	434	76.5	433	48.554	4.5	7.139	0.021
GaUGT76-4	Ga07G1099	Chr07	16228919	16233288	+	4370	1215	1215	41.7	4	303.8	1051.7	404	44.555	-2.5	6.223	0.042
GaUGT72-1	Ga07G1531	Chr07	29812136	29813551	-	1416	1416	1416	47	1	1416	No intron	471	51.986	3	6.886	-0.102
GaUGT80-1	Ga07G1753	Chr07	44637402	44660777	-	23376	1881	1881	44.9	15	125.4	1535.4	626	68.719	3.5	6.826	-0.263
GaUGT82-1	Ga07G2107	Chr07	83708231	83710524	-	2294	1401	1401	45	2	700.5	893	466	52.898	1.5	6.67	-0.126
GaUGT71-4	Ga07G2118	Chr07	84899242	84900681	+	1440	1440	1440	48.8	1	1440	No intron	479	52.944	-8	5.323	-0.059
GaUGT74-7	Ga07G2265	Chr07	91237432	91240291	+	2860	1368	1368	45.6	2	684	1492	455	51.236	7	7.423	-0.075
GaUGT74-8	Ga07G2266	Chr07	91314990	91317481	+	2492	1374	1374	46.3	2	687	1118	457	50.806	-8.5	5.07	-0.051
GaUGT88-3	Ga07G2551	Chr07	95453979	95455397	+	1419	1419	1419	45	1	1419	No intron	472	52.628	-1.5	6.348	-0.075
GaUGT88-4	Ga07G2552	Chr07	95467146	95468564	+	1419	1419	1419	45.2	1	1419	No intron	472	52.743	2	6.749	-0.097
GaUGT88-5	Ga07G2553	Chr07	95506858	95508277	+	1420	1248	1248	45.3	3	416	86	415	46.212	0	6.515	-0.133
GaUGT90-1	Ga07G2590	Chr07	96164602	96165973	-	1372	1236	1236	43.9	2	618	136	411	47.098	-2	5.833	-0.069
GaUGT72-2	Ga08G0398	Chr08	4131007	4132414	+	1408	1134	1134	45.8	4	283.5	91.3	377	41.628	6	7.891	-0.052
GaUGT80-2	Ga08G0552	Chr08	6862806	6874446	-	11641	1896	1896	45.3	15	126.4	696.1	631	69.173	-4	6.107	-0.295
GaUGT92-2	Ga08G0905	Chr08	18894700	18896232	+	1533	1533	1533	43.6	1	1533	No intron	510	57.453	0.5	6.566	-0.166
GaUGT78-7	Ga08G1004	Chr08	36453420	36456066	-	2647	1368	1368	49	2	684	1279	455	50.505	6	7.43	-0.158
GaUGT83-2	Ga09G0150	Chr09	3436937	3438531	+	1595	1341	1341	40.3	2	670.5	254	446	50.207	4	7.448	-0.211
GaUGT79-4	Ga09G0759	Chr09	54958519	54959901	-	1383	1296	1296	41	3	432	43.5	431	48.564	4.5	6.929	-0.063
GaUGT73-21	Ga09G1645	Chr09	74004725	74006203	-	1479	1479	1479	45	1	1479	No intron	492	55.459	8.5	7.99	-0.111
GaUGT73-11	Ga09G1646	Chr09	74008294	74009774	-	1481	1440	1440	44	2	720	41	479	53.278	-5.5	5.685	-0.155
GaUGT89-5	Ga09G2384	Chr09	81398000	81399325	-	1326	1326	1326	45.2	1	1326	No intron	441	48.88	-2	6.302	0.049
GaUGT89-6	Ga09G2385	Chr09	81402860	81404233	-	1374	1374	1374	46.2	1	1374	No intron	457	50.291	11	8.299	0.108
GaUGT89-7	Ga09G2387	Chr09	81427468	81428847	+	1380	1380	1380	44.3	1	1380	No intron	459	50.328	8	8.063	0.104
GaUGT709-3	Ga10G0193	Chr10	2700368	2702501	+	2134	1320	1320	43.9	3	440	407	439	48.944	-7	5.201	0.009
GaUGT709-4	Ga10G0194	Chr10	2704655	2706786	+	2132	1422	1422	43	3	474	355	473	53.846	0.5	6.562	-0.155
GaUGT709-5	Ga10G0195	Chr10	2717697	2721047	+	3351	1395	1395	43.8	4	348.8	652	464	53.174	5	7.195	-0.261
GaUGT709-6	Ga10G0196	Chr10	2725764	2746264	+	20501	1473	1473	42.4	2	736.5	19028	490	55.352	-5	5.894	-0.166
GaUGT709-7	Ga10G0197	Chr10	2747547	2749627	+	2081	1473	1473	42.4	2	736.5	608	490	55.613	-1	6.362	-0.221
GaUGT76-8	Ga10G0198	Chr10	2750641	2752132	-	1492	1368	1368	41	3	456	62	455	51.042	-6.5	5.7	-0.077
GaUGT709-8	Ga10G0205	Chr10	2806333	2813106	-	6774	1176	1176	43.7	5	235.2	1399.5	391	43.508	0.5	6.575	0.066
GaUGT73-12	Ga10G0986	Chr10	21919420	21920886	+	1467	1467	1467	44.6	1	1467	No intron	488	54.335	1.5	6.841	-0.049
GaUGT73-13	Ga10G0987	Chr10	21934467	21935933	+	1467	1467	1467	44.5	1	1467	No intron	488	54.369	4.5	7.612	-0.051
GaUGT73-3	Ga10G1463	Chr10	76586513	76588030	-	1518	1518	1518	41.4	1	1518	No intron	505	56.503	-15	4.922	-0.159
GaUGT74-3	Ga10G1764	Chr10	94652122	94654125	+	2004	1365	1365	45.6	2	682.5	639	454	51.645	-7	5.492	-0.3
GaUGT73-15	Ga11G0087	Chr11	597190	598662	+	1473	1473	1473	43	1	1473	No intron	490	54.994	0	6.514	-0.145
GaUGT92-3	Ga11G1701	Chr11	76570057	76571635	-	1579	1491	1491	42.6	3	497	44	496	55.809	12.5	8.054	-0.218
GaUGT84-3	Ga11G1885	Chr11	86779432	86780850	-	1419	1419	1419	44.6	1	1419	No intron	472	52.11	-1	6.326	-0.039
GaUGT79-5	Ga11G2554	Chr11	107055221	107056621	-	1401	1401	1401	47.5	1	1401	No intron	466	51.796	1	6.622	0.005
GaUGT83-3	Ga11G2672	Chr11	108951084	108952527	-	1444	1200	1200	41.1	3	400	122	399	45.104	-2	6.007	-0.202
GaUGT72-3	Ga11G3049	Chr11	115134971	115136389	-	1419	1419	1419	49.3	1	1419	No intron	472	51.929	3	7.058	-0.163
GaUGT72-4	Ga11G3050	Chr11	115140060	115141427	-	1368	1065	1065	46.4	7	152.1	50.5	354	38.619	-11.5	4.649	-0.014
GaUGT83-4	Ga11G3310	Chr11	117581684	117583711	-	2028	1377	1377	41	2	688.5	651	458	51.25	-7.5	5.302	-0.017
GaUGT83-5	Ga11G3311	Chr11	117591047	117592981	-	1935	1371	1371	40.8	2	685.5	564	456	51.179	-5.5	5.627	-0.084
GaUGT85-9	Ga11G3531	Chr11	119452804	119454593	+	1790	1179	1179	44.6	3	393	305.5	392	44.227	-1.5	6.244	-0.186
GaUGT85-5	Ga11G3532	Chr11	119454870	119456336	-	1467	1314	1314	45.3	3	438	76.5	437	49.706	-2	6.241	-0.141
GaUGT88-6	Ga12G0251	Chr12	2018856	2020226	+	1371	1371	1371	50	1	1371	No intron	456	50.402	-5	5.613	0.133
GaUGT88-2	Ga12G0252	Chr12	2023187	2024695	+	1509	1509	1509	48	1	1509	No intron	502	55.39	1.5	6.727	0.145
GaUGT73-4	Ga12G0761	Chr12	7125202	7126743	+	1542	1512	1512	48.1	2	756	30	503	54.605	-2.5	6.307	-0.234
GaUGT83-6	Ga12G1011	Chr12	10751074	10752934	+	1861	1377	1377	45.2	2	688.5	484	458	50.633	-5.5	5.836	0.024
GaUGT83-7	Ga12G1012	Chr12	10779665	10781120	+	1456	1380	1380	44.9	2	690	76	459	50.346	-2	6.241	-0.039
GaUGT72-5	Ga12G1138	Chr12	13579270	13580706	-	1437	1437	1437	43.9	1	1437	No intron	478	53.347	-3.5	6.118	-0.031
GaUGT89-1	Ga12G1254	Chr12	15650395	15651812	+	1418	1209	1209	47.3	4	302.3	69.7	402	44.755	3	7.057	-0.033
GaUGT72-6	Ga12G1810	Chr12	29284336	29285748	-	1413	1413	1413	48.8	1	1413	No intron	470	51.965	1.5	6.793	-0.127
GaUGT91-1	Ga12G1847	Chr12	29964001	29965383	-	1383	1245	1245	45.4	2	622.5	138	414	46.386	3	7.057	-0.108
GaUGT91-2	Ga12G1851	Chr12	30115915	30117298	-	1384	1344	1344	44.9	2	672	40	447	50.293	-2.5	6.198	-0.071
GaUGT72-8	Ga12G2382	Chr12	90120785	90122221	+	1437	1437	1437	42.7	1	1437	No intron	478	53.341	-5	5.786	0.164
GaUGT72-9	Ga12G2383	Chr12	90166627	90168023	+	1397	1368	1368	46.1	2	684	29	455	50.189	1.5	6.678	-0.047
GaUGT72-14	Ga12G2384	Chr12	90357938	90359370	+	1433	1404	1404	44.9	2	702	29	467	51.405	-2	6.243	0.076
GaUGT71-2	Ga12G2613	Chr12	97063174	97064660	-	1487	1452	1452	48.6	2	726	35	483	53.779	-5	6.025	-0.036
GaUGT71-3	Ga12G2614	Chr12	97082159	97083640	-	1482	1482	1482	48.9	1	1482	No intron	493	54.505	1.5	6.627	0.073
GaUGT85-6	Ga12G2765	Chr12	101012406	101013919	-	1514	1440	1440	45.4	2	720	74	479	54.208	-5.5	5.761	-0.153
GaUGT91-4	Ga13G0207	Chr13	1948886	1950253	-	1368	1368	1368	45.4	1	1368	No intron	455	51.232	-2	6.243	-0.093
GaUGT91-5	Ga13G0208	Chr13	1971046	1972446	-	1401	1320	1320	43.6	3	440	40.5	439	50.155	1.5	6.737	-0.106
GaUGT91-6	Ga13G0209	Chr13	1999728	2001125	-	1398	1398	1398	44.8	1	1398	No intron	465	52.724	4	7.036	-0.154
GaUGT91-7	Ga13G0210	Chr13	2006971	2008371	-	1401	1401	1401	45.3	1	1401	No intron	466	52.624	0	6.51	-0.184
GaUGT91-8	Ga13G0211	Chr13	2083311	2084711	-	1401	1248	1248	44.5	4	312	51	415	47.222	5.5	7.544	-0.12
GaUGT73-5	Ga13G0413	Chr13	4880181	4881623	+	1443	1443	1443	44.9	1	1443	No intron	480	54.288	-9	5.301	-0.205
GaUGT73-6	Ga13G0414	Chr13	4882492	4883939	+	1448	1389	1389	44.5	2	694.5	59	462	51.884	-2	6.208	-0.214
GaUGT73-7	Ga13G0415	Chr13	4888257	4889729	+	1473	1473	1473	42	1	1473	No intron	490	54.883	-6.5	5.641	-0.156
GaUGT85-7	Ga13G0546	Chr13	7821156	7823615	-	2460	1449	1449	49.8	2	724.5	1011	482	54.188	-2	6.278	-0.152
GaUGT85-8	Ga13G0547	Chr13	7847193	7849268	-	2076	1449	1449	49.3	2	724.5	627	482	54.312	-4	6.03	-0.109
GaUGT73-19	Ga13G1956	Chr13	111291682	111293169	-	1488	1488	1488	45.8	1	1488	No intron	495	56.015	-6.5	5.323	-0.201
GaUGT73-9	Ga13G1958	Chr13	111418698	111420185	-	1488	1488	1488	47.2	1	1488	No intron	495	55.856	-8	5.295	-0.175
GaUGT71-10	Ga13G2731	Chr13	123065467	123066909	-	1443	1443	1443	42.5	1	1443	No intron	480	54.202	-7.5	5.583	-0.02
GaUGT71-11	Ga13G2732	Chr13	123075928	123077712	-	1785	1389	1389	42.8	3	463	198	462	52.154	-1	6.398	0.038
GaUGT71-6	Ga13G2733	Chr13	123084257	123085699	-	1443	1443	1443	43.2	1	1443	No intron	480	54.232	-1.5	6.329	-0.053
GaUGT87-3	Ga13G2833	Chr13	123783823	123785309	+	1487	1383	1383	42.7	2	691.5	104	460	51.787	-7.5	5.314	-0.039
GaUGT87-4	Ga13G2834	Chr13	123786042	123787505	+	1464	1359	1359	45.1	2	679.5	105	452	50.506	-3.5	5.976	-0.039
GaUGT87-1	Ga13G2835	Chr13	123788007	123789457	+	1451	1356	1356	44.5	2	678	95	451	50.564	0.5	6.56	-0.014
GaUGT73-8	Ga14G0151	tig00000498	599551	601014	-	1464	1464	1464	44.2	1	1464	No intron	487	54.956	-3	6.047	-0.204
GaUGT89-2	Ga14G1727	tig00015727	329572	330996	-	1425	1425	1425	47.2	1	1425	No intron	474	51.937	1	6.601	-0.037
GaUGT89-3	Ga14G1728	tig00015727	332996	334393	-	1398	1398	1398	46.8	1	1398	No intron	465	50.51	-1	6.392	-0.027
GBUGT79-12	GB_A01G0559	A01	7005073	7006449	+	1377	1377	1377	46.1	1	1377	No intron	458	51.09	-8.5	5.09	0.097
GBUGT73-27	GB_A01G0750	A01	11383343	11384839	+	1497	1497	1497	42.4	1	1497	No intron	498	55.555	-3.5	5.997	-0.15
GBUGT94-1	GB_A01G1350	A01	40007381	40013565	+	6185	1269	1269	41.7	2	634.5	4916	422	48.374	3.5	6.938	-0.355
GBUGTZOG-1	GB_A01G2216	A01	110450572	110453956	-	3385	1401	1401	44.4	2	700.5	1984	466	52.033	4.5	6.927	-0.14
GBUGT74-9	GB_A02G0063	A02	470003	472197	-	2195	1389	1389	43.1	2	694.5	806	462	51.835	-10.5	4.85	0.002
GBUGT92-1	GB_A02G0135	A02	1152844	1154331	-	1488	1254	1254	42.3	2	627	234	417	46.672	1	6.632	-0.284
GBUGT75-1	GB_A02G0194	A02	2012888	2014297	-	1410	1410	1410	47.4	1	1410	No intron	469	52.82	-16	4.696	-0.182
GBUGT72-7	GB_A02G0326	A02	3633920	3635356	+	1437	1437	1437	46.1	1	1437	No intron	478	52.206	-6	5.36	0.071
GBUGT71-7	GB_A02G0628	A02	9058664	9060133	-	1470	1278	1278	47.3	3	426	96	425	47.151	1	6.635	-0.073
GBUGT88-1	GB_A02G1182	A02	47738136	47739425	-	1290	1290	1290	47.9	1	1290	No intron	429	47.54	-0.5	6.437	0.041
GBUGT75-2	GB_A02G1639	A02	94501194	94502555	-	1362	1362	1362	44.9	1	1362	No intron	453	51.049	-3	6.154	-0.242
GBUGT78-1	GB_A02G1677	A02	96193796	96196796	-	3001	1527	1527	46.2	3	509	737	508	55.734	2.5	6.998	0.097
GBUGT85-1	GB_A02G1703	A02	97119532	97121238	+	1707	1437	1437	43.4	2	718.5	270	478	54.412	-9.5	5.247	-0.154
GBUGT85-14	GB_A02G1705	A02	97213447	97214955	+	1509	1422	1422	42.6	2	711	87	473	53.666	-1.5	6.365	-0.124
GBUGT72-13	GB_A02G1926	A02	100900545	100902104	+	1560	1560	1560	46	1	1560	No intron	519	57.614	9	8.216	0.205
GBUGT74-10	GB_A03G0267	A03	3218906	3220371	-	1466	1371	1371	46.2	2	685.5	95	456	50.187	-9.5	4.857	0.036
GBUGT86-1	GB_A03G0393	A03	5116621	5119002	+	2382	1437	1437	47.7	2	718.5	945	478	53.357	1	6.595	-0.091
GBUGT71-10	GB_A03G0618	A03	9984602	9985957	+	1356	1356	1356	44.4	1	1356	No intron	451	49.944	-8	4.97	0.043
GBUGT89-8	GB_A03G0857	A03	18998993	19000399	-	1407	1407	1407	51.9	1	1407	No intron	468	52.02	-1.5	6.325	-0.183
GBUGT84-1	GB_A03G2181	A03	104833645	104835159	-	1515	1515	1515	48.6	1	1515	No intron	504	56.615	-3	6.157	-0.137
GBUGT76-1	GB_A04G0040	A04	580455	581917	+	1463	1374	1374	42	2	687	89	457	50.647	2	6.776	0.022
GBUGT79-1	GB_A04G0156	A04	2141887	2143257	+	1371	1371	1371	39.7	1	1371	No intron	456	50.937	8.5	7.621	0.006
GBUGT73-33	GB_A04G0905	A04	58074695	58076161	-	1467	1467	1467	46.3	1	1467	No intron	488	54.815	4	7.207	-0.108
GBUGT73-28	GB_A04G0906	A04	58117212	58118660	-	1449	1449	1449	43.1	1	1449	No intron	482	53.777	1	6.706	-0.121
GBUGT73-16	GB_A04G0909	A04	58197383	58198933	-	1551	1551	1551	41.1	1	1551	No intron	516	58.003	2	6.777	-0.086
GBUGT709-1	GB_A04G1096	A04	68599614	68601141	-	1528	1455	1455	44.5	2	727.5	73	484	54.208	-3	6.155	-0.028
GBUGT73-1	GB_A04G1483	A04	78669180	78670616	-	1437	1437	1437	42.7	1	1437	No intron	478	53.898	6.5	7.39	-0.178
GBUGT89-1	GB_A04G1791	A04	81684805	81689562	+	4758	2793	2793	46.7	2	1396.5	1965	930	101.507	0	6.509	-0.022
GBUGT89-2	GB_A04G1792	A04	81692286	81699080	+	6795	1278	1278	48.4	3	426	2758.5	425	46.314	-5.5	5.717	0.113
GBUGT91-3	GB_A05G0318	A05	3221140	3222531	+	1392	1392	1392	43.6	1	1392	No intron	463	52.259	3	6.877	-0.079
GBUGT91-4	GB_A05G0319	A05	3227552	3228958	+	1407	1407	1407	45	1	1407	No intron	468	52.763	-3.5	5.992	-0.112
GBUGT73-21	GB_A05G0326	A05	3382062	3383507	+	1446	1446	1446	42.5	1	1446	No intron	481	54.164	-1.5	6.321	-0.073
GBUGT78-2	GB_A05G0494	A05	4792127	4793518	-	1392	1392	1392	43.5	1	1392	No intron	463	50.899	2.5	6.753	0.013
GBUGT71-11	GB_A05G0693	A05	6499164	6500605	-	1442	1170	1170	43.9	5	234	68	389	43.986	7.5	7.857	-0.226
GBUGT85-2	GB_A05G2284	A05	22291147	22292689	+	1543	1446	1446	43.3	2	723	97	482	54.1	-2	6.275	-0.196
GBUGT80-5	GB_A05G2473	A05	25213173	25220108	+	6936	1983	1983	42.7	15	132.2	353.8	660	73.698	-2	6.336	-0.332
GBUGT76-7	GB_A05G3131	A05	41428354	41429737	+	1384	1302	1302	44.3	2	651	82	433	49.187	-7	5.304	0.038
GBUGT74-14	GB_A05G3190	A05	44481541	44484350	+	2810	1362	1362	45.5	2	681	1448	453	50.28	7.5	7.674	-0.024
GBUGT74-1	GB_A05G3468	A05	70922987	70924446	+	1460	1386	1386	47.3	2	693	74	461	51.601	-4.5	5.916	-0.173
GBUGT76-8	GB_A05G3748	A05	93249888	93251367	-	1480	1401	1401	43.1	2	700.5	79	466	52.516	6	7.381	-0.17
GBUGT708-1	GB_A05G3991	A05	99761737	99763167	-	1431	1431	1431	45.2	1	1431	No intron	476	51.774	0.5	6.575	-0.107
GBUGT83-1	GB_A05G4012	A05	100070778	100072240	-	1463	1371	1371	44.3	2	685.5	92	456	50.866	-8.5	5.07	-0.094
GBUGT78-5	GB_A05G4377	A05	106546162	106558338	+	12177	2175	2175	44.5	4	543.8	3334	724	79.648	-2	6.347	-0.041
GBUGT73-2	GB_A06G0210	A06	2099610	2101208	+	1599	1599	1599	41.5	1	1599	No intron	532	59.66	-1.5	6.371	-0.197
GBUGT91-5	GB_A06G0325	A06	3662347	3663780	+	1434	1434	1434	45	1	1434	No intron	477	53.099	-10.5	4.95	-0.116
GBUGT78-6	GB_A06G0614	A06	10307120	10308662	-	1543	1350	1350	43.4	2	675	193	449	49.618	-2	6.19	-0.053
GBUGT79-2	GB_A06G2199	A06	116437665	116439020	+	1356	1356	1356	42.3	1	1356	No intron	451	50.29	0.5	6.555	0.03
GBUGT79-3	GB_A06G2319	A06	117395883	117397253	+	1371	1371	1371	42	1	1371	No intron	456	50.788	-6.5	5.596	0.095
GBUGT76-2	GB_A07G1091	A07	17236548	17239058	+	2511	1338	1338	41.7	2	669	1173	445	49.844	2	6.738	-0.041
GBUGT76-3	GB_A07G1092	A07	17259650	17261176	-	1527	1371	1371	42.8	2	685.5	156	456	51.08	-1	6.352	-0.093
GBUGT76-4	GB_A07G1097	A07	17429037	17430495	+	1459	1344	1344	45	2	672	115	447	49.579	-7	5.312	-0.03
GBUGT76-11	GB_A07G1100	A07	17524011	17528426	+	4416	1152	1152	40.3	4	288	1088	383	42.631	1	6.616	0.127
GBUGT94-5	GB_A07G1169	A07	19435559	19436692	+	1134	1134	1134	40.3	1	1134	No intron	377	42.6	1	6.676	-0.062
GBUGT72-1	GB_A07G1512	A07	30193552	30194967	-	1416	1416	1416	47.2	1	1416	No intron	471	51.944	3	6.886	-0.105
GBUGT80-1	GB_A07G1721	A07	42312563	42334824	-	22262	1878	1878	45	14	134.1	1568	625	68.691	0.5	6.556	-0.267
GBUGT82-1	GB_A07G2113	A07	81254803	81257093	-	2291	1401	1401	45	2	700.5	890	466	52.981	2.5	6.787	-0.142
GBUGT71-1	GB_A07G2128	A07	82424217	82425656	+	1440	1440	1440	48.9	1	1440	No intron	479	52.996	-8	5.323	-0.066
GBUGT74-15	GB_A07G2307	A07	89116783	89119653	+	2871	1374	1374	45.6	2	687	1497	457	51.664	8	7.629	-0.096
GBUGT74-16	GB_A07G2308	A07	89237556	89240058	+	2503	1374	1374	46.4	2	687	1129	457	50.834	-8.5	5.07	-0.052
GBUGT88-5	GB_A07G2573	A07	93241075	93267571	+	26497	1419	1419	44.7	2	709.5	25078	472	52.791	-1	6.408	-0.068
GBUGT90-1	GB_A07G2609	A07	93786406	93787827	-	1422	1422	1422	43.5	1	1422	No intron	473	53.672	-2.5	5.823	-0.081
GBUGT80-2	GB_A08G0524	A08	6159861	6171176	-	11316	1896	1896	45.2	14	135.4	724.6	631	69.234	-5	5.993	-0.296
GBUGT92-2	GB_A08G0866	A08	16740576	16742108	+	1533	1533	1533	43.8	1	1533	No intron	510	57.338	0.5	6.566	-0.164
GBUGT78-7	GB_A08G1022	A08	35098184	35100819	+	2636	1368	1368	49	2	684	1268	455	50.505	6	7.43	-0.158
GBUGT83-2	GB_A09G0124	A09	2582394	2583988	+	1595	1341	1341	40.2	2	670.5	254	446	50.281	4	7.472	-0.219
GBUGT79-4	GB_A09G0833	A09	46925642	46929685	-	4044	1911	1911	39.4	10	191.1	237	636	71.048	4.5	6.785	-0.162
GBUGT73-17	GB_A09G1740	A09	68782322	68783803	-	1482	1482	1482	43.8	1	1482	No intron	493	54.805	-4	6.041	-0.142
GBUGT89-9	GB_A09G2374	A09	75558608	75559933	-	1326	1326	1326	45.2	1	1326	No intron	441	48.88	-2	6.302	0.049
GBUGT89-10	GB_A09G2375	A09	75563493	75564866	-	1374	1374	1374	46.4	1	1374	No intron	457	50.228	10.5	8.296	0.12
GBUGT73-3	GB_A10G1394	A10	61856291	61857808	-	1518	1431	1431	41	2	715.5	87	476	53.147	-12.5	5.092	-0.187
GBUGT74-4	GB_A10G1685	A10	77972247	77974252	+	2006	1365	1365	45.6	2	682.5	641	454	51.631	-7	5.492	-0.3
GBUGT73-18	GB_A10G2033	A10	95155727	95157191	-	1465	1389	1389	44.7	2	694.5	76	462	51.371	-2	6.037	-0.053
GBUGT73-19	GB_A10G2034	A10	95170926	95172392	-	1467	1467	1467	44.2	1	1467	No intron	488	54.478	2.5	7.087	-0.058
GBUGT76-12	GB_A10G2683	A10	109334416	109335881	+	1466	1386	1386	41.3	2	693	80	461	51.54	-5.5	5.848	-0.067
GBUGT709-2	GB_A10G2684	A10	109336924	109338993	-	2070	1461	1461	42.6	2	730.5	609	486	55.03	1	6.675	-0.212
GBUGT709-3	GB_A10G2685	A10	109340238	109341984	-	1747	1413	1413	42.5	3	471	167	470	53.498	-4	5.955	-0.183
GBUGT709-4	GB_A10G2687	A10	109367169	109373541	-	6373	2862	2862	43.6	4	715.5	1170.3	953	107.42	-10	5.792	-0.094
GBUGT94-2	GB_A10G2771	A10	110744412	110745773	-	1362	1362	1362	42.3	1	1362	No intron	453	51.458	4.5	7.342	-0.276
GBUGT83-3	GB_A11G0766	A11	6804722	6806744	+	2023	1371	1371	41.1	2	685.5	652	456	51.029	-7	5.446	-0.072
GBUGT83-4	GB_A11G1364	A11	14684253	14685760	+	1508	1371	1371	41.2	2	685.5	137	456	51.033	-4	5.691	-0.129
GBUGT79-8	GB_A11G1476	A11	16310950	16312099	+	1150	1056	1056	45.6	2	528	94	351	39.473	-2.5	6.05	-0.072
GBUGT79-9	GB_A11G1477	A11	16321709	16322860	+	1152	1152	1152	47.2	1	1152	No intron	383	42.709	-4.5	5.638	-0.039
GBUGT92-3	GB_A11G2227	A11	51808002	51809556	-	1555	1425	1425	42.9	3	475	65	474	52.867	8	7.733	-0.118
GBUGT84-4	GB_A11G2388	A11	61090730	61092148	-	1419	1419	1419	44.4	1	1419	No intron	472	52.184	-1	6.326	-0.023
GBUGT73-22	GB_A11G3766	A11	115659530	115661008	-	1479	1479	1479	43.1	1	1479	No intron	492	55.159	-1	6.386	-0.104
GBUGT73-4	GB_A12G0213	A12	2983207	2984526	-	1320	1320	1320	43.7	1	1320	No intron	439	49.35	1.5	6.983	-0.256
GBUGT71-4	GB_A12G0501	A12	9620556	9622043	+	1488	1488	1488	48.9	1	1488	No intron	495	54.975	-2	6.326	-0.025
GBUGT72-14	GB_A12G0690	A12	15585202	15586623	-	1422	1422	1422	44.7	1	1422	No intron	473	52.191	-2	6.244	0.07
GBUGT72-8	GB_A12G0693	A12	15808022	15809467	-	1446	1446	1446	43.1	1	1446	No intron	481	53.648	-7	5.469	0.127
GBUGT91-1	GB_A12G1306	A12	73632721	73634094	+	1374	1224	1224	45.3	2	612	150	407	45.384	4.5	7.344	-0.124
GBUGT72-2	GB_A12G1342	A12	74250937	74252343	+	1407	1407	1407	47.8	1	1407	No intron	468	52.016	2.5	7.005	-0.107
GBUGT83-5	GB_A12G2092	A12	91418453	91419908	-	1456	1380	1380	45.1	2	690	76	459	50.347	-4	5.943	-0.038
GBUGT83-6	GB_A12G2094	A12	91453961	91455821	-	1861	1377	1377	44.9	2	688.5	484	458	50.725	-3.5	6.108	0.036
GBUGT73-5	GB_A12G2330	A12	94598901	94600442	-	1542	1542	1542	48.3	1	1542	No intron	513	55.619	-2.5	6.307	-0.231
GBUGT88-7	GB_A12G2839	A12	99614146	99616509	-	2364	1485	1485	49.3	2	742.5	879	494	54.681	-2	6.23	0.176
GBUGT91-6	GB_A13G0190	A13	1876087	1877273	-	1187	1155	1155	46.2	2	577.5	32	384	43.327	-5	5.469	-0.104
GBUGT91-7	GB_A13G0193	A13	1902699	1904099	-	1401	1401	1401	45.3	1	1401	No intron	466	52.678	2.5	6.79	-0.154
GBUGT73-6	GB_A13G0422	A13	5093606	5095048	+	1443	1443	1443	45.7	1	1443	No intron	480	53.953	-4	6.042	-0.122
GBUGT73-7	GB_A13G0424	A13	5100944	5102419	+	1476	1476	1476	42	1	1476	No intron	491	54.962	-6.5	5.642	-0.137
GBUGT85-3	GB_A13G0749	A13	15019784	15022502	+	2719	1437	1437	48	2	718.5	1282	478	53.655	-8.5	5.308	-0.105
GBUGT85-4	GB_A13G0751	A13	15106516	15109245	+	2730	1464	1464	49	3	488	633	487	55.017	-1	6.391	-0.118
GBUGT85-5	GB_A13G0752	A13	15129029	15131479	+	2451	1449	1449	49.6	2	724.5	1002	482	54.241	-2.5	6.198	-0.165
GBUGT708-2	GB_A13G0998	A13	32737749	32748011	+	10263	1332	1332	45.1	2	666	8931	443	48.649	-1.5	6.289	0.014
GBUGT73-13	GB_A13G1825	A13	98268925	98270412	+	1488	1488	1488	47	1	1488	No intron	495	55.906	-8	5.301	-0.186
GBUGT73-14	GB_A13G1940	A13	101064010	101065497	+	1488	1488	1488	47.2	1	1488	No intron	495	55.832	-10	5.12	-0.175
GBUGT71-12	GB_A13G2676	A13	112106973	112124713	-	17741	1878	1878	43.8	2	939	15863	625	71.167	-2.5	6.252	-0.177
GBUGT87-2	GB_A13G2778	A13	112848475	112855241	+	6767	1401	1401	42.5	3	467	2683	466	52.519	-5.5	5.631	-0.027
GBUGT87-3	GB_A13G2779	A13	112856013	112857476	+	1464	1359	1359	45.1	2	679.5	105	452	50.512	-4.5	5.798	-0.016
GBUGT87-1	GB_A13G2780	A13	112857980	112859430	+	1451	1356	1356	44.7	2	678	95	451	50.596	1.5	6.67	-0.023
GBUGT79-11	GB_D01G0566	D01	6371255	6389256	+	18002	1419	1419	45.2	2	709.5	16583	472	52.974	-2.5	6.145	-0.16
GBUGT79-13	GB_D01G0576	D01	6481772	6482935	+	1164	1164	1164	47.3	1	1164	No intron	387	43.067	-6.5	5.241	0.199
GBUGT73-29	GB_D01G0786	D01	9937728	9939224	+	1497	1497	1497	43	1	1497	No intron	498	55.598	1	6.645	-0.176
GBUGT94-3	GB_D01G1440	D01	26380053	26381453	-	1401	1401	1401	41.5	1	1401	No intron	466	52.95	8.5	7.581	-0.271
GBUGT74-2	GB_D01G1653	D01	40085246	40087028	+	1783	1380	1380	46.1	2	690	403	459	51.474	-5	5.806	-0.254
GBUGTZOG-2	GB_D01G2298	D01	59482010	59483392	-	1383	1383	1383	44.7	1	1383	No intron	460	51.734	5.5	7.039	-0.199
GBUGT74-11	GB_D02G0075	D02	522064	524282	-	2219	1389	1389	42.6	2	694.5	830	462	51.868	-10.5	4.86	0.04
GBUGT74-12	GB_D02G0076	D02	526015	528238	-	2224	1389	1389	43	2	694.5	835	462	51.691	-7.5	5.195	0.044
GBUGT92-4	GB_D02G0149	D02	1302021	1303502	-	1482	1248	1248	42.6	2	624	234	415	46.34	2	6.755	-0.278
GBUGT75-3	GB_D02G0211	D02	2282899	2300480	+	17582	1410	1410	47.2	4	352.5	5390.7	469	53.114	-8.5	5.157	-0.235
GBUGT75-4	GB_D02G0212	D02	2311422	2312831	+	1410	1410	1410	47.3	1	1410	No intron	469	52.998	-10	5.053	-0.187
GBUGT75-5	GB_D02G0213	D02	2318063	2320657	+	2595	1575	1575	47.7	2	787.5	1020	524	59.413	-4.5	6.005	-0.213
GBUGT72-9	GB_D02G0367	D02	4457121	4458557	+	1437	1437	1437	46.4	1	1437	No intron	478	52.272	-2.5	6.078	-0.004
GBUGT71-15	GB_D02G0674	D02	8498091	8499272	-	1182	1182	1182	47.2	1	1182	No intron	393	43.256	-5.5	5.719	-0.008
GBUGT71-16	GB_D02G0677	D02	8542203	8543719	-	1517	1389	1389	47.1	2	694.5	128	462	51.258	-4	5.834	0.051
GBUGT84-2	GB_D02G2328	D02	66294474	66295895	-	1422	1422	1422	47.6	1	1422	No intron	473	52.871	3	7.009	-0.098
GBUGT84-3	GB_D02G2329	D02	66300369	66301850	-	1482	1482	1482	49.4	1	1482	No intron	493	54.703	-7.5	5.461	-0.111
GBUGT85-6	GB_D03G0385	D03	4449216	4450766	+	1551	1416	1416	43.7	2	708	135	471	52.59	2	6.82	-0.117
GBUGT85-7	GB_D03G0386	D03	4454649	4456199	+	1551	1416	1416	44	2	708	135	471	52.954	0.5	6.574	-0.162
GBUGT85-8	GB_D03G0388	D03	4808335	4864287	-	55953	1443	1443	42.6	2	721.5	54510	480	53.848	-3	6.019	-0.091
GBUGT75-6	GB_D03G0477	D03	6626562	6627923	-	1362	1362	1362	45.2	1	1362	No intron	453	50.983	-5	5.88	-0.254
GBUGT78-3	GB_D03G0521	D03	7871427	7873693	-	2267	1356	1356	47.4	3	452	455.5	451	49.086	-3.5	5.857	0.058
GBUGT88-2	GB_D03G0903	D03	31949923	31951365	+	1443	1443	1443	48.4	1	1443	No intron	480	53.215	3.5	6.988	0.06
GBUGT89-5	GB_D03G1146	D03	39233870	39235315	+	1446	1446	1446	52.5	1	1446	No intron	481	53.188	0	6.506	0.072
GBUGT89-6	GB_D03G1148	D03	39237660	39239042	-	1383	1383	1383	52.5	1	1383	No intron	460	51.206	-3	6.151	-0.164
GBUGT71-13	GB_D03G1349	D03	44370691	44374915	-	4225	1260	1260	43.9	4	315	988.3	419	46.866	-5.5	5.306	-0.094
GBUGT86-2	GB_D03G1595	D03	48747055	48749394	-	2340	1437	1437	47.7	2	718.5	903	478	53.325	2	6.687	-0.077
GBUGT71-8	GB_D03G1642	D03	49351966	49353537	-	1572	1572	1572	46.8	1	1572	No intron	523	58.203	-10	5.295	0.066
GBUGT74-13	GB_D03G1729	D03	50496925	50498379	+	1455	1371	1371	47.3	2	685.5	84	456	50.17	-6.5	5.156	-0.014
GBUGT85-9	GB_D03G1992	scaffold14803_obj_D03	1135	2650	+	1516	1437	1437	42.7	2	718.5	79	478	54.032	-5.5	5.868	-0.174
GBUGT78-8	GB_D04G0089	D04	988635	991053	-	2419	1353	1353	44.1	2	676.5	1066	450	49.386	-0.5	6.445	-0.061
GBUGT83-7	GB_D04G0455	D04	6462221	6463682	+	1462	1374	1374	44.5	2	687	88	457	50.887	-7.5	5.174	-0.08
GBUGT708-4	GB_D04G0472	D04	6689913	6691343	+	1431	1431	1431	45.6	1	1431	No intron	476	51.636	3.5	7.003	-0.084
GBUGT709-5	GB_D04G0710	D04	11553198	11555557	-	2360	1608	1608	42.8	2	804	752	535	59.974	10	7.959	-0.181
GBUGT73-30	GB_D04G1259	D04	40089233	40090681	-	1449	1449	1449	43.5	1	1449	No intron	482	53.7	1	6.706	-0.115
GBUGT73-31	GB_D04G1261	D04	40156278	40157789	-	1512	1512	1512	40.6	1	1512	No intron	503	56.316	-3.5	6.073	-0.107
GBUGT89-3	GB_D04G2181	D04	57100989	57102386	+	1398	1398	1398	47	1	1398	No intron	465	50.372	0	6.507	0.051
GBUGT73-23	GB_D05G0328	D05	2970960	2972411	+	1452	1452	1452	42.1	1	1452	No intron	483	54.356	1.5	6.692	-0.065
GBUGT78-4	GB_D05G0491	D05	4132149	4133540	-	1392	1392	1392	43.3	1	1392	No intron	463	50.857	3	6.828	0.003
GBUGT71-14	GB_D05G0685	D05	5649319	5652829	-	3511	2553	2553	45.7	4	638.3	319.3	850	95.537	1.5	6.596	-0.119
GBUGT87-4	GB_D05G1088	D05	9119352	9121415	+	2064	1413	1413	46.3	2	706.5	651	470	52.654	-6	5.589	0.007
GBUGT85-10	GB_D05G2296	D05	20250623	20252174	+	1552	1452	1452	45.3	2	726	100	483	54.311	-7	5.597	-0.273
GBUGT80-6	GB_D05G2475	D05	22612620	22619601	+	6982	1983	1983	42.7	15	132.2	357.1	660	73.599	-6	5.88	-0.302
GBUGT76-9	GB_D05G3103	D05	33334465	33335911	+	1447	1365	1365	43.8	2	682.5	82	454	51.308	-7	5.315	0.065
GBUGT74-17	GB_D05G3175	D05	35389988	35392513	+	2526	1362	1362	45.8	2	681	1164	453	50.056	5.5	7.232	-0.041
GBUGT74-3	GB_D05G3458	D05	46686917	46688376	-	1460	1386	1386	47.1	2	693	74	461	51.659	-5.5	5.763	-0.197
GBUGT79-5	GB_D05G3979	D05	64462005	64463375	-	1371	1371	1371	41	1	1371	No intron	456	50.899	4.5	6.978	0.007
GBUGT73-8	GB_D06G0204	D06	1965147	1966664	+	1518	1518	1518	42	1	1518	No intron	505	56.53	-5.5	5.882	-0.112
GBUGT91-8	GB_D06G0318	D06	3340395	3341807	+	1413	1413	1413	43.9	1	1413	No intron	470	52.591	-7.5	5.225	-0.099
GBUGT78-9	GB_D06G0603	D06	8053692	8055216	-	1525	1332	1332	43.8	2	666	193	443	48.853	-2	6.191	-0.038
GBUGT79-6	GB_D06G2298	D06	60978176	60979546	+	1371	1371	1371	43.4	1	1371	No intron	456	50.731	3	6.823	0.039
GBUGT79-7	GB_D06G2420	D06	62030023	62031393	+	1371	1371	1371	42.3	1	1371	No intron	456	50.847	-1.5	6.323	0.052
GBUGT74-5	GB_D07G0977	D07	11499146	11501398	+	2253	1047	1047	46.8	3	349	603	348	39.121	-7.5	4.823	0.077
GBUGT76-5	GB_D07G1095	D07	13558185	13560588	+	2404	1338	1338	42.8	2	669	1066	445	49.675	-1.5	6.343	-0.052
GBUGT76-6	GB_D07G1099	D07	13619664	13621122	+	1459	1344	1344	45	2	672	115	447	49.445	-7.5	5.191	0.01
GBUGT76-10	GB_D07G1102	D07	13686567	13688038	+	1472	1329	1329	41.2	2	664.5	143	442	49.072	-4.5	5.981	0.019
GBUGT94-6	GB_D07G1165	D07	15038694	15039877	+	1184	909	909	41.7	2	454.5	275	302	33.672	3	7.235	-0.024
GBUGT72-3	GB_D07G1525	D07	22696978	22698393	-	1416	1416	1416	47.2	1	1416	No intron	471	52.062	3.5	6.922	-0.086
GBUGT80-3	GB_D07G1728	D07	30068852	30084172	-	15321	1878	1878	45.2	14	134.1	1034.1	625	68.728	1	6.594	-0.256
GBUGT71-2	GB_D07G2155	D07	47906958	47908406	+	1449	1449	1449	49.1	1	1449	No intron	482	53.165	-4.5	5.916	-0.013
GBUGT71-3	GB_D07G2156	D07	47973368	47974807	-	1440	1440	1440	48.7	1	1440	No intron	479	53.036	-11	5.028	-0.049
GBUGT74-18	GB_D07G2268	D07	51295778	51298481	+	2704	1248	1248	45.6	2	624	1456	416	47.263	1	6.623	-0.026
GBUGT74-6	GB_D07G2269	D07	51341815	51343778	+	1964	1086	1086	45.9	3	362	439	361	40.449	-2.5	5.749	-0.087
GBUGT90-2	GB_D07G2587	D07	55664914	55666335	-	1422	1422	1422	43.2	1	1422	No intron	473	53.532	-3	5.6	-0.056
GBUGT80-4	GB_D08G0543	D08	5962000	5973133	-	11134	1896	1896	45.2	14	135.4	710.6	631	69.086	-3	6.213	-0.279
GBUGT92-5	GB_D08G0867	D08	13478881	13480410	+	1530	1530	1530	44.1	1	1530	No intron	509	57.246	4.5	7.051	-0.176
GBUGT78-10	GB_D08G1004	D08	19703826	19706433	-	2608	1368	1368	48.5	2	684	1240	455	50.641	9.5	8.235	-0.176
GBUGT73-32	GB_D08G1802	D08	52731132	52732721	-	1590	1590	1590	42.2	1	1590	No intron	529	59.34	0	6.512	-0.035
GBUGT83-8	GB_D09G0101	D09	2329173	2330748	+	1576	1341	1341	40.8	2	670.5	235	446	49.879	2.5	6.973	-0.184
GBUGT73-34	GB_D09G1572	D09	44101555	44103033	-	1479	1479	1479	45.2	1	1479	No intron	492	55.339	6.5	7.649	-0.111
GBUGT73-24	GB_D09G1573	D09	44105192	44106673	-	1482	1482	1482	43.7	1	1482	No intron	493	54.93	-6.5	5.65	-0.143
GBUGT89-11	GB_D09G2224	D09	50528327	50529646	-	1320	1320	1320	44.5	1	1320	No intron	439	48.614	-3.5	6.109	0.092
GBUGT89-12	GB_D09G2225	D09	50532609	50533982	-	1374	1374	1374	46.2	1	1374	No intron	457	50.258	12	8.559	0.104
GBUGT89-7	GB_D09G2227	D09	50542540	50543901	+	1362	1362	1362	45.3	1	1362	No intron	453	49.587	2.5	6.797	0.103
GBUGT74-7	GB_D10G1287	D10	20341023	20342765	-	1743	1071	1071	46.4	3	357	336	356	40.456	-15	4.616	-0.254
GBUGT74-8	GB_D10G1740	D10	43625373	43627396	-	2024	978	978	45.3	4	244.5	348.7	325	36.844	-3	5.896	-0.274
GBUGT73-20	GB_D10G2022	D10	52165495	52166961	-	1467	1467	1467	45.1	1	1467	No intron	488	54.44	-0.5	6.411	-0.051
GBUGT76-13	GB_D10G2640	D10	63952507	63954001	+	1495	1413	1413	41.6	2	706.5	82	470	52.631	-4.5	5.985	-0.067
GBUGT709-6	GB_D10G2641	D10	63954863	63956857	-	1995	1461	1461	43.1	2	730.5	534	486	55.112	3	7.037	-0.219
GBUGT709-7	GB_D10G2642	D10	63958675	63960446	-	1772	1491	1491	42.9	2	745.5	281	496	56.353	-6	5.648	-0.204
GBUGT709-8	GB_D10G2643	D10	63975990	63978135	-	2146	1461	1461	43.3	2	730.5	685	486	54.977	0	6.509	-0.163
GBUGT709-9	GB_D10G2644	D10	63989607	64038962	-	49356	1380	1380	42.2	3	460	23988	459	51.99	1	6.645	-0.166
GBUGT709-10	GB_D10G2645	D10	64042525	64044667	-	2143	1443	1443	43.9	2	721.5	700	480	53.831	-5	5.668	-0.076
GBUGT94-4	GB_D10G2732	D10	65966761	65968050	-	1290	1290	1290	43.6	1	1290	No intron	429	48.788	0.5	6.61	-0.21
GBUGT83-9	GB_D11G0786	D11	6298378	6300437	+	2060	1371	1371	41.4	2	685.5	689	456	50.875	-3.5	5.975	-0.05
GBUGT72-12	GB_D11G1034	D11	8526474	8527829	+	1356	1209	1209	46.2	3	403	73.5	402	44.604	3.5	7.301	0.006
GBUGT72-4	GB_D11G1035	D11	8531289	8532707	+	1419	1419	1419	49.8	1	1419	No intron	472	51.862	4	7.308	-0.165
GBUGT83-10	GB_D11G1404	D11	12847226	12848606	+	1381	1194	1194	41.2	3	398	93.5	397	44.743	-2	6.001	-0.11
GBUGT79-10	GB_D11G1512	D11	14167006	14168406	+	1401	1401	1401	47.8	1	1401	No intron	466	51.777	2	6.744	-0.005
GBUGT84-5	GB_D11G2147	D11	25786555	25787973	+	1419	1419	1419	44.7	1	1419	No intron	472	52.176	-4	5.716	-0.07
GBUGT88-6	GB_D11G3407	D11	66749895	66751313	+	1419	1419	1419	44.7	1	1419	No intron	472	52.617	-4	6.023	-0.057
GBUGT73-25	GB_D11G3786	D11	71761781	71763253	-	1473	1473	1473	42.8	1	1473	No intron	490	54.884	-2	6.253	-0.128
GBUGT85-11	GB_D12G0152	D12	1809752	1811265	+	1514	1440	1440	45.8	2	720	74	479	54.102	2.5	6.785	-0.136
GBUGT73-9	GB_D12G0229	D12	2716578	2718041	-	1464	1464	1464	43.8	1	1464	No intron	487	55.045	-6.5	5.423	-0.191
GBUGT71-5	GB_D12G0500	D12	7202144	7203625	+	1482	1482	1482	49.4	1	1482	No intron	493	54.44	-6.5	5.885	0.039
GBUGT71-6	GB_D12G0501	D12	7214995	7216482	+	1488	1488	1488	49	1	1488	No intron	495	54.857	-10	5.393	0.013
GBUGT72-10	GB_D12G0676	D12	11646583	11648004	-	1422	1422	1422	46.1	1	1422	No intron	473	52.261	1	6.617	-0.014
GBUGT72-11	GB_D12G0677	D12	11660143	11661588	-	1446	1446	1446	42.9	1	1446	No intron	481	53.486	-7	5.328	0.129
GBUGT91-2	GB_D12G1286	D12	38309626	38312658	+	3033	1419	1419	45.6	2	709.5	1614	472	52.829	-4	6.028	-0.095
GBUGT72-5	GB_D12G1334	D12	39112508	39116132	+	3625	1407	1407	49.3	2	703.5	2218	468	51.471	-1.5	6.253	-0.106
GBUGT89-4	GB_D12G1839	D12	47943433	47944863	-	1431	1431	1431	50.1	1	1431	No intron	476	52.245	3.5	6.796	-0.03
GBUGT72-6	GB_D12G1962	D12	49523506	49524942	+	1437	1437	1437	45.6	1	1437	No intron	478	53.059	-1.5	6.364	-0.043
GBUGT83-11	GB_D12G2084	D12	51265570	51267024	-	1455	1380	1380	45.4	2	690	75	459	50.487	-3.5	5.98	-0.021
GBUGT83-12	GB_D12G2086	D12	51296707	51298528	-	1822	1377	1377	45.2	2	688.5	445	458	50.665	-4	6.073	-0.011
GBUGT88-3	GB_D12G2846	D12	58895387	58896820	-	1434	1434	1434	49.5	1	1434	No intron	477	52.514	-4.5	5.639	0.154
GBUGT88-4	GB_D12G2847	D12	58899216	58900586	-	1371	1371	1371	50.3	1	1371	No intron	456	50.442	-1	6.369	0.112
GBUGT91-9	GB_D13G0183	D13	1504540	1505940	-	1401	1401	1401	45.7	1	1401	No intron	466	52.824	2	6.749	-0.133
GBUGT73-10	GB_D13G0411	D13	4227092	4228534	+	1443	1443	1443	44.8	1	1443	No intron	480	53.947	-4	5.973	-0.114
GBUGT73-11	GB_D13G0412	D13	4230261	4231709	+	1449	1449	1449	44.5	1	1449	No intron	482	54.454	-4	5.877	-0.217
GBUGT73-12	GB_D13G0413	D13	4238537	4240009	+	1473	1473	1473	42	1	1473	No intron	490	55.096	-6.5	5.642	-0.181
GBUGT85-12	GB_D13G0543	D13	6447875	6451163	-	3289	1449	1449	50	2	724.5	1840	482	54.078	1	6.621	-0.127
GBUGT85-13	GB_D13G0546	D13	6511273	6514008	-	2736	1407	1407	47.3	3	469	664.5	468	52.64	-6	5.602	-0.05
GBUGT708-3	GB_D13G0857	D13	14485256	14486587	-	1332	1332	1332	45.5	1	1332	No intron	443	48.941	2	6.792	-0.003
GBUGT73-26	GB_D13G1886	D13	51216574	51218061	-	1488	1488	1488	46.3	1	1488	No intron	495	55.874	-7.5	5.308	-0.169
GBUGT73-15	GB_D13G1887	D13	51241524	51247958	-	6435	1434	1434	46.7	2	717	5001	477	53.331	-10	5.005	-0.092
GBUGT71-9	GB_D13G2612	D13	60425990	60429296	-	3307	2892	2892	43.3	2	1446	415	963	108.803	-14.5	5.581	-0.054
GBUGT87-5	GB_D13G2714	D13	61149028	61150490	+	1463	1359	1359	45.2	2	679.5	104	452	50.726	-3.5	5.977	-0.016
GBUGT83-13	GB_scaffold3330_objG0001	scaffold3330_obj	865	2919	-	2055	1371	1371	41.3	2	685.5	684	456	51.003	-6.5	5.446	-0.045
GBUGT83-14	GB_scaffold3331_objG0001	scaffold3331_obj	9	1940	-	1932	1248	1248	42	2	624	684	416	46.506	-8.5	5.125	-0.01
GHUGT79-9	GH_A01G0554	A01	6800591	6802008	+	1418	1341	1341	45.6	2	670.5	77	446	49.914	-8.5	5.005	-0.151
GHUGT79-1	GH_A01G0555	A01	6804089	6805452	+	1364	1221	1221	42.8	2	610.5	143	406	45.786	3.5	7.094	-0.034
GHUGT79-10	GH_A01G0556	A01	6821464	6822882	+	1419	1419	1419	45.1	1	1419	No intron	472	52.989	-3.5	5.986	-0.15
GHUGT79-13	GH_A01G0573	A01	6996028	6997404	+	1377	1377	1377	46.1	1	1377	No intron	458	51.09	-8.5	5.09	0.097
GHUGT73-22	GH_A01G0753	A01	11344548	11345999	+	1452	1452	1452	41.9	1	1452	No intron	483	53.881	-2	6.202	-0.153
GHUGT94-1	GH_A01G1298	A01	41552270	41553745	+	1476	1476	1476	40.7	1	1476	No intron	491	56.487	9	7.835	-0.319
GHUGTZOG-1	GH_A01G2112	A01	113083356	113084738	-	1383	1383	1383	45	1	1383	No intron	460	51.545	1	6.59	-0.171
GHUGT74-7	GH_A02G0068	A02	548198	550385	-	2188	1389	1389	43.1	2	694.5	799	462	51.849	-9.5	4.922	0.001
GHUGT92-1	GH_A02G0138	A02	1219246	1220733	-	1488	1488	1488	41.3	1	1488	No intron	495	55.226	6.5	7.42	-0.195
GHUGT72-8	GH_A02G0332	A02	3589131	3590567	+	1437	1437	1437	46.2	1	1437	No intron	478	52.247	-5	5.523	0.069
GHUGT71-7	GH_A02G0633	A02	8947194	8948639	-	1446	1218	1218	46.4	3	406	114	405	45.203	2	6.754	0.035
GHUGT88-1	GH_A02G1169	A02	47870789	47872078	-	1290	1290	1290	47.8	1	1290	No intron	429	47.584	-0.5	6.437	0.033
GHUGT78-1	GH_A02G1650	A02	102365863	102367673	-	1811	1500	1500	46.5	2	750	311	499	54.574	1	6.674	0.074
GHUGT85-1	GH_A02G1673	A02	103252893	103254599	+	1707	1437	1437	43.4	2	718.5	270	478	54.412	-9.5	5.247	-0.154
GHUGT85-14	GH_A02G1674	A02	103346637	103348145	+	1509	1422	1422	42.6	2	711	87	473	53.666	-1.5	6.365	-0.124
GHUGT72-13	GH_A02G1902	A02	107030099	107031274	+	1176	1176	1176	47	1	1176	No intron	391	43.289	6	8.127	0.046
GHUGT74-8	GH_A03G0275	A03	3463517	3464982	-	1466	1371	1371	46.2	2	685.5	95	456	50.215	-9.5	4.857	0.041
GHUGT86-1	GH_A03G0406	A03	5386448	5388830	+	2383	1437	1437	47.8	2	718.5	946	478	53.384	1	6.595	-0.076
GHUGT71-11	GH_A03G0623	A03	10346025	10347380	+	1356	1356	1356	44.4	1	1356	No intron	451	49.948	-8	4.97	0.026
GHUGT71-12	GH_A03G0625	A03	10365032	10366057	-	1026	1026	1026	42.4	1	1026	No intron	341	38.596	2	7.073	0.034
GHUGT71-13	GH_A03G0626	A03	10368957	10370321	-	1365	1365	1365	44.4	1	1365	No intron	454	50.464	-4.5	5.502	-0.001
GHUGT89-5	GH_A03G0860	A03	19477403	19480882	+	3480	2691	2691	47.2	3	897	394.5	896	100.111	1.5	6.605	-0.061
GHUGT89-8	GH_A03G0861	A03	19481246	19482652	-	1407	1407	1407	52	1	1407	No intron	468	51.948	-0.5	6.45	-0.176
GHUGT84-1	GH_A03G2096	A03	108860863	108862284	-	1422	1422	1422	47.7	1	1422	No intron	473	52.784	4.5	7.411	-0.071
GHUGT84-2	GH_A03G2097	A03	108874112	108875482	-	1371	1371	1371	49	1	1371	No intron	456	51.123	-1	6.373	-0.066
GHUGT76-1	GH_A04G0039	A04	397313	398775	+	1463	1374	1374	41.9	2	687	89	457	50.637	2	6.776	0.024
GHUGT73-27	GH_A04G0873	A04	63461147	63462613	-	1467	1467	1467	46.2	1	1467	No intron	488	54.828	7	7.823	-0.111
GHUGT73-23	GH_A04G0874	A04	63503474	63504922	-	1449	1449	1449	43.1	1	1449	No intron	482	53.821	1	6.706	-0.109
GHUGT709-1	GH_A04G1055	A04	74291918	74293445	-	1528	1455	1455	44.5	2	727.5	73	484	54.208	-3	6.155	-0.028
GHUGT89-1	GH_A04G1741	A04	87433199	87434608	+	1410	1410	1410	46.8	1	1410	No intron	469	50.831	-1	6.392	-0.008
GHUGT89-2	GH_A04G1742	A04	87436548	87437971	+	1424	1308	1308	48	2	654	116	435	47.229	-3.5	6.155	-0.036
GHUGT91-2	GH_A05G0314	A05	3014391	3015797	+	1407	1407	1407	44.8	1	1407	No intron	468	52.763	-3.5	5.992	-0.112
GHUGT73-17	GH_A05G0321	A05	3139650	3141095	+	1446	1446	1446	42.5	1	1446	No intron	481	54.164	-1.5	6.321	-0.073
GHUGT78-2	GH_A05G0492	A05	4537149	4538541	-	1393	1269	1269	43.7	2	634.5	124	422	46.543	4.5	6.982	0.027
GHUGT85-2	GH_A05G2255	A05	21819951	21821499	+	1549	1452	1452	43.5	2	726	97	483	54.217	0	6.507	-0.235
GHUGT80-5	GH_A05G2439	A05	24711684	24718620	+	6937	1983	1983	42.8	15	132.2	353.9	660	73.698	-2	6.336	-0.332
GHUGT76-9	GH_A05G3098	A05	40977864	40980042	+	2179	1404	1404	44.3	3	468	387.5	467	52.711	-4	5.842	-0.002
GHUGT74-12	GH_A05G3160	A05	44191051	44193465	+	2415	1362	1362	45.6	2	681	1053	453	50.222	5.5	7.232	-0.017
GHUGT74-1	GH_A05G3403	A05	74776174	74777633	+	1460	1386	1386	47.3	2	693	74	461	51.572	-2.5	6.197	-0.179
GHUGT76-10	GH_A05G3656	A05	95905669	95907148	-	1480	1401	1401	43	2	700.5	79	466	52.515	7	7.603	-0.17
GHUGT708-1	GH_A05G3901	A05	102302612	102304042	-	1431	1431	1431	45.4	1	1431	No intron	476	51.793	1	6.63	-0.108
GHUGT83-1	GH_A05G3920	A05	102635574	102637039	-	1466	1374	1374	44.2	2	687	92	457	50.993	-8.5	5.07	-0.067
GHUGT78-5	GH_A05G4283	A05	109773196	109774810	+	1615	1341	1341	44	2	670.5	274	446	49.332	6	7.567	-0.027
GHUGT78-6	GH_A05G4285	A05	109787123	109789346	+	2224	1362	1362	43.8	2	681	862	453	49.915	-0.5	6.438	-0.064
GHUGT73-1	GH_A06G0204	A06	2094519	2095991	+	1473	1473	1473	42.4	1	1473	No intron	490	54.772	-7	5.63	-0.14
GHUGT91-3	GH_A06G0317	A06	3624035	3625468	+	1434	1434	1434	44.9	1	1434	No intron	477	53.111	-8.5	5.113	-0.123
GHUGT78-7	GH_A06G0600	A06	10088639	10090181	-	1543	1350	1350	43.5	2	675	193	449	49.588	-2	6.19	-0.048
GHUGT79-2	GH_A06G2172	A06	124665228	124666582	+	1355	1200	1200	42.9	3	400	77.5	399	44.612	-2.5	6.262	-0.071
GHUGT79-3	GH_A06G2287	A06	125669509	125670879	+	1371	1371	1371	42	1	1371	No intron	456	50.788	-6.5	5.596	0.095
GHUGT76-2	GH_A07G1106	A07	16903731	16906241	+	2511	1338	1338	41.8	2	669	1173	445	49.844	2	6.738	-0.041
GHUGT76-3	GH_A07G1107	A07	16926828	16928346	-	1519	1371	1371	42.9	2	685.5	148	456	51.109	0	6.508	-0.113
GHUGT76-4	GH_A07G1112	A07	17094519	17095977	+	1459	1344	1344	45	2	672	115	447	49.593	-6	5.468	-0.03
GHUGT76-13	GH_A07G1115	A07	17184999	17189172	+	4174	1152	1152	40.2	4	288	1007.3	383	42.677	1	6.614	0.134
GHUGT72-1	GH_A07G1505	A07	29653734	29655149	-	1416	1416	1416	47.1	1	1416	No intron	471	51.949	2.5	6.844	-0.105
GHUGT80-1	GH_A07G1692	A07	43104461	43126691	-	22231	1878	1878	45	14	134.1	1565.6	625	68.691	0.5	6.556	-0.267
GHUGT82-1	GH_A07G2044	A07	83065051	83067341	-	2291	1401	1401	45	2	700.5	890	466	52.921	2.5	6.787	-0.15
GHUGT71-8	GH_A07G2058	A07	84300017	84301456	+	1440	1440	1440	48.9	1	1440	No intron	479	52.935	-9	5.202	-0.059
GHUGT74-13	GH_A07G2221	A07	90769699	90772201	+	2503	1374	1374	46.4	2	687	1129	457	50.848	-8.5	5.07	-0.052
GHUGT88-5	GH_A07G2489	A07	94826007	94827260	+	1254	1254	1254	44.6	1	1254	No intron	417	46.619	-1	6.402	0.027
GHUGT88-6	GH_A07G2490	A07	94837519	94839385	+	1867	1449	1449	45.1	2	724.5	418	482	53.854	1	6.628	-0.111
GHUGT88-7	GH_A07G2492	A07	94862760	94864178	+	1419	1419	1419	45	1	1419	No intron	472	52.608	1	6.63	-0.063
GHUGT90-1	GH_A07G2528	A07	95367229	95368650	-	1422	1422	1422	43.6	1	1422	No intron	473	53.7	-1.5	6.102	-0.083
GHUGT80-2	GH_A08G0523	A08	6055448	6066766	-	11319	1896	1896	45.2	14	135.4	724.8	631	69.262	-4	6.106	-0.297
GHUGT92-2	GH_A08G0835	A08	17106854	17108386	+	1533	1533	1533	43.6	1	1533	No intron	510	57.442	0.5	6.566	-0.152
GHUGT78-8	GH_A08G0973	A08	36950644	36953279	+	2636	1368	1368	48.9	2	684	1268	455	50.477	6	7.43	-0.157
GHUGT83-2	GH_A09G0102	A09	2469823	2471413	+	1591	1341	1341	40.1	2	670.5	250	446	50.396	5	7.759	-0.237
GHUGT73-28	GH_A09G1611	A09	72759587	72761065	-	1479	1479	1479	45	1	1479	No intron	492	55.459	8.5	7.99	-0.111
GHUGT73-13	GH_A09G1612	A09	72763134	72764615	-	1482	1482	1482	43.8	1	1482	No intron	493	54.794	-5	5.818	-0.147
GHUGT89-10	GH_A09G2272	A09	79531717	79533042	-	1326	1326	1326	45.2	1	1326	No intron	441	48.862	-3.5	6.158	0.052
GHUGT89-11	GH_A09G2273	A09	79535971	79537344	-	1374	1374	1374	46.4	1	1374	No intron	457	50.228	10.5	8.296	0.12
GHUGT89-12	GH_A09G2275	A09	79574343	79575722	+	1380	1380	1380	44.3	1	1380	No intron	459	50.318	8	8.063	0.104
GHUGT73-2	GH_A10G1327	A10	65036292	65037764	-	1473	1473	1473	41.6	1	1473	No intron	490	54.856	-12	5.107	-0.156
GHUGT74-4	GH_A10G1587	A10	81628562	81630567	+	2006	1365	1365	45.7	2	682.5	641	454	51.631	-7	5.492	-0.3
GHUGT73-14	GH_A10G1911	A10	99955463	99956929	-	1467	1467	1467	44	1	1467	No intron	488	54.652	5.5	7.86	-0.094
GHUGT73-15	GH_A10G1912	A10	99965949	99982507	-	16559	2874	2874	44.3	2	1437	13685	957	106.986	9	7.624	-0.062
GHUGT76-14	GH_A10G2504	A10	112715112	112716604	+	1493	1413	1413	41.4	2	706.5	80	470	52.621	-7	5.569	-0.089
GHUGT709-2	GH_A10G2507	A10	112739376	112757037	-	17662	1386	1386	43.9	3	462	8138	461	52.124	-4	6.03	-0.157
GHUGT709-3	GH_A10G2508	A10	112759205	112761325	-	2121	1437	1437	44	2	718.5	684	478	53.552	-7	5.356	-0.072
GHUGT85-3	GH_A11G0546	A11	4877731	4879520	-	1790	1440	1440	43.8	2	720	350	479	53.77	-6	5.475	-0.181
GHUGT72-2	GH_A11G0995	A11	9071575	9072993	+	1419	1419	1419	49.7	1	1419	No intron	472	51.852	1	6.681	-0.168
GHUGT83-3	GH_A11G1358	A11	14679875	14681305	+	1431	1302	1302	41.5	2	651	129	433	48.605	-2.5	6.061	-0.106
GHUGT84-6	GH_A11G2343	A11	63450195	63451613	-	1419	1419	1419	44.4	1	1419	No intron	472	52.112	-2	6.129	-0.026
GHUGT73-18	GH_A11G3688	A11	120815496	120816965	-	1470	1470	1470	43.1	1	1470	No intron	489	54.872	-1.5	6.333	-0.112
GHUGT85-4	GH_A12G0142	A12	2007838	2009351	+	1514	1440	1440	45.3	2	720	74	479	54.208	-5.5	5.761	-0.153
GHUGT71-3	GH_A12G0482	A12	9484179	9485660	+	1482	1482	1482	48.7	1	1482	No intron	493	54.57	4	6.859	0.053
GHUGT71-4	GH_A12G0483	A12	9501629	9503116	+	1488	1488	1488	48.8	1	1488	No intron	495	54.959	-3	6.231	-0.014
GHUGT72-14	GH_A12G0667	A12	15461106	15462539	-	1434	1434	1434	44.6	1	1434	No intron	477	52.598	-5	5.78	0.093
GHUGT72-9	GH_A12G0668	A12	15706407	15707852	-	1446	1446	1446	42.9	1	1446	No intron	481	53.735	-7	5.469	0.129
GHUGT72-3	GH_A12G1274	A12	81044823	81046235	+	1413	1413	1413	48.5	1	1413	No intron	470	52.039	1.5	6.793	-0.112
GHUGT83-4	GH_A12G2006	A12	97513358	97514813	-	1456	1380	1380	45.1	2	690	76	459	50.347	-4	5.943	-0.038
GHUGT83-5	GH_A12G2008	A12	97549675	97551519	-	1845	1377	1377	45	2	688.5	468	458	50.697	-4.5	5.978	0.032
GHUGT91-4	GH_A13G0186	A13	1973119	1974511	-	1393	1161	1161	45.6	2	580.5	232	386	43.599	-4.5	5.494	-0.118
GHUGT91-5	GH_A13G0189	A13	1998651	2000051	-	1401	1401	1401	45.3	1	1401	No intron	466	52.682	3.5	6.915	-0.14
GHUGT73-3	GH_A13G0419	A13	5165123	5166565	+	1443	1443	1443	45.7	1	1443	No intron	480	53.953	-4	6.042	-0.122
GHUGT73-4	GH_A13G0420	A13	5177448	5178920	+	1473	1473	1473	42	1	1473	No intron	490	54.865	-6.5	5.641	-0.152
GHUGT85-5	GH_A13G0726	A13	15337568	15340014	-	2447	1449	1449	49.6	2	724.5	998	482	54.316	-1	6.394	-0.155
GHUGT708-2	GH_A13G0910	A13	31927160	31928491	+	1332	1332	1332	45.4	1	1332	No intron	443	48.639	-0.5	6.435	0.025
GHUGT73-11	GH_A13G1830	A13	99220325	99221812	-	1488	1488	1488	47.2	1	1488	No intron	495	55.831	-8	5.301	-0.176
GHUGT87-3	GH_A13G2627	A13	110249125	110250599	+	1475	1383	1383	42.7	2	691.5	92	460	51.73	-6.5	5.462	-0.04
GHUGT87-1	GH_A13G2629	A13	110255758	110257208	+	1451	1338	1338	44.9	2	669	113	445	49.882	4.5	7.044	0.008
GHUGT79-11	GH_D01G0549	D01	6193544	6194914	+	1371	1371	1371	44.5	1	1371	No intron	456	50.857	-4.5	5.803	-0.062
GHUGT79-12	GH_D01G0550	D01	6207504	6208922	+	1419	1419	1419	45.2	1	1419	No intron	472	52.97	-2.5	6.145	-0.165
GHUGT79-14	GH_D01G0560	D01	6303729	6304892	+	1164	1164	1164	47.4	1	1164	No intron	387	43.067	-6.5	5.241	0.199
GHUGT73-24	GH_D01G0757	D01	9834444	9835940	+	1497	1497	1497	42.9	1	1497	No intron	498	55.71	2	6.784	-0.195
GHUGT73-25	GH_D01G0972	D01	13606662	13608116	+	1455	1455	1455	42.7	1	1455	No intron	484	53.993	0	6.514	-0.124
GHUGT94-2	GH_D01G1383	D01	26121566	26122966	-	1401	1401	1401	41.5	1	1401	No intron	466	52.922	7.5	7.367	-0.268
GHUGT74-2	GH_D01G1589	D01	40517595	40519373	+	1779	1380	1380	46	2	690	399	459	51.546	-6	5.65	-0.261
GHUGTZOG-2	GH_D01G2203	D01	60464795	60466177	-	1383	1383	1383	44.8	1	1383	No intron	460	51.704	5.5	7.039	-0.198
GHUGT74-9	GH_D02G0068	D02	539930	541972	-	2043	1389	1389	42.8	2	694.5	654	462	51.976	-8	5.004	0.005
GHUGT74-10	GH_D02G0069	D02	544681	546904	-	2224	1389	1389	42.7	2	694.5	835	462	51.816	-12.5	4.804	0.002
GHUGT74-11	GH_D02G0070	D02	548529	550722	-	2194	1389	1389	42.4	2	694.5	805	462	51.845	-10	4.917	0.039
GHUGT92-3	GH_D02G0143	D02	1368899	1370380	-	1482	1482	1482	41.5	1	1482	No intron	493	54.93	7.5	7.676	-0.203
GHUGT75-1	GH_D02G0211	D02	2324846	2326363	-	1518	1518	1518	45.8	1	1518	No intron	505	56.896	-3.5	6.074	-0.253
GHUGT75-2	GH_D02G0212	D02	2348006	2354832	+	6827	1410	1410	47.6	2	705	5417	469	52.653	-11.5	4.916	-0.247
GHUGT75-3	GH_D02G0213	D02	2364158	2370212	+	6055	1410	1410	47.1	2	705	4645	469	53.247	-8.5	5.157	-0.207
GHUGT75-4	GH_D02G0214	D02	2378860	2380212	+	1353	1353	1353	47	1	1353	No intron	450	50.963	-10	5.027	-0.164
GHUGT72-10	GH_D02G0359	D02	4505513	4506949	+	1437	1437	1437	46.6	1	1437	No intron	478	52.342	-4	5.716	0.033
GHUGT71-17	GH_D02G0647	D02	8473136	8474317	-	1182	1182	1182	47.1	1	1182	No intron	393	43.256	-5.5	5.719	-0.008
GHUGT71-9	GH_D02G0649	D02	8522153	8523574	-	1422	1422	1422	46.9	1	1422	No intron	473	52.744	-5.5	5.855	-0.058
GHUGT84-3	GH_D02G2267	D02	67257335	67258756	-	1422	1422	1422	47.7	1	1422	No intron	473	52.871	3	7.009	-0.098
GHUGT84-4	GH_D02G2268	D02	67263240	67264721	-	1482	1482	1482	49.4	1	1482	No intron	493	54.764	-7	5.593	-0.132
GHUGT84-5	GH_D02G2269	D02	67277152	67278549	-	1398	1398	1398	46.5	1	1398	No intron	465	51.662	-0.5	6.445	0.066
GHUGT72-15	GH_D03G0163	D03	1209839	1211371	-	1533	1533	1533	46.6	1	1533	No intron	510	56.397	8.5	8.15	0.206
GHUGT85-6	GH_D03G0387	D03	4447198	4540533	+	93336	1416	1416	44.1	3	472	45960	471	52.747	1	6.658	-0.148
GHUGT85-7	GH_D03G0388	D03	4678212	4679727	-	1516	1437	1437	42.6	2	718.5	79	478	54.094	-5.5	5.868	-0.167
GHUGT85-8	GH_D03G0390	D03	4698436	4700045	-	1610	1443	1443	42.6	2	721.5	167	480	53.924	-0.5	6.444	-0.125
GHUGT85-9	GH_D03G0392	D03	4764054	4765616	-	1563	1428	1428	43.9	2	714	135	475	53.15	0	6.503	-0.118
GHUGT75-5	GH_D03G0479	D03	6515700	6517061	-	1362	1362	1362	45.2	1	1362	No intron	453	50.958	-4.5	5.99	-0.247
GHUGT78-3	GH_D03G0521	D03	7685973	7688097	-	2125	1362	1362	47.4	2	681	763	453	49.346	-1	6.355	0.074
GHUGT88-2	GH_D03G0894	D03	32004577	32006019	+	1443	1443	1443	48.4	1	1443	No intron	480	53.215	3.5	6.988	0.06
GHUGT89-6	GH_D03G1125	D03	39224756	39226201	+	1446	1446	1446	52.4	1	1446	No intron	481	53.156	-1	6.414	0.073
GHUGT89-9	GH_D03G1126	D03	39228539	39229945	-	1407	1407	1407	52	1	1407	No intron	468	51.915	-3	6.151	-0.162
GHUGT71-14	GH_D03G1328	D03	44448179	44449573	+	1395	1395	1395	44.3	1	1395	No intron	464	51.401	-6.5	5.186	0.016
GHUGT86-2	GH_D03G1566	D03	48840755	48843094	-	2340	1437	1437	47.7	2	718.5	903	478	53.361	1	6.595	-0.086
GHUGT78-9	GH_D04G0092	D04	1154698	1157193	-	2496	1353	1353	43.9	2	676.5	1143	450	49.374	0.5	6.57	-0.062
GHUGT78-10	GH_D04G0093	D04	1164845	1166686	-	1842	1365	1365	44.8	2	682.5	477	454	50.036	9	7.849	-0.044
GHUGT83-6	GH_D04G0449	D04	6775611	6777072	+	1462	1374	1374	44.5	2	687	88	457	50.905	-7.5	5.174	-0.084
GHUGT708-4	GH_D04G0467	D04	7005098	7006528	+	1431	1431	1431	45.6	1	1431	No intron	476	51.636	3.5	7.003	-0.084
GHUGT709-4	GH_D04G0688	D04	11835047	11837271	-	2225	1473	1473	43.3	2	736.5	752	490	54.809	2	6.746	-0.143
GHUGT73-26	GH_D04G1194	D04	39759120	39760568	-	1449	1449	1449	43.7	1	1449	No intron	482	53.742	1	6.706	-0.117
GHUGT73-5	GH_D04G1782	D04	53606893	53608422	-	1530	1530	1530	43.1	1	1530	No intron	509	57.421	10.5	8.161	-0.17
GHUGT89-3	GH_D04G2091	D04	56682655	56684052	+	1398	1398	1398	46.8	1	1398	No intron	465	50.348	0	6.507	0.054
GHUGT91-6	GH_D05G0318	D05	2644021	2645678	+	1658	1188	1188	43.9	5	237.6	117.5	395	44.126	-1	6.38	-0.111
GHUGT91-7	GH_D05G0319	D05	2653872	2655266	+	1395	1395	1395	43.6	1	1395	No intron	464	52.153	-2.5	6.237	-0.081
GHUGT91-8	GH_D05G0320	D05	2660130	2661533	+	1404	1404	1404	44.9	1	1404	No intron	467	52.623	-4	5.855	-0.117
GHUGT73-19	GH_D05G0329	D05	2722525	2723976	+	1452	1452	1452	42.2	1	1452	No intron	483	54.344	0.5	6.567	-0.08
GHUGT78-4	GH_D05G0491	D05	3894091	3895482	-	1392	1392	1392	43.3	1	1392	No intron	463	50.857	3	6.828	0.003
GHUGT71-15	GH_D05G0689	D05	5485208	5486690	-	1483	1113	1113	45.3	4	278.3	123.3	370	41.63	0.5	6.586	-0.175
GHUGT71-16	GH_D05G0690	D05	5487261	5488718	-	1458	1458	1458	45.7	1	1458	No intron	485	54.085	-9	5.531	-0.041
GHUGT87-4	GH_D05G1088	D05	8907616	8909677	+	2062	1410	1410	46.2	2	705	652	469	52.582	-6	5.589	0.003
GHUGT85-10	GH_D05G2278	D05	19887254	19888805	+	1552	1452	1452	45.4	2	726	100	483	54.286	-8	5.453	-0.266
GHUGT80-6	GH_D05G2457	D05	22340671	22347647	+	6977	1983	1983	42.7	15	132.2	356.7	660	73.551	-7.5	5.742	-0.304
GHUGT76-11	GH_D05G3101	D05	32972168	32973614	+	1447	1365	1365	43.6	2	682.5	82	454	51.308	-7	5.315	0.065
GHUGT74-14	GH_D05G3171	D05	34901954	34904368	+	2415	1362	1362	45.7	2	681	1053	453	50.148	5	7.202	-0.044
GHUGT74-3	GH_D05G3357	D05	45848954	45850413	-	1460	1386	1386	47.2	2	693	74	461	51.662	-7	5.462	-0.204
GHUGT79-4	GH_D05G3919	D05	61403240	61404610	-	1371	1371	1371	41	1	1371	No intron	456	50.899	4.5	6.978	0.007
GHUGT76-5	GH_D05G4035	D05	63574345	63576217	-	1873	1368	1368	41.9	2	684	505	455	50.474	2	6.773	0.025
GHUGT73-6	GH_D06G0189	D06	1886773	1888245	+	1473	1473	1473	42.3	1	1473	No intron	490	54.833	-6	5.767	-0.109
GHUGT91-9	GH_D06G0303	D06	3440152	3441564	+	1413	1413	1413	43.9	1	1413	No intron	470	52.591	-7.5	5.225	-0.099
GHUGT78-11	GH_D06G0576	D06	8434308	8435858	-	1551	1350	1350	43.6	2	675	201	449	49.543	0	6.515	-0.034
GHUGT79-5	GH_D06G2205	D06	63508400	63509770	+	1371	1371	1371	43.6	1	1371	No intron	456	50.668	4.5	6.974	0.047
GHUGT79-6	GH_D06G2326	D06	64552822	64554192	+	1371	1371	1371	42.5	1	1371	No intron	456	50.756	-3	6.099	0.049
GHUGT79-7	GH_D06G2454	scaffold8868_obj_D06	71	1252	+	1182	1182	1182	44	1	1182	No intron	393	43.346	-2	6.184	0.04
GHUGT74-5	GH_D07G0977	D07	11318598	11320849	+	2252	1047	1047	46.8	3	349	602.5	348	39.131	-7	4.925	0.057
GHUGT76-6	GH_D07G1091	D07	13278918	13281336	+	2419	1338	1338	42.7	2	669	1081	445	49.688	-1.5	6.343	-0.04
GHUGT76-7	GH_D07G1096	D07	13354818	13356276	+	1459	1344	1344	45	2	672	115	447	49.445	-7.5	5.191	0.01
GHUGT76-8	GH_D07G1097	D07	13375851	13377304	+	1454	1335	1335	41.9	2	667.5	119	444	49.803	6	7.367	-0.011
GHUGT76-12	GH_D07G1099	D07	13429043	13430514	+	1472	1329	1329	41.5	2	664.5	143	442	49.01	-4.5	5.981	0.014
GHUGT72-4	GH_D07G1507	D07	22184791	22186206	-	1416	1416	1416	47.1	1	1416	No intron	471	52.078	2.5	6.84	-0.067
GHUGT80-3	GH_D07G1691	D07	29734304	29754564	-	20261	1878	1878	45	14	134.1	1414.1	625	68.73	1	6.594	-0.26
GHUGT82-2	GH_D07G2037	D07	48958477	48960703	-	2227	1401	1401	45.3	2	700.5	826	466	52.837	3	6.873	-0.154
GHUGT71-1	GH_D07G2042	D07	49224425	49225873	+	1449	1449	1449	49.1	1	1449	No intron	482	53.132	-4.5	5.916	-0.031
GHUGT71-2	GH_D07G2043	D07	49291430	49292869	-	1440	1440	1440	48.8	1	1440	No intron	479	52.977	-9	5.208	-0.041
GHUGT74-15	GH_D07G2155	D07	52677414	52683971	+	6558	1374	1374	44.8	2	687	5184	457	51.738	6	7.393	-0.099
GHUGT90-2	GH_D07G2467	D07	57036749	57038170	-	1422	1422	1422	43.2	1	1422	No intron	473	53.529	-2	5.872	-0.068
GHUGT80-4	GH_D08G0533	D08	5560477	5571607	-	11131	1896	1896	45.2	14	135.4	710.4	631	69.086	-3	6.213	-0.279
GHUGT92-4	GH_D08G0839	D08	12874111	12875640	+	1530	1530	1530	44.1	1	1530	No intron	509	57.233	3.5	6.914	-0.175
GHUGT78-12	GH_D08G0942	D08	18869310	18871918	-	2609	1368	1368	48.5	2	684	1241	455	50.564	8.5	7.984	-0.164
GHUGT83-7	GH_D09G0103	D09	2413581	2415156	+	1576	1341	1341	40.9	2	670.5	235	446	49.879	2.5	6.973	-0.184
GHUGT73-29	GH_D09G1556	D09	42548266	42549744	-	1479	1479	1479	45.2	1	1479	No intron	492	55.313	6.5	7.649	-0.122
GHUGT73-20	GH_D09G1557	D09	42551919	42553400	-	1482	1482	1482	43.9	1	1482	No intron	493	54.9	-5.5	5.793	-0.128
GHUGT89-13	GH_D09G2206	D09	48770496	48771815	-	1320	1320	1320	44.6	1	1320	No intron	439	48.571	-2.5	6.229	0.105
GHUGT89-14	GH_D09G2207	D09	48779889	48781175	-	1287	1287	1287	46.7	1	1287	No intron	428	46.956	9	8.044	0.146
GHUGT89-7	GH_D09G2210	D09	48789174	48790535	+	1362	1362	1362	45.4	1	1362	No intron	453	49.474	2.5	6.797	0.103
GHUGT74-6	GH_D10G1299	D10	19904978	19906981	-	2004	1365	1365	46	2	682.5	639	454	51.371	-12	4.929	-0.296
GHUGT73-16	GH_D10G2003	D10	53514931	53516397	-	1467	1467	1467	45.1	1	1467	No intron	488	54.44	-0.5	6.411	-0.051
GHUGT76-15	GH_D10G2633	D10	64928617	64930111	+	1495	1413	1413	41.5	2	706.5	82	470	52.73	-4.5	5.987	-0.091
GHUGT709-5	GH_D10G2634	D10	64930973	64932967	-	1995	1461	1461	43.1	2	730.5	534	486	55.127	4	7.262	-0.236
GHUGT709-6	GH_D10G2635	D10	64934758	64936529	-	1772	1491	1491	42.9	2	745.5	281	496	56.353	-6	5.648	-0.204
GHUGT709-7	GH_D10G2636	D10	64951859	64967116	-	15258	1461	1461	43.1	2	730.5	13797	486	55.088	0	6.507	-0.154
GHUGT709-8	GH_D10G2640	D10	65030695	65032780	-	2086	1278	1278	43	2	639	808	425	48.149	0	6.511	-0.134
GHUGT709-9	GH_D10G2641	D10	65036352	65038494	-	2143	1443	1443	44	2	721.5	700	480	53.768	-7	5.351	-0.076
GHUGT94-3	GH_D10G2716	D10	66104773	66106062	-	1290	1290	1290	43.6	1	1290	No intron	429	48.787	1.5	6.795	-0.223
GHUGT83-8	GH_D11G0779	D11	6288813	6291316	+	2504	1371	1371	40.6	2	685.5	1133	456	51.133	-5	5.633	-0.061
GHUGT72-5	GH_D11G1025	D11	8551302	8552720	+	1419	1419	1419	49.9	1	1419	No intron	472	51.848	4	7.307	-0.165
GHUGT79-8	GH_D11G1499	D11	14203831	14205231	+	1401	1401	1401	47.9	1	1401	No intron	466	51.743	2	6.744	-0.003
GHUGT84-7	GH_D11G2111	D11	25800671	25802089	+	1419	1419	1419	44.7	1	1419	No intron	472	52.146	-4	5.716	-0.078
GHUGT88-8	GH_D11G3364	D11	66121663	66123081	+	1419	1419	1419	44.7	1	1419	No intron	472	52.712	-3.5	6.059	-0.061
GHUGT73-21	GH_D11G3717	D11	70806097	70807569	-	1473	1473	1473	42.9	1	1473	No intron	490	54.885	-4	5.972	-0.127
GHUGT85-11	GH_D12G0151	D12	1884291	1885804	+	1514	1440	1440	45.9	2	720	74	479	54.102	2.5	6.785	-0.119
GHUGT73-7	GH_D12G0227	D12	2835767	2837230	-	1464	1464	1464	43.7	1	1464	No intron	487	55.061	-6.5	5.421	-0.196
GHUGT71-5	GH_D12G0495	D12	7360390	7361871	+	1482	1482	1482	49.4	1	1482	No intron	493	54.409	-4.5	6.1	0.033
GHUGT71-6	GH_D12G0496	D12	7373639	7375126	+	1488	1488	1488	48.8	1	1488	No intron	495	54.854	-10.5	5.384	0.01
GHUGT72-16	GH_D12G0676	D12	11750894	11752327	-	1434	1281	1281	45.4	2	640.5	153	426	46.638	-0.5	6.442	0.067
GHUGT72-11	GH_D12G0677	D12	11793881	11795302	-	1422	1422	1422	46.1	1	1422	No intron	473	52.276	0.5	6.569	0
GHUGT72-12	GH_D12G0678	D12	11807479	11808924	-	1446	1446	1446	42.7	1	1446	No intron	481	53.495	-6	5.476	0.147
GHUGT91-1	GH_D12G1243	D12	39330870	39332252	+	1383	1383	1383	45.8	1	1383	No intron	460	51.505	-1.5	6.326	-0.058
GHUGT72-6	GH_D12G1290	D12	40136564	40137976	+	1413	1413	1413	48.6	1	1413	No intron	470	51.995	-0.5	6.43	-0.107
GHUGT89-4	GH_D12G1773	D12	48903280	48904710	-	1431	1431	1431	50	1	1431	No intron	476	52.245	3.5	6.796	-0.03
GHUGT72-7	GH_D12G1889	D12	50413858	50415294	+	1437	1437	1437	45.7	1	1437	No intron	478	53.049	-1.5	6.364	-0.042
GHUGT83-9	GH_D12G2004	D12	52117721	52119175	-	1455	1380	1380	45.4	2	690	75	459	50.517	-3.5	5.98	-0.027
GHUGT83-10	GH_D12G2005	D12	52133671	52135023	-	1353	1035	1035	43	3	345	159	344	38.149	-4.5	5.609	0.005
GHUGT83-11	GH_D12G2006	D12	52149065	52150886	-	1822	1377	1377	45.2	2	688.5	445	458	50.665	-4	6.073	-0.011
GHUGT88-3	GH_D12G2766	D12	59776714	59778147	-	1434	1434	1434	49.3	1	1434	No intron	477	52.596	-4.5	5.639	0.149
GHUGT88-4	GH_D12G2767	D12	59780202	59781572	-	1371	1371	1371	50.3	1	1371	No intron	456	50.456	-1	6.369	0.117
GHUGT91-10	GH_D13G0190	D13	1610716	1612116	-	1401	1401	1401	45.6	1	1401	No intron	466	52.808	3	6.88	-0.148
GHUGT73-8	GH_D13G0413	D13	4461305	4462747	+	1443	1443	1443	44.8	1	1443	No intron	480	53.947	-4	5.973	-0.114
GHUGT73-9	GH_D13G0414	D13	4464420	4465868	+	1449	1449	1449	44.5	1	1449	No intron	482	54.513	-3	6.047	-0.223
GHUGT73-10	GH_D13G0415	D13	4473264	4474736	+	1473	1473	1473	42	1	1473	No intron	490	54.998	-6.5	5.642	-0.177
GHUGT85-12	GH_D13G0544	D13	6694961	6698415	-	3455	1449	1449	50	2	724.5	2006	482	54.094	0	6.506	-0.11
GHUGT85-13	GH_D13G0545	D13	6703904	6705998	-	2095	1449	1449	49.9	2	724.5	646	482	54.19	-8	5.459	-0.144
GHUGT708-3	GH_D13G0823	D13	14972277	14973608	-	1332	1332	1332	45.6	1	1332	No intron	443	48.971	2	6.792	0.003
GHUGT73-12	GH_D13G1782	D13	54231329	54232702	+	1374	1374	1374	45.6	1	1374	No intron	457	51.59	-5	5.566	-0.151
GHUGT71-10	GH_D13G2520	D13	63625631	63628937	-	3307	2892	2892	43.3	2	1446	415	963	108.765	-13.5	5.654	-0.058
GHUGT87-5	GH_D13G2618	D13	64309323	64310785	+	1463	1362	1362	45.2	2	681	101	453	50.679	-1.5	6.292	-0.001
GHUGT87-2	GH_D13G2619	D13	64311284	64312737	+	1454	1356	1356	44.2	2	678	98	451	50.561	-3	6.151	-0.045
GrUGT76-6	Gorai.001G113200	Chr01	13200291	13203005	+	2715	1615	1389	42.6	2	807.5	1100	462	51.678	2	6.709	-0.091
GrUGT76-1	Gorai.001G113300	Chr01	13203625	13205597	-	1973	1817	1368	43.1	2	908.5	156	455	50.923	2	6.829	-0.136
GrUGT76-2	Gorai.001G113800	Chr01	13271019	13273202	+	2184	2069	1344	45.2	2	1034.5	115	447	49.376	-5	5.643	-0.006
GrUGT76-3	Gorai.001G113900	Chr01	13280081	13281845	+	1765	1646	1335	42.3	2	823	119	444	49.644	4	7.016	-0.027
GrUGT76-7	Gorai.001G114000	Chr01	13316144	13317916	+	1773	1631	1329	41.5	2	815.5	142	442	49.162	-4.5	5.983	-0.007
GrUGT94-2	Gorai.001G120100	Chr01	14640568	14641744	+	1177	948	948	41	3	316	114.5	316	35.545	2.5	7.198	-0.115
GrUGT72-1	Gorai.001G156000	Chr01	22065177	22066592	-	1416	1416	1416	47	1	1416	No intron	471	52.063	5	7.203	-0.08
GrUGT80-1	Gorai.001G184700	Chr01	29460007	29474772	-	14766	2694	1878	45.2	14	192.4	928.6	625	68.691	1.5	6.642	-0.251
GrUGT82-1	Gorai.001G212900	Chr01	42509113	42511468	-	2356	1547	1398	45.4	2	773.5	809	465	52.641	4.5	7.145	-0.143
GrUGT71-1	Gorai.001G214000	Chr01	42776983	42778430	+	1448	1401	1401	49.1	2	700.5	47	466	51.404	-5.5	5.756	-0.011
GrUGT71-2	Gorai.001G214300	Chr01	42848705	42859393	-	10689	1736	1440	48.5	2	868	8953	479	53.074	-12.5	4.889	-0.038
GrUGT74-8	Gorai.001G226500	Chr01	46178191	46181029	+	2839	1368	1368	44.7	2	684	1471	455	51.353	5	7.185	-0.075
GrUGT74-9	Gorai.001G226600	Chr01	46239154	46242142	+	2989	1726	1377	46.4	2	863	1263	458	51.039	-4	5.828	-0.084
GrUGT88-5	Gorai.001G261700	Chr01	53726659	53729281	+	2623	2623	1422	45.4	1	2623	No intron	473	52.782	-3	6.155	-0.1
GrUGT88-6	Gorai.001G261800	Chr01	53735153	53736802	+	1650	1650	1419	44.9	1	1650	No intron	472	52.68	-2	6.277	-0.068
GrUGT90-1	Gorai.001G265200	Chr01	54161411	54163031	-	1621	1485	1236	43.4	2	742.5	136	411	46.855	-4	5.32	0.003
GrUGT79-3	Gorai.002G065300	Chr02	7653163	7654663	+	1501	1417	1287	45.2	2	708.5	84	428	47.948	-2.5	6.138	-0.028
GrUGT79-1	Gorai.002G065400	Chr02	7656247	7665142	+	8896	1775	1371	44.6	2	887.5	7093	456	51.386	-2.5	6.145	-0.088
GrUGT79-2	Gorai.002G065500	Chr02	7674365	7675959	+	1595	1595	1419	45	1	1595	No intron	472	52.995	-4	5.843	-0.164
GrUGT79-4	Gorai.002G066600	Chr02	7766223	7767725	+	1503	1503	1377	46.2	1	1503	No intron	458	51.308	-6.5	5.341	0.066
GrUGT73-15	Gorai.002G087200	Chr02	11026816	11028523	+	1708	1708	1497	43	1	1708	No intron	498	55.685	0	6.514	-0.174
GrUGT73-16	Gorai.002G107900	Chr02	14699182	14700420	+	1239	1212	1212	43.6	2	606	27	403	44.93	-5	5.486	-0.104
GrUGT94-1	Gorai.002G145800	Chr02	26666828	26668228	-	1401	1401	1401	41.5	1	1401	No intron	466	52.946	8.5	7.581	-0.254
GrUGT73-9	Gorai.002G160500	Chr02	36046282	36047763	+	1482	1482	1482	44.1	1	1482	No intron	493	55.055	-2.5	5.989	-0.112
GrUGT74-1	Gorai.002G164900	Chr02	40163864	40166209	+	2346	1943	1380	46.4	2	971.5	403	459	51.512	-6	5.649	-0.259
GrUGTZOG-1	Gorai.002G227900	Chr02	58642902	58644284	-	1383	1383	1383	44.6	1	1383	No intron	460	51.807	5.5	7.035	-0.186
GrUGT72-9	Gorai.003G016800	Chr03	1167441	1168877	-	1437	1437	1437	47.3	1	1437	No intron	478	52.454	6.5	7.644	0.149
GrUGT75-1	Gorai.003G047900	Chr03	6518703	6520209	-	1507	1507	1362	45.2	1	1507	No intron	453	51.089	-2.5	6.235	-0.257
GrUGT78-2	Gorai.003G051800	Chr03	7799521	7801491	-	1971	1660	1362	47.3	2	830	311	453	49.463	-1.5	6.251	0.076
GrUGT88-1	Gorai.003G084700	Chr03	21162633	21164564	-	1932	1932	1443	48.5	1	1932	No intron	480	53.134	2.5	6.837	0.072
GrUGT89-6	Gorai.003G103500	Chr03	31754706	31756274	-	1569	1569	1407	52.2	1	1569	No intron	468	51.943	-2	6.277	-0.163
GrUGT71-8	Gorai.003G123200	Chr03	36831984	36833332	+	1349	1317	1317	43.8	2	658.5	32	438	48.499	-10.5	4.755	0.032
GrUGT86-1	Gorai.003G144500	Chr03	41084992	41087765	-	2774	1870	1437	47.5	2	935	904	478	53.32	0.5	6.552	-0.081
GrUGT71-5	Gorai.003G149300	Chr03	41669399	41670892	-	1494	1494	1443	47.4	1	1494	No intron	480	53.187	-14.5	4.802	0.012
GrUGT74-4	Gorai.003G157800	Chr03	42748336	42750106	+	1771	1687	1371	47.4	2	843.5	84	456	50.17	-6.5	5.156	-0.014
GrUGT72-2	Gorai.004G043400	Chr04	3751611	3752969	+	1359	1263	1248	46.4	2	631.5	96	415	45.52	-0.5	6.404	0.051
GrUGT80-2	Gorai.004G058300	Chr04	5580179	5592304	-	12126	2384	1896	45.4	15	158.9	695.9	631	69.059	-5	5.992	-0.277
GrUGT92-1	Gorai.004G091900	Chr04	12778423	12779973	+	1551	1551	1488	44.2	1	1551	No intron	495	55.555	2.5	6.79	-0.16
GrUGT78-4	Gorai.004G101100	Chr04	18375650	18378277	-	2628	1368	1368	48.3	2	684	1260	455	50.564	8.5	7.984	-0.165
GrUGT73-17	Gorai.004G173100	Chr04	47464358	47466788	-	2431	2431	1587	42.4	1	2431	No intron	528	59.131	-2	6.203	-0.03
GrUGT74-5	Gorai.005G007900	Chr05	549404	551839	-	2436	1785	1389	42.6	2	892.5	651	462	52.044	-10	4.865	0.004
GrUGT74-6	Gorai.005G008000	Chr05	553124	556645	-	3522	1552	1389	42.5	3	517.3	985	462	51.928	-10.5	4.86	0.032
GrUGT74-7	Gorai.005G008100	Chr05	558108	560683	-	2576	1738	1389	43	2	869	838	462	51.721	-8.5	5.085	0.052
GrUGT92-2	Gorai.005G017000	Chr05	1243919	1245745	-	1827	1593	1254	42.4	2	796.5	234	417	46.713	1	6.632	-0.271
GrUGT75-2	Gorai.005G025400	Chr05	2243646	2246077	-	2432	2432	1410	46.2	1	2432	No intron	469	52.66	-9	5.153	-0.233
GrUGT75-3	Gorai.005G025500	Chr05	2257791	2259200	-	1410	1410	1410	46.6	1	1410	No intron	469	52.544	-9.5	5.149	-0.201
GrUGT75-4	Gorai.005G025600	Chr05	2265215	2269315	+	4101	1879	1404	48	2	939.5	2222	467	52.465	-11.5	4.916	-0.279
GrUGT75-5	Gorai.005G025700	Chr05	2270711	2272948	+	2238	2238	1410	48.4	1	2238	No intron	469	52.839	-12.5	4.924	-0.244
GrUGT75-6	Gorai.005G025900	Chr05	2276876	2278677	+	1802	1802	1410	47	1	1802	No intron	469	52.998	-7	5.493	-0.224
GrUGT75-7	Gorai.005G026100	Chr05	2284370	2286093	+	1724	1724	1605	46.5	1	1724	No intron	535	61.048	9	7.986	-0.073
GrUGT75-8	Gorai.005G026200	Chr05	2289721	2292665	+	2945	2061	1629	47.1	2	1030.5	884	542	61.244	-10	5.28	-0.198
GrUGT72-7	Gorai.005G042500	Chr05	4079253	4080689	+	1437	1437	1437	46.5	1	1437	No intron	478	52.265	-2	6.132	0.043
GrUGT71-11	Gorai.005G073500	Chr05	8056109	8057290	-	1182	1182	1182	46.9	1	1182	No intron	393	43.408	-5.5	5.719	0.017
GrUGT71-6	Gorai.005G073700	Chr05	8091197	8092646	-	1450	1393	1365	46.4	2	696.5	57	454	50.647	-5.5	5.749	-0.029
GrUGT84-3	Gorai.005G234600	Chr05	61675857	61683506	-	7650	2850	2850	48.6	4	712.5	1600	949	105.581	-2.5	6.321	-0.125
GrUGT84-1	Gorai.005G234700	Chr05	61709890	61711287	-	1398	1398	1398	46.6	1	1398	No intron	465	51.658	-0.5	6.445	0.06
GrUGT83-1	Gorai.006G010800	Chr06	2394827	2396595	+	1769	1534	1341	41	2	767	235	446	49.874	3.5	7.199	-0.16
GrUGT73-19	Gorai.006G160600	Chr06	42013755	42015358	-	1604	1604	1479	45.2	1	1604	No intron	492	55.367	8	7.839	-0.113
GrUGT73-10	Gorai.006G160700	Chr06	42017370	42018851	-	1482	1482	1482	43.8	1	1482	No intron	493	54.946	-5.5	5.796	-0.138
GrUGT73-20	Gorai.006G185400	Chr06	44247721	44249031	-	1311	1151	1095	44	3	383.7	80	364	40.664	-4	5.818	0.018
GrUGT88-3	Gorai.006G199700	Chr06	45691004	45692116	-	1113	1038	1038	48.5	3	346	37.5	345	37.794	-7	5.332	-0.048
GrUGT89-7	Gorai.006G228500	Chr06	47931452	47933181	-	1730	1628	1218	45.1	2	814	102	405	44.761	-1	6.391	0.063
GrUGT89-8	Gorai.006G228600	Chr06	47935765	47937385	-	1621	1621	1374	46.5	1	1621	No intron	457	50.281	11.5	8.4	0.105
GrUGT89-9	Gorai.006G228700	Chr06	47941927	47943033	+	1107	983	978	46	3	327.7	62	325	36.353	0.5	6.585	-0.111
GrUGT89-5	Gorai.006G228800	Chr06	47945815	47947194	+	1380	1380	1380	45.3	1	1380	No intron	459	50.256	2	6.753	0.108
GrUGT85-5	Gorai.007G060200	Chr07	4253278	4255025	-	1748	1179	1179	44.8	3	393	284.5	392	44.111	-1.5	6.245	-0.157
GrUGT83-2	Gorai.007G082200	Chr07	5880004	5882329	+	2326	1569	1365	41.2	2	784.5	757	454	50.743	-3.5	5.973	-0.032
GrUGT72-3	Gorai.007G107000	Chr07	8038035	8039384	+	1350	1200	1200	46.3	4	300	50	399	43.558	-4.5	5.458	-0.015
GrUGT72-4	Gorai.007G107100	Chr07	8042591	8044474	+	1884	1884	1419	49.8	1	1884	No intron	472	51.852	2	6.856	-0.162
GrUGT83-3	Gorai.007G145900	Chr07	12293712	12295290	+	1579	1188	1188	41.2	3	396	99.5	395	44.745	-2	6.004	-0.133
GrUGT79-5	Gorai.007G157200	Chr07	13643445	13645133	+	1689	1689	1401	48.1	1	1689	No intron	466	51.61	-2	6.275	0.027
GrUGT84-2	Gorai.007G218400	Chr07	24974343	24975979	+	1637	1637	1419	44.7	1	1637	No intron	472	52.176	-4	5.716	-0.07
GrUGT92-3	Gorai.007G232800	Chr07	29575770	29577311	+	1542	1542	1542	42.9	1	1542	No intron	513	57.491	6.5	7.309	-0.172
GrUGT88-7	Gorai.007G340400	Chr07	56581112	56583062	+	1951	1951	1419	44.7	1	1951	No intron	472	52.649	-4	6.023	-0.062
GrUGT73-11	Gorai.007G372300	Chr07	60486044	60487781	-	1738	1738	1473	42.9	1	1738	No intron	490	54.843	-2	6.252	-0.111
GrUGT78-1	Gorai.008G018000	Chr08	2010299	2011557	+	1259	1107	1107	44.3	4	276.8	50.7	368	40.346	8	8.091	0.045
GrUGT73-1	Gorai.008G023900	Chr08	2723819	2725282	-	1464	1464	1464	43.9	1	1464	No intron	487	54.988	-5.5	5.564	-0.191
GrUGT71-3	Gorai.008G051000	Chr08	7156755	7158817	+	2063	2063	1515	49.1	1	2063	No intron	504	55.834	1.5	6.641	0.023
GrUGT71-4	Gorai.008G051100	Chr08	7171211	7172991	+	1781	1781	1488	49.1	1	1781	No intron	495	54.723	-10	5.389	0.015
GrUGT72-10	Gorai.008G069400	Chr08	11510890	11512460	-	1571	1571	1434	45	1	1571	No intron	477	52.586	-3	6.099	0.028
GrUGT72-11	Gorai.008G069500	Chr08	11616939	11618360	-	1422	1422	1422	46.1	1	1422	No intron	473	52.285	-1	6.41	-0.016
GrUGT72-8	Gorai.008G069600	Chr08	11630198	11631986	-	1789	1789	1446	42.7	1	1789	No intron	481	53.586	-8	5.208	0.137
GrUGT91-1	Gorai.008G120300	Chr08	35656484	35658188	+	1705	1705	1383	45.6	1	1705	No intron	460	51.446	-2.5	6.196	-0.052
GrUGT72-5	Gorai.008G124100	Chr08	36262545	36264289	+	1745	1745	1413	48.9	1	1745	No intron	470	51.89	1.5	6.79	-0.109
GrUGT89-1	Gorai.008G174800	Chr08	45085930	45087360	-	1431	1431	1431	50.2	1	1431	No intron	476	52.32	3	6.765	-0.032
GrUGT72-6	Gorai.008G185800	Chr08	46587150	46588911	+	1762	1762	1437	45.9	1	1762	No intron	478	53.101	-1.5	6.365	-0.049
GrUGT83-4	Gorai.008G197600	Chr08	48202973	48204769	-	1797	1722	1380	45.6	2	861	75	459	50.405	-4	5.943	-0.028
GrUGT83-5	Gorai.008G197700	Chr08	48222642	48224001	-	1360	1143	1143	43.2	2	571.5	217	380	41.769	-6	5.245	0.145
GrUGT83-6	Gorai.008G197800	Chr08	48234707	48236901	-	2195	1750	1377	45.2	2	875	445	458	50.651	-4	6.073	-0.024
GrUGT73-2	Gorai.008G221800	Chr08	50829771	50831857	-	2087	2030	1542	48.6	2	1015	57	513	55.483	-3	6.253	-0.231
GrUGT88-2	Gorai.008G273200	Chr08	55212021	55213703	-	1683	1647	1398	49.3	2	823.5	36	465	51.272	-2.5	6.052	0.179
GrUGT88-4	Gorai.008G273300	Chr08	55216053	55217423	-	1371	1371	1371	49.8	1	1371	No intron	456	50.5	-1	6.368	0.128
GrUGT91-2	Gorai.009G033100	Chr09	2470522	2471863	+	1342	1185	1185	44.6	3	395	78.5	394	43.884	1.5	6.703	-0.028
GrUGT91-3	Gorai.009G033400	Chr09	2486217	2489505	+	3289	2313	2313	45	3	771	488	770	86.583	-13	5.228	-0.079
GrUGT73-12	Gorai.009G034100	Chr09	2552762	2554183	+	1422	1320	1320	42.3	2	660	102	440	49.423	-1	6.372	-0.028
GrUGT78-3	Gorai.009G050700	Chr09	3666554	3667945	-	1392	1392	1392	43.6	1	1392	No intron	463	50.894	3.5	6.863	0.002
GrUGT71-9	Gorai.009G071500	Chr09	5079595	5080973	-	1379	1098	1098	45.3	3	366	140.5	365	40.693	-1	6.374	0.019
GrUGT71-10	Gorai.009G071600	Chr09	5082837	5084720	-	1884	1884	1458	45.4	1	1884	No intron	485	54.12	-5	6.025	-0.049
GrUGT87-2	Gorai.009G113100	Chr09	8240892	8243120	+	2229	1578	1413	46.4	2	789	651	470	52.648	-4.5	5.901	0.006
GrUGT85-1	Gorai.009G235700	Chr09	18601400	18603142	+	1743	1645	1452	45.1	2	822.5	98	483	54.286	-8	5.453	-0.266
GrUGT80-3	Gorai.009G254800	Chr09	20942637	20950985	+	8349	2834	1983	42.7	16	177.1	367.7	660	73.555	-6	5.88	-0.306
GrUGT76-4	Gorai.009G321100	Chr09	31046019	31047820	+	1802	1720	1365	43.7	2	860	82	454	51.321	-6	5.465	0.066
GrUGT74-2	Gorai.009G344800	Chr09	41037288	41039040	-	1753	1679	1386	47.4	2	839.5	74	461	51.676	-6	5.621	-0.205
GrUGT73-21	Gorai.009G411700	Chr09	62393644	62395110	-	1467	1467	1467	46.3	1	1467	No intron	488	54.855	4	7.197	-0.09
GrUGT73-18	Gorai.009G411800	Chr09	62410256	62412041	-	1786	1786	1392	43.5	1	1786	No intron	463	51.655	0	6.519	-0.168
GrUGT73-7	Gorai.009G411900	Chr09	62476408	62478077	-	1670	1670	1512	40.7	1	1670	No intron	503	56.319	-2	6.249	-0.104
GrUGT708-1	Gorai.009G439200	Chr09	68983861	68985231	-	1371	1371	1371	41.1	1	1371	No intron	456	50.885	4.5	6.978	0.006
GrUGT73-3	Gorai.010G022300	Chr10	1763246	1764955	+	1710	1710	1509	42	1	1710	No intron	502	56.159	-3.5	6.128	-0.108
GrUGT91-4	Gorai.010G033600	Chr10	3031148	3032969	+	1822	1822	1452	44.1	1	1822	No intron	483	54.045	-6	5.503	-0.1
GrUGT78-5	Gorai.010G063400	Chr10	7964613	7966163	-	1551	1350	1350	43.7	2	675	201	449	49.499	0	6.514	-0.035
GrUGT708-3	Gorai.010G230100	Chr10	60176442	60177846	+	1405	1227	1227	44.5	2	613.5	178	408	45.53	5	7.085	0.077
GrUGT708-4	Gorai.010G230200	Chr10	60190541	60191911	+	1371	1371	1371	43.4	1	1371	No intron	456	50.815	0.5	6.555	0.023
GrUGT708-5	Gorai.010G230400	Chr10	60204424	60205794	+	1371	1371	1371	43.3	1	1371	No intron	456	50.831	0.5	6.555	0.034
GrUGT708-2	Gorai.010G242800	Chr10	61180048	61181570	+	1523	1523	1371	42.5	1	1523	No intron	456	50.758	-4	6.025	0.046
GrUGT74-3	Gorai.011G131200	Chr11	19847720	19850098	-	2379	1738	1365	45.9	2	869	641	454	51.373	-12	4.929	-0.296
GrUGT73-13	Gorai.011G202900	Chr11	49120383	49121849	-	1467	1467	1467	45.2	1	1467	No intron	488	54.595	1	6.703	-0.071
GrUGT709-1	Gorai.011G274000	Chr11	60620100	60622957	+	2858	1251	1251	42.7	6	208.5	321.4	416	46.397	-3	6.013	-0.132
GrUGT76-8	Gorai.011G274700	Chr11	60684965	60686633	+	1669	1587	1413	41.6	2	793.5	82	470	52.588	-6	5.824	-0.07
GrUGT709-2	Gorai.011G274800	Chr11	60687179	60689510	-	2332	1799	1461	43.1	2	899.5	533	486	55.043	2	6.845	-0.211
GrUGT709-3	Gorai.011G274900	Chr11	60691370	60696352	-	4983	1191	1191	42.2	3	397	1896	396	45.808	3	7.034	-0.224
GrUGT709-4	Gorai.011G275000	Chr11	60707444	60710235	-	2792	1865	1410	44.5	3	621.7	463.5	469	53.422	5	7.171	-0.215
GrUGT709-5	Gorai.011G275100	Chr11	60745191	60748453	-	3263	2064	1434	43.8	4	516	399.7	477	54.367	3	6.872	-0.219
GrUGT709-6	Gorai.011G275200	Chr11	60750555	60756843	-	6289	1431	1431	42.9	3	477	2429	476	54.064	-1.5	6.324	-0.138
GrUGT709-7	Gorai.011G275300	Chr11	60765743	60768011	-	2269	1314	1314	42.6	3	438	331.5	437	49.527	-0.5	6.437	-0.146
GrUGT709-8	Gorai.011G275400	Chr11	60785579	60795340	-	9762	1437	1437	43.4	3	479	313.5	478	54.521	0.5	6.572	-0.22
GrUGT709-9	Gorai.011G275600	Chr11	60803140	60805443	-	2304	1644	1464	43.4	2	822	660	487	54.744	-3	6.158	-0.144
GrUGT709-10	Gorai.011G275700	Chr11	60812440	60814908	-	2469	1650	1461	42.6	2	825	819	486	54.72	-0.5	6.456	-0.165
GrUGT709-11	Gorai.011G275800	Chr11	60823471	60825573	-	2103	1403	1392	43.5	2	701.5	700	463	51.908	-7	5.238	-0.119
GrUGT78-6	Gorai.012G009300	Chr12	1004283	1007107	-	2825	1781	1353	44	2	890.5	1044	450	49.375	-0.5	6.446	-0.062
GrUGT78-7	Gorai.012G009400	Chr12	1014604	1017088	-	2485	1389	1362	44.5	2	694.5	1096	453	50.056	6.5	7.419	-0.09
GrUGT78-8	Gorai.012G009500	Chr12	1022722	1024562	-	1841	1365	1365	44.9	2	682.5	476	454	49.97	6.5	7.404	-0.043
GrUGT83-7	Gorai.012G048900	Chr12	6410815	6412615	+	1801	1713	1374	44.5	2	856.5	88	457	50.908	-9.5	4.983	-0.069
GrUGT708-6	Gorai.012G050700	Chr12	6590189	6591750	+	1562	1562	1431	45.5	1	1562	No intron	476	51.767	3.5	7.003	-0.117
GrUGT76-5	Gorai.012G073900	Chr12	11195869	11201066	+	5198	1703	1401	43.2	3	567.7	1747.5	466	52.465	2.5	6.792	-0.154
GrUGT709-12	Gorai.012G109200	Chr12	24527262	24529794	-	2533	2084	1455	44.7	4	521	145.7	484	54.185	-3.5	6.119	-0.025
GrUGT73-4	Gorai.012G149600	Chr12	32360664	32362103	-	1440	1440	1440	43.7	1	1440	No intron	479	53.927	5.5	7.208	-0.185
GrUGT89-2	Gorai.012G184900	Chr12	35214039	35216006	+	1968	1968	1398	46.8	1	1968	No intron	465	50.434	-1	6.391	0.043
GrUGT89-3	Gorai.012G185000	Chr12	35216970	35219263	+	2294	1977	1434	47.2	2	988.5	82	477	52.316	2.5	6.758	-0.017
GrUGT89-4	Gorai.012G185100	Chr12	35221257	35222808	+	1552	1478	1356	48.3	3	492.7	37	451	48.991	-5	5.953	-0.013
GrUGT91-5	Gorai.013G021000	Chr13	1446255	1447927	-	1673	1673	1401	45.6	1	1673	No intron	466	52.776	0	6.513	-0.129
GrUGT91-6	Gorai.013G021100	Chr13	1469996	1472199	-	2204	1574	1401	45.5	2	787	630	466	52.84	1	6.63	-0.124
GrUGT73-5	Gorai.013G046100	Chr13	4061866	4066787	+	4922	3591	1449	44.2	2	1795.5	1331	482	54.391	-5	5.709	-0.204
GrUGT73-6	Gorai.013G046200	Chr13	4078510	4080263	+	1754	1754	1473	41.8	1	1754	No intron	490	55.053	-3	6.165	-0.187
GrUGT85-2	Gorai.013G060400	Chr13	6457501	6461664	-	4164	1510	1449	50.4	2	755	2654	482	54.136	-1	6.393	-0.12
GrUGT85-3	Gorai.013G060500	Chr13	6467038	6469247	-	2210	1567	1449	49.4	2	783.5	643	482	54.121	-8.5	5.446	-0.13
GrUGT85-4	Gorai.013G060700	Chr13	6531233	6533909	-	2677	1482	1437	48.2	2	741	1195	478	53.702	-6	5.608	-0.073
GrUGT73-14	Gorai.013G181400	Chr13	47654655	47656562	-	1908	1908	1488	46	1	1908	No intron	495	55.883	-4	5.76	-0.176
GrUGT73-8	Gorai.013G181500	Chr13	47677356	47680811	-	3456	2774	1488	46.8	2	1387	682	495	55.568	-9	5.186	-0.135
GrUGT71-7	Gorai.013G260500	Chr13	57519828	57523264	-	3437	2971	1449	43.3	3	990.3	233	482	54.496	-1	6.397	-0.024
GrUGT87-3	Gorai.013G270900	Chr13	58181674	58183157	+	1484	1380	1380	43.3	2	690	104	459	51.252	-6.5	5.45	-0.024
GrUGT87-4	Gorai.013G271000	Chr13	58183763	58185587	+	1825	1726	1359	45.3	2	863	99	452	50.568	-2.5	6.14	-0.032
GrUGT87-1	Gorai.013G271100	Chr13	58185879	58187362	+	1484	1386	1356	44.2	2	693	98	451	50.597	-0.5	6.454	-0.021
