# Supplementary material for: Genome-wide identification, evolution and function analysis of UGTs superfamily in cotton
Source: Front Mol Biosci. 2022 Sep 13;9:965403. doi: 10.3389/fmolb.2022.965403 (PMC9513525; doi:10.3389/fmolb.2022.965403)
Supplement: Supplementary file 2 [file Table3.XLSX]

## Sheet: GH
Names	Amino acid sequences
GHUGT79-9	MSKSGCSKLHIAMFPWVAYGVQPKLENRNQYPNLIQFVPLVIPHVDGLPSGAETTSVVPLNQQKYLAFAVDQTRDQVEGILGALKPDMLFYDFWFWIPDLARQLGIHPICYVVVSSMIMSLGSNIRTLTKEMTVEEVTKLPPDYPSSTVKFKAEEAAALLFEAEDFGSGLSFGERIRTAVSGSDAIAFRTCRETEGPFCDYVARGYGKPVLLSGPCLPETKTQQLDEKWVSWLSQFEPGSVVFCCLGSQSVLQKDEFQELVLGFELCGLPFLVALKPPQGCSTVEEALPEGFQDRVGGRGLVYGGWVPQEQLLHHPNIGCFVNHCGYGTMWEFLLSDCQVVLIPEIGDQILNTRLMANELKIGVEVERGKNREVPKESLSEAIKFVMDKDNETANLMKR…
GHUGT79-1	MRKSGHSKLHIAMFPWVAYGHFIPFFHLSNKLAHKGHQISFFVPKGVQPKLENMNQYLNLIQFFPLLIPHVDGLLPGAETTSVVPLNQQKYLAFAVDQTRDQVEGILKVIKPDMVFYDFWFWIPDLARQLGILPIFYVVVSSMSMGLNTKALTKEMNVEEVMELPTGCPPSTVKLKPEEAAAMLFEAEDFGSGLSFRERIRTAVKGSDAIAFSTCSEIDGPFVTLSLKDLGSLFCYQGLVCLKRIPNSLMRNGLVGFSTVEEALPEGFQDRVGGRGLVYGGWVPQEQLLHHPNIGCFVNHCGYGIMWEFLLSDRQIVLIPEIGDQILNTRLMVNELKIGVEVERGKNREVSKESLSEAIKFVMDKDNETANMMKKNHAKLKQILSNKDFQEGYINNFIK…
GHUGT79-10	MGKSGYSKLHIAMFPWVAYGHFIPFLHLSNKLAHKGHKISFILPKGVQPKLENRNQYPNLIQFVPLVIPHVDGLPPGAETTSVVTLNQQKYLAFAVDQTRDQVEGILEALKPDMVFYDFWFWIPDLARQLGIHPICYVVVSSMIMSLGSNIRTLTKEMTVEEVTKLPPDYPSSTVKFKAEEAAALLFEAEDFGSGLSFGERIRTAVSGSDAIAFRTCRETEGPFCDYVARGYGKPVLLSGPCLPETKTQQLDEKWVSWLSQFEPGSVVFCSLGSQSVLQKDEFQELVLGFELCGLPFLVALKPPQGCSTVEEALPEGFQDRVGGRGLVYGGWVPQEQLLHHPNIGCFVNHCGYGTMWEFLLSDCQVVLIPEIGDQILNTRLMANELKIGVEVERGKNRE…
GHUGT79-13	MAETDSSEFRILMFPWFALGHITPYLHLANKLAQKGYRITFATPQKAINQLQHLNLFPDFISFHVITVPSVNGLPPGAETASDVPVFLSHFLAIALDLTRDQLESLVTSIKPKFIIYDAAYWIPEVAKPLGIKTINFNVVSAASIAIVLVPARNVPTDRPITMEELATPPPGYPSTSIVLRGTELETLLFVTNPFGAEMTFYERITLSMKNCDVISIRTCYEVEGKLCDYISSQYQKQVLLTGPVLPEDSKSSLDERWGNWLAGFEPGSVVFCAFGSQLTLEMAQFRELVLAFELTGLPFFIALKPPLGAETVEEALPEGFKERVKGRGVVYGGWVQQPLVLAHPSVGCFVSHCGFGSMWESLLSDCQIVLVPHLADQILNTRLLADEMKVAVEVKKEE…
GHUGT73-22	MAQGHLIPMVDIGRLLAQRNVIVTVVTTPHNASRVQKTIDRAVESGLAIRLVQLRFPGKEAGLPDGVENIDMISSMEDLFKFFTAANSTDKAVQELFEKLTPRPICIISDMFLHYTLKIATKFQVPRISFHGICCFCYLCVHNLKSSKILDNITSDYECFKVPGLAEKVEFTKPQLPLNLDESWKDIFDTTTKADEASYGVVINSFEELESPYVKEYRKITKAWCIGPVSLSHKNELEKAERGKKASINEQQCLKWLDSQEPNSVIYACLGSMSTMKSPELIELGLGLEASNKPFIWILRGNNNASNQVMKWIEEDGFEERIKGRGFVVVGWAPQVLILSHPAIGGFLTHCGWNSTIEGISAGVPLLTLPLFADQFTNERLVVQILKIGVSVGANEPTA…
GHUGT94-1	MCVIIDILHFIYIYKSIKHSEQKREMDTKQKRIRVLMFPWLAHGHISSFLELAKKLMNQNLYVYFCSTATNLDSIKPKISPNHSLSIQFIEFKLPLLPELPSYHDTTKGLPTHLLNALFKAVEMSGDGFATILKTHNPDLLIYDLHQPWAPTLASSLNIPAIFFYTASAAGPFFAFHAWKKLKREEFPSPEFYINDYFMPTKSSRNEFGRTPPDSSNTEKIFQPFKHSLDIILVKSFRELEGKYMDYLSILLNKKVVPTGPLVRDAIEEHHENEKEILEWLTKKRKASTVFVSFGSEYYLSNKEREAIAEGLELSEVNFIWVLRFPVGDKDKPKLEEALPEGYLERIGERGLMVEDWAPQAKILQHSSIGGFVSHCGWSSVMESLKFGVPIIAMPMRMH…
GHUGTZOG-1	MTNQENSVIVVMVPFPAQGHLNQLLHLSRIILSYGIPVHYVGTSTHNRQAKVRVHGWDPVAVASFHFHDCQVPPFASPPPNPNAAIKFPSHLQPCFDACHHLRKPVTELLRMLSLQAKKVVIIHDSMMGSVVQDVGSIPSTESYAFHTVSAFSLFFYLWESAGKPQVNAEMLGENDVPSLEGCFTEDFLEFIALQHRYLNVTSGSIYNTSEVIEGTYVELLRQHMKEKQHWALGPFNPLKVPEKNSCGSRHYCLEWLDKQAMNSVLYVSFGTTTTMGDEQIQELAIGLRRSNQKFIWVLRDADTGDVFNGEVRRPELPMGYQDSVKDKGLVVRDWAPQLEILAHPAIGGFVSHCGWNSCMESITMGVPIGAWPAHSDQPRNAVLITKLLKLGITIKDWA…
GHUGT74-7	MEKKANNRVHVLVIPYPSQGHINPMLQFSKRLSSKGLKATFATTVFISETMKPEVLNSDIDFDTISDGCDKGGFFEVGSVDDYLVRLQTVGSKTLTELIIKHKNSPRPIDCILYDAFLPWVLDVAQQFGLVGIAFFTQACAVNYIYYYAHNGLLSLPISSSMTPIGIPGLPLLDLRDMPSFIYVAGSYPSYFELVLNQFSNTDKADFIVVNTFYKLEQEVVDSMSKVMTQPLLTIGPTIPSMYLDKRLEKDKDYDLNLFKLDSTSTCWLTTKPPCSVVYVSFGSMANLTIDQMKELARGLKQTGFHFLWVVRPSELPKVPHCFIEEMGDKALIVTWIPQTEVLANEAIGCFFTHCGWNSTIEALCLGVPMVAMPQWTDQTTDAKLVEDVWKVGVRVNVR…
GHUGT92-1	MGSSNDYIHIVMVPFMAHGHLIPFLALAKQIHHQTGFNIAIANTPLNIQYLRSTLRGNPIPGIHFLELQFNSSDHGLPPNTENTENLSLDLIGKFFASSVYLKTPFYNLLKDIVKKQCKPPVCVIADVFCGWAVDVANSLNTINIAFSTGGAYGTLAYVSLWTNLPHRRTDNEEFNVPGFPDRCKFHVSQLHEFLRKADGTDLWSKFMQPQILSSFKSFGWLCNTVEEIEPFGLDLLRKYIKSPVWSIGPLLPKSWLINSSAPASVRQHAGKEPGTSPEKCVQWLDMHSDDSVLYISFGSQNTISPSQMMELATGLEKAGKPFVWVIRPPLGFDLKAEFKPEWLPEGFEDRMSRNNQGLLVKNWAPQLEILSHRSTGAFLSHCGWNSTMESLSQGVKII…
GHUGT72-8	MVQSNQKPHLVLLSAPAHLQPVIELGKRIVTCQDVKVTIIVASFVQSAPAESRMVQAALATKLFDVIHLPPADICNLVEPGDKGITSLSAAMHVVKPDFQAAILGLETLPTALVVHVFAIECLGIADELKIPKYVFVSTNAWFLATIVYTPVLDKEVEGEYADKKEPFALPGCSSIRAEDLPDPMLLRTKANYREFLKIGIEIPKADGILVNAWEELQPKTLASLRDGNLLGGVVKAPIFPVGPINSEGSSALKSELFDWLDKQTTDSVLYISFGSMGGLSLEQMLELALGLELSQQRFIWVVRPPIEKSGSGSVPKFGNIGDDMSSYLPEGFISRTRDRGVIVPQWAPQVEILSHPSCGGFFTHCGWNSAIECITNGLPMIAWPLYAEQRMNATLLTE…
GHUGT71-7	MVMKAELVFIPMPRLGHFVSMVQLAKLLLDLHPNLSITVLIMKLIPDAELDAHVHSLTATRIKFMHLPPPETHKDLSPANFITNLVQTHVPLVKQAATNIVHYSTSVLDSPRFAGFVLDMFFLLSLIWDSDTEFTIPSYLNPVSSKLFPTVMLKPESLPMMNTLARGLRKAKGIMINTFWELESHAISSLSEGSAPPVYPVGPILNLESESEVHQSSDIMKWLDEQPPSSVVFLCLGSEGSFKGDQVKEIACALEQSGHRFLCKIIGWAPQLAILGHPAIGWFVSHCGWNSTLESIWFGVPIAAWPIYAEQQLNAFKSVRELGLAVEIKMDYRRDGIGSDEIEIVSAKTIEKGIRSMMEEGSDVRKRVKEMSEKSRKALMNGGSSHSTTRRLVDDVMNN…
GHUGT88-1	MVELGKLLLSHQPSLSIHILIATPPYQAESTAPYIAAVSSTIPSIVFHKLPKVTLLPSTDVTHHEFLTFEVLRLSNPNVHETLLSISKDYKVHAFTMDFFCTVAFKVAVDLSIPPYFFYTSGVATLSSFFYLQTLHNNTTKSFKELNLLLNIPGVPPVPSADMPKPVLDRNDQVYHIFINNSMYLPKSAGIIINSFESLDPRAIKAIRDGLCVPDGPTPPLYCIGPLIADVDRRSGARSNAAGEGAPNDCLMWLDKQPSKSVVFLCFGSLGLFSAQQLKEIAEGLERSEQRFLWVVRNPPSENLSVAIKEQSEPDLNALLPMGFLERTKERGKVVKSWAPQVTVLNHDSIGGFVTHCGWNSVLESVCAGVPMVAWPLYAEQRFNRVLLVEEMKIALPMV…
GHUGT78-1	MLTPNLVYSNYQCTAPPLPTWTGLWLYNNTVSCPYPSKLNLSRAAVMSKLVDTHVAVLAFPHGTHAAPLLAIINRLASASPKTLFSFFGTAQSNNSIFFSASQLTPPNVKAYNVDDGVPEGYVFVGKPQEDIELFMEAAPQNLRKAMELAVEETGRKVSCLVADAFFWFAKEIAVENGVPWVSFWTAGACSLSSHVYTDLIREKFGVGGIVGREDETLNFIPGMSKVRIRDLPEGIVFGNLESFFSRMLHRMGQVLPEATAVFLNSCEELDPDRTTDLKSKFKQYLNVGPFILATPPPSVPDPYGCLTWLDKQKAATVVYISFGSVVTPPPNELVALAEAVEASQVPFIWSLRDKSKVHLPNGFLERANGMVVPWAPQRDVLAHGAVGVFITHGGWNSL…
GHUGT85-1	MGSVESIKPHAVCVPYPAQGHVTPMMQLAKLLHSMGFFITFVNTEFNHRRYIRSKGSDFVEGLPDFQFETIPDGLPLSDRDATQDIPALCDSTRKNCLEPFLELLTKLNSSRQVPTVTCIVSDGVMSFAIKAAEVLGIPEVQFWTASACSFMGYLQFSELLKRGIFPFPNETFLTDGTLDKPIDWVPGMSNIRFRDLPSCFRANNPNDIMFDFLGSEAQNCLKAPAIIFNTFDELEHEVLEAIAVKFPRIYTIGPLRLLARHMLEEPSKSMNSSLWKEDTYCIEWLNKRELNSVVYVNYGSITVMSEKHLKEFAWGLANSKHPFLWIVRSDIVMGDSAILEDEFLEEIKDRGLITSWCNQYEVLSHPSVGVFLTHCGWNSTLEAISGGLPVICWPLFAD…
GHUGT85-14	MGSLETNKPHIVIVPFPAQGHVNPMMLLAKLLHSRGFFITFVNTEFNHRRLIRSKGPDFVKGLPDFQFKTIPEGLPSSDRNATQDLRVLCDSIRKHCLAPFVELLAKLNSSPQVPTVTCIISDGLMSFAIKAAEQLGIPEVQFWTASACSFMGYLHFSELVKRGIIPFQSETFLNEPIDWVPGMSNIRLRDFPSFVKANDPNDILFDYFGSEAQNCLKASAIIFNAFEDFEHEVFEAIAAKFPQIYTIGPLHLLARHLHVDPSKSMNSSLWKEDTSCIEWLNKREPNSVVYVNYGSITVMSEKHLKEFAWGLANSKHPFLWIVRPDVVMGDSAILDLEFLKEIKERGLIISWCNQYEVLSHPSVGVFLTHCGWNSTVETISGGVPVICWPFFADQQTNC…
GHUGT72-13	MAMVVHEALPSLRSAILAMEVQPIALIVDMFATEAFVVAEEFMMLKYVFVTTNAWFLALTVHGPNLDKEVDRDDHINNQKPIHIPGCEPVRFVDCYEQFLRRNKVYFRMGTEISTANGILVNTFYDLEPRTLAALHDTRKVGLAPKAPVYPIGPLVRPVELSLRGEVLNWLDMQPKESVLYVSFGSGGTLSAKQTIELAWGLENSQQRFIWVVRPPVENDSAATVFKSNGVYNDFLDYFPEGFLNRTCKNGLVVPKWAPQTEILSHPSIGGFLSHCGWNSSLESIVNGVPMIVWPLYAEQKMNATVLAEHIGVATRSKLLASQGVVGRGAIAAMIRKFMVDKEGEVIRAKVKMLKSCAVKALSNGGTSYNALATVAEECKIGMQRRNAKTG
GHUGT74-8	MQNQRRHAHVLVVTYPAQGHINPLIQFAKRLTSKGVKTTVATTLYTVKSINVSSTIAIEPISDGFDEGGFNQAPTLQAYLESFKAAGSKTLTELIMKLNNSGTPVCCVAYDLMLPWALDVAKDFGISAAMMLTNSASVCSLYWHINQGGLNLLVKQETLAAPPMPGLPSLDVSDLPSFLAQPTSQSAYLALILDIFGICEENDWVFCNSFEELESELVEALMAKWPVVMIGPMVPSFYLDSRIEGDTSYGASLWNYDNDQCLKWLDSMPLKSVVYVSFGSMASISNEQFQEIAWGLKASNMPFLWVAKELKDNQLLELIDSIGEMGLVVKWCNQLEVLAHQAVGCFVTHCGWNSTLEGLSLGVPMVCVPQWSDQPTNAKFLAHVWKVGVRAKQDQGIVT…
GHUGT86-1	MADESSQKSHAIFIPYPLQGHVIPSVNLAIKLASKGFTITFINTHAVHHQTAKAHPDIGSDIFAKVRESGLDIRYATVSDGLPVEFDRSLNHDQFMASLLHEFSAHVDEVVSRIVGSGEKVHCLIADTFFVWPSKIAKKFGLLYVSYWTEPALVFTLYYHLDLLRENGHFGQQECREDTIKYIPGVEAVEPRDMMSYLQDTDTTSVCHQIIFNAFQDAKNADFVLCNTVQDLELGTISALHAKVPFYAIGPIFPPGFTKSNVATSLWSESDCSQWLDKKPHGSVLYASFGSYAHVKKSELIEIAKGLALSKVSFLWVLRPDIVSSDDTDPLPVGFKEEVKDRSMIIPWCCQNAVLAHPATGGFLTHCGWNSILESTWCGVPLLCFPLLTDQFTNRKLVV…
GHUGT71-11	MGHLASTVEFAKRLICRDHRIRVIILSMKWFPSASLNAYIDSLTALQPDGIQLIELPQVALPSLDPKKSLESFLDVFVQCYIPPVRNAVRDIVSMRCSLGETRVAGLVLDLFCSPMIDIATGFGLPSYLYFPTNAATFGLMGYLPTRHTPESSEFECSDPEHLIPGFVNPVPTCVLPSAVFCKDGGYTTYVKVAERFKDAKGIIINTFEELEPYALNCFSNGQNPPVYPVGPVINLNGLSYSDSDDRVMKWLDDQPQSSVVFLCFGSMGSFKSPQVKETALGLEQSGFRFLWSLCVQPPQNDASKMLPEGFLERVQGRGMTCSWAPQLKVLAHKAIGGFISHCGWNSILESLWFGVPIVTWPLYAEQQFNAFKMVKELGLAVEMRLNYRKDSDEVVMAD…
GHUGT71-12	MESNLLNPSVDPKKSFGPFIKSYIPHVRNAVRDIVLMRCVSGDTRIAGLVLDLFCSPMIDIATDFSIPSYLFFTSNAAFFGLMWYLPTRHSLKSSEFESSDPEHLIPGFFNPVPTCVLPLPVFSKDRGYTTYVKVAARFKDAKGIIINTFEELEPYALHCFSNGQNPPLYPVRPVIELTGLSYFDSDDKVMKWLDDQPQASVVFLCFGSMGSFKTPQVKEIALGLEQSGFRFLWSLRVQPPQNDALEMLPEGFLERVQGRGMICSWAPQLKVLTHKVIGGFISHCGWNSILEILWFGVPITTWPLYAEQQLNAFKMVKELGLAVEMRLNYRKDSNKVVVEK
GHUGT71-13	MPEIGHLVSIVKFAKLLIDHNDRIRVTILSMKWFPDAALDAYTKSLTALPPDGIQLIDLPRVDPPSLAPWKSAESVIDAFIKCYIPLVRNAVRDIVSMKCSSDETRIAGLVLDLFCSPMVDVATDFDLPSYIFITSNAAFVGLMFYLPTRHSLNRSEFQSSDPEHVIPGLVNPVPTYVLPSAVFSKDEGYAAYVKVAERFKDAKGIIINTFEEVEHYALNCFSNGQNPPVYPVGPVINFNGLSYSDSDDKVMKWLDDQPQSSVVFLCFGSMGSFKAPQVKETALGLEQSGFRFLWSLRVQPPQNDASKMLPEGFLERVQGRGMICSWAPQLKVLAHKAIGGFISHCGWNSILGSLWFGVPIVTWPLYAEQQVNAYKMVKELGLAVELRLNYRKDSDEVV…
GHUGT89-5	MATLRSSSHILVFPFPAQGHIIPLLDFTHRLALTATAIDLTITVLVTPKNLPFLTQLLAAHPLIQPLVLPFPPHPSIPSAVENLKDVPQRCLPALMHTLGQLYHPLLSWFQSHPSPPSAIVSDMFLGWTQRLASRVGAKHIVFSPSGGMALSVLYSLWMELPRLDDPRDPTAVVSFDKLPNCPKYPWWQISGLYRACVEGDPAMEFIKDIFHANIQSWGLVVNSFNQLERPYFDHLKRVMGCDRVWAVGPLLPLHDHDDLTVSVHRGGSSSVPLDHLRTWLDACEDGEVVYVCFGSQVVLTNDQMAGVASGLEKSGVRFIWSIKEPSVGHVEENYGMMPNGFVDRVANNGLVIRGWAPQVAILSHRAVGAFLTHCGWNSVLEAVVAGVTMLTCPFGADQ…
GHUGT89-8	MSAAGQHILVYPFPTSGHFIPFLDLTHRLLNRRLTVTVLVTPNNLRLLDPLLTRHASSSLHHLLLPDMDPLPAPNLPARLRRLRDLHYPPLLQWFQSLTSPPVAIFSDFFLGWTQSLASELGLRRIVFSPSSSFSYSLNMSLCRESLRIDDPPAENQTLSFPDIPNSPKYPAYQINSIYRTYKDGDPDKEFYRRNWLQNLESWGVVFNTFSDLEAIYIDHLKKEIMSHDRVWAVGPVLGDDGLDTTNRGGSSSVPFQELVAWLDSRDDNSVVYVSFGSHYVLTRKQMDVVASGLEESGVNFVWSVREPKASQVSSDHGVIPDGFEDRVAGKGFLIKGWAPQVAVLRHRAVGAFVTHCGWNSTLEGIAAGMVMLTWPMGADQFTNTQLLVDECGVGIRVG…
GHUGT84-1	MSTEPLLHAFLVSFPAQGHVNPLLRLGKRLASKGLLITLSTPKVFSKQMAKANNITDDQLIPVGDGFLRFESFQDGWDDDDPRRAHLDQYMHQLELAGKLAISAMIKRYAEQNRPVSCLINNPYIPWASDVAESLGIPSAMLWVQSCACFAAYYHYNLGLVPFPTETDPDIDVQLPSMPLLKHDEVPSYLRPSTPFAFLRTAILGQFKKLDKPFCVLMDTFQELEPEIVEYMSKFCLIKTVGPLFKYPEIPNSTIRCDMMKPDDCIEWLNSKPASSVIYISFGTVVYLKQEQVDEIAKALLATGISFLWVMKPPAKEFGLPFHTLPEGFLEKAGDNGKILLWSPQVKVLTHPSVSCFVSHCGWNSALEALSCGVPIIAFPQWGDQVTNAVYLVDVFKTG…
GHUGT84-2	MHTMRTEPLLHVFLVSFPGQGHVNPLLRFGKRLASKGLLVTLSTPKGFGKQMAKANNITDDQLIPVGDGFLRFESFQDGWDDDDPRRAHLDQYMHQLELAGKPAISAMIKRYAEQNRPVSCFINNPFIPWASDVAESLGIPSAMLWVQSCACFAAYYHYNHGLVTFPTETDPEFDVQLPSMPLLKHDEVPSFLHPSTPFAYLRTAILGQFKKLDKQFCVLMDTFQELEPEIVEYMSKFCLIKTVGPLFKYPEVPNNTIRCDIMKPDDCIEWLDSKPAASVIYISFGTVLYLKQEQVDEIAEALLATGISYLWVMKPPAKEYGLPIHTLPEGFLEKVGDNGKVVQWSRQDKVLIHPSVSCFVSHCGWNSTMEALSCGVPIVAFPQWGDQVTNAVYLVDVF…
GHUGT76-1	MEKQQKSGHLVLVMAPFQGHLTPMLQLATILHSKGFSITIVHPELNSLNPSNHPEFTFVPIPDKIKESQLSDEDLADKLKESLVSTVDVAGSVQSLNKNCAAPLKKCLENILHSHHHIAAVIYDTLMFCAQTIVNDLGLPGITLRTSSATTLLLFPVLPQLGEKELMSGIESPELQALQLQRLRALIVQNPTQAMMEVRAAFTNAMKFSSAIIVNSMEFLELEALSKVRQYFRTPIFIVGPLHKLAPAICGSLLTEDDKCISWLNKQAPKSVIYVSLGSIANIDKQELIETAWGLSNSKQPFLWVVRPGMVCGSEWIESLSNGFEENVGERGCIVKWAPQKEVLAHGAVGGFWSHCGWNSTIESICEGVPMLCRPFFGDQLLNTSYICNVWKIGLELQN…
GHUGT73-27	MAEQLHFVLIPLMAQGHMIPMIDLAKLLAERRVMVSLVTTPHNASRFDSVIQRATQSGLQIQVVKIPFPCREVGLPVGCENLDTLSSRDLLKRFYNALGMLQEPLERFLEQQKPLPSCIISDKCLSWTSKTAERFNVPRIVFHGMGCFSLLCSHNVKLHKAHLSVASDTEPFVVPGLPQTVEITRAQLPGAFVSLPDLDDVRNKMQEAEMSAFGVVINSFNELEQGCVEQYQKAIKKKVWTIGPVSLCNKMNLDKFERGNKASIKEQKCMKWLDSKEPRSVIYACLGSLCRLVPAQLIELGLGLEASQQPFIWVVKTSDERAEELEKWFSEQKYEERIKGRGLLIKGWAPQVLILSHPAIGGFITHSGWNSTIESVCSGVPMITWPQFSEQFFNEKLIV…
GHUGT73-23	MAQGHFVLIPFMAQGHLIPMVDIGRLLAQRGVTVTIVTTPYNAGRVQKSVARAIESGLPIRLLQLQFPGKEVGLIDGVENIDMLHSMEDLIKFVSAANKMEEAMLKLFEKLTPRPNCIISDINLFYTRKIASKFQVPKISFHGFCCFCLLCLRNIQSSKINETVTSDSEYFTVPGLTDKVEFTRVQLPLDNDGSWKEIFEPMWEADRASYGVVINTFEELESAYVKEYRKEKKAWCIGPVSLSHKDELDMAERGNKTSIDGQKCLKWLDSQQPGSVIYACLGSIGTIKCPELIELGLGLEASNKPFIWVLRGNNPTASEVYKWIRRNEFEERTKGRGLVVVGWAPQVLILSHPAIGGFLTHCGWNSIIEGISAGVPLITFPFMGDQFCNEKLAVQILKI…
GHUGT709-1	MEKAKPEAPHVLILPIPAQGHLRPMLKLAELLSNASFQITFLNTEYFHHTFLSSIDIHAFSRRFPKFQFVTIPDGLPPDSPRPGKGIAHYLISLTDAAKPAVVEVLVSLRSKSGRPPTCIIADGIMSSAAVAAGEEFGIPVLAFRTYSACCTWTYFNLSNLVEGGELPLPDKDMDKLVTCIPGLENVLRHRDLPSFCRLEKADDHLLYDFFIAQASAMRRASALILNTFEQLETPFISKLASIFSKIYTIGPLHCLSNVDDPTALASTKSIFWQEEKGCLTWLDSHPSKSVVFVSFGSVVTFTLDQMLEFWHGLVNSGKPFLWVIRSNAIIGEDDPRKILEDLKDNTKGKGSIVSWAPQEEVLAHPAVGAFLTHSGWNSTLESIYAGVPMICWPLFVDQ…
GHUGT89-1	MSAAANATATATASHPHILVFPYPAQGHMLPLLDLTHQLALRGLTITILVTPKNLPFLSPLLSSHPSSITPLVFPFPSHPLIPQGVEHVKDLGNSGNLPVMAALGKLHDPLLNWFNSQSNPPVAIISDFFLGWTQRLATQLQIPRLTFFASGAFVVSLSDYMWSNIEKLKSLSEIKLSHLPGSPVFKPENFPSLFKHYKQSDPDCEFVKDGILANTKSWGCVLNSFDGLETEYIQWLKTYVGHNRVYSVGPVSLIGNRGDSDPSSGSDRVMTWLDQCPDGSVVYVCFGSQKLLSKEQVEALAKGLEKSGTRFVWVVKPGTNNGFGDVPDGFEERVSGQGLVIKEWAPQVLILNHKAVGGFLSHCGWNSVLEGIVGGVMILAWPMEADQFVNAKLLVDEI…
GHUGT89-2	MAADATRSNPHPHILVFPYPAHGHMLALLDLTHQLALHGLTITILVTPKNLPFLSPLLSSHPSSITSLVFPFPSHPLIPPGVEHVKDVGNSGNRLIMAALGKLEDPLFNWFNSQSNPPVAVISDFFLSLSEVEFGHLPGSPVFKQEHLPSLFKLYKRSDPDWEFVKDGLLANAKSWGYVLNSFDALEGEYVQWLKTHVAHDRVFNVGPLSLIGPDVSDRGSSGSSSDLNDQVMTWLNQCPDGSVVYVCFGSQKLLRKEQMEALANGLEKSDTRFIWVVKPGTTQQHVEGFGVVPDGFEQRTAGQGLVIKGWAPQALILNHKAVGGFLSHCGWNSVSEAIVGGAVMLAWPMEADQFLNARLLVDDIGVGVRVCEGADSVPNSDELGRTISEAMTEGGGMQ…
GHUGT91-2	MDRIKKLHIAMFPWLAYGHTMPFLEVSKFLAQNGHRISYISTPKNISRLPKLPPHLSSNITFVEFSLPQVDGLPPGVESTAEVPIENVPYLKNAYDKLQGPLTEFLKNSNVNWIIHDFEPYWLPGVAAPLGINLVLFCLFNATALAFLGPPSALLGEFRKRPEEFTVVPEWIDYPCNIALKHHEIVNHIKCMDDVSDFQRMGQLIQGSQFVTTRACFEFEPDEIKLLIKLYQKPVVPVGLLPPSLPSNEDKRDDKWEATKSWLDSKGEKSVFYIALGSEVNLSEESMRQLAFGIEKSNLPFIWAVRKRPMDEGLIDNIIPPGFEERVSNRGLVLRDWAPQLRILAHSSVGGFLTHCGWSSIIEALKFGRALIVFSGASADQGLNARLLHGRKVGIEIER…
GHUGT73-17	MASLNQQPIHHFLLIPLMTRSHLIPFTDMAKALAHHGQQVTIVTTPLNAARFSDDYVINFNLNIQFLPLYFPAQEVGLPQGCEAMDSLPSPDMATKFFQASNMLQPPLEKWLQGLDSLSLPSCIISDVCFPWTSILALKFNVSRVVFHTVSCFTLLCSHNIDHYKVFDERDKSDFEPVLVPDLPDRIEITKAQLPCFGNQSLDDSKKVLKQFKEAEASAMAVLVNSFLELEPGYVKAYQKFVNNLWCIGPLCLYNKTTRSEASIDDHESLNWLDSQKPNSVIYVCFGSLCHIFDQQLMELGLGLETSNCPFIWVIKEGSYTAELDKWFKEQNFEERVKGRGLIIRGWAPQVQILSKPEIGGFITHCGWSSTLEGIIAGLPLITWPMSSEQFYNEKLIVQ…
GHUGT78-2	MSATQSLKEKHVAVLAFPFGSHDLTILGLACKLARAAPNVQFSFFTIPKSNHSKFSTFKFNVPNNIRTYDVEDGVPVNHVFSGNPVERLDLFLKATLGNFQKGLDVAVMETGRKVNCFVTDMFLTFAADMAEDMKATWIPLCVSIPHNLSAHVYTDLIRRLFSHVGGDKNGGQHQTLELIPGLSPMHVKDLSDEILPRHSNETFFSDTLCKIGCVLPRSTAIVMNFCQELYPTPLFDDLKSMFPAFFGTAAAPPGEELEALAEAIEESDIPFIWSLNNDHKHHLPNGFLQRTNKRGKLVPWAPQAMVLGHASAGVFVTHCGANSVFESIANGVPMVCRPMFGDHWMIGRVVEEIWGVGVKVEGLVFTKSGVLESLKLVLGHEQGRQMRERIKALRELVL…
GHUGT85-2	MGSLSHRHHAVCIPFPAQGHINPMLKLAKILHQKGFYITFVNTEFNHKRILKSRGPDALNGLPSFRFETIPDGLPPTDVDATQDIPSLCNSTSKTCLPHFKQLLRKLNDSASTSKVPPVSCIVSDGVMSFTLDAAKELGVPEVLFWTTSACGFLGYVHYHQLMEKGYTPLKDESYLTNGYLDTVINWIPTMEGIRLRDLPSFLRTTDSNFVMLDFIFSETKRAQKASAIILNTFDDLEHESLDALNSMLPPVYSVGPLHLVLNHNVDNSELKQIGSNLWKEEPECLQWLDSKEPNSVVYVNFGSITVMTADQLNEFAWGLANSKQPFLWVIRPDLVGDESAVVPIEFVAETKDRGMLATWCPQEQVLNHPSIGGFLTHSGWNSTIESISGGVPMTCWPF…
GHUGT80-5	MGSNGIDSSRKDLQEENVSNNRSKGVLKDSEQTDEVDESATEYRSSDDQSFSSSYEKEENQKSSSEQKSSVIEVSGTKQSSVSSTPKRGLDHCTSAPLAAQRHQLIDDNEIAFSRSMTEKKNSRHDLKIDRFSEREKVIERLTRWKNLIVNLIKIQNDGTVEVDLPKNSPVASELLELSSIEGPSFDLDDTLFYETTKSIPRLNIAILVVGTRGDVQPFLAMAKRLQEFGHRVRLATHANFRNFVKLADIDFYPLGGDPRVLAGYMARNKGLIPSGPGEISIQRKQLKSIIESLLPACTEPDIETGMPFRAQAIIANPPAYGHSHVAEALGVPLHIFFTMPWTPTSEFPHPLARVPQSAGYWLSYIVVDLLIWWGIRGYINDFRKKKLKLAPIAYFSTY…
GHUGT76-9	MKLKGRGSVMLFPLPFQGHINPMLQLANILHERGFSISIIHTRFNSPNPLNYPLFRFYPIPDGLSENHVISSDPNRIVAFVKFLNSNCQTPFRVCLAKLISTSLEDEDPTACLVTDALWYSTQAVADDLKLPRIVLRTSNVSSFIVLSSMSLLFEKGYLPLQDSVVEMEVPELPQFRFKDIAMLEASDRESFLQFIEILVQETKASSGIILNSCEDLEQEFLSKLSLLFPIPVFLIGPFHKYFPASSSSLLPQDRTCISWLDKQQPNSVIYVSFGSVAAIEEADFLEVAWGLANSMQPFLWVVRPGLVQGSEWLEILPNGYLEMVGERTHIVKWAPQQEVLAHPSTGAFWTHCGWNSTLESLCEGVPMICQPSFGDQKTDSRFVSHVWRVGVHLEFKIE…
GHUGT74-12	MANGTHVLVLPFPGQGHINPMLQFASPLASKGLKTTLVTTVFIFKSIYSDHPIASTSFRTISDGFDEGGFAQAKSPDIYLSTFKSVGSQSLASLIKELGDSGIPVHAVIYDGFMAWALDIAKQLGIRAAVFLTQSCAVNSIHYHVSRGLLKVPVEGSRIWLPGLPELKIWELPSLIYHHGSYPAWFDTIVNQFSNIDEADWVLVNSFYELEKEVVDWMSKIWKLGTIGPTIPSMYLDRRLKHNEDYGLQLLHPNTSACMRWLNTKPNGSVVYVSFGSLAEVGVEQMAEIAWGLIGTNAYFLWVVREPEEPKLPDNFKHMTREKGLIVRWCPQLEVLKHGSVGCFVSHCGYNSVLEALGLGVPMVAMPQWADQATNAKHVEDVWGVGVRALVDEKGIVRR…
GHUGT74-1	MEHKQMKGHVLVLPYPSQGHINPLLQFAKRLASKGVKATLATTHYTLNSISAAHIAVEPISDGFDEGGFSQAGNVDFYLKSFRDHGSRTLAELIQKFSNSVTPVNCVVYDSFLPWALDVAKQHGIYGAAFFTNSATVCSIFAHIHHGLLTLPLTPETTPLLLPGLPPLNFPDLPSFLGFPDSYPAYLAMKLSQYSTLNQADWVFSNTFEELEGKEARGVSEIWPAKLIGPMVPSAYLDERIKGDRGYGSSLWKPLSEECIEWLETKPSNSVIYVSFGSMISLSEEQIAELAWGLKESNMYFLWVVRDSEQQKLPKWFLDSVQEKGKVVTWCNQLEMLAHRTVGCFVTHCGWNSTLEGLSLGVPMIGVPKWTDQLTDAKFVEEIWEIGVRAKEDKVGVVR…
GHUGT76-10	MESQTETHRKQKKWLRLLLFPLPLQGHVIPMLQLANLLYSKGFSITIIHTCFISSPKYPSKNPHFTFHSIPNGLSKSECSNADNLVSFISLLNANCAEPFRDCLVKLLSDVSDEPVAGLISDSTWKFTDSIAKSLQLPRFVLRTTNISSFLALAALPLLQEKGYLPKQESQEEKPVIELPPLKVKDIPVFKTQDQEGLHQTIAALVEQTKSCTGVIWNSFEELEHGSLTDFRYNFRVPIFPIGPLHKYFPVPSTSLLSQDQSAISWLNKQAPKSVIYVSFGSVASIEKSEFVEIAWGLANSEQPFLWVVRPGSVIGSEWLEPLPKGFMEEIKERGHVVKWAPQQEVLAHTAVGGFWTHSGWNSTLESFCEGVPMICHPCFGDQRVNARYVSDVWRIGVH…
GHUGT708-1	MSISPGSVTSQPHIALFPSAGMGHLTPFLRLASLLLSHNCKLTLITTKPTVSVAECTHISSFLSKHPEINHIEFHVPPMQHSDSISDDPFFIQFEATSRSAHQIHPLLASLTPPISAIFADLVVANGTNKVAVDLGVRNYVVSTTSLKFLSLMAYLPILTTSDAAKLVDGAAEIEIPGLTPLPISSIPPPFFNADHGFTATLVSNAKALPFCNGILMNTFESFEPETLSAISNKRALSNLPPILPIGPLETYGLNMNDQTRYLPWLNDQPAESVVFLSFGSRTAMSKDQIKELSDGLERSGYRFLWVLKTKKVDKDEKEDLGEILSSSFLESTKNRGMVIKEWVNQQDILGNAAIGGFVCHCGWNSVMEAAGNGVPVLAWPQHGDQRTNAEVLEKAGLG…
GHUGT83-1	MGNPHILAIPYPAQGHVIPLMELSHNLVSHGFKITFVNTDFNHKRVKDAFGNKVDGEGSIRLVSIPDGMEPDEDRKQLGKLTYGISKVMPLELKKLVKKIIGSEDNKISCVIADVNMGWALDIAAEFEIPGVAFWPASAMLLALLFSTDKLLDDQVIDKHGTPINGENMIQLYPNTPAMHPNNFLWVCLGDFTAQKNIFEFAMRNNKAVENVEWLICNTTFDLEPGALSLIPEILPIGPLSATNQLGPLTGSFWPEDATCLKWLDQQPPGSVIYVAFGSFTVFDPIQFQELALGLELSNRPFLWVVRPDTTEGTQSDELYPIGFKARVAGRGKMVGWAPQRAVLAHPSIACFISHCGWNSTVEGLSNGIPFLCWPYFADQFINETYICDIWKIGLSFNR…
GHUGT78-5	MEGYRNASKHIAVLAFPFGTHAVPLLNLIRQLSEACPNTMFSFLSIQQSNNSTFRKNLDKIKPFNVWDGLPVGYSFWGTPHEPVDYFLKAVPANFMKAIDAVVFETGKPFDCLITDAFYAFGADIADELNIPWVALWTASPRALLVHLDSDIIRHHVRINGPKDKPLDFLPDFSSIRIADLPNGLTSGDIDAPMPALLHKMGVSLSRATAIATNSYEDLDNTVVNMLKLRFSTFLNVGPFNLVSVSSSTVDDSHGTLDWMSKHEAASVVYISFGSVITPPLHELQALCEALEECEFPYLWSLRGNPEKQLPLGFLERTSSKGKIVPWAPQQKILEHPSVGVFVSHGGWNSVLESINGCVPMICRPFFGDQQLNTRTVEVVWGFGFGLEGGTLTKKGAKK…
GHUGT78-6	MEGYKNASKHIAVLAFPFGTHAVPLLNIIRQLSDACPDTMFSFLSTQQSNNSTFPKNLDKIKPFNVWDGLPEGYSFRGNPHEPVDYFLKAVPGNFIKAIDAVVSETGKPIDCLITDAFYAIGADIADELNIPWVAVWLAGPRALFLHFQTDVIRQHVGINSPEDKTLDFLPEFSGIRVTDLPNGIASGDIDAPIPALLHKMGVSLSRATAIVANSYEDLDNTVVNMLKLRFRMFLNVGPFNLVSVSSSTVDDSHGCLDWVSKHEAASVVYISFGSMITPPPHELQALCEALEECEFPFLWSVRGNPEKQLPQGFLERTSSKGKIVPWAPQQQILEYPSVGVFVSHGGWNSVLESINGGVPMICRPFFGDQQLNTRTVEAVWGFGLGLEGGTLTKEGAKK…
GHUGT73-1	MAPGHMMPMVDMARMFAAFGAKVTIIITTMNALRIKNVIDRDVKLGRDITLEIISLPSTEVGLPEGCENVISAPTPEMSIKLFHAIELLQPKIKKLFSDLHPDCIVSDSLCPWTLDIANELSIARIAFNGSGFFNLCLSENITHYEPHKSIESETETFVVPGLPDEVTLTRSQLPDIVKAKNKFSELFDKLRESQRKSFGVLMNSFYELEPGYADHCRNVLGIKAWHIGPVSLVNRDTVDKVDRGEKTSISKHDCINWLDCKKPRSVLYICFGSLTRFNKKQTTEIAYALEASGHPFIWVVGKVSKTSNDEFEDEEQELWLPKGFEDKIKENGHGLLVRGWAPQVLILEHEAIGGFVTHCGWNSILEGVVAGVPFITWPIFAEQFYNEKLVTQVLNLGV…
GHUGT91-3	MEKSKSLHIVMFPWLAMGHFIPFFRLSKLLALKGHKISFISTPRNLSKLPKIPPNLSSQISLISFSLPTVPNLPSLAESSMDITHNQQQPLKHALDLLQPQLASFLQSSKPDWIIYDYASHSLPSVASQLGISRAFFAVFTAACLSFMGSPSTLIGSGDDGDDARSTAEDFTTIPNWVPFESNLAYRLHEINKYIERTDEDNFGPPDTVRFGITIQQSDVVIVRSSTEFEPDWFNLLGGLYEKPVIPVGFLPPILEESDEIQDDEKWAAVKTWLNKQRVNSVVYVAMGTEVHLSKEELGELAIGLEKSGLPFIWVLKNSPGTGESEFEMLPDGFKERVKGRGFLYMGWAPQVKILSQDSIGGFLTHCGWNSVIEALGLGRVLVMLPMLNDQGLNARLLN…
GHUGT78-7	MEDYKNASKHIVVLPFPFGTHAAPLLNIIHQLSDACPNTIFSFLSTQQSNNSNFPNKFHKIKPFNIWDGLPEGYIYRGDPNEPVEYFLKATPGNFIEAIGAVVAETGKPIDCLITDAFYAFGGDIADELNIPWVVLWTAAPRTLFVHAETDFIRQLVGINGSQDKSLDFFPDFSGIRVSDLPGGITCGDLDAPMAAMLYKMGLELSRATAIAANSFEDVDNKVVNMLKLKFNMFLNVGPFNLVSSVSSFTIDDSHCCLDWLSKHKPSSVVYISFGSVATPPLHELEALSEALEESEFPFLWSFKGNPEKQLPPGFLERTRSRGKIVPWAPQQKILQHSSVGVFVSHGGWNSILDSIVGGVPMIFRPFYGDQILNTRTVEVVWGFGLGLEGGTLTKEGTK…
GHUGT79-2	MADRSFHIAMYPWFALGHITPYVHMANKLAERGHKISFFFPAKTQHKVEAFNLHPHLITFIPIIVPHVEGLPLGAETTNDVPFPLHPLIMTAMDLTEPDIEAYLRELKPHFAFYDFTCWLPVLTRRLGIKSVVYCIISSATIGYLLSPARKTLEKGMIGSDLLEPPEGFPSSSIKLRAHEAQALADYGSGLSFVERQLMSLSDCDIIGFKTCREIEGPYGPVVPNPPKIALEKQWEKFAISSCPKTTDGTETIESALPEGFQERLKGRGILHGGWVPQQLILRHRSVGYFVTHCGSGSLAEAMVSDCQLVLLPQVGDQIINARLMAGDLKIGVEVEKGDEDGVFTKYDVCKAVRTLMDHDNELGNEVRTNHDKWKEFLLKPGLENSYMDDFVMQLHALV
GHUGT79-3	MADKTFHIAMYPWFALGHITPYVHLANKLAENGHKISFFLPAKTLRMVEAFNLHPDLVTFIPIIVPHVEGLPLGAETTNDVPFPLHPLIMTAMDCTEPDIEAYLRELKPHFVFFDFTCWLPTLTRKLGIKSVVYCIISSGTIGYLLSPARKIIERGLTSFDLLEPPKGFPSSSIKLRMYEAQGLAAVTTMDYGSGISFAERHLKSFSDCDAIGFKTCKEIEGPYCEYIGNQFEKPMLYAGPVVPEPPTMVLEERWERLLSNFEAKTLIFCAFGSECVLKKDQFQELVLGLELTGLPFLVALKAPMGAQTIESALPEGFQERVNGTGFIYGGWVPQQLILRHPSVGCFVTHCGSGSLAEAMVNDCQLVLVPHVGDQIINARLMAGDLRIGVEVEKSEKDG…
GHUGT76-2	MEKQHKSSHLVLVMLPFQGHMTPMLQLASILHSKGFSITIVHPELNSPNPSNHPEFTFVSIPDKLTESQLSDKNVTGLVWSLNKNCAVPLRQCLEKILHSHNNIAALIYDTQMYCAQTIANDLGLPAITLRTSAATTMLLYPVFSQLDEEDFMSEIKSPELQALHLQRLRALLSQNPAKEMMEIRVELIKALKSSLAIIVNSMEFLELEALSKVKQYFPAPIITIGPLHKLAPAICSSLFTEEDKCISWLNKQAPKSVIYVSLGSMASIDRKELIEMAWGLFNSKQPFLWVVRRGMVRGSEWIESLPNGFEESVGERGCIVKWAPQTEVLAHAAVGGFWSHCGWNSTIESICEGVPMLCKPFFGDQHLNTSYICNVWKIGLELQNLERGNIERTIKRLM…
GHUGT76-3	MEMEKEHRSSHPRLVLVPLPFQGHINPMLQLGSILHSKGFSITVLHTAFNSPIPSNYPEFVFVSIPDNLSEQLISADDLLPFISLLNLNCGVLFQECLAKMVQKQEVENEPSIACIIYDECMYFCDAVAKYVKLPSIVLRTTSASTYLSRNAILQLKAEGVLTSQVSTSQDLVPGLHPLRLKDLPVSKIGTPEIFLQFITNIYKKRTSSAIIWNTNDVLEQPSLREIQKQCQVGIFPVGPLHEVAPASSSSLIKEDNSCITWLEKQKQNTVLYVSLGSLASVDKKELGEMAWGLANSKQPFLWVIRPGSVDDQEWKKLLTEGFVEAVGENGCIVKWAPQKEVLAHGAVGGFWTHCGWNSTLESISEGVPMICKPCFGDQRVNARHASQVWRIGIQLENM…
GHUGT76-4	MEKQVENSSRLVLVIYPFQGHINPMLQLATIFHAKGYSITIIHPEFNSPNPSNHPQFTFISIPDKLLESKVSLSPGDFMNLVLALNNNCAAPFKKCLKQMLDDEHPHERIAGVIYDGLMYFAQTVADDLGLPGISMRPTAAAMLLFAVIPQIEQESIFDRQIPELQRLELTQMVTSMSKSPTDAMTEVRAASLNAMKRSAGMIANSMEFLEHAALSKIREYSPVPVFTIGPFHKLAPSSSSSLLQEDADCISWLDRQAPKSVIYVSFGSMASLSKQDIVEIAWGLANSEQPFLWVIRPGLVLGSEGTELLPDGFLETVGDRGCIVKWAPQKEVLAHCAVGGFWTHCGWNSTLESVSEGVPMLCRPCFGDQFLNMRYICYIWKIGLELENELERGKIEGA…
GHUGT76-13	MEEQQKSSHVVLVMVTFQGHITPALQLATILHSKCFAISIVHLELNSPNPSNHPEFTFVSIPDKLTESQLSDKDIPGLVRSVNKNCAAPLQQCLEKILHSHHHIAAVIYDSLMFCAQPIVDDLGLPGVTLCTHSALGLLFYHVFPQLNEKDYISGLESPELQALQLQRFHALSSQNPIEAMMEVGAAFANALKSSSAIIVNSMEFLEVLSKIKQYLPTPIFIVGPLHKLAPIMCNSLCTEDNKCISWLNKQAPKSVIYVSFGSIVNIDKQELIETAWGLSNSKQPFLWVSICEGVPMICKPFFGDQLLNASYICNVWKIGLELQNLERGWNIERIIKRLMVDMEGNYIKKRALDLKEKVAFCLMEDGSTSCSFNGLAKHISSI
GHUGT72-1	MAKLQTPHIAILPSPGMGHLIPLVEFGRSLVHQHNFTVTFVIPTNDSPSKAQKSVLDSLPTSITHIFLHPADLSDLPLDSKIETVISLTLARSLSFLRDAFKSMVDKTNLVALVIDLFGTDAFDVAREFNVSPYIFFPATAMTLSLMLYLPKLDQMVPCEYRDRPELVRIPGCIPIQGKELLDPTQDRRNDAYKWLLHHTKRYRLAEGIMVNSFVDLEAGAIKALEEKEPGKPPVYPVGPLVNIGPSKVDDGSDCLKWLDDQPHGSVLYVSFGSGGTLSYNQIHELALGLEMSEQRFLWVVRSPNDAAANATYFSVESEKDPFDFLPKGFLERTKGRGLVVASWAPQAQVLSHGSTGGFLTHCGWNSTLESVVNGVPLIAWPLYAEQKMNALMLIEDIK…
GHUGT80-1	MAASPEHRDDSSSSSPVEVPVKKELEICVDAKQIDSDGGSREAASGDNSRAEVDFALNNGAAEPYSIVHRSFSEVGTLRVGTSNIEKLDSSQPKLVKSKTEAPRHRSILAEDAAQIFDNKMSAQKKLQLLNRIATVKDDGTVEFEVPVDVEPHVLACGLRDEHIEVAEEESPEADIQCIPPLQVVILIVGTRGDVQPFIAIGKRLQEYGHRVRLATHSNFKEFVLTAGLEFYPLGGDPKVLTGYMVKNKGFLPSNPSEIPIQRNQMKEIIYSLLPACKEPDPDSGIPFKADAIIANPPAYGHTHVAEALKVPVHIFFTMPWTPTSEFPHPLSRVKQPAGYRLSYQIVDSMIWLGIRDMINDVRKKKLKLRPVTYLSGSQGSDSDVPHGYIWSPHLVPKP…
GHUGT82-1	MGVQCIMKKPKILLVPYPAQGHVNPMLKLGLALLTHGLQPIIVTPEFIHRRIVANMDLNDYQMRFMSIPDGFSGEEGPYDFFSIEKSMENIMPNHLETLLHELDEDDDGTVVCMVIDLLASWAIQVATRCGIPVAGFWPAMQATYRLITSIPEMIHADLISETGCPRHEGTVSSLPSQPLLSTEDLPWLIGTQASRKARLKFWIRILDRLTSLRWLLLNSFPQESIIHDDEYQDDDYISPPHNNLIIFPVGPLPEPSLTTPKNPSFWKEDTSCLEWLDHQKPNSVIYISFGSWVSPIGDAKIKTLALTLQSLNRPFIWVLAESWRHGLPNGYSETVSKQGKLVLWAPQFQVLQHKAVGLYLTHCGWNSTMEAIQCRKRLLCYPVAGDQFVNCKYIVKVW…
GHUGT71-8	MKKAELVFIPFPAKGHLVSAVEVAKILVDLNSNLYISFLIIKQPVGAERTAYADSLTAATTTTRIKFIHLPQPDSDIDAANFIRSVVQTQEPLVREAVTKIVEHSNSVPGSPRLAGFVLDLFCTSFRDLANDFGVPSYLFCTSGAGFLGFLFFIQALHDEQNFEFVELTDSETEFTIPSYVNPVSAKLFPSGTFKPEGFGLFLSMAKQVREMKGIMVNTFLELESHAVDSLSNGKLPPVYPVGPILNTEGSSGVHQNYDSIMQWLDQQPRSSVVFLCFGSMGSFSANQVKEIACALEQSGHRFLWSLRRAPEQVNGKMGHPTDYENVAEVLPEGFLDRTAEIGKIIGWAPQSAILGHPATGGFVSHCGWNSTLESIWFGVPMATWPLYAEQQLNALQLV…
GHUGT74-13	MGDENNPKKPHVLIFPYPAQGHINPILQFAKRLLSKGVKAALVTTVFLSNSSFSDPSSTSIDIHTISDGFDQGGYEQAGSSDAYLATFWSVGPNSLAALIKKLTEIHPVDALVYDGFLPWALDVAKQFGIPSAVFFTQSCAVNSVYYHVSKGLLQLPLPEPHLSLPGLPPLQVSELPSFVALYGSYPAWFDVVVNQFSNVDGADWVFFNIFYDLEKEVVDWMSRFWNVMTVGPTIPSMYLDKRIENDKDYGMNLFKPNVDACMSWLGGKPKDSVLYISFGSFASLGIEQTTELACALKSSNVCFLWVVRETEMAKLPYNFIEETSEKGLVVAWCPQLEVLSNEAVGCFLTHCGFNSTLEALSLGVPMLAMPQWTDQPTNAKHVEDVWRIGIRAHPNEKG…
GHUGT88-5	MQETIVLYPSPGLGHVFSMVELGKLILHHYNNRYSITILLTTGFWDTPTIISYINSVSQAFPSISFFRFPSISIDLSQNCSGAAIAFHFIRLHAPNVLHSLHQISKSHKISAFIIDLFCTAALSMGKDLNIPTFYFFTSGASTLAVFLQIPKLDKQTFGRSFKDLPNTVFHFEGVPSLRAVHMPEPLLDREDPAYHDFMYFMSNLQQSDGIIVNTFEDLEPISIKAIANGLCLPDAPSTPPTFYVGPLIAPSKHEAENDYCLSWLEKQPSQSVVFLCFGSHGTFYPPQVKEIAKGLENSGQRFLWVVKDPPNHEKTKQAEDNPDVDLDSLLPEGFMERTRDRGLVVKSFAPQVAVLNKDSIGGFVTHCGWNSVLEAVVAGVPMIAWPLYAEQHLNRNIL…
GHUGT88-6	MKETIVLYPSPGLGHVVSMVELGKLILHHYNNRYSITILLTTGFWDTPTIISYINSVSQAFPSISFFRFPSISIDLSQNCSGAAIAFHFIRLHAPNVLHSLQQISKSHKISAFIIDLFCTSALSMGKDLNIPTFYFFTSGASTLAAFLQIPKLDKQTFGRSFKDLPNTVFHFEGVPSLRAVHMPEPLLDRDDPAYHDCMYFMSSLQQSDGIIVNTFEDLEPISIKAIAKLLGSSRLSNEQGLCLPDAPSTPPTFYIGPLIAPSKHEAENDYCLSWLEKQPSQSVVFLCFGSRGTFYPPQIKEIAKGLENSGQRFLWVLKDPPNHEKTKQAEDNPDVDLDRLLQGFMERTRDRGLVVKSFAPQVVVLNKDSIGGFVTHCGWNSVLEAVVAGVPMIAWPLY…
GHUGT88-7	MQETIVLYPSLGLGHVVSMVELGKLVLHHYNNRYSIAILLTTGLSDTPTIISYINSVSQAYPSISFFRFPSISIDLSQNCSGAAIAFHFIRLHAPNALHSLQQISKSHKISAFIIDLFCTSALSMGKDLNIPTFYFFTSGASTLAAFLQIPKLDKQTFGRSFKDLPNTVFHFEGVPSLRAVHMPKPLLDREDPAYHDFMYFMSSLQQSDGIIVNTFEDLEPISIKAIANGLCLPDAPSTPPTFYIGPLIAPSKHEAENDYFLSWLEKQPSQSVVFLCFGSGGTFYPPQVKEIAKGLENSGQRFLWVVKNPPNHEKTKQAEDNPDVDLDRLLPEGFMEITRDRGLIVKSFAPQVAVLNKDSIGGFVTHCGWNSVLEAVVAGVPMIAWPLYAEQHLNRNIF…
GHUGT90-1	MDTYSSKFSAHHVVLFPFMSKGHIIPILNLARLLLRRGMAVTMFTTTGNRPFIAESLADTSVFIIDIPFPQNAPEIPPGVESTDLLPSMSLFFSFCKATKQMQSMVEEKLQGLVRVQPVSFMVSDGFLWWTFESATKFGLPRLVFTGMNQFVSCVSRAVFEDRLLDRAESDDELITVTRFPWIKVTRNDFNTVMPNPNGPTMEVFIDQVKSMSNSSGYIVNSFYELEKVYIDNWNSEKRPKVWCVGPLCLAEPELEPQKKPFWIQWLDQKLAQGCSVLYVAFGSQAEVPSEQLQQIAMGLQESKANFLWVLRKKESESILDEGFEETVKGRGIVVKQWVDQRQILKHQCIEGFLSHCGWNSALESICYGVPILAWPMIAEQALNARMVVEEIKVGLRVE…
GHUGT80-2	MVPSPEHRRNWSFASSSSSSVEVPVKSEQEICIDAKQMDSSRDSLEAASGDDSRAGVDRSAMNNGGAESSGTIRRSYSEVGTSPVGISNIEKLDSSQRKLEIPKNEAQRHRNILAEEAAQIFDNNLPAQQKLNLLNRIATVKDDGTVEFEVPGDVEPHALGGGQRDVYTEVAEEESLETELQYIPPLQIVMLIVGTRGDVQPFIAIGKRLQDYGHRVRLATHSNFKDFVLTAGLEFYPLGGDPKVLAGYMVKNKGFLPSGPSEIPIQRNQIKEIIYSLLPACKDPDPDSAIPFKADAIIANPPAYGHTHVAEALKVPIHIFFTMPWTPTSEFPHPLSRVKQPAGYRLSYQIVDSMIWLGIRDMINDLRKKKLKLRPVTYLSGSQGSDSDVPHGYIWSPH…
GHUGT92-2	MAEKRENVVMFPFMAQGHIIPFLALALLIEKTRNYKITFVNTPLNIKKLRSSLPSDSCVQLLEIPFNSSEHGLPPNTENCDVVPYHLVVRLLEASASLRPVFKQLVEDIIRQQDGQRPLCIIGDIFFGWMAGVAEEVGLFHAVLSGAGGFGLACYYSIWLNLPHKQVKKDGGDHFLLPDFQEASKIELTQLPLTMSVADGRDSWSIFHHKYLPEWTKSGGILFNTVEEFDDIGLVYFKRKLSKPVWAVGPILLSTENRIRASMGGATPEYCKAWLDSKPEKSVLFVSFGSMNTISPSQMMELAKALELSGRHFIWVVRPPIGFDINSEFKANEWLPEGFEERMRESEKGLLVNKWAPQQEILSHKSTSVFLSHCGWNSVLESLSHGVPLLGWAMAAEQF…
GHUGT78-8	MEKYKKASKHIAVMAFPFGTHAAPLLSIIRRLSEAFPAAMFSFLCTERSNSSTFPKGHQKHDSIKPFNVWDGLPEGYTYCLKRNPHEPVDYFLQAVPQNFKDAVDELVAETGRPIDCLITDAFYYFGADIADELKVPWVALWTASPRALFSHAETEFFRRHVGINDPVDKPLDFLQGFASIRVADLPDGVVRGNFDASVPVLLNKMGLTLPRAAAVAANSYEDLDNAVVNMLKSRYKRFLNVGPSNLISASPIDDRHGCLDWLEKHEPASVVYISFGSVITPPPHEIGALTQVLEESNFPFLWSFRGDVEKQLPPGFPKRTSSKGKIVPWAPQQKILEHPSVGVFVSHGGWNSILESISGGVPMVFRPFFGDQKLNTRTVETIWGFGLGLEGGTLTKEA…
GHUGT83-2	MENPHILVIPYPAQGHVIPLMDLSSYLLKHGYKITFVTMEFNHQNAMDILALRGEEMGNRIRLVSVPDGLRSSDERNQPGKISEAILQTMPRKVEELIEEINGSERKINYVIADQSLGWALEIAKKHGIKRAAFCPAAAALLVLGFSIPKLIDDGVIDQDGTPLKREMIKLSPNMPPMNTMNFVWACIGNINAQKNIFKLMVRNNESIKLTDWLLCNSTYELEPAAFTMAPNIKPIGPLLAPKSKPTDSNCLTWLNQQAPQSVIYVAFGSFTTFNTTQFQELALGLELTDRPFLWVVRSDITNGRKNAFPEGFQERIGSRGQMVDWVHQKKVLSHPSIACFISHCGWNSTMEGLSNGVPFLCWPYFADQFFNQSYICEYWGVGLRFERDGRGIITRNEI…
GHUGT73-28	MASVTAKQLHFVLIPLMAQGHMIPMVDMARLLADRGVIVSLITTPRNASRFDTVIERASESGLRIRLVKIPFPCQEVGLPIGCENLDTLCSRDLLKKFYNALDLWREPLEQFLEQQKPQPSCIISDKCLSWTSETAQKFNIPRIVFHGMGCFSLLSSHNVKLHKAHLFVASDSERFRVPGLPQKVEITRAQLPGTFVSLPELDDTRNKMQEAEMNAYGVVINSFNELEHGCVNEYQKAIKKKVWAIGPVSLCNRIYLDKFERGNKASINDNKCLKWLDSMKTRSVIYACLGSLCRLVSAQLIELGLGLEASQQPFVWVVKTGNQRANDELEKWFSEHNFEEKIKGRGLIIKGWAPQVLILSHPAIRGFLTHCGWNSTLEAVCSGVPMITWPQFSEQFFN…
GHUGT73-13	MALKSTKPHFVLIPFMCQGHLLPLIDIGRLLADRNVIVTIITTPQNAARFSAGGNRDIGSKLSISVLELRFPAAEAGLPDGCETVDNLPSMDLMSNFHSAMSMLQVPLEKLLRELKPCPNCIIHDKYFTWMGEIASKLQIPRILFDGKSCFTHLCSHNISTSKVHECVSEGEPFAVPGLPDQIEFTIGQLPGNLNPRSNMKELSKKIIAAEEGAYGSIVNSFEELEAEYAKSYQKIKEHKVWCVGPASLCNKDNIDKAKRGNEALTDENQCLKWLDSWPASSVIYVCFGSLNRLTPPQLMELGLALEASNKPFIWVIRGGYKREEMEKWLAEDGFEERVKGRGLLIRGWAPQLLILSHPSVGGFLTHCGWNSTLEGISCGVPMITWPLFAEQFFNEKHL…
GHUGT89-10	MTNFSNGVHVLMIPFPASGHIFPLTDLAHQILLRGLTVTIMVTPKNRHYLNSLLSLHSSSNLQTLVLPFPSHSSIPHGVENMQDVDISFVPDFEAALSKLHDPLVNWFENHVLPPTAIVSDMLLSSWTPLLASHLGVPDVCFVVTNAHAVSSWWVNDLDSMPECYRKQHLGCIQSWGLVFNSFNEIDNQKLKLIKEELTEHDRLWAVGPLLPIKGRLSSLGEEQYQVMSWLDSCKKVGKSVVYVAFGTQITLTKQQMEAVASALEESMVRFIWVVKEPMKGLGIVDDDDRNVVPPGFEDRVAERGVVIKGWAPQLAILGHPAVGSYLTHCGWNSALEGILAEVLLLAWPMQADHFHNTALLVDELGVAVRVCEGLETVPDASKLARALSGSLTMNLPER…
GHUGT89-11	MSEVKYSGTGAGGGHICIIPFPACGHILPLMDLTHQLLLRGLTVTIMVTPKNLSYLNPLLALHSPNVKPLVFPFPSHPSLPHGVEQMQDLPISFLPHIVNALGKLYHPLVQWFRAQQSPSVAILSDIVLSSWTVNLASHLNIPNICFVPFNVAAVYFWISTPSFLLPFYREAFTMSMQSQGLVFNSFKELEGTKLGLIKEKFAKHYRVWGVGPLPPVKVGDEGLNERGGATSIPPDQVISWLDSCKVDKSVVYIGFGTQITLTKHQMKAVASALEESGVSFIWAVKEPMKRAEDGDDDQSLIPHGFEDRVKGQGLVIKGWVPQLTILKHRAVGSYFTHCGWNSALEAIVAGVLLLAWPMQADHFQITRLLADEVGAAIRVCKGLRSVPDATILARIFVE…
GHUGT89-12	MVTNAIMEAKTHMKPQGDIGNMQAATGDLGNGAVHILTIPFPAAGHILPHIDLIHQLLLRGLKVTILVTPKNLHFLNPILSLYSSSNNIETLVLPFPSHPSIPPGVENMVGFPISFGPIFMEAMAELYNPLFQWFQTHPSPPVAIISDMLLSSWVNTLSSNLNIHHLTFMVTNANSTLPLVRKGMKKLSPSIERFAKNAVVPSLKSWGIIFNTFLELDGDKMEIIKEEFTEHDRLWAIGPLLPIKATNNERGGPSSIPRDEVIAWLDSCKRVNSVVFIGFGSQISLTKLQMEAIASALEESRVRFIWGIKGDSQNMVPLGFEERLAGKGVVIKGWVPQQAILDHRAVGSYLTHCGWNSALEGLLGGALLLAWPMQVDHFDNTNLLVDKLGVAIRACEGL…
GHUGT73-2	MAPGHMMPMVDMARMFAALGAKVTIIITTMNALRIKNVIDRDVKLGRDITLEIISLPSTEVGLPEGCENVVSAPTPEMSIKLFHAIELLQPIIKKLSSDHHPDCIVSDSLCPWTLDIANELGIARIAFNGSGFFNLCLSENITHYEPHKSIELETETFVVPGLPDEVKLTRSQLPDIVKAKNKFSELFDKLNESQRKSFRVLMNSFHELEPGYADHCRNVLGIKAWHIGPVSLVNRDTVDKVDRGEKTSISKHDCINWLDCKKPRSVLYICFGSLTRFNKKQTTEIAYALEASGHSFIWVVGKVLKTSNDEFEDEEQELWLPQGFEDKMKENGQGLLIRGWAPQVLILEHEAIGGFLTHCGWNSILEGVVAGVPFITWPIFAEQFYNEKLVTQVLNLGV…
GHUGT74-4	MEQKHEETHVLVFPFPIQGHINPMLQFSKRLASKGLRVTLISTSKTMQPSASSINFHSIDFHEGDAVANVDEYLELYELVIPKRLAQFIEEYQICSQHGAKVLVYDSGMTWALDVAKQYGLQGASFFTQCWAVNAIFIHLKEGSLRVPLEDENKGNVVVSLPSMPELGMSDLPSFVSDKSGSYPSLWKLIRSQFSNFHEADWVFCNTYDKLEHEIIKWMRSKWPIKTVGPTIPSMYLDKRLEDDNDYGLHLFKPDTDLCLNWLNSKEASSVVYVSFGSIAGLTEEQMVELAMGLKLTNKNFVWVVRETEQNKLPSNFMEETAEKGLVVSWSPQLDVLAHRAVGCFMTHCGWNSTLEALSLGVPMIAMPQWTDQPTNAKFVADVWKVGIRVKKDEKGMMR…
GHUGT73-14	MALNSFSQPHFVLIPFMCQGHLIPMVDIARLLAERGVIVTVITTPKNAARFNSSINGAIKSSLAIRVKQLGFPAAEVGLPEGYETIDNLPSMELMSRFFTTVSLLQQPVERMLKELKPRPSCIIYDRNFTWIVTLASKYQIPKIWFDRKNCFSLLCYHNIITSGAHECVPQGETFPVPGLSDRIELTPAQVPGFLPTMKEHAEKAMEAEGGADGVIINSFQELETEYCESLGKVKKPKVWCIGPVSLSNKNNFYKALRGNEDSITDEDRCLKWLDSWPPSSVIYVCFGSLNRLIPTQLIELGLSLEASKRPFIWVIRGGYKKEEMEKWLKEDGFEDRTKGRGLLIRGWAPQVLILSHPSIGGFLTHCGWNSTLEGSCAGVPMITWPLFAEQFMNKRLFI…
GHUGT73-15	MALNSFSQPHFVLIPFMCQGHLIPMVDIARLLAERGVIVTVITTPKNAARFSSSINGAIKSGLAIRVKQLGFPAAEVGLPEGCETIDNLPSMELMSRFFAAVSLLQQPVERMLEELKPRPSCIIYDRNFTWIITLASKYQIPKIWFDGKNCFSLLCYHNIITSRVHECVPQGETFPVPGLSDRIELTPAQIPGFLPTMKEHAEKAMEAEGGADGVIINSFQELETEYCESLGKVKKQKVWCIGPVSLSNKNDFDKARRGNEDSITDEDKCLKWLDSWPPSSVIYVCFGSLNRLIPTQLIELGLSLEASKRPFIWVIRGGYKKEEMEKWLKEDGFEDRIKGRGLLIRGWAPQVLILSHPSIGGFLTHCGWNSTLEGICASVPMITWPLFAEQFMNQKLLI…
GHUGT76-14	MDRQINSVEMEQRKGRRLVLFPLPLQGHINPMFDLANILHSRGFSITIIQTTFNSPNPSNYPHFTFRIISEDLPENNRCTKDLIAFVSMLNAICGLPFRDCLADLLSDTSEEPIACLISDAILYFTQDVANELKVPRMVLRTGAASSFCVFSSFPLLREKGYLPIQDSQLEEQIVELPPLRVKDLPVIHTNDPEDLYNVVVGMVEQSKASNGMIWNTFEELEGTSLATLHQKLGVPFFPIGPFHKCFAVTSSTTSSSLLTHDQSCISWLDKQDPKSVIYVSFGSLASISETQFLEIAWGLANSNQPFLWVVRPGLVHGSNWVEPLPNGFLETLGGKGHIVKWAPQQQVLAHPSVGGFWTHNGWNSTLESICEGVPMVCMPCFTDQKVNARYVSEVWGIG…
GHUGT709-2	MEQDRSSQSGPPHVLVFPFPLQGHINSMIKLAELLAIAGFKLTFLDSHHNHERLVKFNNIAAHFERYPGFQFKTITDGLPLDHPRSGNWFLDMFEVMELKMKESLKEVLVNSSPPVDCIIGDGTSAFALDVAKELGIPIIFFCTSSPCCFWVYHSIPDIIQAGELPINGSEDMDRLITTVPGMETYLRCRDLPTFCRKLDIEDSIMKLVVKQTRKSLQADALILNTAEELDGPILSQIRTKCPRVYAVGPLHAQLNTRLNAKHGESYDHFSNTLWEVDKSCIFWLNKQPNRSVIYVSFGSITSTSREQLVELWYGLLNSKTKFLLVVRPNSVIGKDGEGEDVVMELMEKSKDRGYIVNWAPQEAVLNHPAIGGFFTHNGWNSTLESIVAGVPMICWPQF…
GHUGT709-3	MEAVHQSPHVLIFPFPAQGHVNSMLKLAELLALASLRVTFLNSEYNHESLVRRTDILSRFAQYPGFKFETIPDGLSQDHPRVGAAMRDMFGSLELITKPIFKQMLFEINPPPDCIIGDGILGLTIDVANELGIPIIPFRTTSAGCIWVFSSIFDMIQAGELPIKGNQDMDCLITSVAGMETFLRFRDLPSFCKVSDVKDPLLQLMARETSKNFKANGLILNTFEELEGATLSQMRTKCPKIYTIGPLHEHLKARLADTNQTMSDRSSNSFREDDRSCISWLDKQPKGSVVYVSFGSIAVLPREKLMEFWFGLVHSGKRFLWVLRPENVPRNDGECDVVPTELVEGTKERGYIVDWAPQEDVLAHGAIGGFLTHSGWNSTLESVTAGVPMICWPCFADQQ…
GHUGT85-3	MSAFYSMGSITKPHAVFVPYPAQGHVNPLMQLAKLLHSRGFYVTFVNTEFNHRRLVRSKGSGFLTSLSDFRFETISDGLPPSDRDATQDIWVLSDSVQKNCLGPFKELLAKLNCSSESPPVSCIISDGSMSFTIKAAKEFGIPEAQFWTTSACGFNAYLHFRELIEGGIVPFKDENFTKDGTLDTPVNGVPGMSSMRLKDFPTLIRTTNQNDIMLNFMSEEAQNCLKSSAIILNTFDELEHEVLQAIAAKSTNLYTIGPLSLLEKLTLLSRDRYFRSSLWKEDSKCLEWLDKRQANSVLFVSYGSITVMTDQLFEEFAWGLANSNHPFLWVVRPDMVMGNPGILPGEYYKDIEGRGLMVNWCPQDQVLSHPSVGAFLTHCGWNSTLESISGAKPVICWP…
GHUGT72-2	MAKTQTPHIAILPSPGMGHLIPLVEFAKRFVQQHNFTVTFVIPTADSPSKAQISTLDSLPSSIDYVFLPPVDLSDLPQDAKIETVISLTVARSLSFLRDALKSLAAKTKLVGLVVDLFGTDAFDVTGEFNLSPYIFYPSTAMALSLFHDLPKLDQMVSCEYKELPEVRIPGCIPIRGKELLDPAQDRKNDAYKWLLHHAKRYRLAEGIMVNSFVELEAGATKALQEKEPDKPPVYPVGPLVNFDASNKGKADGMDCLKWLDEQPHGSVLYVSFGSGGTLSSNQLNELAVGLEMSEHRFLWVVRSPNDKVANATFFSAESQKDPFDFLPKGFLERTKGRGLVVPSWAPQAQVLSHSSTGGFLTHCGWNSTLESIVNGVPLIAWPLYAEQKMNAAMLTQDI…
GHUGT83-3	MGNPHLLVVPYPAQGHVIPFMELSQNLAKQGIKISFVNTEFNHKRVIDAFGKKLDENGLLHLVSVPDGLEDGEDRNQIGNLTERLCQVMPGQLKELIDKVNGSDDNKISCVLADISLGLAFDVAAEQGIPTAGLWPASMFQLMFFLRIPKLIEDGLIDGNGTPLMKHKMFQLSPMTPVIQPINFAWLSFGNSPSTQKFMFDFLRLNNKAVETADWILCNSSLELEPEACNLVPKVLPIGPLSAANRFGNLSGNFWSEDPTCLQWLNQQSPGSVIYVAFGSSTVFDEIHFQELALGLELTKKPFLWVVREYIIKGKHQFYPQGFKERVSNQGKIVSWAPQVAVLGHSSIACFISHCGWNSTIEGVSNGVPFLCWPCFSDQFLNESYIYDIWKVGFKLKRD…
GHUGT84-6	MESTEAAQVIMVTLSMQGHMNPMLKLAKVLVLKGVHVTLATNDVARKRMLDSKISTNFTTINSTGRLSLEFFSDGLSHEFDREKDSGTFLASLKANGPKNLSNLITDLKANGNQFSCLITNPFIPWVPGVAIEHGIPCGVLWIQSATVFAIYYHFIKEPDLFPNLENPNGILELPGIPGLTVGDLPTFMLPCSPSHFRLLVTEFISILDNVKWVLGNSVHELEEETVNSLKAVKPIYSIGPLVSPSLLGKEETIAGSVDMWRAADSCIEWLNKQRPSSVIYISFGSIIMSSKQQIQSIATALKNIKRPFLWVIKASETRKDEFPRGFLEEITKDKSGLVVSWCPQEKVLMNQALACFVTHCGWNSTLETVVAGVPVVAYPEWTDQPTNSKLLVDVFKVG…
GHUGT73-18	MGEELHFLLIPLMSPGHLLPMVDMARLLATHGVTVSIITTPLNALRFTSVVDRAVASGLRIQVHHLPFPAKEFGLPENCENMDQLPSRDLIMNFLMAANELQQRFEELFNKLKPKPSCMVSGKNLPWTVKTAKFNVPRIVFDGMGCFSFVCTHKIELSKVHEMVSEFESFKIPGLLHEIELKKAQLPENLNPVSNDLINIRDIRQAELVCDGIVVNTFEELEKEYVKEFKTVKGSDKVWCIGLLSAINKLSSDKAERGQKQCHFETLQPWLDSKEPGSVIYACLGSISGLTKWQLIELGLGLESSGKPFIWVIRENPKSNEIEKWILDEKFEDRVKDRGIIIHGWSPQLWVLSHPAIGAFLTHCGWNSTMEAVSAGVPVITCPLFAEQFINEKLVVDVL…
GHUGT85-4	MEAGKPHAVCIPLPAQGHINPILLFAKLLHFHGFHITFIHTEFNYYRLIQSRGLDSLRGSPDFRFETITDGLPSTNMRGIQDLPDLCSMLLVHGLRSFRELIMKLNARSDVPPVTCIISDGVMSFTLEVAEEFGIPEMVLFTPSACGMLGYLHFEDLKERGYFPLKDESELNNGYLETEIDWIPALKGVRLKDIPTFIRTTNPDDIMFNYNLQSVNNARKADAVILNTFDDFEHHVLDAIKTKLPKLYTVGPLSMLQRQLCPTNLDSIGSNLWKEDTECLGWLDRWKPKSVVYVNYGSLITVTPQHLREFAWGLADTNYPFLWVIRPDIVDGGGERILSKEFTAAISDRGLLVGWCPQERVLSHPSVGGFLTHCGWNSTMESVSEGVPMICWPFFAEQQ…
GHUGT71-3	MAMDKYEVVFISNPLIGNLVPTVEFSRHLTRHDPRFSATILIITVHERIIVNLYTQSLATAASHSQSHVNFIHLPTVQPPTRYQYQSSLGYTSLFIDKHKPHVKHAISTLASTTSVAALFVDMFTTSMIDVAQDLGIPCYLFFASPASFLGFMLHLPALATQLAADFVDSHSGLIAPKDSAIELIVPTFSKPLPPSVLPSSVLKRNKDGYFWYLEHARRYTETMGIVVNTFLELEPHAIASLSISGLPPVYPVGPILDHAGASQWHTDGAQLHDSIMEWLDQQPPSSVVFLCFGSMGSLKGPQLREIAIGLERSGYRFLWSIREPPKGKLDLPGEYTNVEAVLPAGFLDRTAGLGLVCGWVHQVRVLSHQAIGGFVSHCGWNSILESVWHGVPIATWPV…
GHUGT71-4	MAMDKYEAVFISTPTIGNLVPTVEFAHHLTRHDPRFSATLLIITVPERTIVNLYTKSLATAASHSQSHVNFIHLPTVQPPTPDQYQSSLGYTSLFIDKHKPHVKHAISTLASTTSVAALFVDMFTTSMIDIAQDLGIPCYLFFASPASFLGFMFHLPALDTQLAVAFVDSDSHSGFIVPKDSAVELIVPTFSKPLPPSMLPSHVLKRNKDGYFCFLENARRYTETIGIVVNTFLELEPHAIESLSISGLPPVYPVGPILDHAGASRWHPDGAQQQDSIMEWLDQQPPSSVVFLCFGSMGSLEGPQLREIAIGLERSGYRFLWSIREPRKGKLDLPGEYTNVEAVLPAGFLDRTAGLGIVCGWVQQVRVLSHQAIRGFVSHCGWNSILESVWHGVPIATW…
GHUGT72-14	METTMSHIALLASPGMGHLIPVLELAKHLVSHQSFKVTVFVVATDHASLANTHLLESPADSGDLLDIVLLPFIDVSDIGGPSVSFIATIVTTVLRSMPFLRSEISKMEFRPTALVVDLFGTDALEIADEYNMLKFVFIASNAWFLAVMLCTLEIDRKEIDEHVKNRKPLHIPGCKPIKFEHNLEVFFMDANDPFYQGYVEAINKMSLTDGILVNTWDELEPTTLKALRETKKVPIYPIGPLVRPIEKSAFGNEIIAWLDKQPKQSVIYVSFGSGGTLSAQQVKELAWGLELSQQKFVWVLRPPIENDAAGTFLALGNGSDATLNYLPDGFLVRTQDRGLLVPMWAPQVEVLSHPSIGGFLTHCGWNSTMESIVNGVPMIAWPLYAEQKMNASMLTEDIG…
GHUGT72-9	MLALVFVSDMESKLETHVVLLSSPGLGHLTPVLELAKRLATLSNSKVTIFVVPSLSAAESLVIQSFMSLNLCRIILLPPPDISHLVHADAAVVTRIVVIMREIKPAFSSAVSALSVPPTLLIVDLFGYESMDIADQFKIPKFVYIPSHAWFLALTLYLPVLDEVVKGEYVDEKDALFIPGCRPLQLEDVVDPMLCRSDQQYLEYLNMGIKIPMADGILLNTWEELEPATLEALRDDKLWGGISKAPIYPVGPMVTTPNRPIDSNKSEMFHWLDKQLSESVLYISFGSGGILTKEEMRELALGLELSQQRFIWVVRTPVVGKSCHGSFFTVGNDCNDERLAGYLPEGFLGWSNNMGLIISDWAPQVEILRHQSVGGFLSHYGWNSTLESITHGVPLIAWP…
GHUGT72-3	MATQTPHIIIHPSPGMGHLIPLIEFSKRLVHHHSFTITFIIPTDGSSITLQKSMLDSLPTSIDYVFLPPVDFTDLPEGTKMETLVCLTMLRSLPSFKNTMASLVSTKKLVALVVDLFGTDVFDFAKDFNVSPYIYFPSTAMLLSLFLYLPELDRTVSCEYRDLPEPVRIPGCIPVNGKDLLDPVQDRKNDAYKLVLQHAKRYRLADGIIVNSFMDMERGAIKALLDRTEPDKPPVYPVGPLVNMGDGSGSDSDCLKWLDDQPDGSVLFVSFGSGGTLSSNQFNELARGLELSEQRFLWVVRSPNDKAASANYFTVQSQNNPFDFLPKGFLERTKGRGLVVPSWAPQARVLSHRSTGGFLAHCGWNSTLESVVNGVPLIAWPLYAEQKMNAVMLTEDINV…
GHUGT83-4	MAVRRGHVIVIPHAAQGHLAPLMKLSLQIAAHGVKVTLVNTEFIHEKVMASLPAKALEEDQKPPISLVSIPDGLEPDDDRRDYVKMTESMRRVMPGHFMKLIENINSRSNGDEKISCVLADTAAGWALEVAEKMGIKRAAVLLSGPASMALALHVPKLVEAGILDSDGTLKTDEPITLSEDIPSWSSGELSWSCSDDPVMQKLLFAYVSTAAKTFKFAEQILCNSFHELDPSAMKLIPKALPIGPFSTTNHFETFAGNLWPEDSTCLNWLDKQTPGSVIYIALGSTTMLSPNQVGELALGLELTTLPFLWVVRSNMTDGSTAEFPKGFMEKVADRAKLVQWAPQEKVLAHPSVSCFVSHCGWNSTLEGLTMGVPFLCWPYFADQFHNRTYICDVWKIGL…
GHUGT83-5	MERQPHALVIPYPAQGHVAPLMKLALQIASHGVKVTFVNTESIHAKIKASLPENVEEAHLISLVSLPDGLELDDDRTDWVKLNDSIHRTMPGYLEDFILKVNGSNANQKFTCVVADTSVGWALELAKKAGLQAVAVWPAGGPCLALALHLPQLLEAGIIDTDGTVLKDEAISVSKDVLAWTSTEIGWGFPDPVFQKLFFGFYTIFPQYYKFQDWFLCNSIYELDSAALQLVPNVFPIGPLLASNHLATFAGNLWPQDSTCLQWLDNHASGSVIYVAFGSSTTVDSQQLHELAFGLELTGQPFLWVIRSDLMNDGSLAKLPEGFINRVSNRAKFVEWAPQEKVLAHPSVACFMSHCGWNSTMEGLTMGVPFLCWPYLADQFCNRNYICDVWRIGLGLRKD…
GHUGT91-4	MENLPIEKVPYLKRAYDKIRDPLSDFLKNSNVNWIIHDSLPYWLPGIAAPLGINLVFFGIFNASSFAFAGPPSALLGDSRKRPEDFTVVPEWIDYPCDNVVFKLYEIVNQQCVDDDVSDSHRIGRLIQGCQFVTVRTCFEFERDAIKLLIKLYQKPVVPVGLLPPLLSLPSNEDNKWETIRSWLDSKGEKSVLYIALGSEVNLSEESMHQMAFGVEKSNLPFIWVVRNRPVGEGQMNDIILSGYEKRVSKRGLVLRDWAPQLRILAHSSVGGFLTHCGWSSIIEALKYGRALILFSGGNSDQGLNARLLHGKKVGLEIERNEVDGLFTSDLVAATIRRVMVEPEGEVFRANAQAMREIFGNEELSNNYLNEFTRFIEEFSPSACHC
GHUGT91-5	MDRTEKLHIAMFPWLAYGHTMPFLEVSKFLAQKGHRISYISTPKNISRLPKLPPHLSSNISFVEFSLPHVHGLPPGVESTSEVPIHKVPYLKRAYDKLRDPLTDFLKNSNVNWIIHDFAPYWLPGIAAPLGINLVFFSIFNASTSTFGGPPSALLGDHRKRLEDFTVVPEWIDYPCNNVAFTLYETVNYQQCVDDDVPDSHRIGRLIQGCQFVTMRTCFEFEWDAIKLLIKLYQKPVVPVGLLPPLLSLPSNEVNKWEAIKSWLDSKGEKSVLYIALGSEVNLSEESMHQLAFGVEKSNLPFIWVVRNRPVDEGQMNDIIPPGYEKRVSKRGLVLRDWVPQLRILAHSSGGGFLTHCGWSSIIEALKYGRALILFSGGNSGQGLNARLLHGKKVGLEIE…
GHUGT73-3	MGREIHMFFLPFLAHGHLIPTVDMAKLFASRGVKTTIVTTPVNASFFSNTIERSKESGIHIGVELLNFPAVDFGLPEGCENVDLIPTHLSFELTSKFWKAVRMLQEPFEKLLQECKPDCMVVGMFFPWAIDVANKFGIPWLVFHGTSYFSLCATECMRLYEPHKKVQSDSEPFVVPNLPGDIEFTKNQLPDSVKHEDENEVSKMVKAAREAALKSYGVVVNSFYELEATYADYYRNVLGKKAWHVGPVSLCNRTAIDKLERGKKSTIDEHECLKWLDSKASNSVLYICFGSMANFTSAQLKEIAMALEVSEVQFIWVVRKPKNNEEDEDWLPEGFEKRMEGKGLIIRGWAPQVLILDHEAVGGFVTHCGWNSTLEGVCAGVPMVTWPIFAEQFYNEKLV…
GHUGT73-4	MDSKPDPLHILFFPHLAHGHMIPTIDMARVFARQGVKATILTTHLNASFFSKVIERDRELGFEIDTVMIKFPSVEAGLPEGIENISSITSQEMGYKLFKAVSLLQQPLQQVLEDCHPNCLVADGMFPWATEVARKVGIPRLVFYGTSYLACCVLDSILRYEPLKNVTSDDQLFEVPGIPDKIMMTRLQQAAELRDSGTNTETTVVLHKLLEAEITSSGVIMNSFQELEPAYVRHYRKTLGRKTWHIGPLSLCNNDIEDKLERGNANAVSTHRVECLIWLDSKKPNSVLYICFGSVSWISPTQLNELAKGIEASGVDFIWVVRKTNKDEEEEEDKEEWLPKGFEERMKGKGLIIRGWAPQLLILDHEAIGGFLTHCGWNSILESITAGVPMVTWPLSNEQ…
GHUGT85-5	MAPISLPNKPHAVCIPYPAQGHVNPMLKVAKLLHFKGFHITFVNTEYNHKRLLKSRGPHALNGLPDFRFGTIPDGLPPPDIDATQDIPALCDSTSKHCLAPFRRLLVELKATSGVPPVTCIVADGCMSFTLEAAKELGIPSVLFWTPSASGFLAYCHYRRLIDERYTPLKDESYMTNGYLDTVIDWIPGMKNIRIRDLPSFVRTTNPDDIMLNFLATEGDRASKASAIIVNTFDELEHDVVKALSSIFPKFYTIGPLHLLLNHIPPSSPLSSMRSNLWKEEPQCLQWLDLKESKSVVYVNFGSITVMTANQMVEFAWGLANSKKPFLWIIRPDLVRGDSAILPPEFIEETKDRCFMASWCPQEEVLNHSAVAGFLTHSGWNSTVESISSGVAMVSWPFF…
GHUGT708-2	MSSSDGNLHVALLPSSGMGHLLPYLRLAASLIHHQCSLTLFTTHPIVSSAESQLISTFLSAFPQITQKKFTPIPLDPVAANITDPFQLQWETIRQSAHLLSPLISSSSPPLSFIITDVTLMSSVISVTAKLCLPNYILFTSSARMLSLFSCFPSIPSSIPKESLPPILLDSNSSFTKNFSDNSGSLKHFNGVLINSFEELEKESLEMLASGNLTKGLPPVFPLGPFQPLELERISLLAPLKWLENQEESSVVYVSFGSRTAMSKEQIRELGNGLVLSGCKFLWVVKSKVVDKEEEEGLDEILGHQLMKKIENNGLVVKEWVDQWQILSQKAVGGFISHCGWNSVVEAACHGIPVLGWPQQGDQMINAEVIEAGGWGLCMKSWGWGSNHLVKGVEIGDKI…
GHUGT73-11	MATPTQEEQQLHFVVFPFMSQGHMAPMIDIARLLAQRGVIVTIITTPQKAARFKATLDRAMESGLFIRLLEVQFPCAEFGLPEGCESFDMLPSFSLAWNFYQATDALETPVKKLLPELTPSPNCILSDVLFAFTLDIANQFQIPRIVFHGVCCFRLVCLHNLRISNVLDHVSSETEYFVVPNMPHKVEFTKCQVTQVMAENLKQFSEERKKADLESYGVIINSFEEMEPEYVKEYKKAREDKVWCIGPVSLCNKDAMDKAQRGNKASVDEQEFLRWLDSQKPGTVIYACLGSISNLTPSQLIQLGLGLEASNRPFIWVIRASDASNDVDTWISEDGFEERTKGRGLVIRGWAPQVLILSHQAIGGFLTHCGWNSTIEGISAGVPLITWPLFADQFANEK…
GHUGT87-3	MNLIHTRPISGTHVVAIPYPGRGHINPMMNLCKLLASRKHDLLITFVITEEWLGFIRSYTKPDNIHFASIPNVLPSELVRGADFPGFYEAVMTKMEAPFEELLDTLELPVTAIIADTELKWAICMGNRRNFRVASLCTTSAKFFSVLHSMVLTENWRFLIDTLDNGSELAERSSGISPDIRMIFEGSTRQVFQLSLECISRVPKAKYVLFTSVYELEGHAIDTLKARFNIPIYTIGPAIPYFELHGNSSETMVQNVPSYLQWLDIHPPCSVLYVSLGSFLSVSNDQMDEIAAGLQDSGVPYLWVARGETSWPTEKGSEMGFVVPWCDQLKVLCYSSIGGFLTHCGWNSILEAIYAGIPMLTFPILFDQAPNSKQIVDDWKIGWRLKEEQKDGSLVTRAS…
GHUGT87-1	MSSTSSAKRAVCHIVAMPYPGRGHINPLMNLCNELASKSDNILITFVVTEEWLSFIGSERKAGKIRFRCIPNVVPSELVRASDMIGFLEAVWTKMEAPFEQLLVELELPPTLIIADTHLFWAVSVGNRRNIPVASFWPMSTTMFSVFHHFHLFQEKGHFPVDLLVDYIPGVSSTRLLDLPGFNGGIYPLILKRILGCVSWAGKANYLLLPSIYALESQTIDALKAELSLSIYTVGPSIPYLDLSHGDKDDCLQWLDRQPSNSVLYVSMGSFLSVSNVQMEEITAGLQDSGVRFLLVAREGSWKLKHGCGGEGLVVPWCDQLRVLCHPSIGGFWSHCGWNSVKEGIFAGTPFLTFPLFADQNLNSKLIVEDWKIGWRTKKHQFTTRGEISSLVKKLMDLE…
GHUGT79-11	MSKSGCSKLHIAMFPWVAYGHFIPFLHLSNKLAHKGHKISFILPKGVQPKLENMNQYPNLIQFVPLVIPHVDGLPPGAETTSVIPLNQQKYLAFAVDQTRDQVEGILGALKPDMVFYDFWFWIPDLARQLGIHSICYVVVSSMIMSLGSNIRTITKETTVEEVAKLPPDYPSSTVKFKAEEAAALLFEANDFGSGLSFGERTRTAVSGSDAIAFRTCRETEGPFCDYFARGIGKSVLLTGPCLPETNTQQLDEKWVSWLSQFEPGSVVFCSFGSQSVLQKDEFQELVLGFELCGLPFLVALKPPQGFSTVEEALPEGFQDRVGGRGLVYGGWVPQEQLLHHPNIGCFVNHCGYGTMWEFLLSDCQIVLIPEIGDQILNTRLMVNELKIGVEVERGKNRE…
GHUGT79-12	MGKSGYSKLHIAMFPWVAYGHFIPFLHLSNKLAHKGHKISFILPKGVQPKLENMNQYPNLIQFVPLVIPHVDGLPPGAETTSVVPLNQQKYLAFAVDQTRDQVEGILGALKPDMVFYDFWFWIPDLARQLGIHPIFYVVVSSMIMSLGSNIRTLTKEMTVEEVTKLPPDYPSSTVKFKAEEAAALLFEAEDFGSGLSFGERIRTAVSGSDAIAFRTCRETEGPFCDYVARGYGKPVLLSGPCLPETKTQQLDEKWVSWLSQFEPGSVVFCSLGSQSVLQKDEFQELLLGFELCGLPFLLALKPPQGCSTVEEALPEGFQDRVGGRGLVYGGWVPQEQLLHHPNIGCFVNHCGYGTMWEFLLSDCQVVLIPEIGDQILNTRLMANELKIGVEVERGKNRE…
GHUGT79-14	MAETDSSEFRILMFPWFAFGHMTPYLHLANKLAQKGYRITFATPQKAINRLRHLNLFPDFISFHVITVPSVTGLPPGAETASDVPIFLTHFLAIALDLTRDQLESLVTSIKPKFIIYDAAYWIPEVAKPLGIKTINFNVVSAASIAIVLVPARNVPKDRPITMEELATPPPGYPSTSVVLRGTELETLLFVTNPFGEEMTFYERITLSMKNCDVISIRTCYEVEGKLCDYISSQYQKQVLLTGPVLPEDSKSSLDERWSNWLAGFEPGSVVFCAFGSQLILEMAQFRELVLAFELTGLPFFIALKPPLGAEKVEEALPEGFEERVKGRGVVYGAWVQQPLVLAHPSVGCFVSHCGFGSMWESLLSDCQIVLVPHLGDQILEHQAIGR
GHUGT73-24	MGSQTQQPHFVLFPSMAQGHLIPMVDIGRLLAQRNVIVTIVTTPHNASRVQKTIDRAVESGRAIRLVQLRFPGKEARLPDGVENIDMISSMEDLFKFFTAANSMDEAVQELFEKLTPRPICIISDMFLHYTLKIATKFQVPRISFHGICCFCYLCVHNLKSSKILDNVTSDYECFKVPGLAEKVEFTKPQLPLNLDESWKDVFNTTTKADEASYGDVINSFEELESPYVKEYRKITKAWCIGPVSLSHKNELDKAERGKKASINEQQCLKWLDSQEPNSVIYACLGSMSTMKSPELIELGLGLEASNKAFIWILRGNNDASNQVMKWIEEDGFEERIKGRGFVVVGWAPQALILSHPAIGGFLTHCGWNSTIEGISAGVPLLTLPLFADQFTNERLVVQ…
GHUGT73-25	MGLPHFVLFPSMAQGHLIPMVDISRLLAQRNVIVTIVTTPHNASRVQKTIDRAIESGLAIRLVQLRFPGKEAGLPDGVENMDMISSMEDLFKFFTAANSMDEAVQELFEKLTPRPICIISDFFLHYTLKIATKFQVPRISFHGICCFCYLCVHNLKSSKILDNITSDYECFKVPGLAEKVEFTKPQLPLNLDESWKDIFDTTTKADEASYGVVINSFEELESPYVKEYRKITKAWCIGPVSLSHKNELDKAERGKKASINEQQCLKWLDSKEPNSVIYACLGSMSTMKSPELIELGLGLEASNKPFIWILRGNNDASNQVTKWIEEDGFEERIKGRGFVVVGWAPQVLILSHPAIGGFLTHCGWNSTIEGISAGVPLLTLPLFADQFTNERLVVQILKT…
GHUGT94-2	MDTKQKRIRVLMFPWLAHSHISSFLELAKKLMNHNLYVYFCSTATNLDSIKPKISPHHSLSIQFIELKLPLLPELPSYYHTTKGLPTHLLNALFKAVEMSGDGFATILKTHNPDLLIYDLHQPWAPTLASSLNIPAILFYTASAAGPFFAFHAWKKLKGEEFPSPEFYINDCFMPTKSSRNEFGRTPPDSSNTEKTFQAFRHSLDIILVKSFSELEGKYMDYLSILLNKKVVPTGPLVQDAIEEHHENEKEILEWLTKKRKASTVLVSFGSEYYLSNKEREAIAEGLELSEVNFIWVLRFPVGDKDKPKLEEALPEGYLERIGERGLMVEGWAPQAKILQHSSIGGFVSHCGWSSVMESLKFGVPIIAMPMLMHIDQPLNARLVQDVGVGVEVKRGKDG…
GHUGT74-2	MEHKQFKGHVILLPYPSQGHINPLLQFAKRLASKGVKATLATTHYTFNSICAAHIGVEPISDGFDEGGFSQAGNVDFYLKSFKEEGSRSLSQLIQKFKDSSTSVTCVVYDSFLPWALDVAKQHGIYGASFFTNSAAVCSIFSRIHHGRLALPLTPESKPLMLPGLPPLNFRDLPTFLRFPDSYPAYLAMKLSQYSNLNEADWVFDNTFEDLEGKEAKGVSELWQAKLIGPMVPSAYLDERIKGDRGYGSSLWKPLSEECMEWLETKPSQSVVYISFGSMVSLTEEETEEIARALEESNLHYLWIVRETEQKKLPKWFLESNKEKGMVVTWCNQLEMLAHPAVGCFVTHCGWNSTLEGLSLGVPMVGVPKWADQLTDAKFVEEIWGIGVRAKEDEEGVVR…
GHUGTZOG-2	MTNQENSVIVVMVPFPAQGHLNQLLHLSRIILSYGIPVHYVGTSTHNRQAKVRVHGWDPVAVASFHFHDCQVPPFASPPPNPNAAIKFPSHLQPCFDACHYLRKPVTELLRMLSSQARKVVIIHDSMMGSVVQDVGSIPNTESYAFHTVSAFSLFFYLWESTGKPQVNAEMLGENDVPSLEGCFTEDFLEFIALQHRYLNVTSGSIYNTSKVIEGTYVDLLRQHMKEKQHWALGPFNPLKVPEKSSCGSRHYCLEWLDKQEMNSVLYVSFGTTTTMGDEQIQELAIGLRRSNQKFIWVLRDADTGDVFNGEVRRPELPKGYQDSVKDKGLVVRDWAPQLEILAHPAIGGFVSHCGWNSCMESITMGVPIGAWPVHSDQPRNAVLITKLLKLGITIKDWA…
GHUGT74-9	MEKKANNRGHVLVIPYPTQGHINPMLQFSKRLSSKGLKATFATTVFISETMKPELLNSDIDFDTISDGCDEGRFFEVRSIDDYLVRLQTVGSKTLTELIIKHKNSPRPIDCILYDAFLPWVLDVAQQFGIVGIAFFTQACAVNYIYYYARNGLLSLPISSSMMPIVIPGLPLLDLRDMPSFIYVVGSYPSYFELVLNQFSNIAKADFILVNTFYKLEQEVVDSMSKVMSQPLLTIGPTIPSMYLDKRLENDKDYDLNLFKLDSTNTCWLTTKPPCSVVYVSFGSLANLTSDQMKELSRGLKQAGFHFLWVVRSSELPKVPHGFIEEMGDKALIVTWIPQTEVLANEAIGCFFTHCGWNSTIEALCLGVPMVAMPQWTDQTTDAKLVEDVWKVGVRVNVR…
GHUGT74-10	MEKKANKRVHVLVIPYPSQGHINPMLQFSKRLSSKGLKATFATTVFISETMKPELLNSDIDFDTISDGCDEGGFLEVGSVDDYLVRLQTVGSKTLTELIIKHKNSPHPIDCILYDAFLPWVLDVAQQFGIVGIAFFTQACAVDYIYYCAHNGHLSLPISSSMMPIVIPGLPLLDLRDMPSFIYVEGSYPSYFELVLNQFSNIDKVDFILVNSFYKLEQEVVDSMSKVMTQPLLTIGPTIPSMYLDKRLENDKDYDLNLFKLDSNGTCWLTNKPPCSVVYVSFGSMANLTIDQMKELARGLKQTGFHFLWVVRSSELPKVPHGFIEEMGDKALIVTWIPQTEVLANEAIGCFFTHCGWNSTIEALCLGVPMVAMPQWTDQTTDAKLVEDVWKVGVRVNVR…
GHUGT74-11	MEKKANKRGHVLVIPYSTQGHINPMLQFSKRLSSKGLKATFATTVFISETMKPELLNSEIDFDTISDGCDKDGFFALGDIDDYLVRLQTVGSKTLTELIIKHKNSPHPIDCILYDAFLPWVLDVAQQFGIVGIAFFTQSCAVDYIYYYVHNGLLSLPISSSMMPIVIPGLPLLDLRDMPSFIYVVGSYPSHFKLVLNQFSNIDKADFILVNTFYKLEQEVVDSMSKVMSQPLLTIGPTIPSMYLDKRLENDKDYDLNLFKLDSTSTCWLTTKPPCSVVYVSFGSLVNLTSDQMKELARGLKQTGFYFLWVVRSSELPKVPHGFIEEMGDKALIVTWIPQTEVLANEAIGCFFTHCGWNSTIEALCLGVPIVAMPQWADQTTDAMLVEDVWKVGVRVNVR…
GHUGT92-3	MGSSNDYIHIVMVPFMAHGHLIPFLALAKQIHHQTGFNIAIANTPLNIQYLRSTLRGNPIPGIHFLQLQFNSSDHGLPPNTENTENLSLDLIGKFFASSAYLKTPFYNLLKDIVKKQCTPPVCVIADVFFGWAVDVANSLNTINITFSTGGAYGTLAYVSLWTNLPHRRTDNAEFNVPGFPDRCKFHVSQLHDFLRKADGTDLWSKFMQPQILSSLKSFGWLCNTVEEIEPYGLDLLRKYIKSPVWSIGPLLPKSWLINSSASGRQHAGKEPGTSPEKCVQWLDMHSDDSVLYISFGSQNTISPSNMMELATGLEKAGKPFAWVIRPPLGFDLKAEFKPEWLPEGFEDRMSRNNQGLLVKNWAPQLEILSHRSTGAFLSHCGWNSTMESLSQGVKIIGW…
GHUGT75-1	MNSSHHYKNPLISFTNYSKLVKRERIIHYPRAAVTIMPQPHFIVVTYPAQGHINPTLQFAKHLIRIGVRVTYITSISASRRMTKVPTAEGLSFLPFSDGYDDGIKPGDDTDHYLSEFKRRGKDAISEYITSSENEGKPITCIVYSLCLHWAAEVARKHHIPSALLWIQPATVFDIYYFYFNGYESAIKAQADETNPKCSIKLPGLPPLFPRDLPSFVIASNVYQSALSLFQEQMDVLAEEPNAKILINTFDALEHEALNAIEKFKTVGIGPLVPSSFFNSKDALDNSLRVDLFQSDSKDYIQWLDSKPKSAVVYVSFGSIAALKKQQVEEIARALISSRRPFLWVMRNRKDRGEEEKEEDKLTCREELEQFGMVVPWCSQVEVLSHPSLGCFVTHCGWN…
GHUGT75-2	MSQPHFLLVASPAQGHINPTLQFAKHLIRVGVRVTFITCISARSRMTKVPTAQGLTFLPFSDGYDDGFQLRDDIDHYLSELRRRGKEAISEFLTSSENEGKPVTCIVYSLFNHWATEVARKHHIPTTLLWIQPATVFDIYYFYFNGYESTIKAQADETNPKRSIKLPGLPLLATRDLPSFVTASNVYRWGPSLIQEQMDILADESNPKILVNTFDALEQEALNAIENFNMIGIGPLIPSSFLNSSDSLDNSLRTDLFQPDSKDYLQWLDSKPKSAVVYVSFGSITVLTKQQVEEIARALISSRRPFLWVVRNRKDGGEEEKEEDKLTCREELEQVGMVVPWCSQVEVLSHPSLGCFVTHCGWNSTLESMVAGVPVVAFPQWTDQGTNAKLIEDVWGNGV…
GHUGT75-3	MSQPHFLLVTFPAQGHINPTLQFAKHLIRIGVRVTFITCISARRRMTKVPTAQGLTFLPFSDGYDDGFQPGDDIEHYLSELRRRGKEAISEFITSSEYEGKPVTCIVYTLFIHWASEVARKHHIPAALLWIQPATVFDIYYFYFNGYESTIKVPVDETNPKRSIKLPGLPLLATRDLPSFVTASNVYRWALSLFQEQMDILADESNPKILVNTFDALEQEALNAIENFNMVGIGPLIPSSFLNSNDSLDNSLRTDLFQSDSKDYIQWLDSKPKSAVVYVSFGSIAVLTKQQVEEIARALISSRRPFLWVVRNWKDGVEEEKEEDKLTWREELERFGMVVPWCSQVEVLSHPSLGCFVTHCGWNSTLESMVAGVPVVAFPQWTDQGTNAKLIEDVWGNGV…
GHUGT75-4	MSQPYFLLVTFPAQGHINPTLQFAKHLIRIGVRVTFITCISARRRMSKVPTAQGLTFLPFSDGYDDGFQPGDDIDHYLSEFRRRGKEAISEFITSSENEGKPVTCIVYTLFIHWASEVARKHHIPTALLWIQPATVFDIYYFYFNGYETTFKAQADETNPQRSIKLPGLPLLATRDLPLTALNVYRWALSLIQEKMDVLADESNPKILVNTFDALEHEALNAIENFNMVGIGPLIPFSFLNSNDSLDNSLRTDLFQSDSKDYLQWLDSKPKSAVVYVSFGSIAVLTKQQVEEIARALISSRRPFLWVVRNRKDGGYEEKEEDKLTCREELEQFGMVVPWCSQVEVLFHPSLGCFVTHCGWNSTLESMVAGVPVVAFPQWSDQGTTAKLIEDVWGNGVRV…
GHUGT72-10	MVQSNQKPHLVLLSAPAHLQPVIELGKRLVTCQDVKATIIVASFVQSAPAESRMVQAALATKLFDVIHLPPADISNLVEPGDKGITSLSAAMHVVKPDFQAAILGLETLPTALVVHVFAIECLGIADELKIPKYVFVSTNAWFLATIVYTPVLDKEVEGEYADKKEPFALPGCSSIRAEDLPDPMLLRTKANYREYLKIGMEIPKADGILVNSWEELQPKTLASLRDGNLLAGVVKAPIFPVGPINSEGSSALKNELFDWLDKQPTDSVLYISFGSMGGLSLEQMLELAWGLELSQQRFIWVVRPPIEKSGSGSGPKFGNIGDDVSSYLPEGFISRIRDRGVIVPQWAPQVEILSHPSCGGFFTHCGWNSAIECITNGLPMIAWPLYAEQRMNATLLTE…
GHUGT71-17	MKLNPHAELDAYVHSLTATRIKFIHLPPLETHKGLSPANFITTLVQTHVPLVKQAATNIFQYSTSVLDSHRLAGFVLDMFFPSFIDLGNELGVPSYVFYASDAAFLGFQFYALGLHDEQNVNIFELKDSDTESTIPSYLNPVSSKLFPTVMLKPESLPMMNTLARGLRKAKGIMINTFWELESHAISSLSEASAPPVYPVGPILNLKSESEVHQSSDIMKWLDEQPPSSVVFLCFGSGGSFKGDQVKEIACALEQSGHRFLWSLRQSPDPSKGPMASPTDYDDASEVLPKGFLDRTHGIGKIIGWAPQLAILGHPAIGGFVSHCGWNLTLESIWFEVPIAAWPIFAEQQLNALKLVRELGLAVEIKMDYRRDGIGSDEIEIVSAKTIEKGKGA
GHUGT71-9	MAELVFIPMSRMGHFAPMVELARLLVDLHSELSITVLILKLNPDAQVAAYIHSLTATRIKFIHLPQPETQKDISFSNHISNLQAHAPLVKDATNNILHHSSSRFIGFVFDLFLTPFIDVGNQLGVPSYVFYASSAAFLGFQSQALDLQDEQNVNIVELKDSDTEFTIPSYINPVSSKLFPTILLNPESNSMATTLVRWLRKAKGIMINTFWELESHAISSLSNGSVPPVYPVGPILDLERKSEVHQNSDIMKWLDEQPPSSVVFLCFGTGGNFNEDQVKEIASALEQSGHRFLWSLRQPPDPFKGPMASQTDYDDASEILPEGFLDRTHGIGKIIGWAPQVAILGHPAIGGFVSHCGWNSILESIWFGVPIATWPLYAEQQLNAFKLVTELGIAVEIKM…
GHUGT84-3	MRTEPLLHAFLVSFPAQGHVNPLLRLGKRLASKGLLITLSTPKVFGKQMAKANNITDDQLIPVGDGFLRFESFQDGWDDDDPRRAHLDQYMHQLELAGKPAISAMIKRYAEQNRPVSCLINNPYIPWASDVAESLGIPSAMLWVQSCACFAAYYHYNHGLVPFPTETDPEIDVQLPSMPLLKHDEVPSYLRPSTPFAFLRTAILGQFKKLDKPFCVLIDTFQELEPEIVEYMSKFCLIKTVGPLVKYPEVPNSTIRCDMMKPDDCIEWLDSKPASSVIYISFGTVVYLKQEQVDEIAKALLATGISFLWVMKPPAKEFGLPFHTLPEGFLEKVGDNGKILLWSPQVKVLTHPSISCFMSHCGWNSVLETLSCGVPIIAFPQWGDQVTNAVYLVDVFKTG…
GHUGT84-4	MRTESLLHVFLVSFPGQGHVNPHLRLGKRLASKGLFVTLSTPKGFAQKMAEANNITDDHPIPVGDGFLQFGSFEDGWDDDDPRRAHLDQYMHQLELAGKPAISAMIERYAEQNRPVSCLINNPFIPWASDVAESLGIPSAMLWVQSCACFAAYYHYNHGLVKFPTETDPEIDVQLPSMPLLKHDEVPSFLHPSTPFAFLRTAILGQFKKLDKQFCVLMDTFQELEPEIVEYMSKFCLIKTVGPLFKYPEVPNNTIRCDIMKPDDCIEWLDSKPAASVIYISFGTVVYLKQEQVDEIAEALLATGISYLWVMKPPAKESGLPIHTLPEGFLEKVGDNGKVVQWSPQDKVLIHPSVSCFVSHCGWNSTMEALSCGVPIVAFPQWGDQVTNAVYLVDVFKTG…
GHUGT84-5	MALNEGQEEIHVLMVTLTAQGHLNPMLRLAKRLVDEGLHVTLATTQFGCHRILKAVTTTTTTTDATNFMSGIRLLSFPDGFNLDYDRGANLDHYMESLAKAGPLNLSNLIKQHYHRTKLSCIISNPFVSWAVDAALENGIPCAMLWIQPCSLYAIYYRFYKLNQFPTTLISNMIIELPGLPLLHTEDLPSFLLPSNSFGGVFKLLSDMFETIKKYKWVLANSFFELEKEAIESMTELCPIRPVGPLVPPLLLDQHQSLDVGIEMEKPDETSLDWLNKQRPHSVIYVSFGSLAVLSAKTMEAIATALKNTKHPFLWVVKTAGQLPLGFEEETKTQGLIIPWSLQTKVLAHPSIACFITHCGWNSMLEALVAGVPMIAYPQWSDQPTNAKLVVDVFKVGLK…
GHUGT72-15	MSFFFLVPVYIRAKLELWFSSWSFSFKILWVIMHTGKVHVALVASPGMGHLIPVLELGKRLVSHHGISATIFVVTMDASLSRSQLLKVSGITDDFLDVVLLPAVDISARVDKTTGILRQMAMMVHEALPSLRSAILAMEVQPIALIVDMFATEAFVVAEEFMMFKYVFVTTNAWFLALTVHGPNLDKEVDQDDHINNQKPIHIPGCEPVRFVDCYEQFLRRNKVYFRMGTEISTADGILVNSFYDLEPLTLAALHDTRKVGLAPKAPVYPIGPLVRPVELSLRGEVLRWLDMQPKESVLYVSFGSGGTLSAKQTIELAWGLENSQQRFIWVVRPPVENDSAATVFKSNGVNNDFLDYLPEGFLNRTCKNGLVVPKWAPQTEILSHPSIGGFLSHCGWNS…
GHUGT85-6	MSSIKSHAVCLPFPAQGHINPMMQLAKLLHSRGFYITFVNSEFNHRRLIRSRGEEAVKGLPDFRYEAIPDGLPPSDSDATQCVPAICDSTRKNCLAPFLELLSKLNSSPQLPPVTCIVCDGIMNCGTKAAQLIGVPYVQLWTSSTVSFLGFLHYKELAQRGIVPFKDEGFVSDGTLEMPIDWIPGMPNMRLKDLPSLIRTTDPEDTMFNYVMEVSQECLNSSSIIFNTFDEFEKEVLQVIASKSPNIYAIGPLTSLSRNLHNSLNSSLWKEDTSCIEWLNTMKPKSVVYVNYGSVTVMSNHHLEEFAWGLANSKYPFLWVVRPDVVMGESAVFPREFMEAIKGRGLITSWCPQQQVLSHPAVGVFLTHCGWNSLLEAVSEGVPLICWPFFGDQQTNCRY…
GHUGT85-7	MASVETSKPHAVCIPYPSQGHVSPMMQLAKLLQSRGFFITFVNTEFNHRRLIRSKGADFVKGLPDFRFETIPDGLPSSDRDATQDVRALCDSTRKNCLAPFLELLAKLNSSSHVPSVTCIVSDGVMSFAIKAAQVFGIPEVQFWTASACSFMGYLQFSELLKRGIIPFQNETFLSDGTLDKPIDWVPEMSNFQLRDLPSFIRANNPNDIMFDFMGSEAQNCLKAPAIIFNTFDEFEHEVLKAIAAKFPGIYTIGPLHLLTRHMPDCPSKSINSSLWKEDTSCIEWLNKREPSSIVYVSYGTVTVMSEKHLKEFAWGLANSKHPFLWIVRPDIVMGDSAILHEEFLEEIKDRALITSWCNQYEVLSHPSVGVFLTHCGWNSNLEAISGGVPLICWPFFAD…
GHUGT85-8	MDSIKSHAVCLPSPAQGHINPMMQLAKLLHSRGFHITFVNSEFNHRRFIRSRGEEAVKGLPHFRFEAIPDGLPPSDSDATQSVPALCNSTRKNCLAPFLELLSKLNSSPHLPPVTCIVCDGTMNFGTKAAQLIGVPYVQLWTSSTVSFLGFLHYKELAQRGIVPFKDERFVSDGTLEMPIDWIPGMPNMRLKDIPSFIRTTDPDDFMFNYIMEVSQECLNSSSIIFNTFDDLDKEVLQVIASKSPNIYAIGPLASLSKNSLEIQYDLLNSSLWKEDTSCIEWLNTMEPKSVVYVNYGSVTVISNHHLKEFAWGLANSKYPFLWVVRPDLVIGESAILPREFLEEIKGRGYIISWCPQQKVLSHSAVGVFVTHCGWNSILEALSEGVPLICWPFFNDQQT…
GHUGT85-9	MGSIKSHAVCLPFPAQGHINPMMQLAKLLHSRGFYITFVNSEFNHRRLIRSRGEEAVKGLPDFRFEAIPDGLPPSDSDATQCAPAICDSTRKNCLAPFLELLSKLNSSPQLTPVTCIVCDGIMNCGTKAAQLIGVPYVQLWTSSTVSFLGFLHYKELAQRGIVPFKDEGFVSDGTLEMAIDWIPGMPNMRLKDLPSFIRTTDPEDTMFNYLMEVSQECLESSSIIFNTFDEFEKEVLQVIASKSPNIYAIGPLTSLSRNLLEIQHNSLNSSLWKEDTSCIEWLNTMKPKSVVYVNYGSVTVMSNHHLEEFAWGLANSKYPFLWVIRPGVVMGESAILPREFMEAIKGRGFITSWCPQQQVLSHPAIGVFLTHCGWNSLLEAVSEGVPLICWPFFGDQQT…
GHUGT75-5	MADQPQPPPQVLLVTFASQGHINPSLQFANKLINNGVHVTLMSASSMIHQFNKASPVHGLSYAYYSDGYDHAFQLSGDTNHYLSETKRHGTQSLREFLADQGTRFTSIVYCTLLPWVATVAREFHIPATLLWFQPASLLNICHHYFKGYDEIITKNIDDPMFTVQMPGLPPLSRHDLPSFFIPSNPQAMPLLTMKEHVEVLDQETNPRVLVNTFDLLETEAIKAADKWYSMVGIGPLMPNLAETSMGGDLFKVTKEHREMEWLNTKPETSVIYVAFGSLSTLAKPQMELLAKGLLETGRPFLWVIRESTDEQETDPLSRLNELKKLGMIVPWCSQVQVLSHPSIGCFLTHSGWNSTFESLVSGVPMVTFPQWVDQGTNSKLVQDVWKTGVRLRQNEDGM…
GHUGT78-3	MSQLVDPHVAVLAFPHGTHAAPLLAIIDRLASASPKTLFSFFGTAQSNNSIFFSTSQPTPPNVKAYNVDDGVPGGYVFVGKPQEDIELFMEVAPQNLRKAMELAVEESGRKVSCLVADAFFWFAKQIAVENGVPWVSFWTAGACSLSSHVYTDLIREKFGVGGIVGREDETLNFIPGMSKVRIRDLPEGIVLGNLESFFSRMLHRMGQVLPEATAVFLNSCEELDPDRTTDLKSKFKQYLNVGPFILATPPPSVPDPYGCLTWLDKQKPATVVYISFGSVVTPPPNELVALAEAVEASQVPFIWSLRDKSKVHLPNGFLERANGMVVPWAPQRDVLAHGAVGVFITHGGWNSLVESIAGGVPMIFRPFFGDHGVNGRMVEDVWEIGVIVESGVLTKNGI…
GHUGT88-2	MVEAVVLYPSPPIGHLLAMVELGKLLLSHRPSLSIHILIATPPYQAESTASYIAAVSSTIPSIVFHKLPKVTLLPSTDVTHHEFLTFEVLRLSNPNVHETLLSISKDYKVHAFIMDFFCTVAFKVAVDLSIPPYFFYTSGVATLSSFFYLPTLHNNTTKSFKELNLLLNIPGVPPVPSADMPKPVLDRNDQVYHIFINNSMYLPKSAGIIINSFESLEPRAIKAIRDGLCVPDGPTPPLYCIGPLIADVDRRSGARSNVAGEGAPDDCLMWLDKQPSKSVVFLCFGSLGLFSAQQLKEIAEGLERSEQRFLWVVRNPPSENLSVAIKEQSEPDLNTLLPMGFLERTKEKGKVVKSWAPQVAVLNHDSIGGFVTHCGWNSVLESVCAGVPMVAWPLYAEQ…
GHUGT89-6	MATLRSSSHILVFPFPAQGHIIPLLDFTHRIALAATDIDLTITVLVTPKNLPFLTQLLAAHPRIPPLVLPFPPHPSIPSAVENLKDIPQRCLPALMHTLGQLYHPLLSWFQSHPSPPSAIVSDMFLGWTQRLASRVGAKHIVFSPSGAMALSILYSLWMELPRLDDPRDQTAVVSFDKLPNCPKYPWWKISGLYRACVEGDPAMEFIKDIFHANIQNWGLVVNSFNQLERPYFDHLKRMMGCDRVWAVGPLLPLHDHDDLTVAVHRGGSSSVPLDHLLTWLDACEDGEVVYVCFGSQVVLTNDQMAGVASGLEKSGVRFIWSIKEPSVGHVEANYGMIPNGFEERVANNGLVIRGWAPQVAILSHRAVGAFLTHCGWNSVLEAVVAGVTMLTWPFGADQ…
GHUGT89-9	MSAAGQHILVYPFPTSGHFIPFLDLTHRLLNRRLTVTVLVTPNNLHLLDPLLTRHASSSLHHLLLPDMDPLPAPNLPARLRRLRDLHYPALLQWFQSLTSPPVAIFSDFFLGWTQSLASELGLRRIVFSPSSSFSYSLNMSLCRESLRIDDPQAENQTLSFPDIPNSPKYPAYQINSIYRTYKDADPDKEFYRRNWLQNLESWGVVFNTFSDLEAIYIDHLKKEIMGHDRIWAVGPVLGDDGLDTTNRGGSSSVPFQDLVAWLDSRDDNSVVYVSFGSHYVLTLKQMDVVASGLEESGVNFVWSVREPKASQVSRDHGVIPDGFEDRVAGKGFLIKGWAPQLAVLRHRAVGAFLTHCGWNSTLEGIAAGVVMLTWPMGADQFTNTKLLVDECGVGIRVG…
GHUGT71-14	MKKVELIFVPTPGIGHLVSTVEFAKLLIDHNDRIRVTILSMKWFPDAALDAYTKSLTALPPDGIQLIDLPRVDPPSLAPWKSAESIIDSFIKCYIPPVRNAVRDIVSMKCSSDETRVAGLVLDLFCSPMVDIATDFDLPSYIFITSNAAFLGLMFYLPTRHSLNSSEFQSSDPEHVIPGFVCPVPTYVLPSAVFSKDGGYAAYVKVAERFKDAKGIIINTFEEVEHYALSCFSNGQNPPVYPVGPVINPNGLSYSDSDDKVMKWLDDQPQSSVVFLCFGSMGSFKAPQVKETALGLEQSGFRFLWSLRVQPPQNDASNMLPEGFLERVQGRGLICSWAPQLKVLAHKAIGGFISHCGWNSILESLWFGVPIVTWPLYAEQQLNAYKMVKELGLAVEMRL…
GHUGT86-2	MADESSQKSHAIFIPYPLQGHVIPSVNLAIKLASKGFTITFINTQAVHHQTAKAHPDIGSDIFAKVRESGLDIRYATVSDGLPVEFDRSLHHDQFMASLLHEFSAHVDEVVGRIVGSGEKVHCLIADTFFVWSSKIAKKFGLLYVSYWTEPALVFTLYYHLDLLRENGHFGQQECREDTIKYMPGVEAVEPRDMMSYLQDTDTTSVCHQIIFNAFQDAKNADFVLCNTVQDLELGTISALHAKVPFYAIGPIFPPGFTKSNVATSLWSESDCSQWLDKKPHGSVLYASFGSYAHVKKSELIEIAKGLALSKVSFLWVLRPDIVSSDDTDPLPVGFKEEVKDRSMIIPWCCQNAVLAHPATGGFLTHCGWNSVLESIWCGVPLLCFPLLTDQFTNRKLVV…
GHUGT78-9	MEGYKNASKHIAVLAFPFGTHAAPLLNITRQLSDACPDTMFSFLSTQQSNNSTFSKNHDKIKPFNVWDGLPEGYSFRGNPHEPVDYFLKAVPGSFIKAIDAVVSETGKPVDCLITDAFYAFGADIADELNIPWVAVWMSGPRALFLHLQTDVIRQHVGINNPEDKPLDFPEFSGFRVTDLPNGIASGDIDAPMPALLHKIGVSLSRATAIVANSYEELDNTVVNMLKLRFSMFLNVGPFTLVSISSSTVDDSHGCLDWVSKHEAASVVYISFGSLITPPPHELQALCEALEECEFPFLWSLKGNPEKQLPQGFLERTSSKGKIVPWAPQQQILEHPSVGVFVSHGGWNSVLESINGGVPMICRPFFGDQQLNTRTVEVVWGFALGLEGGTLTKGGAKKA…
GHUGT78-10	MEGYRSASKHIAVLAFPFGTHAVPLLNLIRQLSDACPHTMFSFLSTQQSNNSTFPKNLDKIKPFNVWDGLPVGYSFRGNPHEPVDYFLKAVPGNFMKAINAVVFETGKPFDCLITDAFYAFGADIADQLNIPWVALWTASPRALFVHVDSDIIRHHVGINGPKDKPLHFLPHFSSIRVADLPNGLTSGDIDAPMPALLYKMGVSLSRAAAVATNSYEDLDNTVVNMLKLRFSTFLNVGPFNLVSVSSSTVDDSHGTLDWMSKHEAASVVYISFGSVITPPPHELHALCEALEECEFPYLWSLRGSPEKQLPLGFLERTSSKGKIVPWAPQQKILEHPSVGVFVSHVGWNSVLESINGCVPMICRPFFGDQQLNTRTVEVVWGFGLGLEGGTLTKEGAKK…
GHUGT83-6	MGNPHILAIPYPAQGHVIPLMELSHNMVSHGFKITFVNTDFNHKRVKDAFGNKVDGEGSIRLVSIPDGMEPDEDRKQLGKLTDGISKVMPLELKKLVKKINGSEDNKISCVIADVNMGWALDIAAEFEIPGVAFWPASAMLLALLFSTDKLLDDQVIDKHGTPINGENMIQLYPNTPAMHPNNFLWVCLGDFTAQKTIFEFAMRNNKAVKNVEWLICNTTFDLEPGALSLIPEILPIGPLSATNQLGPLTGSFWPEDATCLKWLDQQPPGSVIYVAFGSFTVFDPIQFQELALGLELSNRPFLWVVRPDTTDGTPSDELYPIGFKARVAGRGKMVGWAPQRAVLAHPSIACFISHCGWNSTVEGLSNGIPFLCWPYFADQFINETYICDIWKIGLSFNR…
GHUGT708-4	MSISPGSVTSQPHIALFPSAGMGHLTPFLRLASLLLSHNCKLTLITAKPTVSVAECTHISSFLSKHPEINHIEFHVPPMQLSGSISDDPFFIQFEATSRSAHQIHPLLASLTPPVSAIFADLVVANGANKVAVDLGVRNYIVSTTSLKFLSLMAYLPVLTTSAAAKLVDGATEIEIPGLTPLPISSIPPPFFNADHGFTATLVSNAKALPFCNGILMNTFESFEPETLSAINNKRALSNLPSILPIGPLETYGLNMNGQTRYLPWLNDQPAESVVFLSFGSRTAMSKDQIKELSDGLERSGYRFLWVLKTKKVDKDEKEDLGEILSSSFLERTKNRGMVIKEWVNQQDILGNAAIGGFVSHCGWNSVMEAAGNGVPVLAWPQHGDQRTNAEVLEKAGLG…
GHUGT709-4	MAQEQQQQPHTSSSHVLIFPLPAQGHVNSMLKLAELLAHAGLKVTFLNSHFIHQQLLRHTDILSRFAKYAGFQFKTILDGVPNDHPRVGGDFVRKLFDGLELITKPLFKDMLVNSKPKVDCIIGDGVLGIALDIADDLGIPIIQFRTISACSLWAYFAIPDMIHAGELPIKGNEDMDRLITSVPGMEAFLRCRDLPSFCRASDTKDSILQQLAQETRKNSEAHGLLLNTFEDLEGPILSHMRTKFPKIYTIGPLNLHLKTRLFKSDQTSSGPSSNSFREVDRSCLSWLDKQPKGSVVYVSFGSVAVLSREQVFEFWFGLVNSEKRFLLVLRPDNMAENGGGDDKGVSIPIELIEGTKKRGYRVSWAPQEEVLAHEAVGGFLTHSGWNSTLESVVEGVPM…
GHUGT73-26	MAQGHFVLIPFMAQGHLIPMVDIGRLLAQRDVTVTIVTTPYNAGRVQKSVARAIESGLPIRLLQLQFPGKEVGLPDGVENIDMLHSMEDLIKFVSAANKMEEAMLKLFEKLTPRPNCIISDINLFYTRKIATKFQVPRVSFHGFCCFCLLCLRNIQSSKINETVTSDSEYFTVPGLTDKVEFTRVQLPLDYDGSWKEIFEPMWEADRASYGVVINTFEELESAYVKEYRKEKKAWCIGPVSLSHKDELDMAERGNKASIDGQKCLKWLDSQQPGSVIYACLGSIGSIKCPELIELGLGLEASNRPFIWVLRGNNPTASEVDKWIKRNGFEERTKGRGLVAVGWAPQVLILSHPAIGGFLTHCGWNSIIEGISAGVPLITLPFMGDQFCNEKLVVQILKI…
GHUGT73-5	MATITNNKSTYKKLNTPVFLPFHSQKIFTTMTQQLHIFFFPFMAHGHTIPFIDLAILFATKGVKSTIIATPSNAPHIKKVTHKANKLGYQIDTLVIKFPAVEAGLPDGCDDTDKVPSPDMMPKFFLAVEMLKQPLSDLLKQHCPHCLVADMFFPWTTEVAAMFKIPRIVFHGTCVFSLSAMEHVRLYQPHKSKETFTIPNFPGDDIKMTTAELQDYVKQETWRTKLFNDSKETESECFGVIVNSFYELESVYADHYTDFLGRRAWYVGPISLSTKGVINKAERGKQYSSIEEHECLKWLQSKDRNSVVYICFGSTTNFVDSQLMEIAKGLEASGQQFVWVVRKEKESNDEKGKENWLLEFEKRMEGKGLVIRGWAPQVLILENEAIGGFVTHCGWNSIL…
GHUGT89-3	MSATAAATASHPHILVFPYPAQGHMLPLLDLTHQLALRGLTITILVTPKSLPFLSTLLSTHPSSITPLVFPFPSHPLIPQGVEHVKDLGNSGNLPIMAALGKLHDPLLNWFNSQSNPPVAIISDFFLGWTQRLATQLQIPRLTFFASGAFVVSLCDYMWSNIEKLKSLSEIKLSHLPGSPVFKPENFPSLFKHYKQSDPDCEFVKDGILANTKSWGCVLNSFDALETEYIQWLKTYVGHNRVYSVGPVSLIGNRGDSDPSSGSDGVMTWLDQCPDGSVVYVCFGSQKLLRKVQVEALANGLEKSGTRFIWVVKPGTTNGFGDVPDGFEERVAGQGLVIKGWAPQLLILNHKAVGGFLSHCGWNSVLEGIVGGVMILAWPMEADQFVNAKLLVDEIGVAV…
GHUGT91-6	MDYSNSKKQLHIAIFPLLAYGHIAPYLQVAKFLAQKGHHVYYVSTPKNISRLPQLPPNLCSHISFIPLSLPQVDGLPPGVESTSELPVHKVPYLKRAYDELETQLTEFLKVYFSILNASSNAFFGSASEIVGGSRKSPEDFTVVPAWMYYPNNIAFKLHETKIHQKPIVPLGLLPPSLSNIEDKGDENWETLKKWLDSKQEKSVFYVALGSEVSLSQESMHELAFGIEKSGLPFIWVVRKPPLDEEPFAEDMIPTEFEERVSKQGMVLRGWAPQLRILGYSSVGGFLTHCGWSSVIESLGLGKPLILFPGGNADFGLTARLMHWKKVGFEIERNDVDGSFKSDLVAACTKRVMVDPEGEQLRANALAIKEIFGNGHVSYALGENLWLKDLEIVTI
GHUGT91-7	MDYSSSRKQLHIAMFPWLAYGHIAPYLQVAKFLAQKNHHLYYVSTPKNISRLPQLPPTLCSNITFIPLSLPHVDGLPPGVESTSELPIHKVPYLKKSFDKLETQLTEFLERSPQIKLIIHDFAPHWLPPMANQLGINLVYFSILNASSNAFLGSPSEILGGSRKSPEDFTVVPTWMDYPNNIAFKLHETVSHKECEDIVSDFERCATVLLNCKILTLRTCYEFEPEALRVLSKIHQKPIIVPLGLLPPPLTSVDDKGDENWEALKKWLDSKQEKSVFYVALGSEVSLSQESMHELAFGIEKSGLPFIWVVRKPPLVEEQFAEDMIPPEFEERVSKQGMVLRGWAPQLRILAHSSVGGFLTHCGWSSVIESLGLGKPLILFPGGSADLGLIARLMHWKKV…
GHUGT91-8	MDRTKKLHIAMFPWLAYGHTMPFLEVSKFLAQKGHRISYISTPKNISRLPKLPPLLSSNITFVEFSLPQVDGLPPGVESTAEVPIENVPYLKNAYDKLQGPLTEFLKNSNVNWLIHDFEPYWLPGVAAPLGINLVLFCLFNATALAFMGPPSALLGEFRKRPEEFTVVPEWIDYPCNVALKHHEIVNHIKCMDDVSDFQRMGQLIQGSQFVTTRACFEFEPDEIKLLIKLYQKPVVPVGLLPPSLPSNEDKRDDKWEATKSWLDSKGEKSVFYIALGSEVSLSEESMRQLAFGIEKSNLPFIWAVRKRPMGEGLIDNIIPPGFEERVSNRGLVLRDWAPQLRILAHSSVGGFLTHCGWSSIIEALKFGRALIVFSGASADQGLNARLLHGRKVGIEIER…
GHUGT73-19	MASLNQQPIHHFLFIPLMTRSHLIPFTDLAKALAHHGQQVTIVMTPLNAARFSDDYAINFNLNIQFLPLYFPAQEVGLPQGCEAMDSLPSPDMATKFLQASNMLQQPLEKWLQGLDSLSLPSCIISDVCFPWTSILALKFNVSRVVFHTVSCFTLLCSHNIDHYKVFDERDKSDFEPVLVPDLPDRIEITKAQLPFFGKNKALDDSKKVLKQFKEAEASAMAVVVNSFQELEPGYVKAYQKFVNNLWCIGPLCLYNKTTRSEASIDDHESLNWLDSQKPNSVIYVCFGSLCHIFDQQLMELGLGLETSNCPFIWVIKEGSYTAELDNWFKEQNFEERVKGRGLIIRGWAPQFQILSKPAIGGLITHCGWSSTLEGIIAGLPLITWPMSNEQFYNEKLIV…
GHUGT78-4	MSVTQSLKEKHVAVLAFPFGSHDLTILGLACKLARAAPNVQFSFFTIPKSNHSKFSTFKFDVPNNIRTYDVEDGVPVNHVFSGIPVERLDLFLKATPGNFQKGLDAAVMETGRKVNCLVTDMFLTFAADMAEDMKATWIPLCVSIPHNLSAHVYTDLIRRLFSHVGGDKNGGQHQTLELIPGLSPMHVKDLSDEILPRHSNETFFSYTLSKIGCVLPRSTAIVMNFCQELYPTPLFDDLKSMFPALLNVGFLTQELPPSPLPPSDSDTTGCLSWLDKQSSKSVVYISFGTAAAPPGEELKALAEAIEESDIPFIWSLNNDHKHNLPNGFPQRTNKQGKLVPWAPQAMVLGHASTGVFVTHCGANSVFESIANGVPMICRPMFGDHWMIGRVVEEIWGVG…
GHUGT71-15	MISDIGICVVLYMEASKKEKIKQNRVGHLASTVQLAKRLINHDHRIWVTVLCIQRFSSGFVDDYIEEPARIHFIQLPQNSSEFEYPKPETRNTDLGHLIPGFANPVPSCVLPSFLFNKDGGYTAFVKFAERFKDAKGIMINTFEELEPYALRCFSNAQNPPIYPFGPVIQLDGLPNPDMGSHEPPQVKEIALALDRSGHKFLWSLHVPPAVDAAAGTVHFKNPEEMLPEGFLERIQERGMVCGWAPQVEVLGHNAVGGFVSHCGWNSILESLWFSVPIVTWPMFAEQQLNAYMKKELGLAVVMRLDYRKGIRDVVMADEIEEGVRQVTDAGREVRKKVKKTEEMARKAVMNGGSSFNSIGRFIEDMIGNI
GHUGT71-16	MKKVELIFVPTPGAGHLAPTVEFVKRLIHHDDRILVTILSIEWHSSGFADAYTESLATLQSDRIQVIQVSRVDPPPLHLWTLAPEAFVYALIQSYIPHVRNAVTNILSMKSTSDSTRVAGLVLDLFCSPMVDVATELGLSSYIYLTSNASFFGLVLYLQALHRQISSEFEYPNPENPSKDLGHLIPGFANPVPSCVLPSFMFNKHGSYTAFVKIAERFKDAKGIVINTFEELETYALSCFVNGQNPPIYPVGPVIHLDSLPHPELDQLQRDRIMKWLDNQPESSVVFLCFGSHGCHGPPQVKEIALGLEQSGQRFLWSLHMPETPLNDAAGAVHYKNPEEMLPEGFLERIQERGMICRWAPQVDVLGHKAVGGFVSHCGWNSILESLWHGVPIVTWPIY…
GHUGT87-4	MSLNQPEKLQAMESPRSICHVVAVPYPGRGHVNPMMNLCKLLCSKTPNIVISFVVTEEWLGFISSDDKPVNVRFRTIPNVIPSELDRANNFPAFIAAVLTKMEAPFEDLLDRLELPVAAIIADTYVAWTVRVGQRRNIPVASLWTMSASVFSIFDHFNLLVQNHHFPADLSEQGNDRVDYIPGLTPICLADLPTILYGSDRQVLHIALDCVSSVPKAQYLLFTTVYELEFQVIDVLKANLPFPVYAIGPSIPYLDLKQPCSTTTLNGPDYLQWLDLQPRGSVLYVSLGSFLSVSAAQMDEIVAGVQDSGVRYLWVSRGDSSRFKDCCGSQGVVVPWCDQLRVLCHSSVGGFWTHCGFNSTLEAVYAGVPMLTFPIFMDQNPNSKQIVEDWKVGWRVKKN…
GHUGT85-10	MDSSSHRHHAVCIPFPAQGHINPMLKLAKILHQKGFYITFVNTEFNHKRLLKSRGPDALNGLPSFRFETIPDGLPPTDVDATQDIPSLCDSTSKTCLPHFKQLLRKLNDFASTSKVPHVSCIVSDGVMSFTLDAAEELGIPEVLFWTTSACGFLGYVHYRQLMEKGYTPLKDESYLTNGYLNTVIDWIPTMEGIRLRDLPSFLRTTDPNFVMLDFILSETERARKASAIILNTFDDLEHESLDALNSMLPPVYSVGPLHLVLNHNVDNSELKQIGSNLWKEEPECLQWLDSKEPNSVVYVNFGSITVMTADQLNEFAWGLANSKQPFLWVIRPDLVGDESAVVPAEFVAETKDRGMLATWCPQEQVLNHPSVGGFLTHSGWNSTIESISGGVPMTCWPF…
GHUGT80-6	MGSNGIECSRKDLQEESVSNNRSKGVLKDSEQTDEVDESAMEYRSSDDQSFSSCYEKEEDQKSSSEQKSSVIEVSETKQSSVSSTPKRGLDHCTSAPLAAQGNQLIDDNEIAFSRSMTEKKNSRHDLKIDRLSEHEKVIERLTRWKNLIVNLIKIQNDGTVEVDLPKNSPVASELLELSSIEGPSFDLDDTLFYETTKSIPRLNIAILVVGTRGDVQPFLAMAKRLQEFGHRVRLATHANFRNFVKLADIDFYPLGGDPRVLAGYMARNKGLIPSGPGEISIQRKQLKSIIESLLPACTEPDIETGMPFRAQAIIANPPAYGHSHVAEALGVPLHIFFTMPWTPTSEFPHPLARVPQSAGYWLSYIVVDLLIWWGIRGYINDFRKKKLKLAPIAYFSTY…
GHUGT76-11	MKLKGRGSVILFPLPFQGHINPMLQLANILHERGFSISIIHTRFNSPNPLNYPLFRFYPIPDGLSENHVISSDPNRIVAFVKFLNSNCQTPLRDCLAKLISTSLEDEDPIACLVTDALWYSTQAVADDLKLPRIVLRTSNVSSFIVLSSMSLLFEKGYLPLQDSVAEMEVPELPQFRFKDIAMLEASDRESFLQFIEILVQETKASSGIILNSCEDLEQEFLSKLSLLFPIPVFLIGPFHKYFPASSSSLLPQDRTCISWLDKQQPNSVIYVSFGSVAAIEEADFLEVAWGLANSMQAFLWVVRPGLVQGSEWLELLPNGFLEMVGERAHIVKWAPQQEVLAHPSTGAFWTHCGWNSTLESLCEGVPMICQPSFGDQKIDSRFVSHVWRVGVHLEFKIE…
GHUGT74-14	MANGTHVLVLPFPGQGHINPMLQFASRLASKGLKTTLVTTVFISKSIYSDHPIASTSFRTISDGFDEGGFAQAKSPDIYLSTFKSVGSQSLASLIKELGDTGSPVHAVIYDGFMAWALDVAKQLGIRAAVFLTQSCAVNSIHYHVSRGLLKVPAEGSSVWLPGLPELKVWELPSLIYHHGSYPAWFDTIVNQFSNIDEADWVLVNTFYELEKEVVDWMSKIWKLGTIGPTIPSMYLDKRLKYNKDYGLQLLHPNTSACMRWLNTKPNGSVVYVSFGSFAEVGVEQMAEIAWGLIGTNAYFLWVVREPEEPKLPDNFKHMTREKGLIVRWCPQLEVLKHGSVGCFVSHCGYNSVLEALGLGIPMVAMPQWADQATNAKHVEDVWGVGVRALVDEKGIVRR…
GHUGT74-3	MEDKQMKGHVLVLPYPSQGHINPLLQFAKRLASKGVKATLTTTHYTLNSISAAHIGVEPISDGFDEGGFSQAGNVDFYLKSFRDHGSRTLAELIQKFSNSATPVNCVVYDSFLPWALDVAKQHGIYGAAFFTNSATVCSIFAHIHHGLLTLPLTPETTPLLLPGLPPLYFPDLPSFLRFPDSYPAYLAMKLSQYSNLNQADWVFSNTFEELEGKEARGVSEIWPAKLIGPMVPSAYLDERIKGDRGYGSSLWKPLSEECIEWLETKPSNSVVYVSFGSMVSLSEEQIAELAWGLKESNMYFLWVVRDSEQQNLPKWFLDSVQEKGKVVTWCNQLEMLAHRTVGCFVTHCGWNSTLEGLSLGVPMIGVPKWTDQLTDAKFVEEIWEIGVRAKEDEVGVVR…
GHUGT79-4	MADRSFHIAMYPWFALGHITPYVHMANKLAERGHKISFFLPPKTQHKVEAFNLHPHLITFIPITVPHVEGLPLGAETTNDVPFPLHPLIMTAMDLTKPDIEAYLRQLKPQFVFYDFTCWLPALTRRLGIKSVVYCIISSGTIGYLLSPARKTLEKGMIGSDLLEPPEGFPSSSIKLRAHEAQALAAVTTMDFGSGLSFVERQLMSLSDCDIIGFKTCREIEGPYGEYIGSQFGKPVIFAGPVVPNLPKIALERQWEKLLSKFQPKTMIFCAFGSECVLKEDQFQELVLGLELTGLPFLVALKPPMGAKTIESALPEGFQERLKGRGILHGGWVPQQLILRHRSVGYFVTHCGSGSLAEGMVSDCQLVLLPHVGDQIINARLMARDLKIGVEVEKGDEDG…
GHUGT76-5	MEKQQKSGHLVLVMAPFQGHLTPMLQLATILHSKGFSITIVHPELNSLNPSNHPEFTFVSVPDKIKESQLSDEDLADKLKESLVSNVDVAGSFQSLNKNCAAPLQKCLENIFHSHHHIAAVIYDTLMFCAQTIVNELGIPGITLRTSSATTMLLFPVLPQLGEKELMSGTESPELQALQLQRLRALIVQNPTQAMMEVRAAFTNAIKFSSAIIVNSMEFLELEALSKVRQYFPTPIFTVGPLHKLAPAICCSLLTEDDKCISWLNKQAPKSVLYVSFGSIANIDKQELIETAWGLSNSKQPFLWVVRPGMVSGSEWIESLPNGFEESVRERGCIVKWAPQKEVLAHAAVGGFWSHCGWNSTIESICEGVPMLCRPFFGDQLLSSSYICNVWKIGLELQN…
GHUGT73-6	MAPGHMMPMVDMARMFAAFGAKVTIIITTMNALRIKNVIDRDVKLGRDITLEIISLPSTEVGLPEGCENVVSAPTPEMSIKLFHAIELLQPKIKKLFSDLHPDCIVSDSLCPWTLDIANELGIARIAFNGSGFFNLCLLENITLYEPHKSIESETETFVVPGLPHEVKLTRSQLPDIVKAKNKFSELFDKLRESQRKSFGVLMNSFYELEPGYADHCRNVLGIKAWHIGPVSLVNRDTVDKVDRGEKTSISKHDCINWLDCKKPRSVLYICFGSLTRFNKKQTTEIAYALEASGHPFIWVVGKVLKTSNGEFEDEEQELWLPQGFEDKIKENGQGLLIRGWAPQVLILEHEAIGGFLTHCGWNSILEGIVAGVPFITWPIFAEQFYNEKLVTQVLNLGV…
GHUGT91-9	MEKSKSLHIVMFPWLAMGHFIPFFRLSKLLALKGHKISFISTPRNLSKLPKIPPNLSSQITLISFSLPTVPNLPSLAESSMDITHNQQQPLKHALDLLQPQLASFLQSSKPDWIIYDYASHWLPSVAAQLGISRAFFAVFTAACLSFMGSPSTLIGGGDDGDNARSTAEDFTKIPNWVPFESNLAYRLHEITKYIERTDEDNFGPPDTVRFGVTIQQSDVVIVRSSTEFEPDWFNLLGELYEKPVIPVGFLPPILEESDEIQDDEKWVAVKTWLNKQRVNSVVYVAMGTEVHLSKEELSELAIGLEKSGLPFIWVLKNSPGTGESELEMLPNGFKERVKGRGFLYLGWVPQVKILSQESIGGFLTHCGWNSIIEALGLGRVLIMLPMLNDQGLNARLLN…
GHUGT78-11	MEDYKNASKHIVVLAFPFGTHAAPLLNIIHQLSDACPNTIFSFLSTQQSNNSSFPNKFHKIKPFNVRDGLPEGYIYRGDPNEPVEYFLKATPGNFIEAIGAVVAETGKPIDCLITDAFYAFGGDIADELNIPWVVLWTAAPRTLFVHAETDFIRQLVGINGSQDKSLDFFPDFSGIRVSDLPGGVTFGDLDAPMAAMLYKMGLELSRATAIAANSFEDVDNKVVNMLKLKFNMFLNVGPFNLVSSVSSFTIDDSHCCLDWLSKHKPSSVVYISFGSVATPLPHELEALSEALEESEFPFLWSFKGNPEKQLPPGFLERTRSRGKIVPWAPQQKILQHPSVGVFVSHGGWNSILDSIVGGVPMIFRPFYGDQILNTRTVEVVWGFGLGLEGGTLTKEGTK…
GHUGT79-5	MADRSFHIAMYPWFALGHITPYVHMANKLAERGHKISFFLPAKTQHKVEAFNLHPHLITFIPIMVPHVDGLPLGAETTNDVPFPLHPLIMTAMDLTEPDIEAYLRQLKPHFAFYDFTCWLPALTRRLGIKSVVYCIISSATIGYLLCPARKTLEKGMTGSDLLEPPQGFPSSSIKLRAHEAQALAAVTTMDYGSGLSFAERQLMSLSDCDVIGFKTCREIEGPYGEYIGSQFGKPVIFAGPVVPNPPKIALEKQWEKLLSKFQPKTVIFCAFGSECVLKKDRFQELVLGLELTGLPFLVALKPPMGAETIESALPEGFQERLKGRGILYGGWVPQQLILRHRSVGYFVTHCGSGSLAEAMVSDCQLVLLPHVGDQIINARLMAGDLKIGVEVEKGDGDG…
GHUGT79-6	MADKTFHIAMYPWFALGHITPFVHLANKLAENGHKISFFLPAKTLRRVEAFNLQPNLVTFIPIIVPHVEGLPLGAETTNDVPFPLHPLIMTAMDCTEPDIEAYLRELKPHFVFFDFACWLPTLTRELGIKSVVYCVISSGTIGYLLSPARKIIERGLTGLDLLEPPKGFPSSSVKLRMYEAQGLAAVTTMDYGSGISFAGRHLKSFSDCDAIGFKTCKEIEGPYCEYIGKQFEKPMLYAGPVVPEPPKMALEERWERLLSNFEAKTLIFCTFGSECVLKKDQFQELVLGLELTGLPFLVALKPPTGAQTIESALPEGFQERVNGTGFIYGGWVPQQLILRHPSVGCFVTHCGSGSLAEAMVNDCQLVLVPHFGDQIINARLMAGDLRIGVEVEKREKDG…
GHUGT79-7	MVPHVDGLPLGAETTNDVPFPLHPLIMTAMDLTEPDIEAYLRQLKPHFAFYDFTCWLPALTRRLGIKSVVYCIISSATIGYLLCPARKTLEKGMTGSDLLEPPQGFPSSSIKLRAHEAQALAAVTTMDYGSGLSFAERQLMSLSDCDVIGFKTCREIEGPYGEYIGSQFGKPVIFAGPVVPNPPKIALEKQWEKLLSKFQPKTVIFCAFGSECVLKKDRFQELVLGLELTGLPFLVALKPPMGAETIESALPEGFQERLKGRGILYGGWVPQQLILRHRSVGYFVTHCGSGSLAEAMVSDCQLVLLPHVGDQIINARLMAGDLKIGVEVEKGDGDGVFTKYDVCKAVRTLMDHANELGKEVRTNHAQWKEFLLKPGLENSYMDDFVMQLHALV
GHUGT74-5	MSHFAKRLVSKGIKTTLVTSVFISNPSFPTHAPPPPPTSKPYPTASTKAALTRPLAPKFTFKRFSRWALDVAKQFGIPPAVFFTQSCAVNNVYYHVSKGILQLPLLPEVNVSLPELPLLQVSELPSFISDYEPQSAWFDVTVKQFENVDGADWVVFNIFYELEEVVDWMSSFWNVMTIGPTIPSMYLDKRLDDDKDYGMNLFNPETDACRSWLNGKPNGSVVYVSFGSLALPEANQMQELALALKGSDCNFLWVVRETTEMAKLPTHFIEETKEKGLVVTWYNQLEVLSHDLICCFLTHCGLNSVLEALSLGVLMLEMPFWTDQITNAKLVEDVYGALGLRVGEIRMI
GHUGT76-6	MEKQQKSSHLVLVMLPFQGHMTPMLQLASILHSKGFSITIVHPELNSPNPSNHPEFTFVSIPDKLTESQLSDKNVTGLVWSLNKTCAVPLRQCLEKILHSHHHIAALIYDTQMYCAQTIADDLGLPGITLRTSAATTLLLYPVFSQLDEEDFMSEIKSPELQALHLQRLRALLSQNPAKEMMEIRVELTNALKSSLAIIVNSMEFLELEALSKVKQYFPAPIITIGPLHKLAPAICSSLFTEEDKCISWLNKQAPKSVIYVSLGSMASIDRQELIEIAWGLSNSKQPFLWVVRPGMVRGSEWIESLPNGFEESVGERGCIVKWAPQTEVLAHAAVGGFWSHCGWNSTIESICEGVPMLCKPFFGDQHLNTSYICNVWKIGLELQNLERGNIERTIKRLM…
GHUGT76-7	MEKQAENSSRLVLVLYPFQGHINPMLQLATIFHAKGYSITIIHPEFNSPNPSNHPQFTFISVPDKLLESKVSLSPGDFMNLVLALNKNCAAPFKKCLKQMLDDEHPCERIAGVIYDGLMYFAQTVADDLGLPGISMRPTAAAMLLFAVIPQIEQESVFDRQIPELQPLELTQMVTSMSKSPTDAMTEVRAVSLNAMKRSAGMIANSIEFLEHAALSKIREYSPVPVFTIGPFHKLAPSSSSSLLQEEADCISWLDKQAPKSVIYVSFGSMASLSKQDIVEIAWGLANSEQPFLWVIRPGLVLGSEGTELLPDGFLETVGDRGCIVKWAPQKEVLAHCAVGGFWTHCGWNSTLESVSEGVPMLCRPCFGDQFLNMRYICYIWKTGLELENELERGKIEGA…
GHUGT76-8	MEKQQKSSHVVLVMVSFQGHITPMLQLASILHSKGFSITIVHTEFNSPNPSNHPEFTFISIPDKLTESHFSDKDTASSVWNLNKNCAAPLQQCLEKILHSLHHIAAVIYDTLMYSAQTITEDLGLLGIVLRTGSATTMLFYPAFSQLDEERIDFVYEIKSPELQALQLKRLRALLSQNATKAMTEVRVAFANVLKRSSAIIVNSMEFLELEALSKVKQYFPAPIITIGPLHKFAPAICSSLLTEDDKCISWLNKQAPKSVIYVSFGSIANIDKQELIEIAWGLSNMKQPFLWVVRPGMVRGSEWIESLPNGFEESVGERGCIVKWAPQKEVLAHAAVGGFWTHCGWNSTIESICEGVPMLCRPFFGDQHLNTSSICNVWKIGLELQNLERGNIERTIKR…
GHUGT76-12	MEEQQKSSHVVLVMVTFQGHINAALQLATILHSKGFSITIVHLELNPPNPSNYPEFTFVSIPDNLTESQLSDKDIPGLVRSVNKNCAAPLQQCLEKILHSHHHISAVIYDSFMFCAQPIVDDLGLPGVTLCTHSALGLLFYHVFPQLNEKDCISGLESPELQALQLQGFHALSSQNPTEAGMEVGAAFANALKSSSAIIVNSMEFLELEVLSKIKQYLPTPIFIVGPLHKLAPTMCNSLCTEDNKCISWLNKQAPKSVIYVSFGSIVNIDKQELIDTAWGLSNSKQPFLWVVRPSMDRGSEWTESLLNGLEESVGERGFIVKWAPQKEVLAHAAVGGFWSHCGWNSTIESICEGVPMLCRPFFGDQILNASYICNVWKIGLELKNLERGNIERTIKRLM…
GHUGT72-4	MAKLQTPHIAILPSPGMGHLIPLVQFARSLVHQHNFIVTFVIPTNDSPSKAQKSVLDSLPTSITHIFLHPADLSDLPLDSKIETVISLTLARSLSFLRDAFKSMVDKTNLVALVVDLFGTDAFDVAREFNVSPYIFFPATAMTLSLFLYLPKLDQMVPCEYRDRPELVRIPGCIPIHGKELLDPTQDRKNDAYKWLLLHTKRYRLAEGIMVNSFVDLEAGAIKALQEKEPGKPPVYPVGPLVNIDPSKVDDGSDCLKWLDDQPHGSVLYVSFGSGGTLSYNQIHELALGLEMSEQRFLWVVRSPNDAVANATYFSVESEKDPFDFLPKGFLERTKGRGLVVASWAPQAQVLSHGSTGGFLTHCGWNSTLESVVNGVPLIAWPLYAEQKMNALMLIEDIK…
GHUGT80-3	MAASPEHRDDSSSSSSVDIPVKKELEICVDAKQIDSGGDSREAASGDNSRAGVDFALNNGAAEPYSIVHRSFSEVGALRVGTSNIEKLDSSQPKLVKSKTEAPRHRSILAEDAAQIFDNKMSAQKKLQLLNRIATVKDDGTVEFEVPVDVDPHVLSCGLRDEHIEVAEEESPEADIQCIPPLQVVILIVGTRGDVQPFIAIGKRLQEYGHRVRLATHSNFKEFVLTAGLEFYPLGGDPKVLAGYMVKNKGFLPSNPSEIPIQRNQMKEIIYSLLPACKEPDPDSGIPFKADAIIANPPAYGHTHVAEALKVPVHIFFTMPWTPTSEFPHPLSRVKQPAGYRLSYQIVDSMIWLGIRDMINDVRKKKLKLRPVTYLSGSQGSDSDVPHGYIWSPHLVPKP…
GHUGT82-2	MGVQCITKKPKILLVPYPAQGHVNPMLKLGLALLTHGLQPIIVTPEFIHRRIVANVDLNDYQVRFMSIPDGFSGEEGPYDFFAIEKSMENIMPNHLETLLHELDEDDDGTVVCMVIDLLASWAIQVATRCGIPAAGFWPAMQATYRLITSIPEMIQADLISETGCPRHDGTVSSLPSQPLLSTEDLPWLIGTQASRKARLKFWIRILDRLTSLRWLLLNSFPQEFIIHDDEYQDDDYIAPPHNNPIIFPVGPLTEPSLTTPKNPSFWKEDTNCLEWLDHQKPNSVIYISFGSWVSPIGDAKIKTLALTLQSLNRPFIWVLAKSWRHGLPNGYSDTVSKQGKLVLWAPQFQVLQHKAVGLYLTHCGWNSTMEAIQCRKRLLCYPMAGDQFVNCKYIVKVW…
GHUGT71-1	MKKAELVFLPAPGIGHLVSAVEVAKLLVDLNANLSISVLTIKQPLNYKATAYIDYLNAATITTTTTRIKFIDLHQSDADMDRLKFVGSLVQTHGPLVKEAVAKIVEHSNSVPGSPRLAGFVFDIFYTSFRDLANDFGVPSYLFCTSGAGFLGFLFFAQALHDVQNFELVELTDSDTEFTIPSHVNPVSTKFFPTVTFKPEGFGFLLNLAKGVREMKGIMVNTVSELESHAVDSLSNGKLPPVYPVGPILIREGSSGVHQNYDSINQWLDRQPRSSVVFLCFGSMGSFGADEVKEIACALEQSGHRFLWSLRRPPEKVNGIMGHPTDYENVAEVLPEGFLDRTAEIGKVIGWAPQVAILGHPATGGFVSHCGWNSTLESVWFGVPMAAWPLYAEQQMNAF…
GHUGT71-2	MKKAELVFIPFPAKGHLVSTVEVAKLLVDLNSNLSISVLIIERTVDAESTAYADSLTAASTTTRIKFIHLPQPVQDTDAANFIRSVVQTHEPLVREAVTKIVEHSNSVPGSPRLAGFVLDLFCTSFRDLANDFGVPSYLFCTSGAGFLGFLFFTQALHDEQNFEFVELTDSETEFTIPSYVNSVSTKLFPSATFKPEGFGLFLSVAKQVREMKGIMVNTFLELESHAVDSLSNCKLPPVYPVGPILNTEGCSGVHQNYDSIMQWLDQQPRSSVVFLCFGSRGSFSANQVKEIACALEQSGFRFLWSLRRAPEQVNGKMGHPTDYENMAEVLPEGFLDRTAEIGKIIGWAPQSAILGHPATGGFVSHCGWNSTLESIWFGVPMATWPLYAEQQLNALQLV…
GHUGT74-15	MKMQNKAKKPHVLIFPFPGQGHINPMLQFAKRLHSKGVKVTMVPTVFLSKSWFFDSSASIDLCIISDGFDEGGFEQADTPDAYLSTFWNVGPKSLAALIKKLGHTAHPVDALVYDTMLPWALDVAKQFGISSAAFFTQSCAVNSVYYHVYKGHLQLPLRGSHVSLPAMPPLHVSELPSFVAIYGLYRAWFDVLVDQFSNIDEADWVFFNHFYELEPEVVDWMSKFWNVITVGPTIPSIYLDKRLENDKDYGMNMFKPNVTACMSWLSGKPKDSVVYVSFGRVASLGIEQMEEIAWALKDRNGYFLWVVRETEKPKLPHNYVKETSHKGLVVTWCPQLEVLSHESVGSFLTHCGFNSTLEALSLGVPMLALPQWTDQCTNAKYIEDVWRIGIRARPDEKG…
GHUGT90-2	MDTNSSKFSIHHVVLFPFMSKGHIIPILNLARLLLRRGMAVTMFTTTGNRPFISESLADTSVCIIDIPFPQNAPEIPPGVESTDLLPSMSLFFSFCKATKQMQPMVEEKLQGLVQAQPVSFMVSDGFLWWTLESATKFGLPRLVFSGMNQFVSCVSRAVFEDRLLDGAESDDELITVTRFPWIKVTRNDFNTVMPNPNGPTMEVFIDQVKSMTNSLGFIVNSFYELEKVYIDNWNSEKIPKVWCVGPLCLAEPELEPQKKPFWIQWLDQKLAQGCSVLYVAFGSQAEVSSKQLQQIAKGLQESKANFLWVLRKKESESILDEGFEEKVKGRGIVVKQWVDQRQILKYQCIEGFLSHCGWNSALESICYGVPILAWPMIAEQALNARMVVEEIKVGLRVD…
GHUGT80-4	MVPSPEHRRNSSSASSSSSSVEIPVKSEQEICIDAKQMDSSRDSLEAASGDESRAGVDRSAMNNGGAESSGTIHRSYSEVGTSPVGISNIEKLDSSQRKLEIPKSEAQRHRNILAEEAAQIFDNNIPAQQKLNLLNRIATLKDDGTVEFEVPGDVEPHALGGGQRDVYTGVAEEESLETELQYIPPLQIVMLIVGTRGDVQPFIAIGKRLQDYGHRVRLATHSNFKDFVLTAGLEFYPLGGDPKVLAGYMVKNKGFLPSGPSEIPIQRNQIKEIIYSLLPACKDPDPDSAIPFKADAIIANPPAYGHTHVAEALKVPIHIFFTMPWTPTSEFPHPLSRVKQPAGYRLSYQIVDSMIWLGIRDMINDLRKKKLKLRPVTYLSGSQGSDSDVPYGYIWSPH…
GHUGT92-4	MAEKRENVVMFPFMAQGHIIPFLALALLIEKTRNYKITFVNTPLNIKKLRSSLPSDSCVQLLEIPFNSSDHGLPPNTENCDVVPYHLVVQLLEASASLRPVFKQLVEDIIRQEDGQRPLCIIGDIFFGWMAGVAEELGVFHAVFSGAGGFGLACYYSIWLNLPHKQVKKDGGDHFLLPDFQEASKIELTQLPLTMSVADGRDSWSIFHHKYLPEWTKSGGVLFNTVEEFDDIGLVYFKRKLRKPVWAVGPILLSSENRIRASIGGATPEYCKAWLDSKPENSVLFVSFGSMNTISPSQMMELAKALELSGRHFIWVVRPPIGFDINSEFKANEWLPEGFEERMRESEKGLLVNKWAPQQEILSHKSTSVFLSHCGWNSVLESLSHGVPLLGWAMAAEQF…
GHUGT78-12	MEKYKKASKHIAVLAFPFGTHAAPLLSIIRRLSEASPASMFSFLCTERSNSSTFPKGHQKHDSIKPFNVWDGLPEGYTHCLKRNPHEPVDYFLKAVPQNFKDAVEALVAETGRPIDCLITDAFYYFGADIADELKVPWVALWTASPRALFSHAETEFFRRHVGINDPLDKPLDFLQGFASIRVADLPDGVVRGNFDASVPVLLNKMGLTLPRAAAVAANSYEDLDNAVVNMLKSRYKRFLNVGPSNLMSSSPFDDRHGCLDWLERHQPLSVVYISFGSVITPPPHEIEALTQVLEESNFPFLWSFRGDVEKQLPPGFPKRTSSKGKLVPWAPQQKILEHPSVGVFVSHGGWNSILESISGGVPMVFRPFFGDQKLNTRTVEAIWGFGLGLEGGTLTKEA…
GHUGT83-7	MENPHILVIPYPAQGHVIPLMDLSSCLLKHGFKITFVTLEFNHQNAMDILALRGEEMGNRVHLVSVPDGLGSSEERNQPGKISEAILQTMPRKVEELIEEINGSERKINCVIADQSLGWALEIAKKHGIKRAAFCPAAAALLVLGFSIPKLIDDGVIDQDGTPLKREMIKLSPNMPPMNTMNFVWACIGNINAQKNIFKLMVRNNESIKLTDWLLCNSTYELEPAAFTMAPNIKPIGPLLAPKSKPTDSNCLTWLNQQAPQSVIYVAFGSFTTFNTTQFQELALGLELTGRPFLWVVRSDIPNGRNSAYPEGFQERIGSRGQMVDWVHQKKVLSHPSIACFISHCGWNSTMEGLSNGVPFLCWPYFADQFFNQSYICEYWGVGLGFERDGRGTITRNEI…
GHUGT73-29	MASVTAKQLHFVLIPLMAQGHMIPMVDMARLLADRGVIVSLITTPRNASRFDTVIERASESGLRVRLVKIPFPCQEVGLPIGCENLDTLCSRDLLKKFYNALDLWREPLEQFLEQQKPQPSCIISDKCLSWTSETAQKFNIPRIVFHGMGCSSLLSSHNVKLHKAHLFVASDSERFRVPGLPQKVEITRAQLPGTFVSLPDLDDTRNKMQEAEMNAYGVVINSFNELEHGCVNEYQKAIKKKVWAIGPVSLCNRINLDKFERGNKASINDNKCLKWLDSMKTRSVIYACLGSLCRLVSAQLIELGLGLEASQQPFVWVVKTGNQRANDELEKWFSEHNFEEKIKGRGLIIKGWAPQVLILSHPAIRGFLTHCGWNSTLEAVCSGVPMITWPQFSEQFFN…
GHUGT73-20	MALNSTKPHFVLIPFMCQGHLLPLIDIGRLLADRNVIVTIITTPQNAARFSAGVNRDIESKLSISVLELRFPAAEAGLPDGCETVDNLPSMDLMSNFHAAMSMLQVPLEKLLRELKPCPNCLIHDKHFTWMGEIASKLQIPRILFDGKSCFTHLCSHNISTSKVHECVSEGEPFAVPGLPDQIEFTIGQLPGNLNPRSNMKELSKKIIAAEEGAYGSIVNSFEELEAEYAKSYQKIKEHKVWCVGPASLCNRDNIDKAKRGNEALTDENQCLKWLDSWPASSVIYVCFGSLNRLTPPQLMELGFALEASNKPFIWVIRGGYKREEIEKWFAEDGFEERVKGRGLLIRGWAPQLLILSHPSVGGFLTHCGWNSTLEGISCGVPMITWPLFAEQFFNEKHL…
GHUGT89-13	MTNFSNGVHVLMIPFPASGHIFPLMDLAHQILLRGLTVTIMVTPKNLHYLNSLLSLHSSSNLQTLVLPFPSHSSIPHGVENMQDVDISFVPDFAAALSKLQDPLVNWFENHVLPPTAIVSDMLLCSWTLLLASRLGVPNVCFVVTNAHAVSSWWVNDLDSMPDCYRKLHLGCIQSWGLVFNSFNEIDNQKLKLIKEELTEHDRLWAVGPLLPIKGRLSSIGEEQYQVMSWLDSCKKVDKSVVYVAFGTQITLTKQQMEAVASALEESMVRFIWVVKEPMKGLGIVDDDDRNVVPPGFEDRVAERGVVIKGWAPQLAILGHPAVGSYLTHCGWNSALEGIFAGVLLLAWPMQADHFHNTALLVDELGVAVRVCEGLESVPNASKLARTLSGSLTMNMPER…
GHUGT89-14	MSEVKYSGTGAGGGHICIIPFPACGHILPLMDLTHQLLLRGLTVTIMVTPKNLSYLNPLLALHSPNVKPLVFPFPSHPSLPHGVEQMQDLPISFLPDIVNALGKLYHPLVQWFRAQQSPPVAILSDIVLSSWTVNLASHLNIPNICFVPFNVAAVYFWISTPSFLLPFYREAFTMSMQSEGLVFNSFKELESTKLGLIKEKFAKHCRVWGVGPLPPVKVGDEGLNERGGATSIPPDQVISWLDSCKVDKSVVYIGFGTQITLTKHQMKAVASALEESGVRFIWAVKEPMKRAEDGDDDQSLIPHGFEDRVKGQGLVIKGWVPQLTILKHRAVGSYFTHCGWNSALEAIVAGVLLLAWPMQADHFQITRLLADEVGAAIRVCNGLRSVPDATKLARIFVE…
GHUGT89-7	MEAKTHMKPQGDIGNMQAAAGDLGNGAVHILTIPFPAAGHILPHIDFIHQLLLRGLKVTILVTPKNLHFLNPILSLYSSSNNVETLVLPFPSHPSIPPGVENMVGFPISFGPIFMEAMAELYNPLFQWFQTHPSPPVAIISDMLLSSWVNTLSSNLNIHHLTFMVTNANSTLPLVRKGMKKLSPSIEQFAKNAVVPSLKSWGIIFNTFLELDGDKMEIIKEEFTEHDRLSAIGPLLPIKAANNERGGPSSIPRDEVVAWLDSCNRVNSVVFIGFGSQISLTKLQMEAIASALEESRVRFIWGIKGDSQNMVPLGFEDRLAGKGVVIKGWVPQQAILDHQAVGSYLTHCGWNSALEGLLGGALLLAWPMQVDHFDNTNLLVDELGVAIRACEGLTTVPDP…
GHUGT74-6	MEKKHEETDVLVFPFPIQGHINPMLQFSKRLASKGLRVTLISTSKTMQPSASSINFHSIDFHEGDAAANVDEYLELYESVVPKRLAQFIEEYQICSQHGAKVLVYDSGMPWALDVAKQFGLQGASFFTQCWAVNAIFIHLKEGSLRVPLEDENKGNVVVSLPSMPELGMSDLPSFVSDKSGSYPCLSKLVRSQFSNFQEADWVFCNTYDKLEHEIIKWMRSKWPIKTVGPTIPSMYLDKRLEDDNDYGLHLFKPDTDLCLNWLNSKEASSVVYVSFGSIADLTEEQMVELAMGLKLTNKNFLWVVRETEQNKLPSNFMEETAEKGLVVSWSPQLDVLAHRAVGCFMTHCGWNSTLEALSLGVPMIAMPQWTDQPTNAKFVADVWEVGIRVKKDEKGIMR…
GHUGT73-16	MALNSFSQPHFVLIPFMCQGHLIPMVDIARLLAERGVIVTVITTPKNAARFSSSINGAIKSGLAIRVEQLGFPAAEVGLPEGCETIDNLPSMELMSRFFAALSLLQQPVERMLEELKPRPSCIIYDRNFTWIVTLASKYQIPKFWFDGKNCFSLLCYHNIITSRVHECVSQGETFPVPGLPDRIELTPAQVPGFLPTMKEHAEKAMEAEGGADGVIINSFQELETEYCESLGKVKKQNVWCIGPVSLSNKNDFDKARRGNEASITDEDRCLKWLDSWPPSSVIYVCFGSLNRLIPTQLIELGLSLEASRRPFIWVIRGGYKKEEMEKWLKEDGFEDRIKGRGLLIRGWAPQVLILSHPSIGGFLTHCGWNSTLEGICAGVPMITWPLFSEQFMNQKLLI…
GHUGT76-15	MDRQINSVEMEQRKGRRLVLFPLPLQGHINPMFDLANILHSRGFSITIIHTTFNSPNPSNYPHFTFRIISEDLPENNRCTKDLIVFVSMLNAICGSPFRDCLADLLSDTSEEPIACLISDAILYFTQDVANELKVPRMVLRTGAASSFCVFSSFPLLREKGYLPIQDSQLEEPIVDLPPLRVKDLPVIHTNDPEDLYNVVVGMVEQSKASNGMIWNTFEELEWTSLATLHQKLGVPLFPIGPFHKCFAVTSSTTSSSLLTHDQSCISWLDKQDPKSVIYVSFGSLASISETQFLEIAWGLANSNQPFLWVVRPGLVHGSNWVEPLPNGFLETLGGKGHIVKWAPQQQVLAHPSVGAFWTHNGWNSTLESICEGVPMVCMPCFTDQKVNARYVSEVWGIG…
GHUGT709-5	MEMDSPSQSRPPHVVIFPLPLQGHINSMIKLAELLALAGFKLTFLNSHHNHERLIKFTNIVAYFKRYPGFELKTITDGLPLDHPRSGNWFLETYEEAIKMKIKQRFREMLMNSNPPVDCVIADGFSGFAIDVANELGIPIIGFRTSSPRSFWVYYSITDIIKAGELPIRGSEDMDRLITTVPGMETYLRCRDLPSFCRKSDIEDSTVQLIVKQTRKSTEADALIFNTTDELDGPILSQIRTKCANIYPIGPLHAQLNTKLKAKHGESFDQFSNALREEDKSCIPWLDKQPYRSVIYVSFGSITSTSRDQLVELWYGLLNSKTKFLFVVRPDSVIGKDGEGEDVVKELMEKSKDRGYIVDWAPQEVVLNHQAVGGFLTHSGWNSTLESIVAGVPMVCWPY…
GHUGT709-6	MEKDRSSQAPPPHVLIFPFPLQGHINSMIKLAELLALAGFKLTFLNSHYNHERLVKFNNIAAHFERYQGFEFKTITDGLPLDHPRSGNWFLDMYEEALELKMKPGLREMLENISPPVDCIIADGFSGFALDVAKELEIPIIYFRTSSPFSFWVYYSIPDIIQAGELPIKGSEDMNRLLTTVPGMETYLRCRDLPSFCRETDIEDSIIKLYVKQTRKSPQADALILNTAEELDGPILSQIRTKCPRVYAIGPLHAQLNTRLKAKHGESYDHFSNTLWEVDKSCIFWLDKQPNRSVIYVSFGSITSTSREQLVELWYGLLNSKTKFLLVVRPNSVIGKDGEGEDVVVELMEKSKDQGYIVNWAPQEAVLNHPAVGGFFTHNGWNSTLESIVAGVPMICWPY…
GHUGT709-7	MEEQDRSSQSRPPHVLIFPLPLQGHINTTINLAELLAIAGFKLTFLNSHHNHKRLVKFNNIAAHFERYPGFEFKTITDGLPLDHPRSGNWFLDMFEDTMEPKMKQSLREVLVNSSPPVDCIIADWFLGFALDVAKEVGIPIIFFCTSSPCCFWVYYSIPDIIQAGELPINGSEDMDRLITTVPGMETYLRCRDLPTFCRKLDIEDSIIKLVVKQTRKSLQADALILNTAEELDGPILSQIRTKCPRVYAVGPLHAQLNTRLNAKHGESYDHISNTLWEVDKSCIFWLNKQPNRSVIYVSFGSITSTSREQLLELWYGLLNSKTKFLLLVRPNSVIGKDGEGEDVVMELMERSKDRGYIVNWAPQEAVLNHPAIGGFFTHNGWNSTLESVVAGVPMICWP…
GHUGT709-8	MIKLAELLAIAGFKLTFLNSHHNHERLVKFNNIAAHSDRYPGFQFKTITDGLPLDHPRSGNWFLDTLEDTIELKMKESLREVLVNSSPPVDCIIGDGVLSFALDVAKELGIPIIIFHTNSPRSFWVSYSIPDIIQAGELPINGTEDMDRLITTVPGMETYLRCRDLPTFCRKLDIEDSFMKLVVKKTRKSLQADALILNTAEELDGPILSQIRTKCPRVYAVGPLHAQLNTRLNVKHGESYDHFSNTLWEVDKSCIFWLNKQPNRSVIYVSFGSITSTSREQLLVLCYGLLNSKTKFLFIVRPNSVIGKDGEGEDVVMELMEKSKDRGYIVNWAPQEAVLNHPAVGGFFTHNGWNSTLESIVARVPMICWPYFADQHVNSRVVSEVWKIGLDMKDVCDR…
GHUGT709-9	MVAVHQSPHVLIFPFPAQGHVNSMLKLAELLALASLRVTFLNSEYNHESLVRHTDILSRFAQYPGFKFETIPDGLSQDHPRVGFAMKDMFASLELITKPIFKQMLFEINPPPDCIIGDGVLGLTFDVANELGIPIIPFRTISAGCVWVFSSIFDMIQAGELPIKGNQDLDCLITSVAGMETFLRFRDLPSFSQVSDVKDPLLQLMARETSKNFKANGLILNTYEELEGATLSQMRNKSKCPKIYTIGPLHEHLKARLADTNQTLSDRSSNSFREVDRSCISWLDKQPKGSVVYVSFGSIAVLPREKLMEFWFGLVNSGKRFLWVLRPENVPRNDGECDGVPTELVEGTKERGYIVDWAPQEDVLSHGAIGGFLTHSGWNSTLESVTAGVPMICWPCFGD…
GHUGT94-3	MDTKQKRIRELMFPWLAQGHISPFLELAKKPTNRNLYVYFCSTAVNLDSIKPKISPNHSLSIQFIELKLPLLPQLPSYYQTTKGLPPHLMNTLVKSVDMSRDGFATILKTLDPDLFIYDLFQPWAPTLASSLNIPAILFYTASVAAASFTFHAWKNLKREEFPFPEFYINDCFMPIKSSRNEFGRTPPVSSSKERILLCLGHSSDIILVKSFRELEGKYMDYLSILLNKKIGPTGPLVRDASEEHHENEKEILEWLTKKRKASTVFVSFGSEYYLSNKEREAIAEGLELSGVYFIWVLRFPFGDKDKPKFDEALPEGYLERIGERELMVEDWAPQAKILQHSSIGGFVSDCGWSSVTESLKFGVPIIAMPMCVDQPLNARLVQAVSVGVEVERGKDGSL…
GHUGT83-8	MGKPHIVVIPYPAQGHVIPLMELSQNLAKQGIKISFVNTVFNHKRVLDAFGEKVDKNGLLHLLSVPDGLEDGEDRNQLGKLTESLCQVMPTQLKELIHKVNGSDDDKISCVLADICIGMAIDVAVELGIPTVGFWPAAVLQLAVLLKVPKLIDDGLIDENGTPLMKHKMIQLSPMTPFINPMNLVWLNIDDSPSTQKFMFDFQLRNYKVAETTDWVLCNSSLELELQGFNLVPKALPIGPFLATNRLGNFSGNFWPEDPTCLQWLDQQSPGSVIYVAFGSFTVFDQIQFQELALGLEITERPFLWVVREDITKGKHHNYPKWFNERVGNQCRIVSWAPQAAVLGHSSIACFISHCGWNSTMEGVSNGVPFLCWPYFADQFLNESYISDIWKIGLKLQKD…
GHUGT72-5	MAKTQTPHIAILPSPGMGHLIPLVEFAKRFVQQHNFTVTFVIPTADSPSKAQISTLDSLPSPIDYVFLPPVDLSDLPQDAKIETVISLTVARSLSFLRDALKSLAAKTKLVGLVVDLFGTDAFDVTGEFNLSPYIFFPSTAMALSLFHYLPKLDQMVSCEYRDLPEVRIPGCIPIRGKEMLDPAQDRKNDAYKWLLHHAKRYRLAEGIMVNSFVELEAGATKALQEKEPDKPPVYPVGPLVNVDASNKGKADGTDCLKWLDKQPHGSVLYVSFGSGGTLSSNQLNELAVGLEMSEHRFLWVVRSPNDKVANATFFSAESQKDPFDFLPKGFLERTKGRGLVVPSWAPQAQVLSHSSTGGFLTHCGWNSTLESIVNGVPLIAWPLYAEQKMNAAMLTQDI…
GHUGT79-8	MAGGEAKEIHAVMFPYFAFGHISPFIQLSNKLSLHGFRISFLTPPGNVSRIKSSFLVTSTIQIIPIQIPKIQGLPPHLHNTSEMTPALHELLKEAVDLMQPQIKTLLSELRPQFVFFDFAHHWVPKLCSQLGIKTLSFSVFSAISGAYVTVPARFIGVETEEPTVDDLKKPPCGYPQTSFTSLKAFQAQDLSYVYKSFNGRPAVYHRAVDGFNSCSAIVLKSCNEMEGPYVDFIKTQYQKPVLLTGPLTPDPPSGVLDEKWATWLSQHPPKSVIFCSFGSETFLKDDQLKELATGLELTGLPFILVVNFPGGVEARAELDRVLPKGFMEAIKGRGVVHSGWVQQQLILAHESVGCCICHSGFSSIMEALMNDCQLVLLPLKGDQFLNSKLVAGDMKAGV…
GHUGT84-7	MESTEAVQVIMVTLSMQGHMNPMLKLAKMLVSKGVHVTLATNDVARKRMLDSKISTNFTTINSTGRLSLEFFSDGLSHEFDREKDSGTFLASLKANGPKNLSNLITDLKANGNQFSCLITNPFIPWVPGVATEHGIPCGVLWIQSATVFAIYYHFIKDPDLFPNLENPNGILELPGIPGLTVGDLPTFMLPCSPSHFRLLVTEFISILDKVKWVLGNSVHELEEETVNSLEAVKPVYSIGPLVSPSLLGKEETIEGSVDMWRAADSSVEWLNKQRPSSVIYISFGSIIMSSKQQIQSIATALKNIKRPFLWVIKASETRKDEFPRGFLEEITKDKSGLVVSWCPQEKVLTNQALACFVTHCGWNSTLETVVAGVPVVAYPEWTDQPTNSKLLVDVFKVG…
GHUGT88-8	MQETIVLYPSPGLGHVVSMVELGKLILHHYNNRYSITILLTTGFWDTPTIISYINSVSQAFPSISFFRFPSISIDLSQNCSCAAIAFHFISLHAPNVLHSLQQISKSYKISAFIIDIFCTSALSMGKDLNIPTFYFFTSGASTLAAFLQIPKLDKQTFGRSFKDLPNMVFHFEGVPSLRAVHMPEPLLDRDDPAYHDCMYFMSSLQQSDGIIVNTFEDLEPISIKAIANGLCLLDAPRTPPTFYIGPLISPSKHEAENDYCLSWLEKQPSQSVVFLCFGSRGTFYPPQVKEIAKGLENSGQRFLWVVKDPPNHEKAKQAEDNPDVDLDSLLPEGFMERTRDRGLVVKSFAPQVAVLNKDSIGGFVTHCGWNSVLEAVVAGVPMIAWPLYAEQHLNRNIL…
GHUGT73-21	MGEELHFLLIPLMSPGHLLPMVDMAHLLATHGVTVSIITTPLNALRFTSVVDSAVASGLRIQVHHLPFPAKEFGLPENCENMDQLPSRDLIMNFLMAANELQQRFEELFNKLKPKPSCMVSGKNLPWTVKTATKFNVPRIVFDGMGCFSFVCTHKLELSKVHEMVSEFESFKIPGLLHEIELKKAQLPENLNPVSNDLINIRDIRKAELVCDGIVVNTFEELENEYVKEFKSIKGNGEVWCIGPVSAINKLSSDKAERGQKQCRFETLQPWLDSKEPGSVIYACLGSISGLTKWQLIELGLGLESSGKPFIWVIRENPKSNEIEKWILDEKFEDRVKDRGIIIHGWSPQLWVLSHPAIGAFLTHCGWNSTMEAVSAGVPVITCPLFAEQFINEKLVVDV…
GHUGT85-11	MEAGKPHAVCIPLPAQGHINPMLLLAKLLHFHGFHITFIHTEFNYHRLIQSRGLDSLRGSPHFRFETITDGLPSTNIRGIQDLPDLCLALTVHGLRSFRELIMKLNARSDVPPVTRIISDGVMSFTLEVAEAFGIPEMVLFTPSACGMLGYLHFEDLKERGYFPLKDESELNNGYLETEIDWIPAMKGVRLKDIPTFIRTTNPDDIMFIYNLQSVNNARKAAAVILNTFDDFEHHVLDAIKTKLPKLYTVGPLSMLQRQLCPTNLDSIGSNLWKEDTQCLGWLDRWKPKSVVYVNYGSLITVTPQHLREFAWGLADTNYPFLWVIRPDIVDGGGERILSKEFTAAISGRGLLVGWCPQERVLSHPSVGGFLTHCGWNSTMESVSEGVPLICWPFFAEQQ…
GHUGT73-7	MDVDATENPKLHVLFFPFMGHGHMIPMVDMAKLFAMRGVKTTIVTTPLNVPFISTTIERSKNSSFDIHIKVLNFPCVEAGLPEGCENLDSIPSSQGVNLDMIAKFFKAADMFEQPFEQLIQECKPDCLLVDMFFTWASDIADKYDIPRLMFNGCSFLSLCISDSVNLYEPQKKVKSGSEPFVFPNVPGDIKLTRDQMAVIFTQNEENELTRSVKKWREAELKSYGFIVNSFYELEAAYVDHYRNVIGRKVWHVGPVSLCNRAIEDKLDRGKKPSVDEQKCLSWLDSKQPKSVVYICFGTAVDFNTAQLTEIAFAIEATGQHFIWVVKKEKSNNEEDWLPEGFEERTEGKGLMIRGWAPQVLILDHEAVGAFVTHCGWNSTLECVSAGLPMVTWPVFAEQ…
GHUGT71-5	MAMDKYEVVFISTPLIGNLVPTVEFAHHLTRHDPRFSATILIITVHERPIVNLYTQSLATAASHSQSHVNFIHLPTVQPPTPDQYQSSLGYTSLFIDKHKPHVKHAISTLASTTSVAAFFVDMFTTSMIDVAQDLGIPCYLFFASPASFLGFMLHLPALATQLAADFVDSHSGLIAPKDSAIELIVPTFSKSLPPSVLPSSVLKRNKDGYFWYLEHARRYTETMGIVVNTFLELEPHAIESLSISGLPPVYPVGPILDHAGASQWHPDGAQLHDSIMEWLDQQPPSSVVFLCFGSMGSLEGPQLREIAIGLERSGYRFLWSIREPPKGKLDLPGEYTNVEAVLPAGFLDRTAGLGLACGWVQQVRVLSHQAIGGFVSHCGWNSILESVWYGVPIATWPV…
GHUGT71-6	MAMDKYEAVFISTPSIGNLVPTVEFSHHLTRHDPRFSATLLIITVPERTIVNLYTQSLATAISHSHSHVNFIHLPTIQPPTPDQYQSSLGYTSLLIDKHKPHAKHAISTLISTTSVAALFVDMFTTSMIDVAQDLGIPCYLFFASSASFLGFMLHLPALDTQLAVDFVDSDSHSGFIVPKDSAVELIVPTFSKPLPPSMLPSHVLKRNKDGYFCFLENACRYTETIGIVVNTFLELEPHAIESLSISGLPPVYPVGPILDHAGASRWHPDGAQQQDSIMEWLDQQPPSSVVFLCFGSMGSLEGPQLREIAIGLERSGYRFLWSIREPPKGKLDLPGEYTNVEAALPAGFLDRTAGLGIVCGWVQQVRVLSHQAIGGFVSHYGWNSILESVWHGVPIATW…
GHUGT72-16	METTKSHIALLASPGMGHLIPVLELAKHLVSHQSFKVTVFVVATDHASLANTHLLQSPADSGDLLDIVLLPFIDVSDIGGPSVSFIATIVTTVLRSMPFLRSEISKMEFRPTALVVDLFGTDALEIADEYNMLKFVFIASNAWFLAVMLCTPEIDRKEIDEHVKNHELEPTTLKALRETKKVPIYPIGPLVRPIEKSVFGNEILAWLNKQPKQSVIYVSFGSGGTLSAQQVKELAWGLELSQQRFVWVLRPPTENDAAGTFLALGNGSDATLDYLPDGFPARTQDRGLLVPMWAPQVEVLSHPSIGGFLTHCGWNSTMESIVNGVPMIAWPLYAEQKMNASMLTEDIGASIRVMAVESDAAVGREEIRSVVRKILVDRQGRNIRSRIKELKDNAANALA…
GHUGT72-11	MPNNAQPHVALLASPGMGHLIPIIELGKRMVSHHEFHVTIFFVASDHASITSLLKSPTPHNLDIVALPFVDISGLIEPNTHLVTKLLVIMRESLPSLRSLIAAMKIRPTALIVDLFGADAFEIAQEFGMLKYVFVTTNAWFLAVIFHSSSLDKQVILEGHVKGQKPLKIPGCKSLFFKDTLESLHDIDSVDESEFIGTKMTKSNGILINTWQDLESSTIEALRDNNYLGGLIKVPIYPIGPLVRQEGKQVLDKQVKQWLDKQPIESVIYVSFGSGGTLSAKQMTEFAWGLEQSQRKFIWVVRPPSNNALGSYFTIGKTDGDGTPDYLPQGFFTRTKDIGLVIPMWAPQAQILSHPSVGGFLSHCGWNSTLESITNGVPMIAWPLYAEQKMNAAMLTEDF…
GHUGT72-12	MLALVFVSDMESEMETHVVLLSSPGLGHLTPVLELAKRLATLSNSKVTIFVVPSLSAAESLVIQSFMSLNLCRIILLPPPDISHLVHADAAVVTRIAVIMREIKPAFSSAVSALSVPPTLFIVDLFGYESMDFADQFKIPKFVYIPSHAGFLALTLYLPVLDEVVKGEYVDEKDALFIPGCRPLQLEDVVDPMLCRSDQQYLEYLNMGIKIPMADGILLNTWEELEPATLAALRNDKLWGGISKAPIYPVGPTVTTPNRPIDSNKSEMFLWLDKQPSESVLYISFGSGGILTKEQMRELALGLQLSQQRFIWVVRTPVVAKSCDGSFFTVGNDCNDERLASYLPEGFLDWSNNMGLIISDWAPQVEILRHQSVGGFLSHCGWNSTLESITHGVPLIAWP…
GHUGT91-1	MATTRLHMVMVPWSAFGHLIPFFQLALQLAKAGIKVSFISTPGNIKRLPNVPSNIATLLDLLVFPLPNLDDEQQLPEGCEATVDIPFEKIQYLKIAYDLLRQPVKQFVIDQKPDWILIDVIPHWMVEIAQEQHIPLINFSVFSASVYSFFVNQTLTRSSPESLMSPPEWFGFSSPLRYPKSLATAMHEGFHGENASGISDADRVHKILQASKAVAFRTCPEYEAEYLNAFEKITGNGSKPVFPIGLLLPEKPQGRQTGEIFRWLDVQKPNSVVFVGFGSECKLSKEQTHEIAYGVELSGLRFLWALRKPHWAFNELDALPCGFQERTRGRGMVCIGWAPQLEILGHSSIGGSLCHAGWGSIIETLQFGHSLVVLPFVIDQPLNARLLVDKGLGVEIERS…
GHUGT72-6	MATQTPHIIIHPSPGMGHLIPLIEFSKRLVHHHSFTITVVIPTDGSSTTLQKSTLDSLPTSIDYVFLPPVDFTDLPEDTKMETLVCLTMLRSLPSFKNTMASLVSTKKLVALVVDLFGTDVFDVAKEFNVSPYIYFPSTAMLLSLFLYLPELDRTVSCEYRDLPEPVRIPGCIPVNGKDLLDPVQDRKNEAYKLVLQHAKRYRLADGIIVNSFMDMERGAIKALLDRTEPDKPPVYPVGPLVNMGDGSGSDSDCLKWLDDQPDGSVLFVSFGSGGTLSSNQLNELARGLELSEQRFLWVVRSPNDKAANANYFTVQSQNNPFDFLPKGFLERTKGRGLVVPSWAPQARVLSHRSTGGFLTHCGWNSTLESVVKGLPLIAWPLYAEQKMNAVMLTEDINV…
GHUGT89-4	MSTTVNNCHILLFPYPAQGHMLPLLHLAHRLSLHGLTITIVITHKNLPYLSSLLSSHPSSITPLILPFPSHPSIPPGVENVKDLGHSGNLPMLTSLSKLHDPLLHWFNSHPDPPVAIISDFFLGWTLHLAHQLNIPRLVFFPSGAFLAAIDDYVWNNVEQLKTLDQVELSALPGSHVFKSHHLPSLFRLYKKSDPDWEFVKDLKLANTKSWGCVFNSFEAFEGEYMDYLKKKLSHDRIFGVGPLNLPGPGNLGSGSDLNEGLLTWLDGCPKASVVYVCFGSQKLLKREQMEALALGLEKSGTRFVWVVKTGSTQEREDGFGNVPDGFEERVAGRGLVIREWAPQVSILSHEAAGVFLSHCGWNSVLEGIVGGVVILAWPMEADQFVNARLLVEDMGVGV…
GHUGT72-7	MNRKPHVAVLPNLGLGHLIPQLEFAKRLVVHHGIHVSLLLITTNEPSPAQDQLLSSSHLPPDLHIVPLPPVEVDKKIINDGDVLVLTRLCVITDHSLRSLKSVLIALGKPNALVTDIFATQAFDVCKELLIPTYVYVTTSAAFSAFMLYLPKLDSDVNCEFIDLPESIQVPGCSPIRTHDLLDQARNRKIDEYKWLLHHFSRLPLASGIFVNSWKDLEPVSIKSIKENPFFKQIPTPPIHPIGPIIKQEETLSVVDVECLKWLDKQPPDSVIFVTFGSGGTLSFEQQTELAWGLELSQQRFIWVVRKPTDSTGAGTFFNAGETNENDPKVYLPEGFLDRTQGVGFVVSSWAPQVTILGHHSTGGFLSHCGWNSVLESIVHGVPLVTWPLYAEQRMNSTM…
GHUGT83-9	MAVRRGHVIVIPHAAQGHLAPLMKLSLQIAAHGVKVTLVNTEFIHEKVMASLPAKALEEDQRPPISLVSIPDGLEADDDRRDYVKMTESMRRVMPGHFMKLIENINSRSNGDEKISCVLADTAAGWALEVAEKMGIKRAAVLLSGPASMVLALHVPKLVEAGILDSDGTLKTDEPITLSEDIPSWSRSELSWSCSDDPVMQKLLFAYVSTAAKTFKFAEQILCNSFYELDPSAMKLIPKALPIGPFSTTNHFETFAGNLWPEDSTCLTWLDKQTPGSVIYVALGSTTMLSPNQVGELALGLELTTLPFLWVVRSNMTDGSTAEFPKGFMERVADRAKLVQWAPQEKVLAHPSVSCFLSHCGWNSTMEGLTIGVPFLCWPYFADQFHNRTYICDVWKIGL…
GHUGT83-10	MEKQQRVLVVSFPAQGHVSPLLKLSIQIAAHGIKVTFVTTEVEDGAFMEPLPEEQSSITLISTPHCVDEDVRNDALKTVETIESIRRVIPVYLEDLIAKINQSDDEEKISCVIADRYISWGGIGTHIPQLLQHEIINNDVYELDSSVSKLIPNALPIGPLLAGKTWPQDSTCLAWLNRQPAASVIYVAFGSSTMASAKQVEELALGLELSGHPFLWVVRPNFMDGSTVKFPDRFKDRVSGKGKIIEWTPQEAVLAHPSVLCFVSHCRWNSTVEGLTMGVPFLCWPYIADQFSNKNYICNVLKTGLELMKGENGITTRREISSKINTLISSDVINSKALHVKEIV
GHUGT83-11	MKRQPHALVIPYPAQGHVAPLMKLALQIASHGVQVTFANTESTHAKIKASLPENVEEAHLISFVSLPDGMEPDDDRTDWVKLNDSIHRTMPGYLEDFILKVNGSNANQKFTCVVADTSVGWALELAKKAGLQAVAVWPAGGPCLALALHLPQLLEAGIIDTDGTVLKDEAISVSKDVPAWTSTEIGWGFPDPVFQKLFFGFYTIFPQYYKFHDWFLCNSIYELDSAALQLVPNVLPIGPLLASNHLATFAGNLWPQDSTCLQWLDNQASGSVIYVAFGSSTTVDSQQLHELAFGLELTGQPFLWVIRSDLMNDGSLAKLPEGFINRVSNRAKFVEWAPQEEVLAHPSVACFMSHCGWNSTMEGLTMGVPFLCWPYLADQFCNRNYICDVWRIGLGLRKD…
GHUGT88-3	MYTLCLLHFSLSPMEEAIVIYPASMLTHLAPMVEFAKLLLTQHPSLSIHILIATLPSQPSSTVPSPVPPSITFHYLPTFDLLPTSTDLDPLFFDVIRLRNPDVRRTLLTISNNYTLNAIIVDFFCTSAAFEVASDLNLPAYSFLPTALGAAACLLYLPTLCNKFTQSFQHLNVLLDIPGAPPIPSADMPPTTFKGNKLYDVFLDIATNLPRSTGIIVDTFEYLEPKSFKEINDGLCLPDYPTPPLYCIGPLIVNTTVDGDGVPQCIKWLDSQPSKSVVFLCFGSLGSFSVQQLKEIAVGLERSGQRFLWIVRNPPLENQSLNIDTKVDPDLKSLLPPGFLERTKEKGLVVKSWAPQLAVLNHDSVGGFVTHCGWNSVLESVCAGVPMLAWPLYAEQRFN…
GHUGT88-4	MAEAIVIYPAPLLTHQTPMVEFAKLLLTHHPSLSIHILIATTLPFQPPSSAVPPNITCHYLPAVDLPPPSTHPLSLLFNVIRLNNPDFRRALLTISNNYTLNAVIFDFFCTRYAFEVVSDLNIPAYCFCTVAAGSLASLLYLPTLHNKFTQNFQDLNVLVDIPAVPPIPSSDMPSPVLKRNEWYEIFLNNSTCLPHLAGIIVNTFECLESKAIKAIRDGLCVPEYSTPPVYCIGPSIAYSTAHGGDVPHCLKWLDSQPSKSVVFLCFGSSGSFSIQQIKEIAVGLESSGQRFLWVVKNPPLEDQSLDPDLNSLLPQGFLERTKERGLVVKSWAPQAAVLNHDSVGGFITHCGWNSVLESVRAGVPMLAWPLYAEQRLNRVLMVEEMKIALPMVESETGF…
GHUGT91-10	MDRTEKLHIAMFPWLAYGHTMPFLQVSKFLAQKGHRISYISTPKNINRLPKLPPHLSSNLSFVEFSLPHVHGLPPGVESTSEVPIDKVPYLKRAYDKLRGPLTDFLKNSNVNWIIHDFAPYWLPGIAAPLGVNLVFFSIFNASMFAFLGPPSALQGDRRKRPEDFTVVPEWIDYPCNNIAFKLHEMVNHQQCMDDDMSDFQRMGRLIQGCQFVTMRTCFEFERDAIKLLIKLYQKPVVPVGLLPPLLSLPSNEDNKWEAIKSWLDSQGEKSVLYIALGSEVNLSEESMHQLAFGIEKSNLPFIWVVRNRPVGEGQMNDIIPPGFEKRVSNRGLVLRDWAPQLQILAHSSVGGFLTHCGWSSIIEALKYGRALILFSGASSDQGLNARLLHGKKVGLEIE…
GHUGT73-8	MGREIHMFFLPFLAHGHLIPTLDMAKLFASRGVKTTIVTTPVNASFFSNTIERNKESGIHIGVEVIKFPAVEVGLPEGCESADLIPTRLVFELMPKFWKAVLMLQEPFEKLLQECKPDCMVVGVFFPWATDVANKFGIPRLVFHGTSYFSLCATECMRLYEPHKKVQSDSEPFVVPNLPGDIELTKNQLPDSVKQEDENELSKMIKATREAELKSYGVVVNSFYALEGTYADYYRNVLGKKAWHVGPVSLCNRTTIDKLERGKKSTIDEHECLKWLDSKESNSVLYICFGSMASFTSAQLKEIAMALEVSEVQFIWVVRKPKNNEEDEDWLPEGFEKRMEGKGLIIRGWAPQVLILDHEAVGGFVTHCGWNSTLEGVCAGVPMVTWPIFAEQFYNEKLV…
GHUGT73-9	MRREIHMFFLPFLAHGHLIPVVDMAKMFASRGVKTTIVTTPVNALLFSNTIARSKESGIHIGVELLNFPAVDVGLPEGCENDDLIPTSQDGNLEMITKFFQASLMLQQPFEKLLQERKPDCLVADTFFHWATDAANKFGIPRLVFHGISYFSLCASECMSLYKPYKKVQSDSQPFVVPNLPGDIKLTRNQVPDYVKQDAETNSTKLLKAIKEAELKSYGVFVNSFYELEATYADYYRNVLGKKSWHVGRVSLCNRKNIDKVERGNKSVIDEQECLEWLESKEPNSVLYICFGSRTNFTSSQLKEIAMALEASELQFIWVVRKQKNNEEEDDWLPEGFEKRMEWKGLIIRGWAPQVLILDHEAVGGFVTHCGWNSTLEGVCAGVPMVTWPAFAEQFYNEK…
GHUGT73-10	MDSKPDPLHILFFPHLAHGHMIPTIDMARVFARQGVKATILTTHLNASFFSKVIERDRELGFDIDIVMIKFPSMEADLPEGIENISSITSQEMGYRLFKAVRLLQQPLQQVLEDCHPNCLVADGMFSWATEVARKVGIPRLVFYGTSYLACCVLDSFLRYEPLKNVTSDDQLFEVPGIPDKIMMTGLQQAAELRDSRSNNETTVVLHKLLEAEITSSGVIMNSFQELEPAYVQHCRKTLGRKTWHIGPLSLCNNDIEDKLERGNANAVSTHRVECLRWLDTKKPNSVLYICFGSVSWISPTQLNELAKGIEASGVDFIWVVRKTNKDEEEEEDKEEWLPKGFEERMKGKGLIIRGWAPQLLILDHEAIGGFMTHCGWNSILESITAGVPMVTWPLSNEQ…
GHUGT85-12	MAPISLPNKPHAVCIPYPAQGHVNPMLKVAKLLHFKGFHITFVNTEYNHKRLLKSRGPHALDGLPDFRFGTIPDGLPPPDIDATQDIPALSDSTSKHCLAPFRRLLVKLNATSGVPPVTCIVADGCMSFTLKAAKELGIPGVLFWTPSACGFLAYCHYRRLIDEGFTPLKDESYMTNGYLDTVIDWIPGMKNIRIRDLPSFVRTTNPDDIMLNFLATEGDRAAKASAIIVNTFDELEHDVVKALSSIFPKFYTIGPLHLLLNHIPPSSPLSSMGSNLWKEEPQCLQWLDLKEPKSVVYVNFGSITVMTANQMVEFAWGLANSKKPFLWIIRPDLVRGDSAILPLEFIEETKDRCFMVSWCPQEEVLNHSAVAGFLTHSGWNSTVESISSGVAMVSWPFF…
GHUGT85-13	MAPISLPNNPHAVCIPYPAQGHVNPMLKVAKLLHFKGFHITFVNTEYNHKRLLKSRGPHALDGLPDFRFETIPDGLPPPDIDATQDIPALSDSTSKHCLAPFRRLLVELNANSGVPPVTCIVADGSMSFTLEAAKELGIPSVLLWTPSACGFLAYCHYRRLIDEGFTPLKDESYMTNGYLDTVIDWIPGMKNIRIRDLPSFVRTTDPDDIMLNFFATECDRAAKASAIIVNTFDELEHDVVKALSSIFPKFYTIGPLHLLLNHIPPSSPLSSMGSNLWKEEPRCFQWLDLKEPKSVVYVNFGSITVMTANQMVEFAWGLANSKKPFLWIIRPDLVRGDSAILPPEFIEETKDRCFMASWCPQEEVLNHSAVAGFLTHSGWNSTVESISSGVAMVSWPFF…
GHUGT708-3	MSSSDGNLHVALLPSSGMGHLLPYLRLAASLIHHQWSLTLITTHPIVSSAESQLISTFLSAFPQITQKKFHTIPLDPVAANITDPFQLQWETIRQSAHLLSPLISSSSPPLSFIITDVTLMSSVISVTAKLCLPNYILFTSSARMLSLFSCFPSIPSSIPKESLPPILLDSNSSFTKNFSDDSGSLKHFNGVLINSFEELEKEPLEMLASGNLTKGLPPVFPLGPFLPLEVERISLFAPLKWLENQEESSVVYVSFGSRTAMSKEQIRELGYGLVLSGRKFLWVVKSKVVDKEEEEGLDEILGHRLMKKIENNGLVVKEWVDQWQILSQKAVGGFISHCGWNSVVEAAWHGIPVLGWPQQGDQMINAEVIEAGGWGLCMKSWGWGSNHLVKGVEIGDKI…
GHUGT73-12	MIVTIITTPQNAARFKATLDRAVESGLFIRLLELQFPCAEFGLPEGCESFDMLPSFSLALNFYQDADALETPVKKLFPELTPSPTCILSDVLFPFTLDIANQFQIPRIVFHGVCCFRLVCLHNLRISNVLDHVSSETEYFVVPNAPHKVEFTKCQITQVMAEKLKQFSEERKKADLESYGIIVNSFEEMEPEYVKEYKKTREDKIWCIGLVSLCNKDAIDKTQRGNKASVDEQQFLGWLDSQKPGTVIYVCLGSISNLTPSQLIQLSLGLEASNRPFIWVIRGSDASNNVDTWISEDGFEERTKGRGFVILGWASQVLILSHQAIGGFLTHCGWNSTIEGISAGVPLITWPLFADQFANEKLAVQIVEIGVRVGVKEPMRWGEEEKIGVLVKKEYVKEA…
GHUGT71-10	MKNVELIFVPQTSKGHLIPILEFAKRLVDHDNRILITIVLVKSPFDSFANAYIESIKASRPDRFKFINVPLIVDHHRQSFEDHVIDLMETHLPLLKTVVTDISSSKSSLNSTTFTGFVFDLLFVPLVDVAHEFNIPSYIFLAANAGFLSLLFHLTTRHGETRDIPEFKRSNLDELISGFINPVPSSVLPSDLFDKDNGYPAYMMIAQKFKAAKGIMVNTFEELEPYAFSNFSNGRNPPVYSVGPVLDINCRPHTESNLAQHKKVMKWLDEQPQSSVIFLCFGSFGRFLAPQVKEIALGLEQSGYRFLWSLCMQSLSTPQPSQNDALGGVRYNEDMFPEGFTERIQGKGMMIYGWAPQVEILAHEAIGAFVSHCGWNSILESLWFGVPMVTWPMYAEQKM…
GHUGT87-5	MDSTNIRTTRVCHVVAMPFPGRGHINPMMNLCKLLASRKKDILITFVVTEEWLGYIGSDPKPHNILFETIPNVIPPERLKAANFPGFYDAVMTKMEAPFEQLLDRLELPVAAIIGDIEVRWSTGVGNRRNIPVALFWTMSASVFSMFHHFDLHIKQSHAKIDLIVEQVESIAGMSLSNVEELRTIFHRDDPRVLELALDCISRVPQAQYLLFSSVNEFEPQAFDSLRAIYNFAVYPIGPAIPYLELGESSCETKSYLQWLDSQQTGSVLYISLGSFLSVSNTQMDEIVAGLQISGVRYLWVARGEASRLKDRCGDMGLVVPWCDQLKVLCHPSVGGFWTHCGWNSILEAVFAGVPMLTFPLFLDQDTNSRQIVKDWGNGWRVNDAVKAEKLVTKENIAE…
GHUGT87-2	MSSTSSAKRAVCHIVAMPYPGRGHINPLMNLSNELASKSDNILITFVVTEEWLSFIGSERKAGKIRFRCIPNVVPSELVRASDMIGFLEAVWTKMEAPFEQLLDELELPPTLIIADTHLFWAVSVGNRRNIPVASFWPMSTTMFSVFHHFHLFQEKGHFPVDLLDNENEQVEYIPGVSSTRLLDLPGFNGGIYPLILKQILGCVSWAGKGNYLLLPSIYALESQTIDALKAELSLSIYTVGPSIPYLDLSPGDKGDCLQWLDRQPSNSVLYVSMGSFLSVSNVQMEEITAGLQDSGVRFLLVAREGSWKLKHGYGGEGLVVPWCDQLRVLCHPSIGGFWSHCGWNSVKEGIFAGTPFLTFPLFADQNLNSKLIVEDWKIGWRIKKHQFTTRGEISSLVT…

## Sheet: GB
Names	Amino acid sequences
GBUGT79-12	MAETDSSEFRILMFPWFALGHITPYLHLANKLAQKGYRITFATPQKAINQLQHLNLFPDFISFHVITVPSVNGLPPGAETASDVPIFLSHFLAIALDLTRDQLESLVTSIKPKFIIYDAAYWIPEVAKPLGIKTINFNVVSAASIAIVLVPARNVPTDRPITMEELATPPPGYPSTSIVLRGTELETLLFVTNPFGAEMTFYERITLSMKNCDVISVRTCYEVEGKLCDYISSQYQKQVLLTGPVLPEDSKSSLDERWGNWLAGFEPGSVVFCAFGSQLTLEMAQFRELVLAFELTGLPFFIALKPPLGAETVEEALPEGFKERVKGRGVVYGGWVQQPLVLAHPSVGCFVSHCGFGSMWESLLSDCQIVLVPHLADQILNTRLLADEMKVAVEVKKEE…
GBUGT73-27	MGSQTQQPHFVLFPSMAQGHLIPMVDIGRLLAQRNVIVTIVTTPHNASRVQKTIDRAVESGLAIRLVQLRFPGKEAGLPDGVENIDMISSMEDLFKFFTAANSTDKAVQELFEKLTPRPICIISDMFLHYTLKIATKFQVPRISFHGICCFCYLCVHNLKSSKILDNITSDYECFKVPGLAEKVEFTKPQLPLNLDESWKDIFDTTTKADEASYGVVINSFEELESPYVKEYRKITKAWCIGPVSLSHKNELEKAERGEKASINEQQCLKWLDSQEPNSVIYACLGSMSTMKSPELIELGLGLEASNKPFIWILRGNNSASNQVMKWIEEDGFEERIKGRGFVVVGWAPQVLILSHPAIGGFLTHCGWNSTIEGISAGVPLLTLPLFADQFTNERLVVQ…
GBUGT94-1	MDTKQKRIRVLMFPWLAHGHISSFLELAKKLMNQNLYIYFCSTATNLDSIKPKISPNHSLSIQFIEFKLPLLPELPSYHDTTKGLPTHLLNALFKAVEMSGDGFATILKTHNPDLLIYDLHQPWAPTLASSLNIPAIFFYTASAAGPFFAFHAWKKLKREEFPSPEFYINDYFMPTKSSRNEFGRTPPDSSPLVRDAIEEHHENEKEILEWLTKKRKASTVFVSFESEYYLSNKEREAIAEGLELIEVNFIWVLRFPVGDKDKPKLEEALPEGYLERIGERGLMVEDWAPQAKILQHSSIGGFVSHCGWSSVMESLKFGVPIIAMPMRMHIDQPWNARLVQDVGVGVEVKRGKDGSIEREEIVKVIKQVVGEKDGENIRNKAREMSNNIKIKRDEEMDE…
GBUGTZOG-1	MTNQENSVIVVMVPFPAQGHLNQLLHLSRIILSYGIPVHYVGTSTHNRQAKVRVHGWDPVAVASFHFHDCQVPPFASPPPNPNAAIKFPSHLQPCFDACHHLRKPVTELLRMLSLQAKKVVIIHDSMMGSVVQDVGSIPSTESYAFHTVSAFSLFFYLWESAGKPQVNAEMLGENDVPSLEGCFTEDFLEFIALQHRYLNVTSGSIYNTSEVIEGTYVELLRQHMKEKQHWALGPFNPLKVPEKNSCGSRHYCLEWLDKQAMNSVLYVSFGTTTTMGDEQIQELAIGLRRSNQKFIWVLRDADTGDVFNGEVRRPELPMGYQDSVKDKGLVVRDWAPQLEILAHPAIGGFVSHCGWNSCMESITMGVPIGAWPAHSDQPRNAVLITKLLKLGITIKDWA…
GBUGT74-9	MEKKANNRVHVLVIPYPSQGHINPMLQFSKRLSSKGLKATFATTVFISETMKPEVLNSDIDFDTISDGCDKGGFFEVGSVDDYLVRLQTVGSKTLTELIIKHKNSPRPIDCILYDAFLPWVLDVAQQFGLVGIAFFTQACAVNYIYYYAHNGLLSLPISSSMTPIGIPGLPLLDLRDMPSFIYVAGSYPSYFELVLNQFSNTDKADFIVVNTFYKLEQEVVDSMSKVMTQPLLTIGPTIPSMYLDKRLENDKDYDLNLFKLDSTSTCWLTTKPPCSVVYVSFGSMANLTIDQMKELARGLKQTGFHFLWVVRPSELPKVPHCFIEEMGDKALIVTWIPQTEVLANEAIGCFFTHCGWNSTIEALCLGVPMVAMPQWTDQTTDAKLVEDVWKVGVRVNVR…
GBUGT92-1	MGSSNDYIHIVMVPFMAHGHLIPFLALAKQIHHQTGFNIAIANTPLNIQYLRSTLRGNPIPSIHFLELQFNSSDHGLPPNTENTENLSLDLIDNEEFNVPGFPDRCKFHVSQLHEFLRKADGTDLWSKFMQPQILSSFKSFGWLCNTVEEIEPFGLDLLRKYIKSPVWSIGPLLPKSWLINSSAPASVRQHAGKEPGTSPEKCVQWLDMHSDDSVLYISFGSQNTISPSQMMELATGLEKAGKPFVWVIRPPLGFDLKAEFKPEWLPEGFEDRMSRNNQGLLVKNWAPQLEILSHRSTGAFLSHCGWNSTMESLSQGVKIIGWPLAAEQAYNSKMLVEEMGVAVELTRGVRSSISSDKVKEVIEMVMGKEGKGRDMKRKAQEIAEHIMAAVKDEGNEKG…
GBUGT75-1	MSQPHFLLVTYPAQGHINPSLQFAKHLIRIGVRVTFITCISAGRRMTKVPTAQDLTFLTFSDGYDDGFQPGYDVDHYLSELRRRGKEAISEFITSSENEGKPVTCIVYTLFIHWATEVARKHHIPTALLWIQPATVFDIYYFYFNGYESTIKAQADETNPKRSIKLPGLPLLATRDLPSFVTSSNVYCWALSLLQEQMDVLADESNPKILVNTFDALEHEALNAIGNFNMLGIGPLIPSSFLNSNDSLDNSLRTDLFESDSKDYLQWLDSKPKSAVVYVSFGSIAVLTKQQVEEIARALISSRRPFLWVLRNRKDGGYEEIEEDKLTCREELEQFGMVVPWCSQVEVLSHPSLGCFVTHCGWNSTLESMLAGLPVVAFPQWTDQGTNAKLIEDVWGNAV…
GBUGT72-7	MVQSNQKPHLVLLSAPAHLQPVIELGKRIVTCQDVKVTIIVASFVQSAPAESRMVQAALATKLFDVIHLPPADICNLVEPGDKGITSLSAAMHVVKPDFQAAILGLETPPTALVVHVFAIECLGIADELKIPKYVFVSTNAWFLATIVYTPVLDKEVEGEYADKKEPFALPGCSSIRAEDLPDPMLLRTKANYREFLKIGIEIPKADGILVNAWEELQPKTLASLRDGNLLGGVVKAPIFPVGPINSEGSSALKSELFDWLDKQTTDSVLYISFGSMGGLSLEQMLELALGLELSQQRFIWVVRPPIEKSGSGSVPKFGNIGDDMSSYLPEGFISRTRDRGVIVPQWAPQVEILSHPSCGGFFTHCGWNSAIECITNGLPMIAWPLYAEQMMNATLLTE…
GBUGT71-7	MVMKAELVFIPMPRLGHFVSMAQLAKLLLDLHPNLSITVLIMKLIPDAELDAHVHSLTATRIKFIHLPSPETHKDLSPANFITNLVQTHVPLVKQAATNIVHYSTSVLDSPRFAGFVLDMFFLLSLIWDSDTEFTIPSYLNPVSSKLFPTVMLKPESLPMMNTLARGLRKAKGIMINTFWELESHAISSLSEGSAPPVYPVGPILNLESESEGARGASKGSFKGDQVKEIACALEQSGHRFLWSLRQPPDPSKDPMASPTDYDDGSEVLPEGFLDRTHGIGKIIGWAPQLAILGHPAIGWFVSHCGWNSTLESIWFGVPIAAWPIYAEQQLNAFKSVRELGLAVEIKMDYRRDGIGSDEIEIVSAKTIEKGIRSMMEEGSDVRKRVKEMSEKSRKALMN…
GBUGT88-1	MVELGKLLLSHQPSLSIHILIATPPYQAESTAPYIAAVSSTIPSIVFHKLPKVTLLPSTDVTHHEFLTFEVLRLSNPNVHETLLSISKDYKVHAFTMDFFCTVAFKVAVDLSIPPYFFYTSGVATLSSFFYLQTLHNNTTKSFKELNLLLNIPGVPPVPSADMPKPVLGRNDQVYHIFINNSMYLPKSAGIIINSFESLEPRAIKAIRDGLCVPDGPTPPLYCIGPLIADVDRRSGARSNAAGEGAPNDCLMWLDKQPSKSVVFLCFGSLGLFSAQQLQEIAEGLERSEQRFLWVVRNPPSENLSVAIKEQSEPDLNALLPMGFLERTKERGKVVKSWAPQVTVLNHDSIGGFVTHCGWNSVLESVCAGVPMVAWPLYAEQRFNRVLLVEEMKIALPMV…
GBUGT75-2	MADQQQQPPQVLLVTFASQGHINPSLQFANKLINSGVHVTLMSVSSMIHQFNKASPVHGLSYAYYSDGYDHAFQLSGDTNHYLSETKRHGTQCLREFLADQGTRFTSIVYCTLLPWVATVAREFHIPATLLWFQPASLLNICYHYFKGYDEIITKNIDDPTFTVQMPGLPPLSRHDLPSFFIPSNPQAMPLLTMKEHVQVLDQETNPRVLVNTFDLLETEAIKAADKWYSMVGIGPLMPNLAETSMGGDLFKVTKEHKEMEWLNTKPETSVIYVAFGSLSTLAKPQMELLAKGLLETGRPFLWVIRESTDEQEKDSLSRLNELKKIGMIVPWCSQVQVLSHPSIGCFLTHSGWNSTFESLVSGVPMVTFPQWVDQGTNSKLVQDVWKTGVRLRQNEDGM…
GBUGT78-1	MLTPNLVYSNYQCTAPPLPTWTGLWLYNNTVSCPYPSKLNLSRAAVMSKLVDTHVAVLAFPHGTHAAPLLAIINRLASASPKTLFSFFGTAQSNNSIFFSASQLTPPNVKAYNVDDGVPEGYVFVGKPQEDIELFMEAAPQNLRKAMELAVEETGRKVSCLVADAFFWFAKEIAVENGVPWVSFWTAGACSLSSHVYTDLIREKFGVGGIVGREDETLNFIPGMSKVRIRDLPEGIVFGNLESFFSRMLHRMGQVLPEATAVFLNSCEELDPDRTTDLKSKFKQYLNVGPFILATPPPSVPDPYGCLTWLDKQKAATVVYISFGSVVTPPPNELVALAEAVEASQVPFIWSLRDKSKVHLPNGFLERANGMVVPWAPQRDVLAHGAVGVFITHGGWNSL…
GBUGT85-1	MGSVESIKPHAVCVPYPAQGHVTPMMQLAKLLHSMGFFITFVNTEFNHRRYIRSKGSDFVEGLPDFQFETIPDGLPLSDRDATQDIPALCDSTRKNCLEPFLELLTKLNSSRQVPTVTCIVSDGVMSFAIKAAEVLGIPEVQFWTASACSFMGYLQFSELLKRGIFPFPNETFLTDGTLDKPIDWVPGMSNIRFRDLPSCFRANNPNDIMFDFLGSEAQNCLKAPAIIFNTFDELEHEVLEAIAVKFPRIYTIGPLRLLARHMLEEPSKSMNSSLWKEDTYCIEWLNKRELNSVVYVNYGSITVMSEKHLKEFAWGLANSKHPFLWIVRSDIVMGDSAILEDEFLEEIKDRGLITSWCNQYEVLSHPSVGVFLTHCGWNSTLEAISGGLPVICWPLFAD…
GBUGT85-14	MGSLETNKPHIVIVPFPAQGHVNPMMLLAKLLHSRGFFITFVNTEFNHRRLIRSKGPDFVKGLPDFQFKTIPEGLPSSDRNATQDLRVLCDSIRKHCLAPFVELLAKLNSSPQVPTVTCIISDGLMSFAIKAAEQLGIPEVQFWTASACSFMGYLHFSELVKRGIIPFQSETFLNEPIDWVPGMSNIRLRDFPSFVKANDPNDILFDYFGSEAQNCLKASAIIFNAFEDFEHEVFEAIAAKFPQIYTIGPLHLLARHLHVDPSKSMNSSLWKEDTSCIEWLNKREPNSVVYVNYGSITVMSEKHLKEFAWGLANSKHPFLWIVRPDVVMGDSAILDLEFLKEIKERGLIISWCNQYEVLSHPSVGVFLTHCGWNSTVETISGGVPVICWPFFADQQTNC…
GBUGT72-13	MFNEFLSNCMSFFFLVPVYIMAKLELWFSSSSFSFKILWVIMQTGKVHVALVASPGMGHLIPVLELGKRLVSHHGFSVTIFVVTMDASLSRSQLLRVSEIKDDFLEIVLLPAVDISARVDKTIGILRQMAMVVHEALPSLRSAILAMEVQPIALIVDMFATEAFVVAEEFMMLKYVFVTTNAWFLALTVHGPNLDKEVDRDDHINNQKPIHIPGCEPVRFVDCYEQFLRRNKVYFRMGTEISTANGILVNTFYDLEPRTLAALHDTRKVGLAPKAPVYPIGPLVRPVELSLRGEVLNWPDMQPKESVLYVSFGSGGTLSAKQTIELAWGLENSQQRFIWVVRPPVENDSAATVFKSNGVCNDFLDYFPEGFLNRTCKNGLVVPKWAPQTEILSHPSIGG…
GBUGT74-10	MQNQRRHAHVLVVTYPAQGHINPLIQFAKRLTSKGVKTTVATTLYTVKSINVSSTIAIEPISDGFDEGGFNQAPTLQAYLESFKAAGSKTLTELIMKLNNSGTPVCCVAYDLMLPWALDVAKDFGISAAMMLTNSASVCSLYWHINQGGLNLLAKQETLAAPPMPGLPSLDVSDLPSFLAQPTSQSAYLALILDIFGICEENDWVFCNSFEELESELVEALMAKWPVVMIGPMVPSFYLDSRIEGDTSYGASLWNYDNDQCLKWLDSMPLKSVVYVSFGSMASISNEQFQEIAWGLKASNMPFLWVAKELKDNQLLELIDSIGEMGLVVKWCNQLEVLAHQAVGCFVTHCGWNSTLEGLSLGVPMVCVPQWSDQPTNAKFLAHVWKVGVRAKQDQGIVT…
GBUGT86-1	MADESSQKSHAIFIPYPLQGHVIPSVNLAIKLASKGFTITFINTHAVHHQTAKAHPDIGSDIFAKVRESGLDIRYATVSDGLPVEFDRSLNHDQFMASLLHEFSAHVDEVVSRIVGSGEKVHCLIADTFFVWPSKIAKKFGLLYVSYWTEPALVFTLYYHLDLLRENGHFGQKECQEDTIKYIPGVEAVEPRDMMSYLQDTDTTSVCHQIIFNAFQDAKNADFVLCNTVQDLELGTISALHAKVPFYAIGPIFPPGFTKSNVATSLWSESDCSQWLDKKPHGSVLYASFGSYAHVKKSELIEIAKGLALSKVSFLWVLRPDIVSSDDTDPLPVGFKEEVKDRSMIIPWCCQNAVLAHPATGGFLTHCGWNSILESTWCGVPLLCFPLLTDQFTNRKLVV…
GBUGT71-10	MGHLASTVEFAKRLICRDHRIRVIILSMKWFPSASLNAYIDSLTALQPDGIQLIELPQVALPSLDPKKSLESFLDVFVQCYIPPVRNAVRDIVSMRCSLGETRVAGLVLDLFCSPMIDIATGFGLPSYLYFPTNAATFGLMGYLPTRHTPESSEFECSDPEHLIPGFVNPVPTCVLPSAVFCKDGGYTTYVKVAERFKDAKGIIINTFEELEPYALNCFSNGQNPPVYPVGPVINLNGLSYSDSDDRVMKWLDDQPQSSVVFLCFGSMGSFKAPQVKETALGLEQSGFRFLWSLCVQPPQNDASKMLPEGFLERVQGRGMICSWAPQLKVLAHKAIGGFISHCGWNSILESLWFGVPIVTWPLYAEQQFNAFKMVKELGLAVEMRLNYRKDSDEVVMAD…
GBUGT89-8	MSAAGQHILVYPFPTSGHFIPFLDLTHRLLNRRLTVTVLVTPNNLRLLDPLLTRHASSSLHHLLLPDMDPLPAPNLPARLRRLRDLHYPPLLQWFQSLTSPPVAIFSDFFLGWTQSLASELGLRRIVFSPSSSFSYSLNMSLCRESLRIDDPPAENQTLSFPDIPNSPKYPAYQINSIYRTYKDGDPDKEFYRRNWLQNLESWGVVFNTFSDLEAIYIDHLKKEIMSHDRVWAVGPVLEDDGLDTTNRGGSSSVPFQELVAWLDSRDDNSVVYVSFGSHYVLTRKQMDVVASGLEESGVNFVWSVREPKASQVSSDHGVIPDGFEDRVAGKGFLIKGWAPQVAVLRHRAVGAFVTHCGWNSTLEGIAAGMVMLTWPMGADQFTNTQLLVDECGVGIRVG…
GBUGT84-1	MHTMRTEPLLHVFLVSFPGQGHVNPLLRFGKRLASKGLLVTLSTPKGFGKQMAKANNITDDQLIPVGDGFLRFESFQDGWDDDDPRRAHLDQYMHQLELAGKPAISAMIKRYAEQNRPVSCFINNPFIPWASDVAESLGIPSAMLWVQSCACFAAYYHYNHWLVTFPTETDPEFDVQLPSMPLLKHDEVPSFLHPSTPFAYLRTAILGQFKKLDKQFCVLMDTFQELEPEIVEYMSKFCLIKTVGPLFKYPEVPNNTIRCDIMKPDDCIEWLDSKPAASVIYISFGTVVYLKQEQVDEIAEALLATGISYLWVMKPPAKEYGLPIHTLPEGFLEKVGDNGKVVQWSRQDKVLIHPSVSCFVSHCGWNSTMEALSCGVPIVAFPQWGDQVTNAVYLVDVF…
GBUGT76-1	MEKQQKSGHLVLVMAPFQGHLTPMLQLATILHSKGFSITIVHPELNSLNPSNHPEFTFVPIPDKIKESQLSDEDLADKLKESLVSTVDVAGSVQSLNKNCAAPLKKCLENILHSHHHIAAVIYDTLMFCAQTIVNDLGLPGITLRTSSATTLLLFPVLPQLGEKELMSGIESPELQALQLQRLRALIVQNPTQAMMEVRAAFTNAMKFSSAIIVNSMEFLELEALSKVRQYFRTPIFIVGPLHKLAPAICGSLLTEDDKCISWLNKQAPKSVIYVSLGSIANIDKQELIETAWGLSNSKQPFLWVVRPGMVCGSEWIESLPNGFEENVGERGCIVKWAPQKEVLAHGAVGGFWSHCGWNSTIESICEGVPMLCRPFFGDQLLNTSYICNVWKIGLELQN…
GBUGT79-1	MADRSFHIAMYPWFALGHITPYVHMANKLAERGHKISFFLPPKTQHKVEAFNLHPHLITFIPITVPHVKGLPLGAETTNDVPFPLHPLIMTAMDLTKPDIEAYLRELKPNFVFYDFTCWLPALTRKLGIKSVVYCIISSGTIGYLLSPARKTLEKGMIGSDFLEPPEGFPSSSIKLRTHEAQALAAVTTMDYGSGLSFVERQLMSLSDCYIIGFKTCREIEGPYGEYIGSQFGKPVIFAGPVVPNPPKIALEKQWEKLLSKFQPKTMIFCAFGSECVLKKDQFQELVLGLELTGLPFLVALKPPMGAKIIESALPEGFQERLKGRGILHGGWVPQQLILRHRSVGYFVTHCGSGSLAEAMVSDCQLVLLPHVGDQIINARLMARDLKIGVEVEKGDEDG…
GBUGT73-33	MAEQLHFVLIPLMAQGHMIPMIDLAKLLAEQRVMVSLITTPHNASRFDSVIQRATQSGLQIQVVKIPFPCREVGLPVGCENLDTLSSRDLLKRFYNALGMLQEPLERFLEQQKPLPSCIISDKCLSWTSKTAERFNVPRIVFHGMGCFSLLCSHNVKLHKAHLSVASDTEPFVVPGLPQTVEITRAQLPGAFVSLPDLDDVRNKMQEAEMSAFGVVINSFNELEQGCVEQYQKAIKKKVWTIGPVSLCNKMNLDKFERGNKASIKEQKCMKWLDSKEPRSVIYACLGSLCRLVPAQLIELGLGLEASQQPFIWVVKTSDERAEELEKWFSEQKYEERIKGRGLLIKGWAPQVLILSHPAIGGFITHSGWNSTIESVCSGVPMITWPQFSEQFFNEKLIV…
GBUGT73-28	MAQGHFVLIPFMAQGHLIPMVDIGRLLAQRGVTVTIVTTPYNAGRVQKSVARAIESGLPIRLLQLQFPGKEVGLPDGVENIDMLHSMEDLIKFVSAANKMEEAMLKLFEKLTPRPNCIISDINLFYTRKIASKFQVPKISFHGFCCFCLLCLRNIQSSKINETVTSDSEYFTVPGLTDKVEFTRVQLPLDNDGSWKEIFEPMWEADRASYGVVINTFEELESAYVKEYRKEKKAWCIGPVSLSHKDELDMAERGNKTSIDGQKCLKWLDSQQPGSVIYACLGSIGTIKCPELIELGLGLEASNKPFIWVLRGNNPTASEVYKWIKRNEFEERTKGRGLVVVGWAPQVLILSHPAIGGFLTHCGWNSIIEGISAGVPLITFPFMGDQFCNEKLAVQILKI…
GBUGT73-16	MNLRVPFTRISMSYLFGQPHFVLFPFMAQGHLIPMVDIGLLLAQRNVIVTIVTTPHNAERVQYTIARAIESGCPIRLLQLQFPGKEVGLQDGVENVDMLYSTNDIIKLFTAANKMEEAVHKIFEKMTPKPSCIISDMCLHYTHKIATKFQVPRISFHGFCCFSLLCDHNLKSCNILETITSDSEYFRVPGLTEKVEFTKAQLPLIRDRDESWKAIMEPLTEADEASYGVIINTFEELESAYVREYKKIRKSWCIGPVSLSHKNELDTAKRGNKASINKQECLKWLDSQEPNSVIYACLGSISTIKFPELKELGLGLEASNKPFVWVLRGKNATSNQVEKWIKEDGFEERTKGRGLIIVGWAPQVLILSHSAIGGFLTHCGWNSTIEGISAGVPLITLPL…
GBUGT709-1	MEKAKPEAPHVLILPIPAQGHLRPMLKLAELLSNASFQITFLNTEYFHHTFLSSIDIHAFSRRFPKFQFVTIPDGLPPDSPRPGKGIAHYLISLTDAAKPAVVEVLVSLRSKSGRPPTCIIADGIMSSAAVAAGEEFGIPVLAFRTYSACCTWTYFNLSNLVEGGELPLPDKDMDKLVTCIPGLENVLRHRDLPSFCRLEKADDHLLYDFFIAQASAMRRASALILNTFEQLETPFISKLASIFSKIYTIGPLHCLSNVDDPTALASTKSIFWQEEKGCLTWLDSHPSKSVVFVSFGSVVTFTLDQMLEFWHGLVNSGKPFLWVIRSNAIIGEDDPRKILEDLKDNTKGKGSIVSWAPQEEVLAHPAVGAFLTHSGWNSTLESIYAGVPMICWPLFVDQ…
GBUGT73-1	MTQQLHIFFFPIMAHGHTIPFIDLAILFATKGVKSTIIATPSNAPHIKKVTHKANKLGYQIDTLVIKFPAVEAGLPDGCDDIDKVPSLDMMPKFFLAAEMLKQPLSDLLKQHCPHCLVADTFFPWTTEVAAMFKIPRIVFHGTCVFSLSATEHVRLYQPHKSKETFTIPNFPGDDIKMTTAELQDYIKQETWQTKLFNDSKETESKCFGVIVNSFYELESVYADHYTDFLGRRAWHVGPISLSTKGIINKAERGKQSSIEEHECLKWLQSKDRNSVVYVCFGSRTNFDDSQLMEIAKGLEASGQQFVWVVRKEKEINDEKGKENWLLEFEKRMEGKGLVIRGWAPQVLILENEVIGGFVTHCGWNSILESVTAGVPVITWPVAAEQFYNEKLLIEVLKI…
GBUGT89-1	MSAAATATHPHILVFPYPAQGHMLPLLDLTHQLALRGLTITILVTPKNLPFLSPLLSSHPSSITPLVFPFPSHPLIPQGVEHVKDLGNSGNLPVMAALGKLHDPLLNWFNSQSNPPVAIISDFFLGWTQRLATQLQIPRLTFFASGAFVVSLSDYMWSNIEKLKSLSEIKLSHLPGSPVFKPENFPSLFKHYKQSDPDCEFVKDGILANTKSWGCVLNSFDGLETEYIQWLKTYVGHNRVYSVGPVSLIGNRGDSDPSSGSDRVMTWLDQCPDGSVVYVCFGSQKLLSKEQVEALAKGLEKSGTRFVWVVKPGTNNGFGDVPDGFEERVSGQGLVIKEWTPQVLILNHKAVGGFLSHCGWNSVLEGIVGGVMILAWPMEADQFVNAKLLVDEIGVGVRV…
GBUGT89-2	MATTATRPNPHPHILVFPYPAQGHMLALLDLTHQLVLRGLTITILVTPKNLPFLSPLLSSHPSITPLVFPFPSHLLIPPGVEHVKDLGNSGNLPIMVALGKLHDPLVEWFDSHSEPPVAIVSDFFLGWTQCLAIRLQIPRLTFYSSGAFVGSIFDYIWNNVEKVTSLSEIEFGNLPGSPVFKQEHLPSLFKLYKPSDPDLEMINDGHVANTKSWGSVSEMNDQVLTWLDRCPDGSVVYVCFGSQKLLRKEQIEALANGLEKSGTRFIWVVKSGTTQQQVEGFGVVPYGFEQRTAGQGLVIKGWAPQVLVLNHKVVGGFLSLWNSVLEGIVAGVMILAWPMEADQFLNARLLVDNIGVAVRVCEGADSVPDSDELGRAIAEVMTEGGGMKANAKDLKEKA…
GBUGT91-3	MDYSSSRKQLHIAMFPWLAYGHIAPYLQVAKFLAQKNHHIYYVSTPKNISRLPQLPPTLCSNITFIPLSLPHVDGLPPGVESTSELPIHKVPYLKKSFDKLETQLTEFLERSPQIKLIIHDFAPYWLPPMANQLRINLVCFSIFNASSNAFLGSTSEMLGGSRKSPEDFTVVPTWMDYPNNIAFKLHETFSHKECEDIVSDVERYATVLLNCKILTLRTCYEFEPEALRVLGKIHQKPIVPLGLLPPSLSNIEDKGDENWKALKKWLDSKQEKSVFYVALGSEVSLSQQSMHELAFGIEKSGLPFIWVVRKPPLVEEQFAEVMIPPEFEERVSKRGMVLRGWAPQLRILAHSSVGGFLTHCGWSSVIESLGLGKPLILFPGGSADLGLIARLMHWKKVG…
GBUGT91-4	MDRIKKLHIAMFPWLAYGHTMPFLEVSKFLAQNGHRISYISTPKNISRLPKLPPHLSSNITFVEFSLPQVDGLPPGVESTAEVPIENVPYLKNAYDKLQGPLTEFLKNSNVNWIIHDFEPYWLPGVAAPLGINLVLFCLFNATALAFLGPPSALLGEFRKRPEEFTVVPEWIDYPCNIALKHHEIVNHIKCMDDVSDFQRMGQLIQGSQFVTTRACFEFEPDEIKLLIKLYQKPVVPVGLLPPSLPSNEDKRDDKWEATKSWLDSKGEKSVFYIALGSEVNLSEESMRQLAFGIEKSNLPFIWAVRKRPMDEGLIDNIIPPGFEERVSNRGLVLRDWAPQLRILAHSSVGGFLTHCGWSSIIEALKFGRALIVFSGASADQGLNARLLHGRKVGIEIER…
GBUGT73-21	MASLNQQPIHHFLLIPLMTRSHLIPFTDMAKALAHHGQQVTIVTTPLNAARFSDDYVINFNLNIQFLPLYFPAQEVGLPQGCEAMDSLPSPDMATKFFQASNMLQPPLEKWLQGLDSLSLPSCIISDVCFPWTSILALKFNVSRVVFHTVSCFTLLCSHNIDHYKVFDERDKSDFEPVLVPDLPDRIEITKAQLPCFGNQSLDDSKKVLKQFKEAEASAMAVLVNSFLELEPGYVKAYQKFVNNLWCIGPLCLYNKTTRSEASIDDHESLNWLDSQKPNSVIYVCFGSLCHIFDQQLMELGLGLETSNCPFIWVIKEGSYTAELDKWFKEQNFEERVKGRGLIIRGWAPQVQILSKPEIGGFITHCGWSSTLEGIIAGLPLITWPMSSEQFYNEKLIVQ…
GBUGT78-2	MSATQSLKEKHVAVLAFPFGSHDLTILGLACKLARAAPNVQFSFFTIPKSNHSKFSTFKFNVPNNIRTYDVEDGVPVNHVFSGNPVERLDLFLKATLGNFQKGLDVAVMETGRKVNCFVTDMFLTFAADMAEDMKATWIPLCVSIPHNLSAHVYTDLIRRLFSHVGGDKNGGQHQTLELIPGLSPMHVKDLSDEILPRHSNETFFSDTLCKIGCVLPRSTAIVMNFCQELYPTPLFDDLKSMFPALLNVGFLTQELPPSPLPPSDSDTTGCLSWLDKQSSKSVVYISFGTAAAPPGEELEALAEAIEESDIPFIWSLNNDHKHHLPNGFLQRTNKRGKLVPWAPQAMVLGHASAGVFVTHCGANSVFESIANGVPMVCRPMFGDHWMIGRVVEEIWGVG…
GBUGT71-11	MEASKKETIKQNRVGRLASTVEFAKRLNNHDHRIWVTVLCIQWFSSGFVDAYIEEPARIHFIQLPHKCYHKYCVYEIYFQLNLDVATDLGLPSYTFLTSNAATLGLILYLPIRHRQNSLEFECPKPDTQNTDLEHLILGFANPVPSCVLPSFLFNKDGGYTAFVKFAQRFKDAKGIVINTIEELEPYALRCFSNAQNPPIYPVGPVIQLDGLPNPELDLVQRDKVMKWLDNQPESSDVFLCFGSMGSHEPPQVKEIALALDRSGHKFLWSLHVPPPVDAAAGTVHFKNPEEMLPEGSWKGSKRGGWYAGGHHSVPIVTWPMFAEQQLNAYMMKELGLAVVMTLDYRKGISSKVRKKVKKTEEMARKAIMNGGSPFNSIGRFIEDMIGNI
GBUGT85-2	MGSLSHRHHAVCIPFPAQGHINPMLKLAKILHQKGFYITFVNTEFNHKRILKSRGPDALNGLPSFRFETIPDGLPPTDVDATQDIPSLCNSTSKTCLPHFKQLLRKLNDSASTSKVPPVSCIVSDGVMSFTLDAAKELGVPEVLFWTTSACGFLGYVHYHQLMEKGYTPLKDESYLTNGYLDTVINWIPTMEGIRLRDLPSFLRTTDSNFVMLDFIFSETKRAQKALAIILNTFDDLEHESLDALNSMLPPVYSVGPLHLVLNHNVDNSELKQIGSNLWKEEPECLQWLDSKEPNSVVYVNFGSITVMTADQLNEFAWGLANSKLPFLWVIRPDLVGDESAVVPVEFIAETKDRGMLATWCPQEQVLNHPSIGGFLTHSGWNSTIESISGGVPMTCWPF…
GBUGT80-5	MGSNGIDSSRKDLQEENVSNNRSKGVLKDSEQTDEVDESATEYRSSDDQSFSSSYEKEENQKSSSEQKSSVIEVSGTKQSSVSSTPKRGLDHCTSAPLAAQRHQLIDDNEIAFSRSMTEKKNSRHDLKIDRFSEREKVIERLTRWKNLIVNLIKIQNDGTVEVDLPKNSPVASELLELSSIEGPSFDLDDTLFYETTKSIPRLNIAILVVGTRGDVQPFLAMAKRLQEFGHRVRLATHANFRNFVKLADIDFYPLGGDPRVLAGYMARNKGLIPSGPGEISIQRKQLKSIIESLLPACTEPDIETGMPFRAQAIIANPPAYGHSHVAEALGVPLHIFFTMPWTPTSEFPHPLARVPQSAGYWLSYIVVDLLIWWGIRGYINDFRKKKLKLAPIAYFSTY…
GBUGT76-7	MKLKGRGSVILFPLPFQGHINPMLQLANILHERGFSISILHTRFNSPNPLNYPLFRFYPIPDGLSENHVISSDPNRIVAFVKFLNSNCQTPFRVCLAKLISTSLEDEDPTACLVTDALWYSTQAVADDLKLPRIVLRTSNVSSFIVLSSMSLLFEKGYLPLQDSVVEMEVPELPQFRFKDIAMLEASDRESFLQFIEILVQETKASSGIILNSCEDLEQEFLSKLSLLFPIPVFLIGPFHKYFPASSSSLLPQDRTCISWLDKQQPNSVIYVSFGSVAAIEEADFLEVPWGLANSMQPFLWVVRPGLVQGSEWLEILPNGYLEMVGERTHIVKWAPQQEVLAHPSTGAFWTHCGWNSTLESLCEGVPMICQPSFGDQKTDSRFVSHVWRVGVHLEFKIE…
GBUGT74-14	MANGTHVLVLPFPGQGHINPMLQFASRLASKGLKTTLVTTVFIFKSIYSDHPIASTSFRTISDGFDEGGFAQAKSPDIYLSTFKSVGSQSLASLIKELGDSGIPVHAVIYDGFMAWALDIAKQLGIRAAVFLTQSCAVNSIHYHVSRGLLKVPVEGSRIWLPGLPELKIWELPSLIYHHGSYPAWFDTIVNQFSNINEADWVLVNSFYELEKEVVDWMSKIWKLGTIGPTIPSMYLDRRLKHNEDYGLQLLHPNTSACMRWLNTKPNGSVVYVSFGSLAEVGVEQMAEIAWGLIGTNAYFLWVVREPEEPKLPDNFKHMTREKGLIVRWCPQLEVLKHGSVGCFVSHCGYNSVLEALGLGVPMVAMPQWADQATNAKHVEDVWGVGVRALVDEKGIVRR…
GBUGT74-1	MEHKQMKGHVLVLPYPSQGHINPLLQFAKRLASKGVKATLATTHYTLNSISAVHIAVEPISDGFDEGGFSQAGNVDFYLKSFRDHGSRTLAELIQKFSNSVTPVNCVVYDSFLPWALDVAKQHGIYGAAFFTNSATVCSIFAHIHHGLLTLPLTPETTPLLLPGLPPLNFPDLPSFLGFPDSYPAYLAMKLSQYSTLNQADWVFSNTFEELEGKEARGVSEIWPAKLIGPMVPSAYLDERIKGDRGYGSSLWKPLSEECIEWLETKPSNSVIYVSFGSMISLSEEQIAELAWGLKESNMYFLWVVRDSEQQKLPKWFLDSVQEKGKVVTWCNQLEMLAHRTVGCFVTHCGWNSTLEGLSLGVPMIGVPKWTDQLTDAKFVEEIWEIGVRAKEDEVGVVR…
GBUGT76-8	MESQTETHRKQKKWLRLLLFPLPLQGHVIPMLQLANLLYSKGFSITIIHTCFISSPKYPSKNPHFTFHSIPNGLSKSECSNADNLVSFISLLNANCAEPFRDCLVKLLSDVSDEPVAGLISDSTWKFTDSIAKSLQLPRFVLRTTNISSFLALAALPLLQEKGYLPKQESQEEKPVIELPPLKVKDIPVFKTQDQEGLHQTIAALVEQTKSCTGVIWNSFEELEHGSLTDFRYNFRVPIFPIGPLHKYFPVPSTSLLSQDQSAISWLNKQAPKSVIYVSFGSVASIEKSEFVEIAWGLANSEQPFLWVVRPGSVIGSEWLEPLPKGFMEEIKERGHVVKWAPQQEVLAHTAVGGFWTHSGWNSTLESFCEGVPMICHPCFGDQRVNARYVSDVWRIGVH…
GBUGT708-1	MSISPGSVTSQPHIALFPSAGMGHLTPFLRLASLLLSHNCKLTLITTKPTVSVAECTHISSFLSKHPEINHIEFHVPPMQHSDSISDDPFFIQFEATSRSAQQIHPLLASLTPPISAIFADLVVANGTNKVAVDLGVRNYVVSTTSLKFLSLMAYLPILTTSDAAKLVDGAAEIEIPGLTPLPISSIPPPFFNADHGFTATLVSNAKALPFCNGILMNTFESFEPETLSAISNKRALSNLPSILPIGPLETYGLNMNDQTRYLPWLNDQPAESVVFLSFGSRTAMSKDQIKELSDGLERSGYRFLWVLKTKKVDKDEKEDLGEILSSSFLESTKNRGMVIKEWVNQQDILGNAAIGGFVCHCGWNSVMEAAGNGVPVLAWPQHGDQRTNAEVLEKAGLG…
GBUGT83-1	MGNPHILAIPYPAQGHVIPLMELSHNLVSHGFKITFVNTDFNHKRVKDAFGNKVDGEGSIRLVSIPDGMEPDEDRKQLGKLTYGISKVMPLELKKLVKKINGSEDNKISCVIADVNMGWADIAAEFEIPGVAFWPASAMLLALLFSTDKLLDDQVIDKHGTPINGENMIQLYPNTPAMHPNNFLWVCLGDFTAQKNIFEFAMRNNKAVENVEWLICNTTFDLEPGALSLIPEILPVGPLSATNQLGPLTGSFWPEDATCLKWLDQQPPGSVIYVAFGSFTVFDPIQFQELALGLELSNRPFLWVVRPDTTEGTQSDELYPIGFKARVAGRGKMVGWAPQRAVLAHPSIACFISHCGWNSTVEGLSNGIPFLCWPYFADQFINETYICDIWKIGLSFNRD…
GBUGT78-5	MEGYRNASKHIAVLAFPFGTHAVPLLNFVLQLSDACPHTMSSFLSTQQSNNSTFPKTLDKIKSFNVWDGLPEGYTFRGNPHKPVDYFLKAVPGNFIKAIDVIVLETGKPIDCLITDAFYAFGADIADELNIPWVALWTASPRALFVHVDSNIIRHHVRINGPKGKPLDFLPDFSSIRVADLPNGLTSGDIDAPMPALLYKMGVSLSRAMATATNSYEDLDNTVVNMLKLSFSTFLNVGPFNLVSVSSSTVDDSHGTLDWMSKHEAASKEYPMEGYKNASKHIAVLAFPFGTHAVPLLNIIRQLSDACPDTMFSFLSTQQSNNSTFPKNLDKIKPFNVWDGLPEGYSFRGNPHEPVDYFLKAVPGNFIKAIDAVVSETGKPIDCLITDAFYAIGADIADE…
GBUGT73-2	MSLITYFKQKGEKASNLANKRKTYHHNMGSDGNQIHAMFFPYMAPGHMMPMVDMARMFAAFGAKVTIIITTMNALRIKNVIDRDVKLGRDITLEIISLPSTEVGLPEGCENVISAPTPEMSIKLFHAIELLQPKIKKLFSDLHPDCIVSDSLCPWTLDIANELSIARIAFNGSGFFNLCLSENITHYEPHKSIESETETFVVPGLPDEVTLTRSQLPDIVKAKNKFSELFDKLRESQRKSFGVLMNSFYELEPGYADHCRNVLGIKAWHIGPVSLVNRDTVDKVDRGEKTSISKHDCINWLDCKKPRSVLYICFGSLTRFNKKQTTEIAYALEASGHPFIWVVGKVSKTSNDEFEDEEQELWLPKGFEDKIKENGHGLLVRGWAPQVLILEHEAIGGFV…
GBUGT91-5	MEKSKSLHIVMFPWLAMGHFIPFFRLSKLLALKGHKISFISTPRNLSKLPKIPPNLSSQISLISFSLPTVPNLPSLAESSMDITHNQQQPLKHALDLLQPQLASFLQSSEPDWIIYDYASHSLPSVASQLGISRAFFAVFTAACLSFMGSPSTLIGSGDDGDDARSTAEDFTTIPNWVPFESNLAYRLHEITKYIERTDEDNFGPPDTVRFGITIQQSDVVIVRSSTEFEPDWFNLLGGLYEKPVIPVGFLPPILEESDEIQDDEKWAAVKTWLNKQRVNSVVYVAMGTEVHLSKEELGELAIGLEKSGLPFIWVLKNSPGTGESEFEMLPDGFKERVKGRGFLYMGWAPQVKILSQDSIGGFLTHCGWNSVIEALGLGRVLVMLPMLNDQGLNARLLN…
GBUGT78-6	MEDYKNASKHIVVLPFPFGTHTAPLLNIIHQLSDACPNTIFSFLSTQQSNNSNFPNKFHKIKPFNIWDGLPEGYIYRGDPNEPVEYFLKATPGNFIEAIGAVVAETGKPIDCLITDAFYAFGGDIADELNIPWVVLWTAAPRTLFVHAETDFIRQLVGINGSQDKSLDFFPDFSGIRVSDLPGGITCGDLDAPMAAMLYKMGLELSRATAIAANSFEDVDNKVVNMLKLKFNMFLNVGPFNLVSSVSSFTIDDSHCCLDWLSKHKPSSVVYISFGSVATPPLHELEALSEALEESEFPFLWSFKGNPEKQLPPGFLERTRSRGKIVPWAPQQKILQHSSVGVFVSHGGWNSILDSIVGGVPMIFRPFYGDQILNTRTVEVVWGFGLGLEGGTLTKEGTK…
GBUGT79-2	MADRSFHIAMYPWFTLGHITPYVHMANKLAGRGHKISFFLPAKTQHKVEAFNLHTHLITFIPIIVPHVEGLPLGAETTNDVPFPLHPLIMTAMDLTEPDIEAYLRELKPHFAFYDFTCWLPALTRRLGIKSVVYCIISSATIGYLLSPARKTLEKGMIGSDLLEPPEGFPSSSIKLRAHEAQALADYGSGLSFVERQLMSLSDCDIIGFKTCREIEGPYGEYIGSQFGKPVIFAGPVVPNPPKIALEKQWEKLLSKFQPKTLIFCAFGSECVLKMDRFQELVLGLELTGLPFLVALKPPMGAETIESALPEGFQERLKGRGILHGGWVPQQQILRHRSVGYFVTHCGSGSLAEVMVSDCQLVLLPQVGDQIINARLMAGDLKIGVEVEKGDEDGVFTKY…
GBUGT79-3	MADKTFHIAMYPWFALGHITPYVHLANKLAENGHKISFFLPAKTLRMVEAFNLHPDLVTFIPIIVPHVEGLPLGAETTNDVPFPLHPLIMTAMDCTEPDIEAYLRELKPHFVFFDFTCWLPTLTRKLGIKSVVYCIISSGTIGYLLSPARKIIERGLTSFDLLEPPKGFPSSSIKLRMYEAQGLAAVTTMDYGSGISFAERHLKSFSDCDAIGFKTCKEIEGPYCEYIGNQFEKPMLYAGPVVPEPPTMVLEERWERLLSNFEAKTLIFCAFGSECVLKKDQFQELVLGLELTGLPFLVALKAPMGAQTIESALPEGFQERVNGTGFIYGGWVPQQLILRHPSVGCFVTHCGSGSLAEAMVNDCQLVLVPHVGDQIINARLMAGDLRIGVEVEKSEKDG…
GBUGT76-2	MEKQHKSSHLVLVMLPFQGHMTPMLQLASILHSKGFSITIVHPELNSPNPSNHPEFTFVSIPDKLTESQLSDKNVTGLVWSLNKNCAVPLRQCLEKILHSHNNIAALIYDTQMYCAQTIANDLGLPAITLRTSAATTMLLYPVFSQLDEEDFMSEIKSPELQALHLQRLRALLSQNPAKEMMEIRVELIKALKSSLAIIVNSMEFLELEALSKVKQYFPAPIITIGPLHKLAPAICSSLFTEEDKCISWLNKQAPKSVIYVSLGSMASIDRKELIEMAWGLFNSKQPFLWVVRRGMVRGSEWIESLPNGFEESVGERGCIVKWAPQTEVLAHAAVGGFWSHCGWNSTIESICEGVPMLCKPFFGDQHLNTSYICNVWKIGLELQNLERGNIERTIKRLM…
GBUGT76-3	MEMEKEHRSSHPRLVLVPLPFQGHINPMLQLGSILHSKGFSITVLHTAFNSPIPSNYPEFVFVSIPDNLSEQLISADDLLPFISLLNLNCGVLFQECLAKMVQKQEVENEPSIACIIYDECMYFCDAVAKYVKLPSIVLRTTSASTYLSRNAILQLKAEGVLTSQVSTSQDLVPGLHPLRLKDLPVSKIGTPEIFLQFITNIYKTRTSSAIIWNTNDVLEQPSLREIQKQCQVGIFPVGPLHEVAPASSSSLIKEDNCCITWLEKQKQNTVLYVSLGSLASVDKKELGEMAWGLANSKQPFLWVIRPGSVDDQEWKKLLTEGFVEAVGENGCIVKWAPQKEVLAHGAVGGFWTHCGWNSTLESISEGVPMICKPCFGDQRVNARHASQVWRIGIQLENM…
GBUGT76-4	MEKQVENSSRLVLVIYPFQGHINPMLQLATIFHAKGYSITIIHPEFNSPNPSNHPQFTFISIPDKLLESKVSLSPGDFMNLVLALNNNCAAPFKKCLKQMLDDEHPHERIAGVIYDGLMYFAQTVADDLGLPGISMRPTAAAMLLFAVIPQIEQESIFDRQIPELQRLELTQMVTSMSKSPTDAMTEVRAASLNAMKRSAGMIANSMEFLEHAALSKIREYSPVPVFTIGPFHKLAPSSSSSLLQEDADCISWLDRQAPKSVIYVSFGSMASLSKQDIVEIAWGLANSEQPFLWVIRPGLVLGSEGTELLPDGFLETVGDRGCIVKWAPQKEVLAHCAVGGFWTHCGWNSTLESVSEGVPMLCRPCFGDQFLNMRYICYIWKIGLELENELERGKIEGA…
GBUGT76-11	MEEQQKSSHVVLVMVTFQGHITPALQLATILHSKGFAISIVHLELNSPNPSNHPEFTFVSIPDKLTESQLSDKDIPGLVRSVNKNCAAPLQQCLEKILHSHHHIAAVIYDSLMFCAQPIVDDLGLPGVTLCTHSALGLLFYHVFPQLNEKDYISGLESPELQALQLQRFHALSSQNPIEAMMEVGAAFANALKSSSAIIVNSMEFLEVLSKIKQYLPTPIFIVGPLHKLAPIMCNSLCTEDNKCISWLNKQAPKSVIYVSFGSIVNIDKQELIETAWGLSNSKQPFLWVSICEGVPMICKPFFGDQLLNASYICNVWKIGLELQNLERGWNIERIIKRLMVDMEGNYIKKRALDLKEKVAFCLMEDGSTSCSFNGLAKHISSI
GBUGT94-5	MEFQQQNPSILMLPWLAEGHISPYLQLAKKLSARNFIIYFCLTPINLDSIRKSGNVQVESSSIQLIYLHLPSPSQLPPQHHTTRSLPPHLFPFLIPAFDAAKPNFSNILSTFKPNLVIYDFLQPWAAAAANEQDVESVMFLTTGADGISSAVHYFKNPNVEHSIQEAELKKYLLQWFGGIENGVRNKDRFLECLERSSNMVLINTSRMIEAQYIDYVSVLMGKQTVPVGPLVQECGNREEDVHIMEWLGKKEPGSVVLVSFRSDLFISKEDMEEITMGLELSKICFIWAVRFQGGYNTALLEGFSKRFEERGLMVQRWVPQAKILSHSSIGGFVSHCGWNSTLEGIINGVPIIAMPIKNDQPFNSKVVTELLKSQIR
GBUGT72-1	MAKLQTPHIAILPSPGMGHLIPLVEFGRSLVHQHNFTVTFVIPTNDSPSKAQKSVLDSLPTSITHIFLHPADLSDLPLDSKIETVISLTLARSLSFLRDAFKSMVDKTNLVALVVDLFGTDAFDVAREFNVSPYIFFPATAMTLSLMLYLPKLDQMVPCEYRDRPELVRIPGCIPIHGKELLDPTQDRRNDAYKWLLHHTKRYRLAEGIMVNSFVDLEAGAIKALEEKEPGKPPVYPVGPLVNIGPSKVDDGSDCLKWLDDQPHGSVLYVSFGSGGTLSYNQIHELALGLEMSEQRFLWVVRSPNDAAANATYFSVESEKDPFDFLPKGFLERTKGRGLVVASWAPQAQVLSHGSTGGFLTHCGWNSTLESVVNGVPLIAWPLYAEQKMNALMLIEDIK…
GBUGT80-1	MAASPEHRDDSSSSSPVEVPVKKELEICVDAKQIDSDGGSREAASGDNSRAEVDFALNNGAAEPYSIVHRSFSEVGTLRVGTSNIEKLDSSQPKLVKSKTEAPRHRSILAEDAAQIFDNKMSAQKKLQLLNRIATVKDDGTVEFEVPVDVEPHVLACGLRDEHIEVAEEESPEADIQCIPPLQVVILIVGTRGDVQPFIAIGKRLQEYGHRVRLATHSNFKEFVLTAGLEFYPLGGDPKVLTGYMVKNKGFLPSNPSEIPIQRNQMKEIIYSLLPACKEPDPDSGIPFKADAIIANPPAYGHTHVAEALKVPVHIFFTMPWTPTSEFPHPLSRVKQPAGYRLSYQIVDSMIWLGIRDMINDVRKKKLKLRPVTYLSGSQGSDSDVPHGYIWSPHLVPKP…
GBUGT82-1	MGVQCIMKKPKILLVPYPAQGHVNPMLKLGLALLTHGLQPIIVTPEFIHRRIVANMDLNDYQMRFMSIPDGFSGEEGPYDFFSIEKSMENIMPNHLETLLHELDEDDDGTVVCMVIDLLASWAIQVATRCGIPVAGFWPAMQATYRLITSIPEMIHADLISETGCPRHEGTVSSLPSQPLLSTEDLPWLIGTQASRKARLKFWIRILDRLTSLRWLLLNSFPQEFIIHDDEYQDDDYISPPHNNLIIFPVGPLPEPSLTTPKNPSFWKEDTSCLEWLDHQKPNSVIYISFGSWVSPIGDAKIKTLALTLQSLNRPFIWVLAESWRHGLPNGYSETVSKQGKLVLWAPQFQVLQHKAVGLYLTHCGWNSTMEAIQCRKRLLCYPVAGDQFVNCKYIVKVW…
GBUGT71-1	MKKAELVFIPFPAKGHLVSAVEVAKILVDLNSNLYISFLIIKQPVGAERTAYADSLTAATTTTRIKFIHLPQPDSDIDAANFIRSVVQTQEPLVREAVTKIVEHSNSVPGSPRLAGFVLDLFCTSFRDLANDFGVPSYLFCTSGAGFLGFLFFIQALHDEQNFEFVELTDSETEFTIPSYVNPVSAKLFPSGTFKPEGFGLFLSMAKQVREMKGIMVNTFLELESHAVDSLSNGKLPPVYPVGPILNTEGSSGVHQNYDSIMQWLDQQPRSSVVFLCFGSMGSFSANQVKEIACALEQSGHRFLWSLRRAPEQVNGKMGHPTDYENVAEVLPEGFLDRTAEIGKIIGWAPQSAILGHPATGGFVSHCGWNSTLESIWFGVPMATWPLYAEQQLNALQLV…
GBUGT74-15	MGMQNNAKKPHVLIFPFPGQGHINPMLQFAKRLHSKGVKATLVPTVFLSKSSFFNSSASIDLCTISDGFDEGGFEQADTPYAYLSTFWNVGPKSLAALIKKLRHTAHPVDALVYDTMLPWALDVAKQFGILSAAFFTQSCAVNNVYYHVYKGHLQLPLRGSHVSLPAMPPLHVSELPSFVAIYGLHRAWLDVLVDQFSNIDEADWVFFNHFYELEPEVVDWMSKFWNVMTVGPTIPFIYLDQRLENDKHYGMNMFKPNVTACMSWLSGKPKDSVVYVSFGSIASLGIEQMEEIAWALKDRNGYFLWVVRETEKAKLPHNYIKETSHKGLVVTWCPQLEVLSHESVGCFLTHCGFNSTLEALSLGVPMLALPQWTDQCTNAKYIEDVWRIGIRARPDEKG…
GBUGT74-16	MGDENNPKKPHVLIFPYPAQGHINPILQFAKRLLSKGVKAALVTTVFLSNSSFSDPSSTSIDIHTISDGFDQGGYEQAGSSDAYLATFWSVGPNSLAALIKKLSEIHPVDALVYDGFLPWALDVAKQFGIPSAVFFTQSCAVNSVYYHVSKGLLQLPLPEPHLSLPGLPPLQVSELPSFVALYGSYPAWFDVVVNQFSNVDGADWVFFNIFYDLEKEVVDWMSRFWNVMTVGPTIPSMYLDKRIENDKDYGMNLFKPNVDACMSWLGGKPKDSVLYISFGSFASLGIEQTTELACALKSSNVCFLWVVRETEMAKLPYNFIEETSEKGLVVAWCPQLEVLSNEAVGCFLTHCGFNSTLEALSLGVPMLAMPQWTDQPTNAKHVEDVWRIGIRAHPNEKG…
GBUGT88-5	MQETIVLYPSPGLGHVFSMVELGKLILHHYNNRYSITILLTTGFWDTPTIISYINSVSQAFPSISFFRFPSISIDLSQNCSGAAIAFHFIRLHAPNVLHSLHQISKSHKISAFIIDLFCTAALSMGKDLNIPTFYFFTSGASTLAVFLQIPKLDKQTFGRSFKDLPNTVFHFEGVPSLRAVHMPEPLLDREDPAYHDFMYFMSNLQQSDGIIVNTFEDLEPISIKAIANGLCLPDAPSTPPTFYVGPLIAPSKHEAENDSCLSWLEKQPSQSVVFLCFGSHGTFYPPQVKEIAKGLENSGQRFLWVVKNPPNHEKTKQAEDNPDVDLDRLLPEGFMEITRDRGLIVKSFAPQVAVLNKDSIGGFVTHCGWNSVLEAVVAGVPMIAWPLYAEQHLNRNIL…
GBUGT90-1	MDTYSSKFSAHHVVLFPFMSKGHIIPILNLARLLLRRGMAVTMFTTTGNRPFIAESLADTSVFIIDIPFPQNAPEIPPGVESTDLLPSMSLFFSFCKATKQMQSMVEEKLQGLVQVQPVSFMVSDGFLWWTFESATKFGLPRLVFTGMNQFVSCVSRAVFEDRLLDRAESDDELITVTRFPWIKVTRNDFNTVMPNPNGPTMEVFIDQVKSMSNSSGYIVNSFYELEKVYIDNWNSEKRPKVWCVGPLCLAEPELEPQKKPFWIQWLDQKLAQGCSVLYVAFGSQAEVPSEQLQQIAMGLQESKANFLWVLRKKESESILDEGFEETVKGRGIVVKQWVDQRQILKHQCIEGFLSHCGWNSALESICYGVPILAWPMIAEQALNARMVVEEIKVGLRVE…
GBUGT80-2	MVPSPEHRRNWSFASSSSSSVEVPVKSEQEICIDAKQMDSSRDSLEAASGDDSRAGVDRSAMNNGGAESSGTIRRSYSEVGTSPVGISNIEKLDSSQRKLEIPKNEAQRHQNILAEEAAQIFDNNLPAQQKLNLLNRIATVKDDGTVEFEVPGDVEPHALGGGQRDVYTEVAEEESLETELQYIPPLQIVMLIVGTRGDVQPFIAIGKRLQDYGHRVRLATHSNFKDFVLTAGLEFYPLGGDPKVLAGYMVKNKGFLPSGPSEIPIQRNQIKEIIYSLLPACKDPDPDSAIPFKADAIIANPPAYGHTHVAEALKVPIHIFFTMPWTPTSEFPHPLSRVKQPAGYRLSYQIVDSMIWLGIRDMINDLRKKKLKLRPVTYLSGSQGSDSDVPHGYIWSPH…
GBUGT92-2	MAEKRENVVMFPFMAQGHIIPFLALALLIEKTRNYKITFVNTPLNIKKLRSSLPSDSCVQLLEIPFNSSEHGLPPNTENCDVVPYHLVVRLLEASASLRPVFKQLVEDIIRQQDGQRPLCIIGDIFFGWMAGVAEEVGVFHAVLSGAGGFGLACYYSIWLNLPHKQVKKDGGDHFLLPDFQEASKIELTQLPLTMSVADGRDSWSIFHHKYLPEWTKSGGILFNTVEEFDDIGLVYFKRKLSKPVWAVGPILLSTENRIRASTGGATPEYCKAWLDSKPEKSVLFVSFGSMNTISPSQMMELAKALELSGRHFIWVVRPPIGFDINSEFKANEWLPEGFEERMRESEKGLLVNKWAPQQEILSHKSTSVFLSHCGWNSVLESLSHGVPLLGWAMAAEQF…
GBUGT78-7	MEKYKKASKHIAVMAFPFGTHAAPLLSIIRRLSEAFPAAMFSFLCTERSNSSTFPKGHQKHDSIKPFNVWDGLPEGYTYCLKRNPHEPVDYFLQAVPQNFKDAVDELVAETGRPIDCLITDAFYYFGADIADELKVPWVALWTASPRALFSHAETEFFRRHVGINDPVDKPLDFLQGFASIRVADLPDGVVRGNFDASVPVLLNKMGLTLPRAAAVAANSYEDLDNAVVNMLKSRYKRFLNVGPSNLISASPIDDRHGCLDWLERHEPASVVYISFGSVITPPPHEIGALTQVLEESNFPFLWSFRGDVEKQLPPGFPKRTSSKGKIVPWAPQQKILEHPSVGVFVSHGGWNSILESISGGVPMVFRPFFGDQKLNTRTVETIWGFGLGLEGGTLTKEA…
GBUGT83-2	MENPHILVIPYPAQGHVIPLMDLSSYLLKHGFKITFVTMEFNHQNAMDILALRGEEMGNRIRLVSVPDGLRSSDERNQPGKISEAILQTMPRKVEELIEEINGSERKINYVIADQSLGWALEIAKKHGIKRAAFCPAAAALLVLGFSIPKLIDDGVIDQDGTPLKREMIKLSPNMPPMNTMNFVWACIGNINAQKNIFKLMVRNNESIKLTDWLLCNSTYELEPAAFTMAPNIKPIGPLLAPKSKPTDSNCLTWLNQQAPQSVIYVAFGSFTTFNTTQFQELALGLELTDRPFLWVVRSDITNGRKNAFPEGFQERIGSRGQMVDWVHQKKVLSHPSIACFISHCGWNSTMEGLSNGVPFLCWPYFADQFFNQSYICEYWGVGLGFERDGRGIITRNEI…
GBUGT79-4	MTVIFSGAIKDGESDDTEVIQIDGILVAPSDPSLWKCKDTNCNNWITFQHFDGLIIQGTGSLHGQGQKWWQIGCIQNKVGFAILDSKNVHFSGLTSIDSRKWHISIERSSFVHASKLNTKAPKDSPSTDGIRDDCIEIGDGSKYININWIFCGPGYGISIGSLGKNGRKVTTEYGTVSRANFYTTENRVRIKTCCPPHQHCNNHSTVVEISNILCNDLRATTNSEIAVELSCNKSFHIAMYPWFALGHITPYVHMANKLAERGHKISFFLPPKTQHKVEAFNLHPHLITFIPIVVPHVEGLPLGAETTNDVPFPLHPLIMTTMDLTEPHIEAYLRELKPHFVFYDFTCWLPALTRSPARKTLEKGMIGSDLLEPPEGFPSSSIKLRAHEAQALAAITTM…
GBUGT73-17	MALKSTKPHFVLIPFMCQGHLLPLIDIGRLLADRNVIVTIITTPQNAARFSAGVNRDIGSKLSISVLELRFPAAEAGLPDGCETVDNLPSMDLMSNFHSAMSMLQVPLEKLLRELKPCPNCIIHDKHFTWMGEIASKLHVPRILFDGKSCFTHLCSHNISTSKVHECVSEGEPFAVPGLPDQIEFTIGQLPGNLNPRSNMKELSKKIIAAEEGAYGSIVNSFEELEAEYAKSYQKIKEHKVWCVGPASLCNKDNIDKAKRGNEALTDENQCLKWLDSWPASSVIYVCFGSLNRLTPPQLMELGLALEASNKPFIWVIRGGYKREEMEKWLAEDGFEERVKGRGLLIRGWAPQLLILSHPSVGGFLTHCGWNSTLEGISCGVPMITWPLFAEQFFNEKHL…
GBUGT89-9	MTNFSNGVHVLMIPFPASGHIFPLTDLAHQILLRGLTVTIMVTPKNRHYLNSLLSLHSSSNLQTLVLPFPSHSSIPHGVENMQDVDISFVPDFEAALSKLHDPLVNWFENHVLPPTAIVSDMLLSSWTPLLASRLGVPNVCFVVTNAHAVSSWWVNDLDSMPECYRKQHLGCIQSWGLVFNSFNEIDNQKLKLIKEELTEHDRLWAVGPLLPIKGRLSSLGEEQYQVMSWLDSCKKVGKSVVYVAFGTQITLTKQQMEAVASALEESMVRFIWVVKEPMKGLGIVDDDDRNVVPPGFEDRVAERGVVIKGWAPQLAILGHPAVGSYLTHCGWNSALEGILAEVLLLAWPMQADHFHNTALLVDELGVAVRVCEGLETVPDASKLARALSGSLTMNLPER…
GBUGT89-10	MSEVKYSGTGAGGGHICIIPFPACGHILPLMDLTHQLLLRGLTVTIMVTPKNLSYLNPLLALHSPNVKPLVFPFPSHPSLPHGVEQMQDLPISFLPHIVNALGKLYHPLVQWFRAQQSPSVAILSDIVLSSWTVNLASHLNIPNICFVPFNVAAVYFWISTPSFLLPFYREAFTMSMQSQGLVFNSFKELEGTKLGLIKEKFAKHYRVWGVGPLPPVKVGDEGLNERGGATSIPPDQVISWLDSCKVDKSVVYIGFGTQITLTKHQMKAVASALEESGVSFIWAVKEPMKRAEDGDDDQSLIPHGFEDRVKGQGLVIKGWVPQLTILKHRAVGSYFTHCGWNSALEAIVAGVLLLAWPMQADHFQITRLLADEVGAAIRVCKGLRSVPDATILARIFVE…
GBUGT73-3	MGSDGNQIHAMFFPYMAPGHMMPMVDMARMFAALGAKVTIIITTMNALRIKNVIDRDVKLGRDITLEIISLPSTEVGLPEGCENVVSAPTPEMSIKLFHAIELLQPIIKKLSSDHHPDCIVSDSLCPWTLDIANDLGIARIAFNGSGFFNLCLSENITHYEPHKSIELETETFVVPGLPDEVKLTRSQLPDIVKAKNKFSELFDKLNESQRKSFGVLMNSFHELEPGYADHCRNVLGIKAWHIGPVSLVNRDTVDKVDRGEKTSISKHDCINWLDCKKPRSVLYICFGSLTRFNKKQTTEIAYALEASGHSFIWVVGKVLKTSNDEFEDEEQELWLPQGFEDKMKENGQGLLIRGWAPQVLILEHEAIGGFLTHCGWNSILEGVVAVGNEVWKAWATED…
GBUGT74-4	MEQKHEETHVLVFPFPIQGHINPMLQFSKRLASKGLRVTLISTSKTMQPSASSINFHSIDFHEGDAVANVDEYLELYELVIPKRLAQFIEEYQICSQHGAKVLVYDSGMTWALDVAKQYGLQGASFFTQCWAVNAIFIHLKEGSLRVPLEDENKGNVVVSLPSMPELGMSDLPSFVSDKSGSYPSLWKLIRSQFSNFHEADWVFCNTYDKLEHEIIKWMRSKWPIKTVGPTIPSMYLDKRLEDDNDYGLHLFKPDTDLCLNWLNSKEASSVVYVSFGSIAGLTEEQMVELAMGLKLTNKNFVWVVRETEQNKLPSNFMEETAEKGLVVSWSPQLDVLAHRAVGCFMTHCGWNSTLEALSLGVPMIAMPQWTDQPTNAKFVADVWKVGIRVKKDEKGMMR…
GBUGT73-18	MALNSFSQPHFVLIPFMCQGHLIPMVDIAKLLAERGVIVTVITTPKNAARFSSSINGAIKSGLAIRVKQLGFPAAEVGLPEGCETIDNLPSMELMSRFFAAVSLLQQPVERMLEELKSRPSCIIYDRNFTWIVTLASKVHECVPQGETFPVPGLSDRIELTPAQVPGFLPTMKEHAEKAMEAEGGADGVIINSFQELETEYCESLGKVKKQKVWCIGPVSLSNKNDFDKALRGNEDSITDEDRCLKWLDSWPPSSVIYVCFGSLNRLIPTQLIELGLSLEASKRPFIWVIRGGYKKEEMEKWPKEDGFEDRTKGRGLLIRGWAPQVLILSHPSIGGFLTHCGWNSTLEGICAYVPMITWPLFAEQFMNQKLLIQILKVGVSIGVEVAVQMGEEEKFGAM…
GBUGT73-19	MALNSFSQPHFVLIPFMCQGHLIPMVDIARLLAERGVIVTVITTPKNAARFSSSINGAIKSGLAIRVKQLGFPAAEVGLPEGCETIDNLPSMELMSRFFAAVSLLQQPVERMLEELKPRPSCIIYDRNFTWIITLASKYQIPKIWFDGKNCFSLLCYHNIITSRVHECVPQGETFPVPGLSDRIELTPAQVPGFLPTMKEHAEKAMETEGGADGVIINSFQELETEYCESLGKVKKQKVWCIGPVSLSNKNDFDKARRGNEDSITDEDRCLKWLDSWPPSSVIYVCFGSLNRLIPTQLIELGLSLEASKRPFIWVIRGGYKKEEMEKWLKEDGFEDRIKGRGLLIRGWAPQVLILSHPSIGGFLTHCGWNSTLEGICASVPMITWPLFAEQFMNQKLLI…
GBUGT76-12	MEQRKGRRLVLFPLPLQGHINPMFDLANILHSRGFSITIIHTTFNSPNPSNYPHFTFRIISEDLPENNRCTKDLIAFVSMLNAICGLPFRDCLADLLSDTSEEPIACLISDAILYFTQDVANELKVPRMVLRTGAASSFCVFSSFPLLREKGYLPIQDSQLEEPIVELPPLRVKDLPVIHTNDPEDLYNVVVGMVEQSKASNGMIWNTFEELEGTSLATLHQKLGVPFFPIGPFHKCFAVTSSTTSSSLLTHDQSCISWLDKQDPKSVIYVSFGSLASISETQFLEIAWGLANSNQPFLWVVRPGLVHGSNWVEPLPNGFLETLGGKGHIVKWAPQQQVLAHPSVGGFWTHNGWNSTLESICEGVPMVCMPCFTDQKVNARYVSEVWGIGLQLEKGLER…
GBUGT709-2	MEMDSPSQCRPPHVVIFPLPLQGHINSMIKLAELLALAGFKLTFLNSHHNHERLIKFTNIVAYFKRYPGFELKTITDGLPLDHPRSGNWFLETYEEAIVMKIKQSFREMMINSNPLVDCVIADGFSGYAIDVANELGIPIIGFRTSSPRSFWVYYSITDIIKAGELPIRGSEDMDRLITTVPGMETYLRCRDLPSFCRKPDIEDSTVQLIVKQTRKSTQADALIFNTTDELDQPILSQIRTKCANIYPIGPLHAQLNTRLKAKHGESFDQFSNTLGEEDKSCIPWLDKQPNRSVIYVSFGSITSTSRDQLVELWYGLLNSKTKFLFVVRPDSVIGKDGEGEDFVKELMEKSKDRGYIVDWAPQEVVLNHQAVGGFLTHSGWNSTLESIVAGVPMVCWPY…
GBUGT709-3	MEKDRSLQPPPPHVLVFPFPLQGHINSMIKLAELLALAGFKLTFLNSHYNHERLVKFNNIAAHFERYQGFEFKTITDGLPLDHPRSGNWFLDMYEEALEMKMKWVLGFAIDVAKELEIPIIYFRTSSPCSFWVYYSIPDIIQAGELPIKGSEDMNRLLTTVPGMETYLRCRDLPSFCRETDIEDSIIKLYVKQTQKSSQADALILNTAEELDGPILSQIRTKCPRVYAIGPLHAQLNTRLKAKHGESYDHFSNTLWEVDKSCIFWLDKQPNRSVIYVSFGSITSTSREQLVELWYGLLNSKTKFLLVVRPNSVIGKDGEGEDVVVELMEKSKDQGYIVNWAPQEAVLNHPAVGGFFTHNGWNSTLESIVAGVPMICWPYFADQQVNSRVVSEVWKIGLD…
GBUGT709-4	MEAVHQSPHVLIFPFPAQGHVNSMLKLAELLALASLRVTFLNSEYNHESLVRRTDILSRFVQYPGFKFETIPDGLSQDHPRVGAAMRDMFGSLELITKPIFKQMLFEINPPPDCIIGDGILGLTIDVANELGIPIIPFRTTSAGCIWVFSSIFDMIQAGELPIKGNQDMDCLITSVAGMETFLRFRDLPSFCKVSDVKDPLLQLMARETSKNFKANGLILNTFEELEGATLSQMRTKCPKIYTIGPLHEHLKARLADTNQTMSDRSSNSFREDDRSCISWLDKQPKGSVVYVSFGSIAVLPREKLMEFWFGLVHSGKRFLWVLRPENVPRNDGECDVVPTELVEGTKERGYIVDWAPQEDVLAHGAIGGFLTHSGWNSTLESVTAGVPMICWPCFADQQ…
GBUGT94-2	MDTKQKRNYGHISPFLELAKKLANRNLYVYFCSTAVNLDSIKPKVSPNHSLSIQFIELKLPLLPQLPSYYQTTKGLPPHLLNTLVKAVDMSWDGFATILKTLDPDLFIYDLLQPWAPTLASSLNIPAILFYTASVAAASFTFHGLKNLKREEFPFPEFYINDCFMPTKSSRNEFGRTPPVSSSKERIPQCFEHSSDIILVKSFRELEGKYMGYLSILLNKKIVPTGPLVRDASEEHHENEKEILEWLTKKRKASTVFVSFGSEYYLSNKEREAIAEGLELSEVNFIWALRFPVGDKEKPKLEEALPEGYLERIGERGLMVEDWAPQAKILQHSSIGGFVSHCGWNSVIESLKFGVPIIAMPMCFDQPLNARLVQAVGVGVGVKREKDGSLEREEIVRAI…
GBUGT83-3	MGKPHVLVIPYPAQGHVIPLMELSQNLAEQGIKISFVNTEFNHKRVLDAFGEKVNENGLLHLLSVPDGLEDGEDRNQLGKLTERLCQVIPTQIKELIHKVNESDDDKISCVLADITMGLALDVAAELGIPTVGLWPAAVFQLAMLLSIPKFIDDGLIDEIGTPLMKHKMFQLSPKTPSIHPMNLVWLNIDDSPSTQKIMFDFILRNIKVVETTDWVLCNSSLELEFHGFNLVPKASPIGPFLATNRLGNLSGNFWPEDSTCLQWLDQQSPGSVIYVAFGSFTIFDQIQFQELALGLEITERPFLWVVREDITKGKHHNYPKGFNERVGNRCRIVSWAPQAAVLGHSSIACFISHCGWNSTMEGVSNGVPFLCWPYFADQFLNESYISDIWKIGLKLPKD…
GBUGT83-4	MGNPHLLVVPYPAQGHVIPFMELSQNLAKQGIKISFVNTEFNHKRVIDALGKKLDENGLLHLVSVPDGLEDGEDRNQIGNLTERLCQVMPGQLKELIDKVNGSDDNKISCVLADISLGLAFDVAAEQGIPTAGLWPASMFQLMFFLRIPKLIEDGLIDGNGTPLMKHKMFQLSPMTPVIQPINFAWLSFGNSPSTQKFMFDFLRLNNKAVETADWILCNSSLELEPEACNLVPKVLPIGPLSAANRFGNLSGNFWSEDPTCLQWLNQQSPGSVIYVAFGSSTVFDEIQFQELALGLELTKKPFLWVVREDIIKGKHQFYPQGFKERVSNQGKIVSWAPQVAVLGHSSIACFISHCGWNSTIEGVSNGVPFLCWPCFSDQFLNESYIYDIWKVGFKLKRD…
GBUGT79-8	MTPAMHELLKEALDLMQPQIKPLLSELRPQLVFFHFAHHWVPKLCSQLGIKTFAFSILSAISGAYVTVPARFIGVETEDPTIDDLKKPPCSYPQTSFTSLKAFQAQDLSYVYKSFNGRPAVYHRAVDGFNSCSAILLKSCNEIEGPYVDFIKTQYQKPVLLTGPLTPDPPSGVLDEKWATWLAQHPPKSIIFCSFGSKTFLKYDQLKELATGFMEAIKGGGVVYSGWVQQLMLAHESVGCCIYHSGFSSIMEALMNDYQLVLLPLKEDQFLNSKLVAEDMKAGVEMSRREEDGYFSKENIKEAVETVMVDVDKEAGVSIRQNHIKWKDFLLNAEIQDKLISNLVEQLKAML
GBUGT79-9	MTPAMHELLKEALDLMQPQIKTLLSELRPQFVFCDFAHHWVPKLCSQLGIKTIAFSVFSAISGAYITVPARFIGVETEEPTVDDLKKPPCGYPQTSFTSLKAFQAQDLSYVYKSFNGRPAVYHRAVDGFNSCSAILLKSCNEMEGPYVDFIKTQYQKPVLLTGPLTPDPPSGVLDEKWATWLAQHPPKSVIFCSFGSETFLKDDQLKELATGLELTGLPFFLVVNFPGGMEARAELDRVLPKGFMEAIKGRGVVHSGWVQQQLILAHESVGCCICHSGFSSIMEALMNDCQLVLLPLKGDQFLNSKLVAGDMKAGVEVSRREEDGYFSKENIKEAVETVMVDVDKETGVSIRQNHMKWKDFLLNAEIQDKLISNFVEQLKAML
GBUGT92-3	MGSQQIDIVMLPFMAHGHLIPFLSLATQIHHRTGFNIAIANTPLNIQYLRSTFHQHQHPPPWIHLFELPFNSAGHGLPPNSENTENLPLDQIGKLVISSVSLKTPFHNFLLDIIKKQGKPPLCIISDVFFGWVVEVANIMNTVSITFDTGGAYGILALFSFWLNLSDRKTDSEEFNLPGFPERCKFHVSQLHEFMRNADGNDSWSRFLKPQLSSSLQSFGCLTNTAEELEPLGLDSLRKYTQFPVWPIGPLLPKQLLNKSPLSSSSSTTQHAGKSSGISAEKFLYISFGSQNTVSRSQMMELAIGLEKSWKPLIWVIRPPLGFDLKAEFRSEWLPEGFEARMKESNQGLLVKNWALQLEILSHKSTGAFLSHCGWNSIMESLSQGVKIIGWPMAAEQAF…
GBUGT84-4	MESTEAAQVIMVTLSMQGHMNPMLKLAKVLVLKGVHVTLATNDVARKRMLDSKISTNFTTINSTGRLSLEFFSDGLSHEFDREKDSGTFLASLKANGPKNLSNLITDLKANGNQFSCLITNPFIPWVPGVAIEHGIPCGVLWIQSATVFAIYYHFIKEPDLFPNLENPNGILELPGIPGLTVGDLPTFMLPCSPSHFRLLVTEFISILDKVKWVLGNSVHELEEETVNSLKAVKPIYSIGPLVSPSLLGKEETIAGSVDMWRAADSCIEWLNKQRPSSVIYISFGSIIMSSKQQIQSIATALKNIKRPFLWVIKASETRKDEFPRGFLEEITKDKSGLVVSWCPQEKVLMNQALACFVTHCGWNSTLETVVAGVPVVAYPEWTDQPMNSKLLVDVFKVG…
GBUGT73-22	MGEELHFLLIPLMSPGHLLPMVDMARLLATLGVTVSIITTPLNALRFTSVVDRAVASGLRIQVHHLPFPAKEFGLPENCENMDQLPSRDLIMNFLMAANELQQRFEELFNKLKPKPSCMVSGKNLPWTVKTANKFNVPRIVFDGMGCFSFVCTHKIELSKVHEMVSEFESFKIPGLLHEIELKKAQLLENLNPVSNDLINIRDIRKAELVCDGIVVNTFEELEKEYVKEFKTVKGSDKVWCIGPLSAINKLSSDKAERGQKQCHFETLQPWLDSKEPGSVIYACLGSISGLTKWQLIELGLGLESSGKPFIWVIRENPKSNEIEKWILDEKFEDRVKDRGIIIHGWSPQLWVLSHPAIGAFLTHCGWNSTMEAVSAGVPVITCPLFAEQFINEKLVVDV…
GBUGT73-4	MFLSSPPPSKEARIQASISTSKSSTSLVLKLDCPRAVKNLDSVPSSQGVNLDMIAKFFKAADLFQQPFEQLIQECKPDCLIVDMFFTWASDIANKYDIPRLMFNGSSFLSLCISDSVNVYEPQKKVKSGSEPFVFPNVPGDIKSTRDQMAVIYTQNEDDKLTRSVKKWREAELKSYGFIVNSFYELEAAYVDHYRNVLGRKAWHVGPVSLCNRAIEDKVDRGKKPSVDEQKCLNWLDSKQPKSVVYICFGSAVDFNAAQLTEIAFAIEATGQHFIWVVKKEKSNNEEDWLPEGFEERTEGKGLIIRGWAPQVLILDHEAVGAFVTHCGWNSTLECVSAGLPMVTWPVFAEQFYNEKLVTQVLKIGVGVGTKKWVEVVGDFVKRDAIEKAVKEIMVGEKA…
GBUGT71-4	MAMDKYEAVFISTPTIGNLVPTVEFAHHLTRHDPRFSATLLIITVPERTIVNLYTKSLATAASHSQSHVNFIHLPTVQPPTPDQYQSSLGYTSLFIDKHKPHVKHAISTLASTTSVAALFVDMFTTSMIDIAQDLGIPCYLFFASPASFLGFMFHLPALDTQLAVAFVDSDSHSGFIVPKDSAVELIVPTFSKPLPPSMLPSHVLKRNKDGYFCFLENARRYTETIGIVVNTFLELEPHAIESLSISGLPPVYPVGPILDHAGASRWHPDGAQQQDSIMEWLDQQPPSSVVFLCFGSMGSLEGPQLREIAIGLERSGYRFLWSIREPRKGKLDLPGEYTSVEAVLPAGFLDRTAGLGIVCGWVQQVRVLSHQAIRGFVSHCGWNSILESVWHGVPIATW…
GBUGT72-14	MSHIALLASPRMGHLIPVLELAKHLVSHQSFKVTVFVVATDHASLANTHLLQSPADSGDLLDIVLLPFIDVSDIGGPSVSFIATIVTTVLRSMPFLRSEISKMEFRPTALVVDLFGTDALEIADEYNMLKFVFIASNAWFLAVMLCTPEIDRKEIDEHVKNRKPLHIPGCKPIKFEHNLEVFFMDANDPFYQGYVEAINKMSLTDGILVNTWDELEPTTLKALRETKKVPIYPIGPLVRPIEKSAFGNEIIAWLDKQPKQSVIYVSFGSGGTLSAQQVKELAWGLELSQQKFVWVLRPPIENDAAGTFLALGNGSDATLNYLPDGFLVRTQDRGLLVPMWAPQVEVLSHPSIGGFLTHCGWNSTMESIVNGVPMIAWPLYAEQKMNASMLTEDIGASIR…
GBUGT72-8	MLALVFVSDMESKLETHVVLLSSPGLGHLTPVLELAKRLATLSNSKVTIFVVPSLSAAESLVIQSFMSLNLCRIILLPPPDISHLVHADAAVVTRIVVIMREIKPAFSSAVSALSVPPTLLIVDLFGYESMDIADQFKIPKFVYIPSHAWFLALTLYLPVLDEVVKGEYVDEKDALFIPGCRPLQLEDVVDPMLCRSDQQYLEYLNMGIKIPMADGILLNTWEELEPATLEALRDDKLWGGISKAPIYPVGPMVTTPNRPIDSNKSEMFHWLDKQLSESVLYISFGSGGILTKEEMRELALGLELSQQRFIWVVRTPVVGKSCHGSFFTVGNDCNDERLAGYLPEGFLGWSNNMGLIISDWAPQVEILRHQSVGGFLSHCGWNSTLESITHGVPLIAWP…
GBUGT91-1	MATTHLHIVMVPWSAFGHLITLFQLALQLATAGIKVSFISTPGNIKRLPNVSSNIATLLDLVAFPLPNLDDEQQLPEGCEATVNIPFKKIQYLKIAYRQPALTRPSPESLMSLPEWFGFSSPLRYPKSLATAMHEGFRGENASGISDADRVHKILQASKAVAFRTCPEYEAEYLNAFEKITGNGSKPVFPIGLLLPEKPQGRQTDEIFRWLDVQKPNSVVFVGFGSECKLRKEQTHKIAYGVELSGLPFLWALRKPHWAFNELDTLPCGFQERTRGRGIVCFGWAPQLEIVGHSSIGGSMFHTGWSSIIETMQFGHSLVVLPFVIDQPLNARLLLDKGLGVEIERSEDGSFSRDDIAKALRLAMVSAEGEKLRIQTREAAQVFGNRDLHDSYFNRFVEY…
GBUGT72-2	MATQTPHIIIHPSPGMGHLIPLIEFSKRLIHHHSFTITFIIPTDGSSITLQKSMLDSLPTSIDYVFLPPVDFTDLPEGTKMETLVCLTMLRSLPSFKNTMASLVSTKKLVALVVDLFGTDMFDFAKDFNVSPYIYFPSTAMLLSLFLYLPELDRTISCEYRDLPEPMRIPGCIPVNRKDLLDPVQDRKNDAYKLVLQHAKRYRLADGIIVNSFMDMERGAIKALLDRTELDKPPVYPVGPLVNMGDGSGSDCLKWLDDQPDGSVLFVSFGSGGTLSSNQFNELARGLELSEQRFLWVVRSPNDKAASANYFTVQSQNNPFDFLPKGFLERTKGQGLVVPSWAPQARVLSHRSTGGFLAHCGWNSTLESVVNGVPLIAWPLYAEQKMNAVMLTEDINVAL…
GBUGT83-5	MAVRRGHVIVIPHAAQGHLAPLMKLSLQIAAHGVKVTLVNTEFIHEKVMASLPAKALEEDQKPPISLVSIPDGLEPDDDRRDYVKMTESMRRVMPGHFMKLIENINSRSNGDEKISCVLADTAAGWALEVAEKMGIKRAAVLLSGPASMALALHVPKLVEAGILDSDGTLKTDEPITLSEDIPSWSSGELSWSCSDDPVMQKLLFAYVSTAAKTFKFAEQILCNSFHELDPSAMKLIPKALPIGPFSTTNHFETFAGNLWPEDSTCLNWLDKQTPGSVIYIALGSTTMLSPNQVGELALGLELTTLPFLWVVRSNMTDGSTAEFPKGFMEKVADRAKLVQWAPQEKVLAHPSVSCFVSHCGWNSTLEGLTMGVPFLCWPYFADQFHNRTYICDVWKIGL…
GBUGT83-6	MERQPHALVIPYPAQGHVAPLMKLALQIASHGVKVTFVNTESIHAKIKASLPENVEEAHLISLVSLPDGLELDDDRTDWVKLNDSIHRTMPGYLEDFILKVNGSNANQKFTCVVADTSVGWALELAKKAGLQAVAVWPAGGPCLVLALHLPQLLEAGIIDTDGTVLKDEAISVSKDVLAWTSTEIGWGFPDPVFQKLFFGFYTIFPQYYKFQDWFLCNSIYELDSAALKLVPNVFPIGPLLASNHLATFAGNLWPQDSTCLQWLDNHASGSVIYVAFGSSTTVDSQQLHELAFGLELTGQPFLWVIRSDLMNDGSLAKLPEGFINRVSNRAKFVEWAPQEKVLAHPSVACFMSHCGWNSTMEGLTMGVPFLCWPYLADQFCNRNYICDVWRIGLGLRKD…
GBUGT73-5	MSSESQIWVIPFFGQGHLLPSMELCKHIASRNFKATLIISSNLSSSIPSSFHDHPLIQVAQIPSSPPTPPELSSGPHHHHSDLAQGIASLLENTSQPACAVIDNMMDWTADIFKKLKIPTIAFFTSGACSAALEFAMWKARVVDIKPGETILLPGLPEEMALTDSDLKQGPPPGPPPPQLGGFGFPRGPPGPPPPLAAHGFPLGHPPPKMGPPQPGGQPQWMETAKDSVALMLNSCHELEGPFLDYLRLQIGKPVWGVGPLLPQQFWKSSDSLLHDREIRANKQSNVTEDEVMGWLDSKPHGSVLYVSFGTEVAPTKQQFQQLADALEASNRPFIWVIQHGSGRPGPPPGPPQFLGNQPDSNDVVFEEEGYFPHGLDQKVGQRGLIIHGWAPQLLILSH…
GBUGT88-7	MVCCFGLHYPNVGYFLCNLITMRHLAVLDCPKLLLSRAMAEAIVIYPAPLLTHQTPMAEFAKLLLTHHPSLSIHILIATTIPSQLPSSAIPPNITCHYLPAVDLPPSSTSPLSLLFDAIRLNNPNLRRALLTISNNYTLNAVIFDFFCTRFAFEVVSDLKIPAYCFCTIAAGSLSSLLYLPTLHNRFTENFQDLNVLVDIPGVPPIPSSDMPSPVLKRNEWYEIFLNISTCLPHLTGIIVNTFECLESKAIKAIRDGLCVPEYPTPPLYCIGPSIAYSTADGGDVPYCLKWLDSQPSKSVVFLCFGSSGSFSMQQIKEIAVGLESSGQRFLWVLKNPPLEDQSLDQDLNSLLPQGFLERTKERGLVVKSWAPQTAVLNHDSIGGFITHCGWNSVLESVC…
GBUGT91-6	MAYHQELSPLLRAYDKIRDPLSDFLKNSNVNWIIHDSLPYWLPGIAAPLGINLVFFGIFNASSFAFAGPPSALLGDSRKRPEDFTVVPEWIDYPCDNVVFKLYEIVNQQCVDDDVSDSHRIGRLIQGCQFVTVRTCFEFERDAIKLLIKLYQKPVVPVGLLPPLLSLPSNEDNKWETIRSWLDSKGEKSVLYIALGSEVNLSEESMHQMAFGVEKSNLPFIWVVRNRPVGEGQMNDIILSGYEKRVSKRGLVLRDWAPQLRILAHSSVGGFLTHCGWSSIIEALKYGRALILFSGGNSDQGLNARLLHGKKVGLEIERNEVDGLFTSDLVAATIRRVMVEPEGEVFRANAQAMREIFGNEELSNNYLNEFTRFIEEFSPSACHC
GBUGT91-7	MDRTEKLHIAMFPWLAYGHTMPFLEVSKFLAQKGHRISYISTPKNISRLPKLPPHLSSNISFVEFSLPHVHGLPPGVESTSEVPIHKVPYLKRAYDKLRDPLTDFLKNSNVNWIIHDFAPYWLPGIAAPLGINLVFFSILNASTSTFGGPPSALLGDHRKRLEDFTVVPEWIDYPCNNVAFTLYETVNYQQCVDDDVPDSHRIGRLIQGCQFVTMRTCFEFEWDAIKLLIKLYQKPVVPVGLLPPLLSLPSNEDNKWEAIKSWLDSKGEKSVLYIALGSEVNLSEESMHQLAFGIEKSNLPFIWVVRNRPVDEGQMNDIIPPGYEKRVSKRGLVLRDWVPQLRILAHSSGGGFLTHCGWSSIIEALKYGRALILFSGGNSGQGLNARLLHGKKVGLEIE…
GBUGT73-6	MGREIHMFFLPFLAHGHLIPTVDMAKLFASRGVKTTIVTTPVNASFFSNTIERSKESGIHIGVELLNFPAVDFGLPEGCENVDLIPTHLSFELTSKFWKAVRMLQEPFEKLLQECKPDCMVVGMFFPWAIDVANKFGIPWLVFHGTSYFSLCATECMRLYEPHKKVQSDSEPFVVPNLPGDIEFTKNQLPDSVKHEDENEVSKMVKAAREAALKSYGVVVNSFYELEATYADYYRNVLGKKAWHVGPVSLCNRTAIDKLERGKKSTIDEHECLKWLDSKASNSVLYICFGSMANFTSAQLKEIAMALEVSEVQFIWVVRKPKNNEEDEDWLPEGFEKRMEGKGLIIRGWAPQVLILDHEAVGGFVTHCGWNSTLEGVCAGVPMVTWPIFAEQFYNEKLV…
GBUGT73-7	MDSKPDPLHILFFPHLAHGHMIPTIDMARVFARQGVKATILTTHLNASFFSKVIERDRELGFEIDTVMIKFPSVEAGLPEGIENISSITSQEMGYKLFKAVSLLQQPLQQVLEDCHPNCLVADGMFPWATEVARKVGIPRLVFYGTSYLACCVLDSILRYEPLKNVTSDDQLFEVPGIPDKIMMTRLQQAAELRDSGTNTETIVVLHKLLEAEITSSGVIMNSFQELEPAYVRHYRKTLGRKTWHIGPLSLCNNDIEDKLERGNANAVSTHRVECLIWLDSKKPNSVLYICFGSVSWISPTQLNELAKGIEASGVDFIWVVRKTNKDEEEEEEDKEEWLPKGFEERMKGKGLIIRGWAPQLLILDHEAIGGFLTHCGWNSILESITAGVPMVTWPLSNE…
GBUGT85-3	MGSYLVPSKPHAVCIPYPAQGHVNPMLLVANLLHFKGFHITFVNTEYNHERLLKSRGPHALNGLPDFRFENVPDGLPPPDINATQDIPTLCDSTSKHCLTPFRQLLARLNVSSGIPPVTCIVSDGCMSFTLEAAQELGIPDVLFWTPSACGFLAYCHYRQLIEKGFTPLKDETYMTNGYLDTIIDWIPGMKNIRIRDLPSFVRTTDPNDIMLNFAATESERSAKASAIIVNTFDELEHDVVKALSSIFPKLYTIGPLHLLLNHIPQSSPLSSISSNLWKEEPQCLQWLDSKEPKSVVYVNFGSITVMTANQLVEFAWGLANSKQPFFWIIRPDLVRGDSAVLPPEFTEETKERSLMASWCLQESVLNHTAIGGFLTHSGWNSTIESISSGVPMISWPFF…
GBUGT85-4	MAPISLPNKPHAVCIPFPAQGHVNPMLKVAKLLHFKGFRITFVNTEYNHKRLLKSRGPHALDGLPDFRFETIPDGLPPPDIDATQDIPALCDSTSKHCLAPFRRLLVELNVNSGVPPVTCIVADGSMSFTLEAAKELGIPSVLLWTPSACGFLAYCHFRRLIDEGFTPLKDESYLTNGYLDTVIDWIPGMKNIRIRDLPSFVRTTNPDDIMLNFFATECDRASKASAIIVNTFDELEHDVVKALSSIFSKFYTIGPLHLLLNHIPPSSPLSSMESNLWKEEHRCLQWLDLKEPKSVVYVNFGSITVMTVNQMVEFAWGLANSKKPFLWIIRPYLVRGDSAIFPPEFIEETKDRCFMASWCPQKEVLNHNAVAGFLTHSGWNSTVESISSGVAMVSWPFF…
GBUGT85-5	MAPISLPNKPHAVCIPYPAQGHVNPMLKVAKLLHFKGFHITFVNTEYNHKRLLKSRGPQALNGLPDFRFGTIPDGLPPPDIDATQDIPALCDSTSKHCLAPFRRLLVELKATSGVPPVTSIVADGCMSFTLEAAKELGIPSVLFWTPSASGFLAYCHYRRLIDERYTPLKDESYMTNGYLDTVIDWIPGMKNIRIRDLPSFVRTTNPDDIMLNFLATEGDRASKASAIIVNTFDELEHDVVKALSSIFPKFYTIGPLHLLLNHIPPSSPLSSMGSNLWKEEPQCLQWLDLKESKSVVYVNFGSITVMTANQMVEFAWGLANSKKPFLWIIRPDLVRGDSAILPPEFIEETKDRCFMASWCPQEEVLNHSAVAGFLTHSGWNSTVESISSGVAMVSWPFF…
GBUGT708-2	MSSSDGNLHVALLPSSGMGHLLPYLRLAASLIHHQCSLTLITTHPIVSSAESQLISTFLSAFPQITQKKFTPIPLDPVAANITDPFQIQWETIRQSAHLLSPLISSSSPPLSFIITDVTLMSSVISVTAKLCLPNYILFTSSARMLSLFSCFPSIPSSIPKESLPPILLDSNSSFTKNFSDNSGSLKHFNGVLINSFEELEKESLEMLASGNLTKGLPPIFPLGPFQPLELERISLLAPLKWLENQEESSVVYVSFGSRTAMSKEQIRELGNGLVLSGCKFLWVVKSKVVDKEEEEGLDEILGHQLMKKIENNGLVVKEWVDQWQILSQKAVGGFISHCGWNSVVEAACHGIPVLGWPQQGDQMINAEEIEAGGWGLCMKSWGWGSNHLVKGVEIGDKI…
GBUGT73-13	MATPTQEEQQLHFVVFPFMSQGHMAPMIDIARLLAQRGVIVTIITTPQNAARFKATLDRAMESGLFIRLLEVQFPCAEFGLPEGCESFDMLPSFSLAWNFYQATDALETPVKKLLPELTPSPNCILSDVLFAFTLDIANQFQIPRIVFHGVCCFRLVCLHNLRISNVLDHVSSETEYFVVPNMRHKVEFTKCQVTQVMAENLKQFSEERKKADLESYGVIINSFEEMEPEYVKEYKKTREDKVWCIGPVSLCNKDAMDKAQRGNKASVDEQEFLRWLDSQKPGTVIYACLGSISNLTPSQLIQLGLGLEASNRPFIWVIRASDASNDVDTWISEDGFEERTKGRGLVIRGWAPQVLILSHQAIGGFLTHCGWNSTIEGISAGVPLITWPLFADQFANEK…
GBUGT73-14	MATPTQEEQQLHFVVFPFMSQGHMAPMIDIARLLAQRGVIVTIITTPQKAARFKATLDRAMESGLFIRLLEVQFPCAEFGLPEGCESFDMLPSFSLAWNFYQATDALETPVKKLLPELTPSPNCILSDVLFAFTLDIANQFQIPRIVFHGVCCFRLVCLHNLRISNVLDHVSSETEYFVVPNMPHKVEFTKCQVTQVMAENLKQFSEERKKADLESYGVIINSFEEMEPEYVKEYKKAREDKVWCIGPVSLCNKDAMDKAQRGNEASVDEQEFLRWLDSQKPGTVIYACLGSISNLTPSQLIQLGLGLEASNRPFIWVIRASDASNDVDTWISEDGFEERTKGRGLVIRGWAPQVLILSHQAIGGFLTHCGWNSTIEGISAGVPLITWPLFADQFANEK…
GBUGT71-12	MENLWRAATGQDPNPDDYKGVEFWTNPERAGWLTKQGDYIKTWRRRWFILKQGKLLWFKDPASVSRRSSPRGVVSVGSCLTVKGAEDIVNKAFAFELSTRDSTMYFIADTEKEKEDWINWIGRSIVQHSRSVTDSEIVDYDSKSRMKKAKLIFVPSTSKGHLIPVLEFAKRLVDHDDWISISVVFVKLPSDPFADAYIESVKASKLDRIDFIDVFQQQHCHSIVDNHSQSIQDHVNVVREIHTPLLKDFVVDLLSRSRLDSVTFVGFVFDLLFVSLVDVAREFNVPSYIFLTANAGCLSLFFHLMTRQGEIRGSPEFKQSDPDQLIPGFINPVPLNVLPSALFDKDNGYPLLMMTAQKFKAVKGIVVNTFEELEPYAISSFSDHGNPPVYPVGPVLDIN…
GBUGT87-2	MNLIHTRPISGTHVVAIPYPGRGHINPMMNLCKLLASRKHDLLITFVITEEWLGFIRSYTKPDNIHFASIPNVLLSELVRGADFPGFYEAVMTKMEAPFEELLDTLELPVTAIIADTELKWAICMGNRRNFRVASLCTTSAKFFSVLHSMVLTENWRFLIDTLDNGSELAERSSGISPDIRMIFEGSTRQVFQLSLECISRVPKAKYVLFTSVYELEGHAIDTLKARFNIPIYTIGPAIPYFELHGNSLETMVQNVPSYLQWLDIHPPCSVLYVSLGNCRYPISFLSVSNDQMDEIAAGLQDSGVPYLWVARGETSWPTEKGSEMGFVVPWCDQLKVLCYSSIGGFLTHCGWNSILEAIYAGIPMLTFPILFDQAPNSKQIVDDWKIGWRLKEEQKDGS…
GBUGT87-3	MDSTNVRTTRVCHVVAMPFPGRGHINPMMNLCKLLASRKKDILITFVVTEEWLGYIGSDPKPHNILFETIPNVIPPERLKTANFPGFYNAVMTKMEAPFEQLLDRLELPVTAIIGDIEVRWSTGVGTRRNIPVALFWTMSASVFSMFHHFDLHIKQSHAKIDLIEQVESIAGMSSSNVEELRTIFHRDDPRVLELALDCISTVPQAQYLLFTSANEFEPQVFDSLRAIYNFPVYPIGPAIPYLELGEGSCETKSYLQWLDSQQTGSVLYISLGSFLSVSNTQMDEIVGGLQISGVRYLWVARGEASRLKDRCGDMGLVVPWCDQLKVLCHPSVGGFWTHCGWNSILEAVFAGVPMLTFPLFLDQDTNSRQIVEDWGNGWRVNDAVKAEKLVTKENIAEL…
GBUGT87-1	MSSTSSAKRAVCHIVAMPYPGRGHINPLMNLCNELASKSDNILITFVVTEEWLSFIGSERKAGKIRFRCIPNVVPSELVRASDMIGFLEAVWTKMEAPFEQLLVELELPPTLIIADTHLFWAVSVGNRRNIPVASFWPMSTTMFSVFHHFHLFQEKGHFPVDLLDNENELVDYIPGVSSTRLLDLPGFNGGIYPLILKRILGCVSWAGKANYLLLPSIYALESQTIDALKAELSLSIYTVGPSIPYLDLSHGDKDDCLQWLDRQPSNSVLYVSMGSFLSVSNVQMEEITAGLQDSGVRFLLVAREGSWKLKHGCGGEGLVVPWCDQLRVLCHPSIGGFWSHCGWNSVKEGIFAGTPFLTFPLFADQNLNSKLIVEDWKIGWRTKKHQFTTRGEISSLVK…
GBUGT79-11	MSKSGCSKLHIAMFPWVAYGHFIPFLHLSNKLAHKGHKISFILPKGVQPKLENMNQYPNLIQFVPLVIPHVDGLPPGAETTSVVPLNQQKYLAFAVDQTRDQVEGILGALKPDMVFYDFWFWIPDLARQLGIHPIFYVVVSSMIMSLGSNIRTLTKEMTVEEVTKLPPDYPSSTVKFKAEEAAALLFEAEDFGSGLSFGERIRTAVSGSDAIAFRTCRETEGPFCDYVARGYGKPVLLSGPCLPETKTQQLDEKWVSWLSQFEPGSVVFCSLGSQSVLQKDEFQELLLGFELCGLPFLLALKPPQGCSTVEEALPEGFQDRVGGRGLVYGGWVPQEQLLHHPNIGCFVNHCGYGTMWEFLLSDCQVVLIPEIGDQILNTRLMANELKIGVEVERGKNRE…
GBUGT79-13	MAETDSSEFRILMFPWFAFGHMTPYLHLANKLAQKGYRITFATPQKAINRLRHLNLFPDFISFHVITVPSVTGLPPGAETASDVPIFLTHFLAIALDLTRDQLESLVTSIKPKFIIYDAAYWIPEVAKPLGIKTINFNVVSAASIAIVLVPARNVPKDRPITMEELATPPPGYPSTSVVLRGTELETLLFVTNPFGEEMTFYERITLSMKNCDVISIRTCYEVEGKLCDYISSQYQKQVLLTGPVLPEDSKSSLDERWSNWLAGFEPGSVVFCAFGSQLILEMAQFRELVLAFELTGLPFFIALKPPLGAEKVEEALPEGFEERVKGRGVVYGAWVQQPLVLAHPSVGCFVSHCGFGSMWESLLSDCQIVLVPHLGDQILEHQAIGR
GBUGT73-29	MGSQTQQPHFVLFPSMAQGHLIPMVDIGRLLAQRNVIVTIVTTPHNASRVQKTIDRAVESGRAIRLVQLRFPGKEAGLPDGVENIDMISSMEDSFKFFTAANSMDEAVQELFEKLTPRPICIISDMFLHYTLKIATKFQVPRISFHGICCFCYLCVHNLKSSKILDNVTSDYECFKVPGLAEKVEFTKPQLPLNLDESWKDVFDTTTKADEASYGVVINSFEELESPYVKEYRKITKAWCIGPVSLSHKNELDKAERGKKASINEQQCLKWLDSQEPNSVIYACLGSMSTMKSPELIELGLGLEASNKAFIWILRGNNDASNQVMKWIEEDGFEERIKGRGFVVVGWAPQVLILSHPAIGGFLTHCGWNSTIEGISAGVPLLTLPLFADQFTNERLVVQ…
GBUGT94-3	MDTKQKRIRVLMFPWLAHSHISSFLELAKKLMNHNLYVYFCSTATNLDSIKPKISPHHSLSIQFIELKLPLLPELPSYYHTTKGLPTHLLNALFKAVEMSGDGFATILKTHNPDLLIYDLHQPWAPTLASSLNIPAILFYTASAAGPFFAFHAWKKLKGEEFPSPEFYINDCFMPTKSSRNEFGRTPPDSSNTEKTFQAFRHSLDIILVKSFSELEGKYMDYLSILLNKKVVPTGPLVRDAIEEHHENEKEILEWLTKKRKASTVLVSFGSEYYLSNKEREAIAEGLELSEVNFIWVLRFPVGDKDKPKLEEALPEGYLERIGERGLMVEGWAPQAKILQHSSIGGFVSHCGWSSVMESLKFGVPIIAMPMLMHIDQPLNARLVQDVGVGVEVKRGKDG…
GBUGT74-2	MEHKQFKGHVILLPYPSQGHINPLLQFAKRLASKGVKATLATTHYTFNSICAAHIGVEPISDGFDEGGFSQAGNVDFYLKSFKEEGSRSLSQLIQKFKDSSTSVTCVVYDSFLPWALDVAKQHGIYGASFFTNSAAVCSIFSRIHHGRLALPLTPESKPLMLPGLPPLNFRDLPTFLRFPDSYPAYLAMKLSQYSNLNEADWVFDNTFEDLEGKEAKGVSELWQAKLIGPMVPSAYLDERIKGDRGYGSSLWKPLSGECMEWLETKPSQSVVYISFGSMVSLTEEETEEIARALEESNLHYLWIVRETEQKKLPKWFLESNKEKGMVVTWCNQLEMLAHPAVGCFVTHCGWNSTLEGLSLGVPMVGVPKWADQLTDAKFVEEIWGIGVRAKEDEEGVVR…
GBUGTZOG-2	MTNQENSVIVVMVPFPAQGHLNQLLHLSRIILSYGIPVHYVGTSTHNRQAKVRVHGWDPVAVASFHFHDCQVPPFASPPPNPNAAIKFPSHLQPCFDACHYLRKPVTELLRMLSSQARKVVIIHDSMMGSVVQDVGSIPNTESYAFHTVSAFSLFFYLWESTGKPQVNAEMLGENDVPSLEGCFTEDFLEFIALQHRYLNVTSGSIYNTSKVIEGTYVDLLRQHMKEKQHWALGPFNPLKVPEKSSCGSRHYCLEWLDKQEMNSVLYVSFGTTTTMGDEQIQELAIGLRRSNQKFIWVLRDADTGDVFNGEVRRPELPKGYQDSVKDKGLVVRDWAPQLEILAHPAISGFVSHCGWNSCMESITMGVPIGAWPVHSDQPRNAVLITKLLKLGITIKDWA…
GBUGT74-11	MEKKANKRVHVLVIPYPSQGHINPMLQFSKRLSSKGLKATFATTVFISETMKPELLNSDIDFDTISDGCDKGGFLQVESVDDYLVRLQTVGSKTLTELIIKHKNSPHPIDCILYDAFLPWVLDVGQQFGIVGIAFFTQACAVDYIYYCARNGLLSLPISSSMMPIVIPGLPLLDLRDMPSFIYVVGSYPSYFELVLNQFSNIDKVDFILVNSFYKLEQEVVDSMSKVMTQPLLTIGPTIPSMYLDKRLENDKDYDLNLFKLDSTSTCWLTTKPPCSVIYVSFGSMANLTIDQMKELARGLKQTGFHFLWVVRSSELPKVPHGFIEEMGDKALIVTWIPQTEVLANEAIGCFFTHCGWNSTIEALCLGVPMVAMPQWTDQTTDAKLVEDVWKVGVRVNVR…
GBUGT74-12	MEKKANKRGHVLVIPYSTQGHINPMLQFSKRLSSKGLKATFATTVFISETMKPELLNSEIDFDTISDGCDKEGFFALGDIDDYLVRLQAVGSKTLTELIIKHKNSPHPIDCILYDAFLPWVLDVAQQFGIVGIAFFTQACAVDYIYYYVHNGLLSLPISSSMMPIVIPGLPLLDLRDMPSFIYVVGSYPSHFKLVLNQFSNIDKADFILVNTFYKLEQEVVDSMSKVMTQPLLTIGPTIPSMCVDKRLENDKDYDLNLFKLDSTSTCWLTTKPPCSVVYVSFGSLANLTSNQMKELARGLKQTGFHLLWVVRSSELPKVPHGFIEEMGDKALIVTWIPQTEVLANEAIGCFFTHCGWNSTIEALCLGVPMVAMPQWADQTTDAKLVEDVWKVGVRVNVR…
GBUGT92-4	MGSSNDYIHIVMVPFMAHGHLIPFLALAKQIHHQIGFNIAIANTPLNIQYLRSTLRGNPIPGIHFLELQFNSSDHGLPPNTENTENLSLDLIDNAEFNVPGFPDRCKFHVSQLHDFLRKADGTDLWSKFMQPQILSSLKSFGWLCNTVEEIEPYGLDLLRKYIKSPVWSIGPLLPKSWLINSSASGRQHAGKEPGTSPEKCVQWLDMHSDDSVLYISFGSQNTISPSNMMELATGLEKAGKPFAWVIRPPLGFDLKAEFKPEWLPEGFEDRMSRNNQGLLVKNWAPQLEILSHRSTGAFLSHCGWNSTMESLSQGVKIIGWPLVAEQAYNSKMLVEEMGVAVELTRGVRSSISSDKVKEVIEMVMGKEGKGRDMKRKAQEIAEHIMAAVKDEGNEKGSS…
GBUGT75-3	MSQPHFLLVASPAQGHINPTLQFAKHLIRIGVRVTFITCISARSRMTKVPTAQGLTFLPFSDGYDDGFQLRDDIDHYLSELRRRGKEAISEFLTSSENEGKPVTCIVYSLFNHWATEVARKHHIPTALLWIQPATVFDIYYFYFNGYESTIKAQADETNPKRSIKLPGLPLLATRDLPSFVTASNVYRWALSLFQEQMDILADESNPKILVNTFDALEQEALNAIENFNMVGIGPLIPSSFLNSNDSLDNSLRTDLFQSDSKDYIQWLDSKPKSAVVYVSFGSIAVLTKQQVEEIARALIASRRPFLWVVRNWKDGVEEEKEEEKLTWREELERFGMVVPWCSQVEVLSHPSLGCFVTHCGWNSTLESMVAGVPVVAFPQWTDQGTNAKLIEDVWGNGV…
GBUGT75-4	MSQPHFLLVTFPAQGHINPTLQFAKHLIRIGVRVTFITCISARRRMSKVPTAQGLTFLPFSDGYDDGFQPGDDIDHYLSEFRRRGKEAISEFITSSENEGKPVTCIVYTLFIHWASEVARKHHIPTALLWIQPATVFDIYYFYFNGYETTFKAQADETNPQRSIKLPGLPLLATRDLPSFLTALNVYRWALSLIQEKMDVLADESNPKILVNTFDALEHEALNAIENFNMVGIGPLIPFSFLNSNDSLDNSLRTDLFQSDSKDYLQWLDSKPKSAVVYVSFGSIAVLTKQQVEEIARALISSRRPFLWVVRNRKDGGYEEKEEDKLTCREELEQFGMVVPWCSQVEVLFHPSLGCFVTHCGWNSTLESMVAGVPVVAFPQWTDQRTNAKLIEDVWGNGV…
GBUGT75-5	MSQPHFLLVTFPAQGHINPTLQFSKHLIRIGVRVTFITCISARRRMSKVHTAQGLTFLPFSHGYNDGFQPGDDIDHYLSEFRRRGKEAISEFITSSENEGKPVTCIVYTLFIHWASEVAHKHHIPTALLWIQPATVFDIYYFYFNGYETTFKAQSDEANPQRSIKLPGRPLLATRDLPSFLTALNVYRWALSLFQEQMDVLANESNPKILVNTFDALEHEALNAIGNFNMLCIGPLIPFPFLNSNDSLDNSLRTDLFQSDSKDYLQWLDSKPKSAVVYVSFGSIAVLTKQQVEEIARALISSRRPFLWVVRNRKDGGYEEKEEDKLTFREELEHFGRVVPWCSQVEVLFHPSLGCFVTHCGWNSTLESMVAGVPVVAFPQWSDQGTTAKLIEDVWGNGV…
GBUGT72-9	MVQSNQKPHLVLLSAPAHLQPVIELGKRIVTCQDVKATIIVASFVQSAPAESRMVQAALATKLFDVIHLPPADISNLVEPGDKGITSLSAAMHVVKPDFQAAILGLETLPTALVVHVFAIECLGIADELKIPKYVFVSTNAWFLATIVYTPVLDKEVEGEYADKKEPFALPGCSSIRAEDLPDPMLLRTKANYREYLKIGKEIPKADGILVNSWEELQPKTLASLRDGNLLAGVVKAPIFPVGPINSEGSSALKNELFDWLDKQPTDSVLYISFGSMGGLSLEQMLELAWGLEMSQQRFIWVVHPPIEKSGSGSGPKFGNIGDDVSSYLPEGFISRTRDRGVIVPQWAPQVEILSHPSCGGFFTHCGWNSAIECITNGLPMIAWPLYAEQRMNATLLTE…
GBUGT71-15	MKLNPHAELDAYVHSLTATRIKFIHLPPLETHKGLSPANFITTLVQTHVPLVKQAATNIFQYSTSVLDSHRLAGFVLDMFFPSFIDLGNELGVPSYVFYASDAAFLGFQFYALGLHDEQNVNIFELKDSDTESTIPSYLNPVSSKLFPTVMLKPESLPMMNTLARGLRKAKGIMINTFWELESHAISSLSEASAPPVYPVGPILNLKSESEVHQSSDIMKWLDEQPPSSVVFLCFGSGGSFKGDQVKEIACALEQSGHRFLWSLRQSPDPSKGPMASPTDYDDASEVLPKGFLDRTHGIGKIIGWAPQLAILGHPAIGGFVSHCGWNLTLESIWFEVPIAAWPIFAEQQLNALKLVRELGLAVEIKMDYRRDGIGSDEIEIVSAKTIEKGKGA
GBUGT71-16	MASTLSMISTDLIVSCSVPSRFTVFRSVSVVVMAELVFIPMSRMGHFAPMVELARLLVDLHSELSITVLILKLNPDAQVAAYIHSLTATRIEFITSLNLKPKKISLSPIISLGVPSYVFYASSAAFLGFQSQALDLQDEQNVNIVELKDSDTEFTIPSYINPVSSKLFPTILLNPESNSMATTLVRWLRKAKGIMINTFWELESHAISSLSNGSVPPVYPVGPILDLERKSEVHQNSDIMKWLDEQPPSSVVFLCFGTGGNFNEDQVKEIASALEQSGHRFLWSLRQPPDPFRGPMASQTDYDDASEILPEGFLDRTHGIGKIIGWAPQVAILGHPAIGGFVSHCGWNSILESIWFGVPIATWPLYAEQQLNAFKLVTELGIAVEIKMDYRIEVIGNGE…
GBUGT84-2	MRTEPLLHAFLVSFPAQGHVNPLLRLGKRLASKGLLITLSTPKVFGKQMAKANNITDDQLIPVGDGFLRFESFQDGWDDDDPRRAHLDQYMHQLELAGKPAISAMIKRYAEQNRPVSCLINNPYIPWASDVAESLGIPSAMLWVQSCACFAAYYHYNHGLVPFPTETDPEIDVQLPSMPLLKHDEVPSYLRPSTPFAFLRTAILGQFKKLDKPFCVLIDTFQELEPEIVEYMSKFCLIKTVGPLVKYPEVPNSTIRCDMMKPDDCIEWLDSKPASSVIYISFGTVVYLKQEQVDEIAKALLATGISFLWVMKPPAKEFGLPFHTLPEGFLEKVGDNGKILLWSPQVKVLTHPSISCFMSHCGWNSVLETLSCGVPIIAFPQWGDQVTNAVYLVDVFKTG…
GBUGT84-3	MRTESLLHVFLVSFPGQGHVNPLLRLGKRLASKGLFVTLSTPKGFAQKMAEANNITDDHPIPVGDGFLQFGSFEDGWDDDDPRRAHLDQYMHQLELAGKPAISAMIERYAEQNRPVSCLINNPFIPWASDVAESLGIPSAMLWVQSCACFAAYYHYNHGLVKFPTETDPEIDVQLPSMPLLKHDEVPSFLHPSTPFAFLRTAILGQFKKLDKQFCVLMDTFQELEPEIVEYMSKFCLIKTVGSLFKYPEVPNNTIRCDIMKPDDCIEWLDSKPAASVIYISFGTVVYLKQEQVDEIAEALLATGISYLWVMKPPAKESGLPIHTLPEGFLEKVGDNGKVVQWSPQDKVLIHPSVSCFVSHCGWNSTMEALSCGVPIVAFPQWGDQVTSAVYLVDVFKTG…
GBUGT85-6	MSSIKSHAVCLPFPAQGHINPMMQLAKLLHSRGFYITFVNSEFNHRRLIRSRGEEAVKGLPDFRYEAIPDGLPPSDSDAAQCVPAICDSTRKNCLTPFLELLSKLNSSPQLPPVTCIVCDGIMNCGTKAAQLIGVPYVQLWTSSTVSFLGFLHYKELAQRGIVPFKDEGFVSDGTLEMPIDWIPGMPNMRLKDLPSLIRTTDPEDTMFNYVMEVSQECLNSSSIIFNTFDEFDKEVLQVIASKSPNIYAIGPLTSLSRNLHNSLNSSLWKEDTSCIEWLNTMKPKSVVYVNYGSVTVMSNHHLEEFAWGLANSKYPFLWVIRPGVVMGESAILPREFMEAIKGRGFITSWCPQQQVLSHPAIGVFLTHCGWNSLLEAVSEGVPLICWPFFGDQQTNCRY…
GBUGT85-7	MSSIKSHAVCLPFPAQGHVNPMMQLAKLLHSRGFHITFVNTDFNHRRLIRSRGEEAVKGLPDFRYEAIPDGLPPSDSDATQCVPAICDSTRKNCLAPFLELLSKLNSSPQLPPVTCIVCDGIMNCGTKAAQLIGVPYVQLWTSSTVSFLGFLHYKELAQRGIVPFKDEGFVSDGTLEMPIDWIPGMPNMRLKDLPSFIRTTDPDDIMWNYAMEVSQECLKSSSIIFNTFDEFEKEVLQVIAFKSPNIYAIGPLTSLSRNLHNSLNSSLWKEDTSCIEWLNTMKPKSVVYVNYGSVTVMSNHHLEEFAWGLANSKYPFLWVVRPDVVMGESAVFPREFMEAIKGRGLITSWCPQQQVLSHPAVGVFLTHCGWNSLLEAVSEGVPLICWPFFGDQQTNCRY…
GBUGT85-8	MGSIKSHAVCLPFPAQGHINPMMQLAKLLHSRGFYITFVNSEFNHRRLIRSRGEEAVKGLPDFRFEAIPDGLPPSDSDATQCAPAICDSTRKNCLAPFLELLSKLNSSPQLTPVTCIVCDGIMNCGTKAAQLIGVPYVQLWTSSTVSFLGFLHYKELAQRGIVPFKDERFVSDGTLEMPIDWIPGMPNMRLKDIPSFIRTTDPDDFMFNYIMEVSQECLNSSSIIFNTFDDLDKEVLQVIASKSPNIYAIGPLASLSKNSLEIQYDLLNSSLWKEDTSCIEWLNTMEPKSVVYVNYGSVTVISNHHLKEFAWGLANSKYPFLWVVRPDLVIGESAILPREFLEEIKGRGYIISWCPQQKVLSHSAVGVFVTHCGWNSILEALSEGVPLICWPFFNDQQT…
GBUGT75-6	MADQQQPPPQVLLVTFASQGHINPSLQFANKLINNGVHVTLMSASSMIHQFNKASPVHGLSYAYYSDGYDHAFQLSGDPNHYLSETKRHGTQSLREFLADQGTRFTSIVYCTLLPWAATVAREFHIPATLLWFQPASLLNICYHYFKGYDEIITKNIDDPMFTVQMPGLPPLSRHDLPSFFIPSNPQAMPLLTMKEHVEVLDQETNPRVLVNTFDLLETEAIKAADKWYSMVGIGPLMPNLAETSMGGDLFKVTKEHREMEWLNTKPETSVIYVAFGSLSTLAKPQMELLAKGLLETGRPFLWVIRESTDEQETDPLSRLNELKKLGMIVPWCSQVQVLSHPSIGCFLTHSGWNSTFESLVSGVPMVTFPQWVDQGTNSKLVQDVWKTGVRLRQNEDGM…
GBUGT78-3	MSQLVDPHVAVLAFPHGTHAAPLLAIIDRLASASPKTLFSFFGTAQSNNSIFFSTSQPTPPNVKAYNVDDGVPGGYVFVGKPQEDIELFMEVAPQNLRKAMELAVEESGRKVSCLVADAFFWFAKQIAVENGVPWVSFWTAGACSLSSHVYTDLIRENFGVGGIVGREDETLNFIPGMSKVRIRDLPEGIVLGNLESFFSRMLHRMGQVLPEATAVFLNSCEELDPDRTTDLKSKFKQYLNVGPFILATPPPSVPDPYGCLTWLDKQKPATVVYISFGSVVTPPPNELVALAEAVEASQVPFIWSLRDKSKVHLPNGFLERANGMVVPWAPQRDVLAHGAVGVFITHGGWNSLVESIAGGVPMIFRPFFGDHGVNGRMVEDVWEIGVIVESGVLTKNGI…
GBUGT88-2	MVEAVVLYPSPPIGHLLAMVELGKLLLSHRPSLSIHILIATPPYQAESTASYIAAVSSTIPSIVFHKLPKVTLLPSTDVTHHEFLTFEVLRLSNPNVHETLLSISKDYKVHAFIMDFFCTVAFKVAVDLSIPPYFFYTSGVATLSSFFYLPTLHNNTTKSFKELNLLLNIPGVPPVPSADMPKPVLDRNDQVYHIFINNSMYLPKSAGIIINSFESLEPRAIKAIRDGLCVPDGPTPPLYCIGPLIADVDRRSGARSNVAGEGAPDDCLMWLDKQPSKSVVFLCFGSLGLFSAQQLKEIAEGLERSEQRFLWVVRNPPSENLSVAIKEQSEPDLNTLLPMGFLERTKEKGKVVKSWAPQVAVLNHDSIGGFVTHCGWNSVLESVCAGVPMVAWPLYAEQ…
GBUGT89-5	MATLRSSSHILVFPFPAQGHIIPLLDFTHRIALAATDIDLTITVLVTPKNLPFLTQLLAAHPRIQPLVLPFPPHPSIPSAVENLKDIPQRCLPALMHTLGRLYHPLLSWFQSHPSPPSAIVSDMFLGWTQRLASRVGAKHIVFSPSGAMALSILYSLWMELPRLDDPRDQTAVVSFDKLPNCPKYPWWKISGLYRACVEGDPAMEFIKDIFHANIQSWGLVVNSFNQLERPYFDHLKRMMGCDRVWAVGPLLPLHDHDDLTVAVHRGGSSSVPLDHLLTWLDACEDGEVVYVCFGSQVVLTNDQMAGVASGLEKSGVRFIWSIKEPSVGHVEANYGMIPNGFEERVANNGLVIRGWAPQVAILSHRAVGAFLTHCGWNSVLEAVVAGVTMLTWPFGADQ…
GBUGT89-6	MSAAGQHILVYPFPTSGHFIPFLDLTHRLLNRRLTVTVLVTPNNLHLLDPLLTRHASSSLHHLLLPDMDPLPAPNLPARLRRLRDLHYPALLQWFQSLTSPPVAIFSDFFLGWTQSLASELGLRRIVFSPSSSFSYSLNMSLCPESLRIDDPQAENQTLSFPDIPNSPKYPAYQINSIYRTYKDADPDKEFYRRNWLQNLESWGVVFNTFSDLEAIYIDHLKKEIMGHDRIWAVGPVLGDDGLDTTNRGGSSSVPFQELVAWLDSRDDNSVVYVSFGSHYVLTLKQMDVVASGLEESGVNFVWSVREPKASQVSRDHGVIPDGFEDRVAGKGFLIKGWAPQLAVLRHRAVGAFLTHCGWNSTLEGIAAGVVMLTWPMGADQFTNTKLLVDECGVGIRVG…
GBUGT71-13	MKVPAPATGHLASTVEFPKSLLCRDDRIRPDGIQLIELPQVDLPSLDPKKSQKSFLDVFVQCYIPPVRNAVRDIVSMRCSLGETRVAGLVLDLFCSPMIDIATDFGLPSYLYPRSVSCDPEHLIPGFVNPVATRALPSAAFFKDGGYTTYVKVAERFKDAKELEPYALNYFSNDQNPPLYPIGPLIELNGLSYSDSDDKVMKWLDDQPQASVVFLCFGSMGSFKAPQVKEIAQGLEQSGFRFLWSLRVQSPQNDASEMLPEGFLETVQGRGMICSWAPQLKVLAYEALGGFISHCGWNSILESFWFGVSIVTWPLYAEQQLNAFKMVKELGLAVETRLNYRKDSDEVVMIDEIEKAVGMVMDGGSEVRKKVKEMSEIATKSVMEGGSSFNSIGKLRHDR…
GBUGT86-2	MADESSQKSHAIFIPYPLQGHVIPSVNLAIKLASKGFTITFINTQAVHHQTAKAHPDIGSDIFAKVRESGLDIRYATVSDGLPVEFDRSLHHDQFMASLLHEFSAPVDEVVGRIVGSGEKVHCLIADTFFVWSSKIAKKFGLLYVSYWTEPALVFTLYYHLDLLRENGHFGQQECREDTIKYIPGVEAVEPRDMMSYLQHTDTTSVCHQIIFNAFQDAKNADFVLCNTVQDLELGTISALHAKVPFYAIGPIFPPGFTKSNVATSLWSESDCSQWLDKKPHGSVLYASFGSYAHVKKSELIEIAKGLALSKVSFLWVLRPDIVSSDDTDPLPVGFKEEVKDRSMIIPWCCQNAVLAHPATGGFLTHCGWNSVLESIWCGVPLLCFPLLTDQFTNRKLVV…
GBUGT71-8	MKFHAFRTCTTCTIYHHSTFSGLHSSILSTFFIVSVAYPVLFQMVMKAELVFIPMPLMGHFVSMVQLAKLLLDLHPNLSITVLMIKLNPDAKLAAYVHSLTATRMKFIDLPPPETREDESPSNFVTTLLQIHGPLVKQAATNIVQYSTSVLDSPRLAGFVLDMFLTPFIDLGNELSVPSYVFYTSGAAFLGFQFYILDLHDEQNVNILELEDSDTEFTIPSYLNPVSSKLFPTVMLKPESLPMVITLTRGLRKAKGIIINTFWELESHAISSLSDASALPVYPVGPLLNLESESEVHQSSDIMKWLDEQPPSSVVFLCFGSWGSFNGDQVKEIAFALEQSGHRFLWSLRQPPHPSKGPRASPTDYDDASEVLPEGFLDRTRGIGKIIGWAPQVAILGHP…
GBUGT74-13	MQNQRSHAHVLVVTYPAQGHINPLIQFAKRLTSKGVKTTVATTLYTVKSINVNSTIAIEPISDGFDEGGFNQAPSLQAYLESFKAAGSKTLTELIMKLYNSGTPVCCVAYDLLLPWALDVAKDFGISAAMMLTNSASVCSLYWHNNQGSLNLLAKQETLAAPPMPGLPFLDVSDLPSFLAQPTSQSAYLALILDVFGNSEENDWVFCNSFEELESELVEALMAKWPVVMIGPMVPSFYLDSRIEGDTSYGASLWNFDNDQCLKWLDSKPLKSVVYVSFGSMASISTEQFQEIAWGLKASNMPFLWVAKELKDNPLLELIDSTGERGLVVKWCNQLEVLAHQAVGCFVTHCGWNSTLEGLSLGVPMVCVPQRSDQPTNAKFLAHVWKAGVRAKQDRGIVT…
GBUGT85-9	MASVETSKPHAVCIPYPSQGHVSPMMQLAKLLQSRGFFITFVNTEFNHRRLIRSKGADFVKGLPDFRFETIPDGLPSSDRDATQDVRALCDSTRKNCLAPFLELLAKLNSSSHVPSVTCIVSDGVMSFAIKAAQVFGIPEVQFWTASACGFMGYLQFSELLKRGIIPFQNETFLSDGTLDKPIDWVPEMSNFQLRDLPSFIRANNPNDIMFDFMGSEAQNCLKAPAIIFNTFDEFEHEVLKAIAAKFPGIYTIGPLHLLTRHMPDCPSKSINSSLWKEDTSCIEWLNKREPSSIVYVSYGTVTVMSEKHQKEFAWGLANSKHPFLWIVRPDIVMGDSAILHEEFLEEIKDRALITSWCNQYEVLSHPSVGVFLTHCGWNSTLEAISGGVPLICWPFFAD…
GBUGT78-8	MEGYKNASKHIAVLAFPFGTHAVPLLNITRQLSDACPDTMFSFLSTQQSNNSTFSKNHDKIKPFNVWDGLPEGYSFRGNPHEPVDYFLKAVPGSFIKAIDAVVSETGKPVDCLITDAFYAFGADIADELNIPWVAVWLSGPRALFLHLQTDVIRQHVGINSPEDKPLDFPEFSGIRVTDLPNGIASGDIDAPLPALLHKMGVSLSRATAIVANSYEDLDNTVVNMLKLRFSMFLNVGPFNLVSISSSTVDDSHGCLDWVSKHEAASVVYISFGSLITPPPHELQALCEALEECEFPFLWSLRGNPEKQLPQGFLERTGSKGKIVPWAPQQQILEHPSVGVFVSHGGWNSVLESINGCVPMICRPFFGDQQLNTRTVDVVWGFGLGLEGGTLTKEGAKKA…
GBUGT83-7	MGNPHILAIPYPAQGHVIPLMELSHNLVSHGFKITFVNTDFNHKRVKDAFGNKVDGEGSIRLVSIPDGMEPDEDRKQLGKLTDGISKVMPLELKKLVKKINGSEDNKISCVIADVNMGWALDIAAEFEIPGVAFWPASAMLLALLFSTDKLLDDQVIDKHGTPINGENMIQLYPNTPAMHPNNFLWVCLGDFTAQKTIFEFAMRNNKAVKNVEWLICNTTFDLEPGALSLIPEILPIGPLSATNQLGPLTGSFWPEDATCLKWLDQQPPGSVIYVAFGSFTVFDPIQFQELALGLELSNRPFLWVVRPDTTDGTPSDELYPIGFKARVAGRGKMVGWAPQRAVLAHPSIACFISHCGWNSTVEGLSNGIPFLCWPYFADQFINETYICDIWKIGLSFNR…
GBUGT708-4	MSISPGSVTSQPHIALFPSAGMGHLTPFLRLASLLLSHNCKLTLITAKPTVSVAECTHISSFLSKHPEINHIEFHVPPMQLSGSISDDPFFIQFEATSRSAHQIHPLLASLTPPVSAIFADLVVANGANKVAVDLGVRNYIVSTTSLKFLSLMAYLPVLTTSAAAKLVDGATEIEIPGLTPLPISSIPPPFFNADHGFTATLVSNAKALPFCNGILMNTFESFEPETLSAINNKRALSNLPSILPIGPLETYGLNMNGQTRYLPWLNDQPAESVVFLSFGSRTAMSKDQIKELSDGLERSGYRFLWVLKTKKVDKDEKEDLGEILSSSFLERTKNRGMVIKEWVNQQDILGNAAIGGFVSHCGWNSVMEAAGNGVPVLAWPQHGDQRTNAEVLEKAGLG…
GBUGT709-5	MCHRTSIGSLTRYSEPNGPILLPYFNHKASRSKIQVVKNQILQKKMAQEQQQQPHTSSSHVLIFPLPAQGHVNSMLKLAELLAHAGLKVTFLNSHFIHQQLLRHTDILSRFAKYAGFQFKTILDGVPNDHPRVGGDFVRKLFDGLELITKPLFKDMLVNSKPKVDCIIGDGVLGIALDIADDLGIPIIQFRTISACSLWAYFAIPDMIHAGELPIKGNEDMDRLITSVPGMEAFLRCRDLPSFCRASDTKDSILQQLAQETRKNSEAHGLLLNTFEDLEGPILSHMRTKFPKIYTIGPLNLHLKTRLFKSDQTSSGPSSNSFREVDRSCLSWLDKQPKGSVVYVSFGSVAVLSREQVFEFWFGLVNSEKRFLLVLRPDNMAENGGGDDKGVSIPIELIE…
GBUGT73-30	MAQGHFVLIPFMAQGHLIPMVDIGRLLAQRDVTVTIVTTPYNAGRVQKSVARAIESGLPIRLLQLQFPGKEVGLPDGVENIDMLHSMEDLIKFVSAANKMEEAMLKLFEKLTPRPNCIISDINLFYTRKIATKFQVPRISFHGFCCFCLLCLRNIQSSKINETVTSDSEYFTVPGLTDKVEFTRVQLPLDYDGSWKEIFEPMWEADRASYGVVINTFEELESAYVKEYRKEKKAWCIGPVSLSHKDELDMAERGNKASIDGQKCLKWLDSQQPGSVIYACLGSIGSIKCPELIELGLGLEASNKPFIWVLRGNNPTASEVDKWIKRNGFEERTKGRGLVAVGWAPQVLILSHPAIGGFVTHCGWNSIIEGISAGVPLITLPFMGDQFCNEKLVVQILKI…
GBUGT73-31	MSYLSGQPHFVLFPFMAQGHLIPMIDIGLLLAQCNVIVTIVTTPHNAERVQYTIARAIESGCPIRLVQLQFPGKEVGLQDGVENVDMLYSTNDIIKLFTAANKMEEAVHKIFEKMTPKPNCIISDMCLHYTHKIATKFQVPRISFHGFCCFSLLCDHNLKSSNILETITSDSEYFREPGLTEKVEFTKAQLPLIRDESWKAIMEPLTEADKASYGVIINTFEELESAYVREYKKIRKSWCIGPVSLSHKNELDTDKRGNKTSINKQECLKWLDSQEPNSVIYACLGSISTIKFHELKELGLGLEASNKPFIWVLRGKNATSNQVEKWIKEDGFEERTKGRGLIIVGWAPQVLILSHSAIGGFLTHCGWNSTIEGISAGVPLITLPLLADQFCNQKLVVQ…
GBUGT89-3	MSATAAATASHPHILVFPYPAQGHMLPLLDLTHQLALRGLTITILVTPKSLPFLSPLLSTHPSSITPLVFPFPSHPLIPQGVEHVKDLGNSGNLPIMAALGKLHDPLLNWFNSQSNPPVAIISDFFLGWTQRLATQLQIPRLTFFASGAFVVSLCDYMWSNIEKLKSLSEIKLSHLPGSPVFKPENFPSLFKHYKQSDPDCEFVKDGILANTKSWGCVLNSFDALETEYIQWLKTYVGHNRVYSVGPVSLIGNRGDSDPSSGSDGVMTWLDQCPDGSVVYVCFGSQKLLRKVQVEALANGLEKSGTRFIWVVKPGTTNGFGDVPDGFEERVAGQGLVIKGWAPQLLILNHRAVGGFLSHCGWNSVLEGIVGGVMILAWPMEADQFVNAKLLVDEIGVAV…
GBUGT73-23	MASLNQQPIHHFLFIPLMTRSHLIPFTDLAKALAHHGQQVTIVMTPLNAARFSDDYAINFNLNIQFLPLYFPAQEVGLPQGCEAMDSLPSPDMATKFLQASNLLQQPLEKWLQGLDSLSLPSCIISDVCFPWTSILALKFNVSRVVFHTVSCFTLLCSHNIDHYKVFDERDKSDFEPVLVPDLPDRIEITKAQLPFFGKNKALDDSKKVLKQFKEAEASAMAVVVNSFQELEPGYVKAYQKFVNNLWCIGPLCLYNKTTRSEASIDDHESLNWLDSQKPNSVIYVCFGSLCHIFDQQLMELGLGLETSNCPFIWVIKEGSYTAELDKWFKEQNFEERVKGRGLIIRGWAPQFQILSKPAIGGLITHCGWSSTLEGIIAGLPLITWPMSNEQFYNEKLIV…
GBUGT78-4	MSVTQSLKEKHVAVLAFPFGSHDLTILGLACKLARAAPNVQFSFFTIPKSNHSKFSTFKFDVPNNIRTYDVEDGVPVNHVFSGIPVERLDLFLKATPGNFQKGLDAAVMETGRKVNCLVTDMFLTFAADMAEDMKATWIPLCVSIPHNLSAHVYTDLIRRLFSHVGGDKNGGQHQTLELIPGLSPMHVKDLSDEILPRHSNETFFSYTLSKIGCVLPRSTAIVMNFCQELYPTPLFDDLKSMFPALLNVGFLTQELPPSPLPPSDSDTTGCLSWLDKQSSKSVVYISFGTAAAPPGEELKALAEAIEESDIPFIWSLNNDHKHNLPNGFPQRTNKQGKLVPWAPQAMVLGHASTGVFVTHCGANSVFESIANGVPMICRPMFGDHWMIGRVVEEIWGVG…
GBUGT71-14	MKKVELIFVPTPGAGHLAPTVEFVKRLIHHDDRILVTILSIEWHSSGFADAYTESLATLQPDRIQVIQVSRVDPPPLHLWTLAPEAFVYALIQSYIPHVRNAVTNILSMKSTSDSTRVAGLVLDLFCSPMVDVATELGLSSYIYLTSNASFFGLVLYLQALHRQISSEFEYPNPENPSKDLGHLIPGFANPVPSCVLPSFMFNKHGSYTAFVKIAERFKDAKGIVINTFEELETYALSCFVNGQNPPIYPVGPVIHLDSLPHPELDQLQRDRIMKWLDNQPESSVVFLCFGSHGCHGPPQVKEIAFGLEQSGQRFLWSLHMPETPLNDAAGAVHYKNPEEMLPEGFLERIQERGMICRWAPQVDVLGHKAVGGFVSHCGWNSILESLWHGVPIVTWPIY…
GBUGT87-4	MSLNQPEKLQAMESPRSICHVVAVPYPGRGHVNPMMNLCKLLCSKTPNIVISFVVTEEWLGFISSDDKPVNVRFRTIPNVIPSELDRANNFPAFIAAVLTKMEAPFEDLLDRLELPVAAIIADTYVAWTVRVGQRRNIPVASLWTMSASVFSIFDHFNLLVQNHHFPADLSAEQGNDRVDYIPGLTPICLADLPTILYGSDRQVLHIALDCVSSVPKAQYLLFTTVYELEFQVIDVLKANLPFPVYAIGPSIPYLDLKQPCSTTTLNGPDYLQWLDLQPRGSVLYVSLGSFLSVSAAQMDEIVAGVQDSGVRYLWVSRGDSSRFKDCCGSQGVVVPWCDQLRVLCHSSVGGFWTHCGFNSTLEAVYAGVPMLTFPIFMDQNPNSKQIVEDWKVGWRVKK…
GBUGT85-10	MDSSSHRHHAVCIPFPAQGHINPVLKLAKILHQKGFYITFVNTEFNHKRLLKSRGPDALNGLPSFRFETIPDGLPPTDVDATQDIPSLCDSTSKTCLPHFKQLLRKLNDFASTSKVPHVSCIVSDGVMSFTLDAAEELGIPEVLFWTTSACGFLGYVHYRQLMEKGYTPLKDESYLTNGYLNTVIDWIPTMEGIRLRDLPSFLRTTDPNFVMLDFILSETERARKASAIILNTFDDLEHESLDALNSMLPPVYSVGPLHLVLNHNVDNSELKQIGSNLWKEEPECLQWLDSKEPNSVVYVNFGSITVMTADQLNEFAWGLANSKQPFLWVIRPDLVGDESAVVPAEFVAETKDRGMLATWCPQEQVLNHPSVGGFLTHSGWNSTIESISGGVPMTCWPF…
GBUGT80-6	MGSNGIECSRKDLQEESVSNNRSKGVLKDSEQTDEVDESAMEYRSSDDQSFSSCYEKEENQKSSSEQKSSVIEVSETKQSSVSSTPKRGLDHCTSAPLAAQGNQLIDDNEIAFSRSMMEKKNSRHDLKIDRLSEREKVIERLTRWKNLIVNLIKIQNDGTVEVDLPKNSPVASELLELSSIEGPSFDLDDTLFYETTKSIPRLNIAILVVGTRGDVQPFLAMAKRLQEFGHRVRLATHANFRNFVKLADIDFYPLGGDPRVLAGYMARNKGLIPSGPGEISIQRKQLKSIIESLLPACTEPDIETGMPFRAQAIIANPPAYGHSHVAEALGVPLHIFFTMPWTPTSEFPHPLARVPQSAGYWLSYIVVDLLIWWGIRGYINDFRKKKLKLAPIAYFSTY…
GBUGT76-9	MKLKGRGSVILFPLPFQGHINPMLQLANILHERGFSISIIHTRFNSPNPLNYPLFRFYPIPDGLSENHVISSDPNRIVAFVKFLNSNCQTPLRDCLAKLISTSLEDEDPIACLVTDALWYSTQAVADDLKLPRIVLRTSNVSSFIVLSSMSLLFEKGYLPLQDSVAEMEVPELPQFRFKDIAMLEASDRESFLQFIEILVQETKASSGIILNSCEDLEQEFLSKLSLLFPIPVFLIGPFHKYFPASSSSLLPQDRTCISWLDKQQPNSVIYVSFGSVAAIEEADFLEVAWGLANSMQAFLWVVRPGLVQGSEWLELLPNGFLEMVGERAHIVKWAPQQEVLAHPSTGAFWTHCGWNSTLESLCEGVPMICQPSFGDQKIDSRFVSHVWRVGVHLEFKIE…
GBUGT74-17	MANGTHVLVLPFPGQGHINPMLQFASRLASKGLKTTLVTTVFISKSIYSDHPIASTSFRTISDGFDEGGFAQAKSPDIYLSTFKSVGSQSLASLIKELGDTGSPVHAVIYDGFMAWALDVAKQLGIRAAVFLTQSCAVNSIHYHVSRGLLKVPAEGSSVWLPGLPELKVWELPSLIYHHGSYPAWFDTIVNQFSNIDEADWVLVNTFYELEKEVVDWMSKIWKLGTIGPTIPSMYLDKRLKHNKDYGLQLLHPNTSACMRWLNTKPNGSVVYVSFGSFAEVGVEQMAEIAWGLIGTNAYFLWVVREPEEPKLPDNFKHMTREKGLIVRWCPQLEVLKHGSVGCFVSHCGYNSVLEALGLGVPMVAMPQWADQATNAKHVEDVWGVGVRALVDEKGIVRR…
GBUGT74-3	MEDKQMKGHVLVLPYPSQGHINPLLQFAKRLASKGVKATLTTTHYTLNSISAAHIGVEPISDGFDEGGFSQAGNVDFYLKSFRDHGSRTLAELIQKFSNSATPVNCVVYDSFLPWALDVAKQHGIYGAAFFTNSATVCSIFAHIHHGLLTLPLTPETTPLLLPGLPPLYFPDLPSFLRFPDSYPAYLAMKLSQYSNLNQADWVFSNTFEELEGKEARGVSEIWPAKLIGPMVPSAYLDERIKGDRGYGSSLWKALSEECIEWLETKPSNSVVYVSFGSMVSLSEEQIAELAWGLKESNMYFLWVVRDSEQQKLPKWFLDSVQEKGKVVTWCNQLEMLAHRTVGCFVTHCGWNSTLEGLSLGVPMIGVPKWTDQLTDAKFVEEIWEIGVRAKEDEVGVVR…
GBUGT79-5	MADRSFHIAMYPWFALGHITPYVHMANKLAERGHKISFFLPPKTQHKVEAFNLHPHLITFIPITVPHVEGLPLGAETTNDVPFPLHPLIMTAMDLTKPDIEAYLRQLKPQFVFYDFTCWLPALTRRLGIKSVVYCIISSGTIGYLLSPARKTLEKGMIGSDLLEPPEGFPSSSIKLRAHEAQALAAVTTMDFGSGLSFVERQLMSLSDCDIIGFKTCREIEGPYGEYIGSQFGKPVIFAGPVVPNLPKIALERQWEKLLSKFQPKTMIFCAFGSECVLKEDQFQELVLGLELTGLPFLVALKPPMGAKTIESALPEGFQERLKGRGILHGGWVPQQLILRHRSVGYFVTHCGSGSLAEGMVSDCQLVLLPHVGDQIINARLMARDLKIGVEVEKGDEDG…
GBUGT73-8	MGSDGNQIHAMFFPYMAPGHMMPMVDMARMFAAFGAKVTIIITTMNALRIKNVIDRDVKLGRDITLEIISLPSTEVGLPEGCENVVSAPTPEMSIKLFHAIELLQPKIKKLFSDLHPDCIVSDSLCPWTLDIANELGIARIAFNGSGFFNLCLLENITLYEPHKSIESETETFVVPGLPHEVKLTRSQLPDIVKAKNKFSELFDKLRESQRKSFGVLMNSFYELEPGYADHCRNVLGIKAWHIGPVSLVNRDTVDKVDRGEKTSISKHDCINWLDCKKPRSVLYICFGSLTRFNKKQTTEIAYALEASGHPFIWVVGKVLKTSNGEFEDEEQELWLPQGFEDKIKENGQGLLIRGWAPQVLILEHEAIGGFLTHCGWNSILEGIVAGVPFITWPIFAEQ…
GBUGT91-8	MEKSKSLHIVMFPWLAMGHFIPFFRLSKLLALKGHKISFISTPRNLSKLPKIPPNLSSQITLISFSLPTVPNLPSLAESSMDITHNQQQPLKHALDLLQPQLASFLQSSKPDWIIYDYASHWLPSVAAQLGISRAFFAVFTAACLSFMGSPSTLIGGGDDGDNARSTAEDFTKIPNWVPFESNLAYRLHEITKYIERTDEDNFGPPDTVRFGVTIQQSDVVIVRSSTEFEPDWFNLLGELYEKPVIPVGFLPPILEESDEIQDDEKWVAVKTWLNKQRVNSVVYVAMGTEVHLSKEELSELAIGLEKSGLPFIWVLKNSPGTGESELEMLPNGFKERVKGRGFLYLGWVPQVKILSQESIGGFLTHCGWNSIIEALGLGRVLIMLPMLNDQGLNARLLN…
GBUGT78-9	MEDYKNASKHIVVLAFPFGTHAAPLLNIIHQLSDACPNTIFSFLSTQQSNNSSFPNKFHKIKPFNVRDGLPEGYIYRGDPNEPVEYFLKATPGNFIEAIGAVVAETGKPIDCLITDAFYAFGGDIADELNIPWVVLWTAAPRTLFVHAETDFIRQLVGINGSQDKSLDFFPDFSGVSDLPGGVTFGDLDAPMAAMLYKMGLELSRATAIAANSFEDVDNKVVNMLKLKFNMFLNVGPFNLVSSVSSFTIDDSHCCLDWLSKHKPSSVVYISFGSVATPLPHELEALSEALEESEFPFLWSFKGNPEKQLPPGFLERTRSRGKIVPWAPQQKILQHPSVGVFVSHGGWNSLDSIVGGVPMIFRPFYGDQILNTRTVEVVWGFGFGLEGGTLTKEGTKKAL…
GBUGT79-6	MADRSFHIAMYPWFALGHITPYVHMANKLAERGHKISFFLPAKTQHKVEAFNLHPHLITFIPIMVPHVDGLPLGAETTNDVPFPLHPLIMTAMDLTEPDIEAYLRQLKPHFAFYDFTCWLPALTRRLGIKSVVYCIISSATIGYLLCPARKTLEKGMTGSDLLEPPQGFPSSSIKLRAHEAQALAAVTTMDYGSGLSFAERQLMSLSDCDVIGFKTCREIEGPYGEYIGSQFGKPVIFAGPVVPNPPKIALEKQWEKLLSKFQPKTVIFCAFGSECVLKKDRFQELVLGLELTGLPFLVALKPPMGAETIESALPEGFQERLKGRGILYGGWVPQQLILRHRSVGYFVTHCGSGSLAEAMVSDCQLVLLPHVGDQIINARLMAGDLKIGVEVEKGDEDG…
GBUGT79-7	MADKTFHIAMYPWFALGHITPFVHLANKLAENGHKISFFLPAKTLRRVEAFNLHPNLVTFIPIIVPHVEGLPLGAETTNDVPFPLHPLIMTAMDCTEPDIEAYLRELKPHFVFFDFACWLPTLTRELGIKSVVYCVISSGTIGYLLSPARKIIERGLTGLDLLEPPKGFPSSSVKLRMYEAQGLAAVTTMDYGSGISFAGRHLKSFSYCDAIGFKTCKEIEGPYCEYIGKQFEKPMLYAGPVVPEPPKMALEERWERLLSNFEAKTLIFCTFGSECVLKKDQFQELVLGFELTGLPFLVALKPPTGAQTIESALPEGFQERVNGTGFIYGGWVPQQLILRHPSVGCFVTHCGSGSLAEAMVNDCQLVLVPHFGDQIINARLMAGDLRIGVEVEKREKDG…
GBUGT74-5	MSHFAKRLVSKGIKTTLVTTVFISNPSFPTHAPPPPPTSKPYPTASTKAALTRPLAPKFTFKRFSRWALDVAKQFGIPPAVFFTQSCAVNNVYYHVSKGILQLPLLPEVNVSLPELPLLQVSELPSFISDYEPQSAWFDVTVKQFENVDGADWVVFNIFYELEEVVDWMSSFWNVMTIGPTIPSMYLDKRLDDDKDYGMNLFNPETDACRSWLNGKPNGSVVYVSFGSLALPEANQMQELALALKGSDCNFLWVVRETTEMAKLPTLFIEETKEKGLVVTWYNQLEVLSHDLICCFLTHCGLNSVLEALSLGVLMLEMPFWTDQITNAKLVEDVYGALGLRVGEIRMI
GBUGT76-5	MEKQQKSSHLVLVMLPFQGHMTPMLQLASILHSKGFSITIVHPELNSPNPSNHPEFTFVSIPDKLTESQLSDKNVTGLVWSLNKTCAVPLRQCLEKILHSHHHIAALIYDTQMYCAQTIADDLGLPGITLRTSAATTLLLYPVFSQLDEEDFMSEIKSPELQALHLQRLRALLSQNPAKEMMEIRVELTNALKSSLAIIVNSMEFLELEALSKVKQYFPAPIITIGPLHKLAPAICSSLFTEEDKCISWLNKQAPKSVIYVSLGSMASIDRQELIEIAWGLSNSKQPFLWVVRPGMVRGSEWIESLPNGFEESVGERGCIVKWAPQTEVLAHAAVGGFWSHCGWNSTIESICEGVPMLCKPFFGDQHLNTSYICNVWKTGLELQNLERGNIERTIKRLM…
GBUGT76-6	MEKQAENSSRLVLVLYPFQGHINPMLQLATIFHAKGYSITIIHPEFNSPNPSNHPQFTFISVPDKLLESKVSLSPGDFMNLVLALNKNCAAPFKKCLKQMLDDEHPCERIAGVIYDGLMYFAQTVADDLGLPGISMRPTAAAMLLFAVIPQIEQESVFDRQIPELQPLELTQMVTSMSKSPTDAMTEVRAVSLNAMKRSAGMIANSIEFLEHAALSKIREYSPVPVFTIGPFHKLAPSSSSSLLQEEADCISWLDKQAPKSVIYVSFGSMASLSKQDIVEIAWGLANSEQPFLWVIRPGLVLGSEGTELLPDGFLETVGDRGCIVKWAPQKEVLAHCAVGGFWTHCGWNSTLESVSEGVPMLCRPCFGDQFLNMRYICYIWKTGLELENELERGKIEGA…
GBUGT76-10	MEEQQKSSHVVLVMVTFQGHINAALQLATILHSKGFSITIVHLELNSPNPSNYPEFTFVSIPDNLTESQLSDKDIPGLVRSVNKNCAAPLQQCLEKILHSHHHISAVIYDSFMFCAQPIVDDLGLPGVTLYTHSALGLLFYHVFPQLNEKDCISGLESPELQALQLQGFHALSSQNPTEAGMEVGAAFANALKSSSAIIVNSMEFLELEVLSKIKQYLPTPIFIVGPLHKLAPTMCNSLCTEDNKCISWLNKQAPKSVIYVSFGSIVNIDKQELIDIAWGLSNSKQPFLWVVRPSMDRGSEWTESLLNGLEESVGERGFIVKWAPQKEVLAHAAVGGFWSHCGWNSTIESICEGVPMLCRPFFGDQILNASYICNVWKIGLELKNLERGNIERTIKRLM…
GBUGT94-6	MELQQQNPSILMLPWLAQGHISPYLQLAKKLSARNFIIYFCSTPINLDSIRKIGNVQVESSSIQLIDLHLPSSPRLPPHHHTTRSLPPHLFPFLIPAFDAAKPNFSNILSTLKPNLVIYDFLQPWAAAAANEQDVESVMFLTTGAAGISSAVRYFKNPNMEHSIQEVELNKYLLQWFGGTENGVRNKDRFLECLERSSNMVLINTSRMIEAQYIDYVSVLVGKQTVPVGPLVQECGFVSHCGWNSTLEGIINGVPIIAMPMKNDQPFNAKVVTELGVGIKVPRENGKLKSGEIARIINEVIE
GBUGT72-3	MAKLQTPHIAILPSPGMGHLIPLVQFARSLVHQHNFIVTFVIPTNDSPSKAQKSVLDSLPTSITHIFLHPADLSDLPLDSKIETVISLTLARSLSFLRDAFKSMVDKTNLVALVVDLFGTDAFDVAREFNVSPYIFFPATAMTLSLFLYLPKLDQMVPCEYRDRPELVRIPGCIPIHGKELLDPTQDRKNDAYKWLLHHTKRYRLAEGIMVNSFVDLEAGAIKALQEKEPGKPPVYPVGPLVNIDPSKVDDGSDCLKWLDDQPHGSVLYVSFGSGGTLSYNQIHELALGLEMSEQRFLWVVRSPNDAVANATYFSVESEKDPFDFLPKGFLERTKGRGLVVASWAPQAQVLSHGSSGGFLTHCGWNSTLESVVNGVPLIAWPLHAEQKMNALMLIEDIK…
GBUGT80-3	MAASPEHRDDSSSSSSVEIPVKKELEICVDAKQIDSGGDSREAASGDNSRAGVDFALNNGAAEPYSIVHRSFSEVGALRVGTSNIEKLDSSQPKLVKSKTEAPRHRSILAEDAAQIFDNKMSAQKKLQLLNRIATVKDDGTVEFEVPVDVDPHVLACGLRDEHIEVAEEESPEADIQCIPPLQVVILIVGTRGDVQPFIAIGKRLQEYGHRVRLATHSNFKEFVLTAGLEFYPLGGDPKVLAGYMVKNKGFLPSNPSEIPIQRNQMKEIIYSLLPACKEPDPDSGIPFKADAIIANPPAYGHTHVAEALKVPVHIFFTMPWTPTSEFPHPLSRVKQPAGYRLSYQIVDSMIWLGIRDMINDVRKKKLKLRPVTYLSGSQGSDSDVPHGYIWSPHLVPKP…
GBUGT71-2	MKKAELVFLPAPGIGHLVSAVEVAKLLVDLNANLSISVLTIKQPLNYKATAYIDYLNAATITTTTTRIKFIDLHQSDADMDRLKFVGSLVQTHGPLVKEAVAKIVEHSNSVPGSPRLAGFVFDIFYTSFRDLANDFGVPSYLFCTSGAGFLGFLFFAQALHDVQNFELVELTDSDTEFTIPSHVNPVSTKFFPTVTFKPEGFGFLLNLAKGVREMKGIMVNTVSELESHAVDSLSNGKLPPVYPVGPILIREGCSGVHQNYDSIMQWLDRQPRSSVVFLCFGSMGSFGADEVKEIACALEQSGHRFLWSLRRPPEKVNGIMGHPTDYENVAEVLPEGFLDRTAEIGKVIGWAPQVAILGHPATGGFVSHCGWNSTLESVWFGVPMAAWPLYAEQQMNAF…
GBUGT71-3	MKKAELVFIPFPAKGHLVSTVEVAKLLVDLNSNLSISVLIIERTVDAESTAYADSLTAASTTTRIKFIHLPQPDLDTDAANFIRSVVQTHEPLVREAVTKIVEHSNSVPGSPRLAGFVLDLFCTSFRDLANDFGVPSYLFCTSGAGFLGFLFFTQALHDEQNFEFVELTDSETEFTIPSYVNSVSTKLFPSATFKPEGFGLFLSVAKQVREMKGIMVNTFLELESHAVDSLSNCKLPPVYPVGPILNTEGCSGVHQNYDSIMQWLDQQPRSSVVFLCFGSRGSFSANQVKEIACALEQSGFRFLWSLRRAPEQVNGKMGHPTDYENMAEVLPEGFLDRTAEIGKIIGWAPQSAILGHPATGGFVSHCGWNSTLESIWFGVPMATWPLYAEQQLNALQLV…
GBUGT74-18	MKMQNKAKKPHVLIFPFPGQGHINPMLQFAKRLHSKGVKVTMVPTVFLSKSWFFDSSASIDLCIISDGFDEGGFEQADTPDAYLSTFWNVGPKSLAALIKKLGHTAHPVDALVYDTMLPWALDVAKQFGISSAAFFTQSCAVNSVYYHVYKGHLQLPLRGSHVSLPAMPPLHVSELPSFVAIYGLYRAWFDVLVDQFSNIDQADWVFFNHFYELEPEVVDWMSKFWNVITVGPTIPSIYLDKRLENDKDYGMNMFKPNVTACMSWLSGKPKDSVVYVSFGSVASLGIEQMEEIAWTLKDRNGYFLWVVRETEKPKLPHNYVKETSHKGLVVTWCPQLEVLSHESVGCFLTHCDFNSTLEALSLGVPMLALPQWTDQCTNTKYIEDVWRIGIRARPDEKG…
GBUGT74-6	AGSSDAYLPTFWSVGPNSLAALIKKLGETGHPVDALVYDGFLPWALDVAKQFGIPSAVFFTQSCAVNSVYYHVSKGLLQLPLPVPHVSLPGLPPLQVSELPSFVARYGSYPAWFDVVVNQFSNIDGADWVFFNIFYDLEKEVVNWMSRFWNVMTVGPTIPSMYLDKRIENDKDYGMNLFKPNVDACMSWLGGKPKDSVLYVSFGSLASLGIEQTTELACALKSSNVYFLWVVRETEMAKLPYNFIEETSEKGLVVAWCPQLEKQLSLGVPMLAMPQWTDQPTNAKHVEDVWRIGIRAHPNEKGVVRRETIERCIKELLTEVGEKGKEIRKNSIKWKSLAKKGIDEGGNSDKNIDEFIAKLL
GBUGT90-2	MDTNSSKFSIHHVVLFPFMSKGHIIPILNLARLLLRRGMAVTMFTTTGNRPFISESLADTSVCIIDIPFPQNAPEIPPGVESTDLLPSMSLFFSFCKATKQMQPMVEEKLQGLVQAQPVSFMVSDGFLWWTLESATKFGLPRLVFSGMNQFVSCVSRAVFEDRLLDGAESDDELITVTRFPWIKVTRNDFNTVMPNPNGPTMEVFIDQVKSMTNSLGFIVNSFYELEKVYIDNWNSEKIPKVWCVGPLCLAEPELEPQKKPFWIQWLDQKLAQGCSVLYVAFGSQAEVSSKQLQQIAMGLQESKANFLWVLRKKESESILDEGFEEKVKGRGIVVKQWVDQRQILKYQCIEGFLSHCGWNSALESICYGVPILAWPMIAEQALNARMVVEEIKVGLRVD…
GBUGT80-4	MVPSPEHRRNSSSASSSSSSVEIPVKSEQEICIDAKQMDSSRDSLEAASGDESRAGVDRSAMNNGGAESSGTIHRSYSEVGTSPVGISNIEKLDSSQRKLEIPKSEAQRHRNILAEEAAQIFDNNIPAQQKLNLLNRIATLKDDGTVEFEVPGDVEPHALGGGQRDVYTGVAEEESLETELQYIPPLQIVMLIVGTRGDVQPFIAIGKRLQDYGHRVRLATHSNFKDFVLTAGLEFYPLGGDPKVLAGYMVKNKGFLPSGPSEIPIQRNQIKEIIYSLLPACKDPDPDSAIPFKADAIIANPPAYGHTHVAEALKVPIHIFFTMPWTPTSEFPHPLSRVKQPAGYRLSYQIVDSMIWLGIRDMINDLRKKKLKLRPVTYLSGSQGSDSDVPYGYIWSPH…
GBUGT92-5	MAEKRENVVMFPFMAQGHIIPFLALALLIEKTRNYKITFVNTPLNIKKLRSSLPSDSCVQLLEIPFNSSDHGLPPNTENCDVVPYHLVVQLLEASASLRPVFKQLVEDIIRQQDGQRPLCIIGDIFFGWMAGVAEELGVFHAVFSGAGGFGLACYYSIWLNLPHKQVKKDGGDHFLLPDFQEASKIELTQLPLTMSVADGRDSWSIFHHKYLPEWTKSGGVLFNTVEEFDDIGLVYFKRKLRKPVWAVGPILLSSENRIRASIGGATPEYCKAWLDSKPENSVLFVSFGSMNTISPSQMMELAKALELSGRHFIWVVRPPIGFDINSEFKANEWLPEGFEERMRESEKGLLVNKWAPQQEILSHKSTSVFLSHCGWNSVLESLSHGVPLLGWAMAAEQF…
GBUGT78-10	MEKYKKASKHIAVLAFPFGTHAAPLLSIIRRLSEASPASMFSFLCTERSNSSTFPKGHQKHDSIKPFNVWDGLPEGYTHCLKRNPHEPVDYFLKAVPQNFKDAVEALVAETGRPIDCLITDAFYYFGADIADELKVPWVALWTASPRALFSHAETEFFRRHVGINDPLDKPLDFLQGFASMRVADLPDGVVRGNFDASVPVLLNKMGLTLPRAAAVAANSYEDLDNAVVNMLKSRYKRFLNVGPSNLMSSSPFDDRHGCLDWLERHQPLSVVYISFGSVITPPPHEIEALTQVLEESNFPFLWSFRGDVEKQLPPGFPKRTSSKGKLVPWAPQQKILEHPSVGVFVSHGGWNSILESISGGVPMVFRPFFGDQKLNTRTVEAIWGFGLGLEGGTLTKEA…
GBUGT73-32	MLLHQQPSITFLNELQTSLYITVIGTLLLQVNLRVSFTRISMGSLSDQPHFVLFPFMAQGHLIPMVDIGRLLAQRDVIVTIVTTPHNAGRVQNTIARAIESGLPIRLVQLQFPGKEVGLQDGVENLDMLYSREDFFDFFTAANKMEEAVQQLFEKLTPRPNCIISDICLYYTHKIATKFQVPRISFHGFCCFCLLCLHNIRSSQILETITSDSEYFTVPGLTEKIEFTKAQLPLIRDEPKKDIVERMIEADRASYGVVINTFDELESTYVKEYRKIKKAWCIGPVSLSHKDELDKAERGNKASISEQQCLKWLDSQQPNSVIYACLGSISTVKCPELIELGLGLEASNKPFIWVLRGNDTTSNQVEKWIKEDGFEERIKGRGLVVVGWAPQVLILSHPA…
GBUGT83-8	MENPHILVIPYPAQGHVIPLMDLSSCLLKHGFKITFVTLEFNHQNAMDILALRGEEMGNRVHLVSVPDGLGSSEERNQPGKISEAILQTMPRKVEELIEEINGSERKINCVIADQSLGWALEIAKKHGIKRAAFCPAAAALLVLGFSIPKLIDDGVIDQDGTPLKREMIKLSPNMPPMNTMNFVWACIGNINAQKNIFKLMVRNNESIKLTDWLLCNSTYELEPAAFTMAPNIKPIGPLLAPKSKPTDSNCLTWLNQQAPQSVIYVAFGSFTTFNTTQFQELALGLELTGRPFLWVVRSDIPNGRNSAYPEGFQERIGSRGQMVDWVHQKKVLSHPSIACFISHCGWNSTMEGLSNGVPFLCWPYFADQFFNQSYICEYWGVGLGFERDGRGTITRNEI…
GBUGT73-34	MASVTAKQLHFVLIPLMAQGHMIPMVDMARLLADRGVIVSLITTPRNASRFDTVIERASESGLRVRLVKIPFPCQEVGLPIGCENLDTLCSRDLLKKFYNALDLWREPLEQFLEQQKPQPSCIISDKCLSWTSETAQKFNIPRIVFHGMGCSSLLISHNVKLHKAHLFVASDSERFRVPGLPQKVEITRAQLPGTFVSLPDLDDTRNKMQEAEMNAYGVVINSFNELEHGCVNEYQKAIKKKVWAIGPVSLCNRINLDKFERGNKASINDNKCLKWLDSMKTRSVIYACLGSLCRLVSAQLIELGLGLEASQQPFVWVVKTGNQRANDELEKWFSEHNFEEKIKGRGLIIKGWAPQVLILSHPAIRGFLTHCGWNSTLEAVCSGVPMITWPQFSEQFFN…
GBUGT73-24	MALNSTKPHFVLIPFMCQGHLLPLIDIGRLLADRNVIVTIITTPQNAARFSAGVNRDIESKLSISVLELRFPAAEAGLPDGCETVDNLPSMDLMSNFHAAMSMLQVPLEKLLRELKPCPNCLIHDKHFTWMGEIASKLQIPRILFDGKSCFTHLCSHNISTSKVHECVSEGEPFAVPGLPDQIEFTIGQLPGNLNPRSNMKELSKKIIAAEEGAYGSIVNSFEELEAEYAKSYQKIKEHKVWCVGPASLCNRDNIDKAKRGNEALTDENQCLKWLDSWPASSVIYVCFGSLNRLTPPQLMELGFALEASNKPFIWVIRGGYKREEIEKWFAEDGFEERVKGRGLLIRGWAPQLLILSHPSVGGFLTHCGWNSTLEGISCGVPMITWPLFAEQFFNEKHL…
GBUGT89-11	MTNFSNGVHVLMIPFPASGHIFPLMDLAHQILLRGLTVTIMVTPKNLHYLNSLLSLHSSSNLQTLVLPFPSHSSIPHGVENMQDVDISFVPDFAAALSKLQDPLVNWFENHVLPPTAIVSDMLLCSWTPLLASRLGVPNVCFVVTNAHAVSSWWVNDLDSMPDCYRKLHLGCIQSWGLLFNSFNEIDNQKLKLIKEELTEHDRLWAVGPLLPIKGRLSSIGEEQYQVMSWLDSCKKVDKSVVYVAFGTQITLTKQQMEAVASALEESMVRFIWVVKEPMKGLGIVDDDDRNVVPPGFEDRVAERGVVIKGWAPQLAILGHPAVGSYLTHCGWNSALEGIFSGVLLLAWPMQADHFHNTALLVDELGVAVRVCEGLESVPDVSKLARTLSGSLTMNMPER…
GBUGT89-12	MSEVKYSGTGAGGGHICIIPFPACGHILPLMDLTHQLLLRGLTVTIMVTPKNLSYLNPLLALHSPNVKPLVFPFPSHPSLPHGVEQMQDLPISFLPDIVNALGKLYHPLVQWFRAQQSPPVAILSDIVLSSWTVNLASHLNIPNICFVPFNVAAVYFWISTPSFLLPFYREAFTMSMQSEGLVFNSFKELESTKLGLIKKKFAKHCRVWGVGPLPPVKVGDEGLNERGGATSIPPDQVISWLDSCKVDKSVVYIGFGTQITLTKHQMKAVASALEESGVRFIWAVKEPMKRAEDGDDDQSLIPHGFEDRVKGQGLVIKGWVPQLTILKHRAVGSYFTHCGWNSALEAIVAGVLLLAWPMQADHFQITRLLADEVGAAIRVCKGLRSVPDATKLARIFVE…
GBUGT89-7	MEAKTHMKPQGDIGNMQAAAGDLGNGAVHILTIPFPAAGHILPHIDFIHQLLLRGLKVTILVTPKNLHFLNPILSLYSSSNNVETLVLPFPSHPSIPPGVENMVGFPISFGPIFMEAMAELYNPLFQWFQTHPSPPVAIISDMLLSSWVNTLSSNLNIHHLTFMVTNANSTLPLVRKGMKKLSPSIEQFAKNAVVPSLKSWGIIFNTFLELDGDKMEIIKEEFTEHDRLWAIGPLLPIKAANNERGGPSSIPRDEVIAWLDSCNRVNSVVFIGFGSQISLTKLQMEAIASALEESRVRFIWGIKGDSQNMVPLGFEDRLAGKGVVIKGWVPQQAILDHQAVGSYLTHCGWNSALEGLLGGALLLAWPMQVDHFDNTNLLVDELGVAIRACEGLTTVPDP…
GBUGT74-7	MQPSASSINFHSIDFHEGDAAANVDEYLELYESVVPKRLAQFIEEYQICSQHGAKVLVYDSGMPWALDVAKQFGLQGASFFTQCWAVNAIFIHLKEGSLRVPLEDENKGNVVVSLPSMPELGMSDLPSFEADWVFCNTYDKLEHEIIKWMRSKWPIKTVGPTIPSMYLDKRLEDDNDYGLHLFKPDTDLCLNWLNSKEASSVVYVSFGSIADLTEEQMVELAMGLKLTNKNFLWVVRETEQNKLPSNFMEETAEKGLVVSWSPQLDVLAHRAVGCFMTHCGWNSTLEALSLGVPMIAMPQWTDQPTNAKFVADVWEVGIRVKKDEKGIMRKEEIERCVREIMEGDKSLDIKRNSEK
GBUGT74-8	MEDKQMKGHVLVLPYPSQGHINPLLQFAKCLASKGVKATPATTHYTLNSISAAHIGVIFAHIHHGLLTLPLTPETTSLLLPGLPPLNFPDLPSFLRFPDSYPPYLAMKLSQYSNLNLADWVFNNTFEELEGKEARGVSEIWPAKLIGPMVPSAYLDERIKGDRGYGSSLWKPLSEECIEWLETKPSNSVVYVFFGSMVSLSEEQIAEFAWGLKEKNMYSLWVVRDSEQQKLPKWFLNSVQEKGKVVTWCNQLEILAHRSTDQLTDGKFVEEIWEIGVRAKEDEVGVVRKDELLRCLKEVMEGEKNKEIRIDANKLRDSAMKAINE
GBUGT73-20	MALNSFSQPHFVLIPFMCQGHLIPMVDIARLLAERGVIVTVITTPKNAARFSSSINGAIKSGLAIRVEQLGFPAAEVGLPEGCETIDNLPSMELMSRFFAALSLLQQPVERMLEELKPRPSCIIYDRNFTWIVTLASKYQIPKFWFDGKNCFSLLCYHNIITSRVHECVSQGETFPVPGLPDRIELTPAQVPGFLPTMKEHAEKAMEAEGGADGVIINSFQELETEYCESLGKVKKQNVWCIGPVSLSNKNDFDKARRGNEASITDEDRCLKWLDSWPPSSVIYVCFGSLNRLIPTQLIELGLSLEASRRPFIWVIRGGYKKEEMEKWLKEDGFEDRIKGRGLLIRGWAPQVLILSHPSIGGFLTHCGWNSTLEGICAGVPMITWPLFSEQFMNQKLLI…
GBUGT76-13	MDRQINSVEMEQRKGRRLVLFPLPLQGHINPMFDLANILHSRGFSITIIHTTFNSPNPSNYPHFTFRIISEDLPENNRCTKDLIVFVSMLNAICGSPFRDCLADLLSDTSEEPIACLISDAILYFTQDVANELKVPRMVLRTGAASSFCVFSSFPLLREKGYLPIQDSQLVEPIVDLPPLRVKDLPVIHTNDPEDLYNVVVSMVEQSKASNGMIWNTFEELEWTSLATLHQKLGVPLFPIGPFHKCFAVTSSTTSSSLLTHDQSCISWLDKQDPKSVIYVSFGSLASISETQFLEIAWGLANSNQPFLWVVRPGLVHGSNWVEPLPNGFLETLGGKGHIVKWAPQQQVLAHPSVGAFWTHNGWNSTLESICEGVPMVCMPCFTDQKVNARYVSEVWGIG…
GBUGT709-6	MEMDSPSQSRPPHVVIFPLPLQGHINSMIKLAELLALAGFKLTFLNSHHNHERLIKFTNIVAYFKRYPGFELKTITDGLPLDHPRSGNWFLETYEEAIIMKIKQRFREMLMNSNPPVDCVIADGFSGFAIDVANELGIPIIGFRTSSPRSFWVYYSITDIIKAGELPIRGSEDMDRLITTVPGMETYLRCRDLPSFCRKSDIEDSTVQLIVKQTRKSTEADALIFNTTDELDGPILSQIRTKCANIYPIGPLHAQLNTKLKAKHGESFDQFSNALREEDKSCIPWLDKQPYRSVIYVSFGSITSTSRDQLVELWYGLLNSKTKFLFVVRPDSVIGKDGEGEDVVKELMEKSKDRGYIVDWAPQEVVLNHQAVGGFLTHSGWNSTLESIVAGVPMVCWPY…
GBUGT709-7	MEKDRSSQAPPPHVLIFPFPLQGHINSMIKLAELLALAGFKLTFLNSHYNHERLVKFNNIAAHFERYQGFEFKTITDGLPLDHPRSGNWFLDMYEEALELKMKPGLREMLENISPPVDCIIADGFSGFALDVAKELEIPIIYFRTSSPFSFWVYYSIPDIIQAGELPIKGSEDMNRLLTTVPGMETYLRCRDLPSFCRETDIEDSIIKLYVKQTRKSPQADALILNTAEELDGPILSQIRTKCPRVYAIGPLHAQLNTRLKAKHGESYDHFSNTLWEVDKSCIFWLDKQPNRSVIYVSFGSITSTSREQLVELWYGLLNSKTKFLLVVRPNSVIGKDGEGEDVVVELMEKSKDQGYIVNWAPQEAVLNHPAVGGFFTHNGWNSTLESIVAGVPMICWPY…
GBUGT709-8	MEQDRSSQSRPPHVLVFPLPIQGHINSMIKLAELLAIAGFKLTFLNSHHNHERLVKFNNIAAHFERYSGFQFKTITDGLPLDHPRSGNWFLDMFEDTMEPKMKESLREVLVNSSPPVDCIIGDGFLGFALDVAKELGIPIIFFRTSSPCCFWVYYSIPDIIQAGELPINGSEDMDRLITTVPGMETYLRCRDLPTFCRKLDIEDSIIKLVVKQTRKSLQADALILNTAEELDGPILSQIRTKCPRVYAVGPLHAQLNTRLNAKHGESYDHISNTLWEVDKSCIFWLNKQPNRSVIYVSFGSITSTSREQLLELWYGLLNSKTKFLLVVRPNSVIGKDGEGEDVVMELMEKSKDRGYIVNWAPQEAVLNHPAIGGFFTHNGWNSTLESVVAGVPMICWPQ…
GBUGT709-9	MIKLAELLAIAGFKLTFLNSHHNHERLVKFNNIAAHSERYPGFQFKTITDGLPLDHPRSGNWFLDTLEDTIELKMKESLREVLVNSSPPVDCIIGDGVLSFALDVAKELGIPIIIFHTNSPRSFWVSYSIPDIIQAGELPINGTEDMDRLITTVPGMETYLRCRDLPTFCRKLDIEDSFMKLVVKKTRKSLQADALILNTAEELDGPILSQIRTKCPRVYAVGPLHAQLNTRLNVKHGESYDHFSNTLWEVDKSCIFWLNKQPNRSVIYVSFGSITSTSREQLLELCYGLLNSKTKFLFIVRPNSVIGKDGEGEDVVMELMEKSKDRGYIVNWAPQEAVLNHPAVGGFFTHNGWNSTLESIVARVPMICWPYFADQHVNSRVVSEVWKIGLDMKDVCDR…
GBUGT709-10	MVAVHQSPHVLIFPFPAQGHVNSMLKLAELLALASLRVTFLNSEYNHESLVRHTNILSRFAQYPGFKFETIPDGLSQDHPRVGFAMKDMFASLELITKPIFKQMLFEINPPPDCIIGDGVLGLTFDVANELGIPIIPFRTISAGCVWVFSSIFDMIQAGELPIKGNQDMDCLITSVAGMETFLRFRDLPSFSQVSDVKDPFLQLMARETSKNFKANGLILNTFEELEGATLSQMRNKSKCPKIYTIGPLHEHLKARLADTNRTLSDRSSNSFREVDRSCISWLDKQPKGSVVYVSFGSIAVLPREKLMEFWFGLVNSGKRFLWVLRPENVPRNDGECDGVPTELVEGTKERGYIVDWAPQEDVLSHGAIGGFLTHSGWNSTLESVTAGVPMICWPCFGD…
GBUGT94-4	MDTKQKRIRVLMFPWLAQGHISPFLELAKKPTNRNLYVYFCSTAVNLDSIKPKISPNHSLSIQFIELKLPLLPQLPSYYQTTEGLPPHLMNTLVKSVDMSRDGFATILKTLDPDLFIYDLFQPWAPTLASSLNIPAILFYTASVAAASFTFHAWKNLKREEFPFPEFYINDCFMPIKSSRNEFGRTPPVSSSKERILLCLGHSSDIILVKSFRELEGKYMDYLSILLNKKIGPTGPLVRDASEEHHENEKEILEWLTKKRKTSTVFVSFGSEYYLSNKEREAIAEGLELSGVYFIWVLRFPFGDKDKPKFDEALPEGYLERIGERELMVEDWAPQAKILQHSSIGGFVSDCGWSSVTESLKFGVPIIAMPMCVDQPLNARLVQAVSVGVEVERGKDGSL…
GBUGT83-9	MGKPHIVVIPYPAQGHVIPLMELSQNLAKQGIKISFVNTVFNHKRVLDAFGEKVDKNGLLHLLSVPDGLEDGEDRNQLGKLTESLCQVMPTQLKELIHKVNGSDDDKISCVLADISMGLALDVAAELGIPTVGLWSAAVLQLAVLLRVPKLIDDGLIDENGTPLMKHKMIQLSPMTPSIHPMNLIWLNLDDSPSTQKIMFDFLLRNNKVVETTDWVLCNSSLELELQGFNLVPRALPIGPFLATNRLGNLSGNFWLEDPTCLQWLDQQSPGSVIYVAFGSFTVFDQIQFQELALGLEITERPFLWVVREDITKGKHHNYPKGFNERVGNQCRIVSWAPQAAVLGHSSIACFISHCGWNSTMEGVSNGVPFLCWPYFADQFLNESYISDIWKLGLKLQKD…
GBUGT72-12	MLPTPGMGHLIPLIGFAKDLVHSHDLAITLIILTIGPPTNAQKDLLHALTGTIKPILVPPVSYQPEMNAFFAITRSMSSIRHLFKSLVDSNRPRALVVDLLSTDVLDVAMEFNIPSYVYFPSSALSLALMFDLPTLDETVSCEFKDLPDLMKLPGSVPVHASRTWNQEPSRLYNWRNPISLLYTLLGHAYKPVRVVGLMNLSVRGYSLLGSTQQLASGLEMSEQRFLWVVRPPNEMSAMGSYYDSQNNKEPLSFLPQGFLDRTEEKGLVVPSWAPQMEILDHGSTGGFLTRCGWNSVLESIANGVPMIAWPLYAEQRMNAVLLTEGINVALRPTVNQKGVVEREEIARVTKCLMKGDQGLIIREEMSKYKDAAAKAVSKSGSSTKALSQLVVKWKEDVQ…
GBUGT72-4	MAKTQTPHIAILPSPGMGHLIPLVEFAKRFVQQHNFTVTFVIPTADSPSKAQISTLDSLPSPIDYVFLPPVDLSDLPQDAKIETVISLTVARSLSFLRDALKSLAAKTKLVGLVVDLFGTDAFDVTGEFNLSPYIFFPSTAMALSLFHYLPKLDQMVSCEYRELPEVRIPGCIPIRGKEMLDPAQDRKNDAYKWLLHHAKRYRLAEGIMVNSFVELEAGATKALQEKEPDKPPVYPVGPLVNVDASNKGKADGTDCLKWLDKQPHGSVLYVSFGSGGTLSSNQLNELAVGLEMSEHRFLWVVRSPNDKVANATFFSAESQKDPFDFLPKGFLERTKGRGLVVPSWAPQAQVLSHSSTGGFLTHCGWNSTLESIVNGVPLIAWPLYAEQKMNAAMLTQDI…
GBUGT83-10	MRVINALGKKLDENGLLHLVSVPDGLEDGEDRNQIGNLTEKLCLISCALADISLGLAFDVAAELGIPTAGLWPASMFQLMFFLRIPKLIEDGLIDDNGTPLMKHKMFQLSPMTPVVHPMNFAWLNFGNSPSTQKFMFDFLRLINNKAEETADWVLYNSSSELEPQACNLVPKVLPIGPLSATNRVGNLSGNFWSKDPTCLQWLNQQSPSSVIYVAFGSSTVFDEIQFQELALGLELTKKPFLRVVREDIIKGKHQFYPQGFKERVSNQGKIVCWAPQVAVLGHSSIACFISHCGWNSTIEGVSNGVPFLCWPYFFDQFLNESYIYDIWKVGLKLERDERGTIRKEEIRTKVEQLVGDENFKTRVVELKQMVTKSVGEGGNSDKTFKNFVDWLKSYIK
GBUGT79-10	MAGGEAKEIHAVMFPYFAFGHISPFIQLSNKLSLHGFRISFLTPPGNVSRIKSSFLVTSTIQIIPIQIPKIQGLPPHLHNTSEMTPALHELLKEAVDLMQPQIKTLLSELRPQFVFFDFAHHWVPKLCSQLGIKTLSFSVFSAISGAYVTVPARFIGVETEEPTVDDLKKPPCGYPQTSFTSLKAFQAQDLSYVYKSFNGRPAVYHRAVDGFNSCSAIVLKSCNEMEGPYVDFIKTQYQKPVLLTGPLTPDPPSGVLDEKWATWLSQHPPKSVIFCSFGSETFLKDDQLKELATGLELTGFPFILVVNFPGGVEARAELDRVLPKGFMEAIKGRGVVHSGWVQQQLILAHESVGCCICHSGFSSIMEALMNDCQLVLLPLKGDQFLNSKLVAGDMKAGV…
GBUGT84-5	MESTEAVQVIMVTLSMQGHMNPMLKLAKMLVSKGVHVTLATNDVARKRMLDSKISTNFTTINSTGRLSLEFFSDGLSHEFDREKDSGTFLASLKANGPKNLSNLITDLKANGNQFSCLITNPFIPWVPGVATEHGIPCGVLWIQSATVFAIYYHFIKDPDLFPNLENPNGILELPGIPGLTVGDLPTFMLPCSPSHFRLLVTEFISILDKVKWVLGNSVHELEEETVNSLEAVKPVYSIGPLVSPSLLGKEETIEGSVDMWRAADSCIEWLNKQRPSSVIYISFGSIIMSSKQQIQSIATALKNIKRPFLWVIKASETRKDEFPRGFLEEITKDKSGLVVSWCPQEKVLTNQALACFVTHCGWNSTLETVVAGVPVVAYPEWTDQPTNSKLLVDVFKVG…
GBUGT88-6	MQETIVLYPSPGLGHVVSMVELGKLILHHYNNRYSITILLTTGFWDTPTIISYINSVSQAFPSISFFRFPSISIDLSQNCSCAAIAFHFISLHAPNVLHSLQQISKSHKISAFIIDIFCTSALSMGKDLNIPTFYFFTSGASTLAAFLQIPKLDKQTFGRSFKDLPNMVFHFEGVPSLRAVHMPEPLLDRDDPAYHDCMYFMSSLQQSDGIIVNTFEDLEPISIKAIANGLCLLDAPSTPPTFYIGPLISPSKHEAENDYCLSWLEKQPSQSVVFLCFGSRGTFYPPQVKEIAKGLENSGQRFLWVVKDPPNHEKAKQAEDNPDVDLDSLLPEGFMERTRDRGLVVKSFAPQVAVLNKDSIGGFVTHCGWNSVLEAVVAGVPMIAWPLYAEQHLNRNIL…
GBUGT73-25	MGEELHFLLIPLMSPGHLLPMVDMAHLLATHGVTVSIITTPLNALRFTSVVDSAVASGLRIQVHHLPFPAKEFGLPENCENMDQLPSRDLIMNFLMAANELQQRFEELFNKLKPKPSCMVSGKNLPWTVKTATKFNVPRIVFDGMGCFSFVCTHKLELSKVHEMVSEFESFKIPGLLHEIELKKAQLPENLNPVSNDLINIRDIRKAELVCDGIVVNTFEELENEYVKEFKSIKGNGKVWCIGPVSAINKLSSDKAERGQKQCRFETLQPWLDSKEPGSVIYACLGSISGLTKWQLIELGLGLESSGKPFIWVIRENPKSNEIEKWILDEKFEDRVKDRGIIIHGWSPQLWVLSHPAIGAFLTHCGWNSTMEAVSAGVPVITCPLFAEQFINEKLVVDV…
GBUGT85-11	MEAGKPHAVCIPLPAQGHINPMLLLAKLLHFHGFHITFIHTEFNYHRLIQSRGLDSLRGSPHFRFETITDGLPSTNIRGIQDLPDLCLALTVHGLRSFRELIMKLNARSDVPPVTRIISDGVMSFTLEVAEAFGIPEMVLFTPSACGMLGYLHFEDLKERGYFPLKDESELNNGYLETEIDWIPAMKGVRLKDIPTFIRTTNPDDIMFNYNLQSVNNARKAAAVILNTFDDFEHHVLDAIKTKLPKLYTVGPLSMLQRQLCPTNLDSIGSNLWKEDTQCLGWLDRWKPKSVVYVNYGSLITVTPQHLREFAWGLADTNYPFLWVIRPDIVDGGGERILSKEFTAAISGRGLLVGWCPQERVLSHPSVGGFLTHCGWNSTMESVSEGVPLICWPFFAEQQ…
GBUGT73-9	MDVEATENPKLHVLFFPFMGHGHMIPMVDMAKLFAMRGVKTTIVTTPLNVPFISTTIERSKNSSFDIHIKVLNFPCVEAGLPEGCENLDSIPSSQGVNLDMIAKFFKAADMFEQPFEQLIQECKPDCLLVDMFFTWASDIADKYDIPRLMFNGCSFLSLCISDSVNLYEPQKKVKSGSEPFVFPNVPGDIKLTRDQMAVIFTQNEENELTRSVKKWREAELKSYGFIVNSFYELEAAYVDHYRNVIGRKVWHVGPVSLCNRAIEDKLDRGKKPSVDEQKCLSWLDSKQPKSVVYICFGTAVDFNAAQLTEIAFAIEATGQHFIWVVKKEKSNNEEDWLPEGFEERTEGKGLMIRGWAPQVLILDHEAVGAFVTHCGWNSTLECVSAGLPMVTWPVFAEQ…
GBUGT71-5	MAMDKYEVVFISTPLIGNLVPTVEFAHHLTRHDPRFSATILIITVHERPIVNLYTQSLATAASHSQSHVNFIHLPTVQPPTPDQYQSSLGYTSLFIDKHKPHVKHAISTLASTTSVAAFFVDMFTTSMIDVAQDLGIPCYLFFASPASFLGFMLHLPALATQLAADFVDSHSGLIAPKDSAIELIVPTFSKSLPPSVLPSSVLKRNKDGYFWYLEHARRYTETMGIVVNTFLELEPHAIESLSISGLPPVYPVGPILDHAGASQWHPDGAQLHDSIMEWLDQQPPSSVVFLCFGSMGSLEGPQLREIAIGLERSGYRFLWSIREPPEGKLDLPGEYTNVEAVLPAGFLDRTAGLGLACGWVQQVRVLSHQAIGGFVSHCGWNSILESVWYGVPIATWPV…
GBUGT71-6	MAMDKYEAVFISTPSIGNLVPTVEFAHHLTRHDPRFSATLLIITVPERTIVNLYTQSLATAISHSHSHVNFIHLPTIQPPTPDQYQSSLGYTSLLIDKRKPHAKHAISTLISTTSVAALFVDMFTTSMIDVAQDLGIPCYLFFASSASFLGFMLHLPALDTQLAVDFVDSDSHSGFIVPKDSAVELIVPTFSKPLPPSMLPSHVLKRNKDGYFCFLENACRYTETIGIVVNTFLELEPHAIESLSISGLPPVYPVGPILDHAGASRWHPDGAQQQDSIMEWLDQQPPSSVVFLCFGSMGSLEGPQLREIAIGLERSGYRFLWSIREPPKGKLDLPGEYTNVEAALPAGFLDRTAGLGIVCGWVQQVRVLSHQAIGGFVSHYGWNSILESVWHGVPIATW…
GBUGT72-10	MPNNAQPHVALLASPGMGHLIPIIELGKRMVSHHEFHVTIFFVASDHASITSLLKSPTPHNLDIVALPFVDISGLIEPNTHLVTKLLVIMRESLPSLRSLIAAMKIRPTALIVDLFGADAFEIAQEFGMLKYVFVTTNAWFLAVIFHSSSLDKQVILEGHVKGQKPLKIPGCKSLFFKDTLESLHDIDSVDESEFIGTKMTKSNGILINTWQDLESSTIEALRDNNYLGGLIKVPIYPIGPLVRQEGKQVLDKQVKQWLDKQPIESVIYVSFGSGGTLSAKQMTELAWGLEQSQRKFIWVVRPPSNNALGSYFTIGKPDGDGTPDYLPQGFFTRTKDIGLVIPMWAPQAQILSHPSVGGFLSHCGWNSTLESITNGVPMIAWPLYAEQKMNAAMLTEDF…
GBUGT72-11	MLALVYVSDMESEMETHVVLLSSPGLGHLTPVLELAKRLATLSNSKVTIFVVPSLSAAESLVIQSFMSLNLCRIILLPPPDISHLVHADAAVVTRIAVIMREIKPAFSSAVSALSVPPTLFIVDLFGYESMDFADQFKIPKFVYIPSHAGFLALTSYLPVLDEVVKGEYVDEKDALFIPGCRPLQLEDVVDPMLCRSDQQYLEYLNMGIKIPMADGILLNTWEELEPATLAALRDDKLWGGISKAPIYPVGPTVTTPNRPIDSNKSEMFLWLDKQPSESVLYISFGSGGILTKEQMRELALGLQLSQQRFIWVVRTPVVAKSCDGSFFTVGNDCNDERLASYLPEGFLDWSNNMGLIISDWAPQVEILRHQSVGGFLSHCGWNSTLESITHGVPLIAWP…
GBUGT91-2	MHGNEKILDKEDMATTRLHMVMVPWSAFGHLIPFFQLALQLAKAGIKVSFISTPGNIKRLPNVPSNIATLLDLLVFPLPNLDDEQQLPEGCEATVDIPFEKIQYLKIAYDLLRQPVKQFVIDQKPDWILIDAIPHWMVEIAQEQHIPLINFSVFSASVYSFFVNQTLTRSSPESLMSPPEWFGFSSPLRYPKSLATAMHEGFHGENASGISDADRVHKILQASKAVAFRTCPEYEAEYLNAFEKITGNGSKPVFPIGLLLPEKPQGRQTGEIFRWLDVQKPNSVVFVGFGSECKLSKEQTHEIAYGVELSGLPFLWALRKPHWAFNELDALPCGFQERTRGRGMVCIGWAPQLEILGHSSIGGSLCHAGWGSIIETLQFGHSLVVLPFVIDQPLNARLL…
GBUGT72-5	MATQTPHIIIHPSPGMGHLIPLIEFSKRLVHHHSFTITVVIPTDGSSTTLQKSTLDSLPTSIDYVFLPPVDFTDLPEDTKMETLVCLTMLRSLPSFKNTMASLVSTKKLVALVVDLFGTDVFDVAKEFNVSPYIYFPSTAMLLSLFLYLPELDRTVSCEYRDLPEPVRIPGCIPVNGKDLLDPVQDRKNEAYKLVLQHAKRYRLADGIIVNSFMDMERGAIKALLDRTEPDKPPVYPVGPLVNMGDGSGSDSDCLKWLDDQPDGSVLFVSFGSGGTLSSNQLNELARGLELSEQRFLWVVRSPNDKAANANYFTVQSQNNPFDFLPKGFLERTKGRGLVVPSWAPQARVLSHRSTGGFLTHCGWNSTLESVVKGLPLIAWPLYAEQKMNAVMLTEDINV…
GBUGT89-4	MSTTVNNCHILLFPYPAQGHMLPLLHLAHRLSLHGLTITIVITHKNLPYLSSLLSSHPSSITPLILPFPSHPSIPPGVENVKDLGHSGNLPMLTSLSKLHDPLLHWFNSHPDPPVAIISDFFLGWTLHLAHQLNIPRLVFFPSGAFLAAIDDYVWNNVEQLKTLDQVELSALPGSHVFKSHHLPSLFRLYKKSDPDWEFVKDLKLANTKSWGCVFNSFEAFEGEYMDYLKKKLSHDRIFGVGPLNLPGPGNLGSGSDLNEGLLTWLDGCPKASVVYVCFGSQKLLKREQMEALALGLEKSGTRFVWVVKTGSTQEREDGFGNVPDGFEERVAGRGLVIREWAPQVSILSHEAAGVFLSHCGWNSVLEGIVGGVVILAWPMEADQFVNARLLVEDMGVGV…
GBUGT72-6	MNRKPHVAVLPNLGLGHLIPQLEFAKRLVVHHGIHVSLLLITTNEPSPAQDQLLSSSHLPPDLHIVPLPPVEVDKKIINDGDVLVLTRLCVITDHSLRSLKSVLIALGKPNALVTDIFATQAFDVCKELLIPTYVYVTTSAAFSAFMLYLPKLDSDVNCEFIDLPEPIQVPGCSPIRTHDLLDQARNRKIDEYKWLLHHFSRLPLASGIFVNSWKDLEPVSIKSIKENPFFKQIPTPPIHPIGPIIKQEETLSVVDVECLKWLDKQPPDSVIFVTFGSGGTLSFEQQTELAWGLELSQQRFIWVVRKPTDSTGAGTFFNAGETNENDPKVYLPEGFLDRTQGVGFVVSSWAPQVTILGHHSTGGFLSHCGWNSVLESIVHGVPLVTWPLYAEQRMNSTM…
GBUGT83-11	MAVRRGHVIVIPHAAQGHLAPLMKLSLQIAAHGVKVTLVNTEFIHEKVMASLPAKALEEDQRPPISLVSIPDGLEADDDRRDYVKMTESMRRVMPGHFMKLIENINSRSNGDEKISCVLADTAAGWALEVAEKMGIKRAAVLLSGPASMVLALHVPKLVEAGILDSDGTLKTDEPITLSEDIPSWSRSELSWSCSDDPVMQKLLFAYVSTAAKTFKFAEQILCNSFYELDPSAMKLIPKALPIGPFSTTNHFETFAGNLWPEDSTCLTWLDKQTPGSVIYVALGSTTMLSPNQVGELALGLELTALPFLWVVRSNMTDGSTAEFPKGFMERVADRAKLVQWAPQEKVLAHPSVSCFLSHCGWNSTMEGLTIGVPFLCWPYFADQFHNRTYICDVWKIGL…
GBUGT83-12	MKRQPHALVIPYPAQGHVAPLMKLALQIASHGVQVTFANTESTHAKIKASLPENVEEAHLISFVSLPDGMEPDDDRTDWVKLNDSIHRTMPGYLEDFILKVNGSNANQKFTCVVADTSVGWALELAKKAGLQAVAVWPAGGPCLALALHLPQLLEAGIIDTDGTVLKDEAISVSKDVPAWTSTEIGWGFPDPVFQKLFFGFYTIFPQYYKFHDWFLCNSIYELDSAALQLVPNVLPIGPLLASNHLATFAGNLWPQDSTCLQWLDNQASGSVIYVAFGSSTTVDSQQLHELAFGLELTGQPFLWVIRSDLMNDGSLAKLPEGFINRVSNRAKFVEWAPQEEVLAHPSVACFMSHCGWNSTMEGLTMGVPFLCWPYLADQFCNRNYICDVWRIGLGLRKD…
GBUGT88-3	MYTLCLLHFSLSPMEEAIVIYPASMLTHLAPMVEFAKLLLTQHPSLSIHILIATLPSQPSSTVPSPVPPSITFHYLPTVDLLPTSTDLDPLFFDVIRLRNPDVRRTLLTISNNYTLNAIIVDFFCTSAAFEVASDLNLPAYSFLPTALGAAACLLYLPTLCNKFTQSFQHLNVLLDIPGAPPIPSADMPPTTFKGNKLYDVFLDIATNLPRSTGIIVDTFEYLEPKSFKEINDGLCLPDYPTPPLYCIGPLIVNTTVDGDGVPQCIKWLDSQPSKSVVFLCFGSLGSFSVQQLKEIAVGLERSGQRFLWIVRNPPLENQSLNIDTKVDPDLKSLLPPGFLERTKEKGLVVKSWAPQLAVLNHDSVGGFVTHCGWNSVLESVCAGVPMLAWPLYAEQRLN…
GBUGT88-4	MAEAIVIYPAPLLTHQTPMVEFAKLLLTHHPSLSIHILIATTLPFQPPSSAVPPNITCHYLPAVDLPPPSTHPLSLLFNVIRLNNPDFRRALLTISNNYTLNAVIFDFFCTRYAFEVVSDLNIPAYCFCTVAAGSLASLLYLPTLHNKFTQNFQDLNVLVDIPGVPPIPSSDMPSPVLKRNEWYEIFLNNSTCLPHLAGIIVNTFECLESKAIKAIRDGLCVPEYSTPPVYCIGPSIAYSTAHGGDVPHCLKWLDSQPSKSVVFLCFGSSGSFSIQQIKEIAVGLESSGQRFLWVVKNPPLEDQSLDPDLNSLLPQGFLERTKERGLVVKSWAPQAAVLNHDSVGGFITHCGWNSVLESVRAGVPMLAWPLYAEQRLNRVLMVEEMKIALPMVESETGF…
GBUGT91-9	MDRTEKLHIAMFPWLAYGHTMPFLQVSKFLAQKGHRISYISTPKNISRLPKLPPHLSSNLSFVEFSLPHVHGLPPGVESTSEVPIDKVPYLKRAYDKLRDPLTDFLKNSNVNWIIHDFAPYWLPGIAAPLGVNLVFFSIFNASMFAFLGPPSALLGDRRKRPEDFTVVPEWIDYPCNNIAFKLHEMVNHQQCMDDDMSDFQRMGRLIQGCQFVTMRTCFEFERDAIKLLIKLYQKPVVPVGLLPPLLSLPSNEDNKWEAIKSWLDSQGEKSVLYIALGSEVNLSEESMHQLAFGIEKSNLPFIWVVRNRPVGEGQMNDIIPPGFEKRVSNRGLVLRDWAPQLQILAHSSVGGFLTHCGWSSIIEALKYGRALILFSGASSDQGLNARLLHGKKVGLEIE…
GBUGT73-10	MGREIHMFFLPFLAHGHLIPTLDMAKLFASRGVKTTIVTTPVNASFFSNTIERNKESGIHIGVEVIKFPAVEVGLPEGCESADLIPTRLVFELMPKFWKAVLMLQEPFEKLLQECKPDCMVVGVFFPWATDVANKFGIPRLVFHGTSYFSLCATECMRLYEPHKKVQSDSEPFVVPNLPGDIELTKNQLPDSVKQEDENELSKMIKATREAELKSYGVVVNSFYALEGTYADYYRNVLGKKAWHVGPVSLCNRTTIDKLERGKKSTIDEHECLKWLDSKESNSVLYICFGSMASFTSAQLKEIAMALEVSEVQFIWVVRKPKNNEEDEDWLPEGFEKRMEGKGLIIRGWAPQVLILDHEAVGGFVTHCGWNSTLEGVCAGVPMVTWPIFAEQFYNEKLV…
GBUGT73-11	MRREIHMFFLPFLAHGHLIPVVDMAKMFASRGVKTTIVTTPVNALLFSNTIARSKESGIHIGVELLNFPAVDVGLPEGCENDDLIPTSQDGNLEMITKFFQASLMLQQPFEKLLQERKPDCLVADTFFHWATDAANKFGIPRLVFHGISYFSLCASECMSLYKPYKKVQSDSQPFVVPNLPGDIKLTRNQVPDYVKQDAETNSTKLLKAIKEAELKSYGVFVNSFYELEATYADYYRNVLGKKSWHVGPVSLCNRKNIDKVERGNKSVIDEQECLEWLESKEPNSVLYICFGSRTNFTSSQLKEIAMALEASELQFIWVVRKQKNNEEEDDWLPEGFEKRMEWKGLIIRGWAPQVLILDHEAVGGFVTHCGWNSTLEGVCAGVPMVTWPAFAEQFYNEK…
GBUGT73-12	MDSKPDPLHILFFPHLAHGHMIPTIDMARVFARQGVKATILTTHLNASFFSKVIERDRELGFDIDIVMIKFPSMEADLPEGIENISSITSQEMGYRLFKVVRLLQQPLQQVLEDCHPNCLVADGMFPWATEVARKVGIPRLVFYGTSYLACCVLDSFLRYEPLKNVTSDDQLFEVPGIPDKIMMTGLQQAAELRDSRSNNETTVVLHKLLEAEITSSGVIMNSFQELEPAYVQHYRKTLGRKTWHIGPLSLCNNDIEDKLERGNANAVSTHRVECLRWLDTKKPNSVLYICFGSVSWISPTQLNELAKGIEASGVDFIWVVRKTNKDEEEEEDKEEWLPKGFEERMKGKGLIIRGWAPQLLILDHEAIGGFMTHCGWNSILESITAGVPMVTWPLSNEQ…
GBUGT85-12	MAPISLPNKPHAVCIPYPAQGHVNPMLKVAKLLHFKGFHITFVNTEYNHKRLLKSRGPHALDGLPDFRFGTIPDGLPPPDIDATQDIPALSDSTSKHCLAPFRRLLVKLNATSGVPPVTCIVADGCMSFTLKAAKELGIPGVLFWTPSACGFLAYCHYRRLIDEGFTPLKDESYMTNGYLDTVIDWIPGMKNIRIRDLPSFVRTTNPNDIMLNFLATEGDRAAKASAIIVNTFDELEHDVVKALSSIFPKFYTIGPLHLLLNHIPPSSPLSSMGSNLWKEEPQCLQWLDLKEPKSVVYVNFGSITVMTANQMVEFAWGLANSKKPFLWIIRPDLVRGDSAILPPEFIEETKDRCFMASWCPQEEVLNHSAVAGFLTHSGWNSTVESISSGVAMVSWPFF…
GBUGT85-13	MGSYSVPNKPHAVCVPYPAQGHVNPMLMVAKLLHFKGFHITFVNTEYNHERLLKSRGPHALNSLPDFRFETVPDGLPPPDINATQDIPMLCDSTSKHCLTPFRQLLARLNVSSGIPPVTCIVSDGCMSFTLEAAQEVGIPDVLFWTPSACGFLAYCHYRRLIEKGFTPLKDETYMTNGYLDTIIDWIPGMKNIRIRDLPSFVRTTDPNDIMLNFVATESERSAKASAIIINTFDELEHDVIKALSSIFPKLYTIGPLHLLLNNIPQSSPLSSIDSNLWKEEPQCLQWLDSKEPKSVVYVNFGSIIVMTANQLQATLFWIIRPYLVMGDSAILLPEFIEETKGRSLMASWCPQVSVLNHTAIGGFLTHNGWNSTIESISSGVPMISWSFFAEQQTNCRFA…
GBUGT708-3	MSSSDGNLHVALLPSSGTGHLLPYLRLAASLIHHQWSLTLITTHPIVSSAESQLISTFLSAFPQITQKKFHTIPLDPVAANITDPFQLQWETIRQSAHLLSPLISSSSPPLSFIITDVTLMSSVISVTAKLCLPNYILFTSSARMLSLFSCFPSIPSSIPKESLPPILLDSNSSFTKNFSDDSGSLKHFNGVLINSFEELEKEPLEMLASGNLTKGLPPVFPLGPFLPLEVERISLFAPLKWLENQEESSVVYVSFGSRTAMSKEQIRELGYGLVLSGRKFLWVVKSKVVDKEEEEGLDEILGHRLMKKIENNGLVVKEWVDQWQILSQKAVGGFISHCGWNSVVEAAWHGIPVLGWPQQGDQMINAEVIEAGGWGLCMKSWGWGSNHLVKGVEIGDKI…
GBUGT73-26	MATPTQEEQQLHFVVFPFMAQGHMIPMIDIARLLAQRGVIITIITTPRNAARFKATLDRAMESGLSIRLLEFQFPCAEFGLPEGCESFDMLPSFSLALNFFQAANMLEKPVRKLFPELTPRPTCILSDVLLLYTLDIANQFQIPRIVFQGVCCFLLVCLHNLRISHVLDQVTSETEYFVMPNMPHEVEFTKCQIPQVLHENLKQFSEERKKADLESYGVIVNSFEEMEPEYVKEYKKTREDKVWCIGPVSLGNKEAMDKAQRGNKASVDEQQLLGWLDSQKPGTVIYACLGSISNVTPPQTIQLGLGLEASNRPFIWVIRGSDASNELDKWISEDGFEERTKGRGLVIRGWAPQVLILSHPAIGGFLTHCGWNSTIECISAGVPLITWPLFADQFANEK…
GBUGT73-15	MATPTQEEQQLHFVVFPFMSQGHMTPMIDIARLLAQRGVIVTIITTPQNAARFKATLDRAVESGLFIRLLELQFPCAEFGLPEGCESFDMLPSFSLALNFYQAADALETPVKKLFPELTPSATCILSDVLFPFTLDIANQFQIPRIVFHGVCFFRLVCLHNLRISNVLDHVSVGNTEYFVVPNMPHKVEFTKCQITQVMAENLKQFSEERKKADLESYGVIVNSFEEMEPEYVKEYKKTREDKVWCIGPVSLCKKDAMDKAQRGNKAPVDEQQLLGWLDSQKPGTVIYACLGSISNLTPSQLIQLGLGLEASNRPFIWVVRGSDASNDVDTWISEDGFEERTKGRALVIRGWAPQVLILSHQAIGGFLTHCGWNSTIEGISAGVPLITWPLFADQFANE…
GBUGT71-9	MKNVELIFVPQTSKGHLIPILEFAKRLVDHDNRILITIVLVKSPFDSFANAYIESIKASRPDRFKFINVPLIVDHHRQSFEDHVIDLMETHLPLLKTVVTDISSSKSSLNSTTFTGFVFDLLFVPLVDVAHEFNIPSYIFLAANAGFLSLLFHLTTRHGETRDIPEFKRSNLDELISGFINPVPSSVLPSDLFDKDNGYPAYMMIAQKFKAAKGIMVNTFEELEPYAFSNFSNGRNPPVYSVGPVLDINCRPHTESNLAQHKKVMKWLDEQPQSSVIFLCFGSFGRFLAPQVKEIALGLEQSGYRFLWSLCMQSLSTPQPSQNDALGGVRYNEDMFPEGFTERIQGKGMMIYGWAPQVEILAHEAIGAFVSHCGWNSILESLWFGVPMVTWPMYAEQKM…
GBUGT87-5	MDSTNIRTTRVCHVVAMPFPGRGHINPMMNLCKLLASRKKDILITFVVTEEWLGYIGSDPKPHNILFETIPNVIPPERLKAANFPGFYDAVMTKMEAPFEQLLDRLELPVAAIIGDIEVRWSTGVGNRRNIPVALFWTMSASVFSMFHHFDLHIKQSHAKIDLIEQVESIAGMSLSNVEELRTIFHRDDPRVLELALDCISRVPQAQYLLFSSVNEFEPQAFDSLRAIYNFAVYPIGPAIPYLELGESSCETKSYLQWLDSQQTGSVLYISLGSFLSVSNTQMDEIVSGLQISGVRYLWVARGEASRLKDRCGDMGLVVPWCDQLKVLCHPSVGGFWTHCGWNSILEAVFAGVPMLTFPLFLDQDTNSRQIVEDWGNWWRVNDAVKAEKLVTKENIAEL…
GBUGT83-13	MGKPHVVVIPYPAQGHVIPLMELSQNLAKQGIKISFVNTVFNHKRVLDAFGEKVDENGLLHLLSVPDGLEDGEDRNQLGKLTESLCQVMPTQLNELIHKVNGSDDDKISCVLADISMGLALDVAAELGIPTVGFWPTAVLQLAVLLRVPKLIDDGLIDENGTPLMKHKMIQLSPMTLSIHPMNLVWLNIDDSPSTPKFMFDFQLRKYKVVETTDWVLCNSSLELELQGFNLVPKALPIGPFLATNRLGNLSGNFWLEDPTCLQWLDQQSPGSVIYVAFGSFTVFDQIQFQELALGLEITERPFLWVVREDITKGKHHNYPKGFNERVGNQCRIVSWAPQAAVLGHSSIACFISHCGWNSTMEGVSNGVPFLCWPYFADQFLNESYISDIWKLGLKLQKD…
GBUGT83-14	MGKPHVVVIPYPAQGHVIPLMELSQNLAKQGIKISFVNTVFNHKRVLDAFGEKVDENGLLHLLSVPDGLEDGEDRNQLGKLTESLCQVMPTQLNELIHKVNGSDDDKISCVLADISMGLALDVAAELGIPTVGFWPTAVLQLAVLLRVPKLIDDGLIDENGTPLMKHKMIQLSPMTLSIHPMNLVWLNIDDSPSTPKFMFDFQLRKYKVVETTDWVLCNSSLELELQGFNLVPKALPIGPFLATNRLGNLSGNFWLEDPTCLQWLDQQSPGSVIYVAFGSFTVFDQIQFQELALGLEITERPFLWVVREDITKGKHHNYPKGFNERVGNQCRIVSWAPQAAVLGHSSIACFISHCGWNSTMEGVSNGVPFLCWPYFADQFLNESYISDIWKLGLKLQKD…

## Sheet: Ga
Names	Amino acid sequences
GaUGT79-7	MSKSGCSKLHIAMFPWVAYGHFIPFLHLSNKLAHNGHKISFILPKGVQPKLENRNQYPNLIQFVPLVIPHVDGLPPDLARQLGIHPICYVVVSSMIMSLGSNIRTLTKEMTVEEVTKLPPDYPSSTVKFKAEEAAALLFEAEDFGSGLSFGERIRTAVSGSDAIAFRTCRETEGPFCDYVARGYGKPVLLSGPCLPETKTQQLDEKWVSWLSQFEPGSVVFCSLGSQSVLQKDEFQELVLGFELCGLPFLVALKPPQGCSTVEEALPEGFQDRVGGRGLVYGGWVPQEQLLHHPNIGCFVNHCGYGTMWEFLLSDCQVVLIPEIGDQILNTRLMANELKIGVEVERGKNREVPKESLSEAIKFVMDKDNETANLMKRNHAKLKQMLSNRDLQEGYINNF…
GaUGT79-8	MNQYLNLIQFFPLLIPHVDGLLPGAETTSVVPLNQQKYLAFAVDQTRDQVEGILKVIKPDIVFYDFWFWIPDLARQLGILPIFYVVVSSMSMGLNTKALTKEMNVDEVMELPPGCPPSTVKLKPEEAAAMLFEAEDFGSGLSFRERIRTAVKGSDAIAFRTCSEIDGPFVTLSLKDLGSLFCYQGLVCLKRIPNSLMRNGLVGFSTVEEALPEGFQDRVGGRGLVYGGWVPQEQLLHHPNIGCFVNHCGYGIMWEFLLSDRQIVLIPEIGDQILNTRLMVNELKIGVEVERGKNREVSKESLSEAIKFVMDKDNETANMMKKNHAKLKQILSNKDFQEGYINNFIKALQDLVK
GaUGT79-6	MGKSGYSKLHIAMFPWVAYGHFIPFLHLSNKLAHKGHKISFILPKGVQPKLENRNQYPNLIQFVPLVIPHVDGLPPGAETTSVVTLNQQKYLAFAVDQTRDQVEGILEALKPDMVFYDFWFWIPDLARQLGIHPICYVVVSSMIMSLGSNIRTLTKEMTVEEVTKLPPDYPSSTVKFKAEEAAALLFEAEDFGSGLSFGERIRTAVSGSDAIAFRTCRETEGPFCDYVARGYGKPVLLSGPCLPETKTQQLDEKWVSWLSQFEPGSVVFCSLGSQSVLQKDEFQELVLGFELCGLPFLVALKPPQGCSTVEEALPEGFQDRVGGRGLVYGGWVPQEQLLHHPNIGCFVNHCGYGTMWEFLLSDCQVVLIPEIGDQILNTRLMANELKIGVEVERGKNRE…
GaUGT79-9	MAETDSSEFRILMFPWFALGHITPYLHLANKLAQKGYRITFATPQKAINQLQHLNLFPDFISFHVITVPSVNGLPPGAETASDVPIFLSHFLAIALDLTRDQLESLVTSIKPKFIIYDAAYWIPEVAKPLGIKTINFNVVSAASIAIVLVPARNVPTDRPITMEELATPPPGYPSTSIVLRGTELGTLLFVTNPFGAEMTFYERITLSMKNCDVISIRTCYEVEGKLCDYISSQYQKQVLLTGPVLPEDSKSSLDERWGNWLAGFEPGSVVFCAFGSQLTLEMAQFRELVLAFELTGLPFFIALKPPLGAETVEEALPEGFEERVKGRGVVYGGWVQQPLVLAHPSVGCFVSHCGFGSMWESLLSDCQIVLVPHLADQILNTRLLADEMKVAVEVKKEE…
GaUGT73-16	MGSQTQQPHFVLFPSMAQGHLIPMVDIGRLLAQRNVIVTIVTTPHNASRVQKTIDRAVESGLAIRLVQLRFPGKEAGLPDGVKNIDMISSMEDLFKFFTAANSTDKAVQELFEKLTPRPICIISDMFLHYTLKIATKFQVPRISFHGICCFCYLCVHNLKSSKILDNITSDYECFKVPGLAEKVEFTKPQLPLNLDESWKDIFDTTTKADEASYGVVINSFEELESPYVKEYRKITKAWCIGPVSLSHKNELEKAERGKKASINEQQCLKWLDSQEPNSVIYACLGSMSTMKSPELIELGLGLEASNKPFIWILRGNNNASNQVMKWIEEDGFEERIKGRGFVVVGWAPQVLILSHPAIGGFLTHCGWNSTIEGISAGVPLLTLPLFADQFTNERLVVQ…
GaUGT73-17	MGLPHFLLSPSMAQGHLIPMVDIGRLLAQRNVIVTIVTTPHNTSRVQKTSDRAVESGLAIRLVHLRFPGKEAGLPDGVENVDMISSMEDFAGLFEKLTPRPICIISDFFLHYTLKIATKFQVPRISFHGICCFCYLCVHNLKSSKILDNITSDYECFKVPGLAEKFEFTKPELPLNLDESWKDIFDTTTKADEASYGVVINSFDELESPYVKEYRKITKAWCIGPVSLSHKNELDKAERTGNRFASINEQQCLKWLDSQEPNSVIYACLGSMSTMRSPELIELGLGLEASNKPFIWILRGNNDASNQVMKWIEEGGFEERIKERGFVVVGWAPQVLILSHPAIGGFLTHCGWNSTIEGISAGVPLLTLPLFADQFTNERLVVQILKIGVSMKNVGSKLT…
GaUGT94-1	MDTKQKRIRVLMFPWLAHGHISSFLELAKKLMNQNLYVYFCSTATNLDSIKPKISPNHSLSIQFIEFKLPLLPELPSYHDTTKGLPTHLLNALFKAVEMSGDGFATILKTHNPDLLIYDLHQPWAPTLASSLNIPAIFFYTASAAGPFFAFHAWKKLKREEFPSPEFYINDYFMSTKSSRNEFGRTPPDSSNTEKIFQPFKHSLDIILVKSFRELEGKYMDYLSILLNKKVVPTGPLVRDAIEEHHENEKEILEWLTKKRKASTVFVSFGSEYYLSNKEREAIAEGLELSEVNFIWVLRFPVGDKDKPKLEEALPEGYLERIGERGLMVEDWAPQAKILQHSSIGGFVSHCGWSSVMESLKFGVPIIAMPMRMHIDQPWNARLVQDVGVGVEVKRGKDG…
GaUGT74-1	MEHKQFKGHVILLPYPSQGHINPLLQFAKRLASKGVKATLATTHYTVNSICAAHIGVEPVSDGFDEGGFSQAGNVDFYLKSFKEEGSRSLSQLIQKFKDSSTPVTCVVYDSFLPWALDVAKQQGIYGASFFTNSAAVCSIFSRIHHGRLALPLTPESKPLMLPGLPPLNFRDLPTFLRFPDSYPAYLAMKLSQYSNLNEADWVLDNSFEDLEGKEAIGVSELWQAKLIGPMVPSAYLDERIKGDRGYGSSLWKPLSEECMEWLETKPSQSVVYISFGSMVSLTKEETEEIARGLEESNLHYLWIVRETEQKKLPKWFLESNKEKGMVVTWCNQLEMLAHPAVGCFVTHCGWNSTLEGLSLGVPMVGVPKWADQLTDAKFVEEIWGIGVRAKEDEEGVVR…
GaUGT88-1	MEAVVLYPSPPIGHLLAMVELGKLLLSHQPSLSIHILIATPPYQAESTAPYIAAVSSTIPSIVFHKLPKVTLLPSTDVTHHEFLTFEVLRLSNPNVHETLLSISKDYKVHAFTIDFFCTVAFKVAVDLSIPPYFFYTSGVATLSSFFYLPTLHNNTTKSFKELNLLLNIPGVPPVPSADMPKPVLDRNDQVYHIFINNSMYLPKSAGIIINTIRDGLCVPDGPTPPLYCIGPLIADVDRRSGARSNAAGEGAPNDCLMWLDKQPSKSVVFLCFGSLGLFSAQQLKEIAEGLERSEQRFLWVMRNPPSENLSVAIKEQSEPDLNALLPMGFLERTKERGKVVKSWAPQVTVLNHDSIGGFVTHCGWNSVLESVCAGVPMVAWPLYAEQRFNRVLLVEEMK…
GaUGT89-4	MSAAGQHILVYPFPTSGHFIPFLDLTHRLLNRRLTVTVLVTPNNLRLLDPLLTRHASSSLHHLLLPDMDPLPAPNLPARLRRLRDLHYPPLLQWFQSLTSPPVAIFSDFFLGWTQSLASELGLRRIVFSPSSSFSYSLNMSLCRESLRIDDPPAENQTLSFPDIPNSPKYPAYQINSIYRTYKDGDPDKEFYRRNWLQNLESWGVVFNTFSDLEAIYIDHLKKEIMSHDRVWAVGPVLGDDGLDTTNRGGSSSVPFQELVAWLDSRDDNSVVYVSFGSHYVLTRKQMDVVASGLEESGVNFVWSVREPKASQVSSDHGVIPDGFEDRVAGKGFLIKGWAPQVAVLRHRAVGAFVTHCGWNSTLEGTAAGMVMLTWPMGADQFTNTQLLVDECGVGIRVG…
GaUGT71-7	MKKVELIFVPAPAMGHLASTVEFAKRLICRDHRIRVIILSMKWFPSASLNAYIDSLTALQPDGIQLIELPQVALPSLDPKKSLESFLDVFVQCYIPPVRNAVRDIVSMRCSLGETRVAGLVLDLFCSPMIDIATGFGLPSYLYFPTNAATFGLMGYLPTRHTPESSEFECSDPEHLIPGFVNPVPTCVLPSAVFCKDGGYTTYVKVAERFKDAKGIIINTFEELEPYALNCFSNGQNPPVYPVGPVINLNGLSYSDSDDRVMKWLDDQPQSSVVFLCFGSMGSFKAPQVKETAMGLEQSGFRFLWSLCVQPPQNDASKMLPEGFLERVQGRGMICSWAPQLKVLAHKAIGGFISHCGWNSILESLWFGVPLVTWPLYAEQQFNAFKMVKELGLAVEMRL…
GaUGT71-8	MKKVELIFVPMPEIGHLVSIVEFAKLLIDHNDRIRVTILSMKWFPDAALDAYTKSLTALPPDGIQLIDLPRVDPPSLAPWKSAESVIDAFIKCYIPPVRNAVRDIVSMKCSSDETRIAGLVLDLFCSPMVDVATDFDLPSYIFITSNAAFVGLMFYLPTRHSLNRSEFQSSDPEHVIPGLVNPVPTYVLPLAVFSKDEGYAAYVKVAERFKDAKGIIINTFEEVEHYALNCFSNGQNPPVYPVGPVINFNALSYSDSDDKVMKWLDDQPQSSVVFLCFGSMGSFKAPQVKETALGLEQSGFRFLWSLRVQPPQNDASKMLPEGFLERVQGRGMICSWAPQLKVLAHKAIGGFISHCGWNSILGSLWFGVPIVTWPLYAEQQVNAYKMVKELGLAVEMRL…
GaUGT86-1	MADESSQKSHAIFIPYPLQGHVIPSVNLAIKLASKGFTITFINTHAVHHQTAKAHPDIGSDIFAKVRESGLDIRYATVSDGLPVEFDRSLNHDQFMASLLHEFSAHVDEVVSRIVGSGEKVHCLIADTFFVWPSKIAKKFGLLYVSYWTEPALVFTLYHHLDLLRENGHFGQQECREDTIKYIPGVEAVEPRDMMSYLQDTDTTSVCHQIIFNAFQDAKNADFVLCNTVQDLELGTISALHAKVPFYAIGPIFPPGFTKSNVATSLWSESDCSQWLDKKPHGSVLYASFGSYAHVKKSELIEIAKGLALSKVSFLWVLRPDIVSSDDTDPLPVGFKEEVKDRSMIIPWCCQNAVLAHPATGGFLTHCGWNSILESTWCGVPLLCFPLLTDQFTNRKLVV…
GaUGT71-1	MVMKAELVFIPMPRMGHFVSMVQLAKLLLDLHPNLSITVFMMKLKPDAKVAAYVHSLTATRMKFIDLPPPETHEDESLSNFATTLLQTHGPLVKQAATNIVQYSTSVLDSPRLAGFVLDMFLTPFIELGNELGVPSYVFYTSGAAFLGFQLYVLDLHDEQNINIFEFKDSDTDFTIPSYLNPVSSKLFPTVMLEPESFPMVITLTRGLRKAKGIMINTFWELESHAISSLSDASALPVYPVGPILNLESETEVHQSSDIMKWLDEQPPSSVVFLCFGSGGSFNGDQVKEIAFALEQSGHRFLWSLRQPPHPSKGPRASPTDYDDASEVLPEGFLDRTHGIGKIIGWAPQVAILGHPATGGFVSHCGWNSTLESIWFGVPIAAWPVYAEQQLNAFELVRE…
GaUGT74-4	MQNQRRHAHVLVVTYPAQGHINPLIQFAKRLTSKGVKTTVATTLYTVKSINVSSTIAIEPISDGFDEGGFNQAPTLQAYLESFKAAGSKTLTELIMKLNNSGTPVCCVAYDLMLPWALDVAKDFGISAAMMLTNSASVCSLYWHINQGGLNLLAKQETLAAPPMPGLPSLDVSDLPSFLAQPTSQSAYLALILDMFGISEENDWVFCNSFEELESELVKALMAKWPVVMIGPMVPSFYLDSRIEGDTSYGASLWNCDNDQCLKWLDSKPLKSVVYVSFGSMAKISTEQFQEIAWGLKASNMPFLWVAKELKDNQLLELIDSIGEMGLVVKWCNQLEVLAHQAVGCFVTHCGWNSTLEGLSLGVPMVCVPQWSDQPTNAKFLAHVWKVGVRAKQDQGIVT…
GaUGT72-13	MFNEFLSNCMSFFFLVPVYIMAKLELWFSSSSFSFKILWVIMQTGKVHVALVASPGMGHLIPVLELGKRLVSHHGFSVTIFVVTMDASLSRSQLLRVSEIKDDFLEIVLLPAVDISARVDKTIGILRQMAMVVHEALPSLRSAILAMEVQPIALIVDMFATEAFVVAEEFMMLKYVFVTTNAWFLALTVHGPNLDKEEERDDHINNQKPIHIPGCEPVRFVDCYEQFLRRNKVYFRMGTEISTANGILVNTFYDLEPRTLAALHDTRKVGLAPKAPVYPIGPLVRPVELSLRGEVLNWLDMQPKESVLYVSFGSGGTLSAKQTIELAWGLENSQQRFIWVVRPPVENDSAATVFTSNGVYNDFLDYFPEGFLTRTCKNGLVVPKWAPQTEILSHPSIGG…
GaUGT85-1	MGSVESIKPHAVCVPYPAQGHVTPMMQLAKLLHSMGFFITFVNTEFNHRRYIRSKGSDFVKGLPDFQFETIPDGLPLSDRDATQNIPALCDSTRKNCLEPFLELLTKLNSSPQVPTVTCIVSDGVMSFAIKAAEVLGIPEIQFWTASACSFMGYLQFSELLKRGIFPFPNETFLTDGTLDKPIDWVPGMSNIRFRDLPSFFRANNPNDIMFDFLGSEAQNCLKAPAIIFNTFDELEHEVLEAIAVKFPRIYTIGPLRLLARHMLEEPSKSMNSSLWKEDTYCIEWLNKRELNSVVYVNYGSITVMSEKHLKEFAWGLANSKHPFLWIVRPDIVMGDSAILEDEFLEEIKDRGLITSWCNQYEVLSHPSVGVFLTHCGWNSTLEAISGGLPVICWPFFAD…
GaUGT85-2	MASVETSKPHVVCIPYPSQGHVSPMMQLAKLLHSRGFFITFVNTEFNHRRLIRSKGANFVKGLPDFRFETIPDGLSSSDRDATQDVRALSTTKLNSSSHLPSVTCIVSDGVMSFAIKAAPVFGIPEVQFWTASACSFMGYLQFSELLKRGIIPFQNETFLSDGTLDKPIDWVPGMSNIQLRDLPSFIRANNPNDIMFDFMGSEAQNCLKAPAIIFNTFDEFEHEVLKAIAAKFPGIYTIGPLQLLARHMPDGPSKSINSSLWKEDTSCIEWLNKREPSSVVYVNYGSVTVMSEKHLKEFAWGLANSKHPFLWIVRSDIVMGDSAILHEEFLEEIKDRGLITSWCNQCEVLSHPSVGVFLTHCGWNSTLEAISGGVPLICWPFFADQQTNCRYACTHWGI…
GaUGT85-3	MGSIKSHAVCLPFPAQGHINPMMQLAKLLHSRGFHITFVNTEFNHRRLIRFRGEEAVKGLPDFRFEAIPDGLPSSDSDATQSVPEIFIATRNNCLAPFLGLLSKLNSSPQRPPVTCIVCDGIMNCGTKAAQLIGVPYVQLWTSSTVSFLGFLHYKELAQRGIVPFKDEHFVNDGTLEMPIDWIPGMPNMRLKDIPSFIRTTDTDDFMFNYIMEVSQECLNSSSIIFNTFDDLDKEVLKVLASKSPNIYAIGPLASLSKNLLEKQYDLLNSSLWKEDTSCIEWLNTMEPKSVVYVNYGSVTVMSNHHLKEFAWGLANSKCPFLWVVRPDLVMGESAILPREFLEEIKGRGFIISWCPQEKVLSHSAVGVFLTHCGWNSILEALSEGVPLICWPFFGDQQT…
GaUGT75-1	MADQQQQPPQVLLVTFASQGHINPSLQFANKLINSGVHVTLMSVSSMIHQFNKASPVHGLSYAYYSDGYDHAFQLSGDTNHYLSETKRHGTQSLREFLADQGTRFTSIVYCTLLPWVATVAREFHIPATLLWFQPASLLNICYHYFKGYDEIITKNIDDPTFTVQMPGLPPLSRHDLPSFFIPSNPQAMPLLTMKEHVQVLDQETNPRVLVNTFDLLETEAIKAADKWYSMVGIGPLMPNLAETSMGGDLFKVTKEHKEMEWLNTKPETSVIYVAFGSLSTLAKPQMELLAKGLLETGRPFLWVIRESTDEQEKDSLSRLNELKKIGMILPWCSQVQVLSHPSIGCFLTHSGWNSTFESLVSGVPMVTFPQWVDQGTNSKLVQDVWKTGVRLRQNEDGM…
GaUGT78-1	MSKLVDTHVAVLAFPHGTHAAPLLAIINRLASASPKTLFSFFGTAQSNNSIFFSASQLTPPNVKAYNVDDGVPEGYVFVGKPQEDIELFMEAAPQNLRKAMELAVEETGRKVSCLVADAFFWFAKEIAVENGVPWVSFWTAGACSLSSHVYTDLIREKFGVGGIVGREDETLNFIPGMSKVRIRDLPEGIVFGNLESFFSRMLHRMGQVLPEATAVFLNSCEELDPDRTTDLKSKFKQYLNVGPFILATPPPSVPDPYGCLTWLDKQKAATVVYISFGSVVTPPPNELVALAEAVEASQVPFIWSLRDKSKVHLPNGFLERANGMVVPWAPQRDVLAHGAVGVFITHGGWNSLVESIAGGVPMIFRPFFGDHGVNGRMVEDVWEIGVIIESGVLTKNGI…
GaUGTZOG-1	MTNQENSVIVVMVPFPAQGHLNQLLHLSRIILSYGIPVHYVGTSTHNRQAKVRVHGWDPVAVASFHFHDCQVPPFASPPPNPNAAIKFPSHLQPCFDACHHLRKPVTELLRMLSLQAKKVVIIHDSMMGSVVQDVGSIPSTESYAFHTVSAFSLFFYLWESAGKPQVNAEMLGENDVPSLEGCFTEDFLEFIALQHRYLNVTSGSIYNTSEVIEGTYVELLRQHMKEKQHWALGPFNPLKVPEKNSCGSRHYCLEWLDKQGMNSVLYVSFGTTTTMGDEQIQELAIGLRRSNQKFIWVLRDADTGDVFNGEVRRPELPMGYQDSVKDKGLVVRDWAPQLEILAHPAIGGFVSHCGWNSCMESITMGVPIGAWPVHSDQPRNAVLITKLLKLGITIKDWA…
GaUGT74-5	MEKKANNRVHVLVIPYPSQGHINPMLQFSKRLSSKGLKATFATTVFISETMKPEVLNSDIDFDTISDGCDKGGFFEVGSVDDYLVRLQAVGSKTLTELIIKHKNSPRPIDCILYDAFLPWVLDVAQQFGLVGIAFFTQACAVNYIYYYAHNGLLSLPISSSMTPIGIPGLPLLDLRDMPSFIYVAGSYPSYFELVLNQFSNTDKADFIVVNTFYKLEQEVVDSMSKVMTQPLLTIGPTIPSMYLDKRLENDKDYDLNLFKLDSTSTCWLTTKPPCSVVYVSFGSMANLTIDQMKELARGLKQTGFHFLWVVRPSELPKVPHCFIEEMGDKALIVTWIPQTEVLANEAIGCFFTHCGWNSTIEALCLGVPMVAMPQWTDQTTDAKLVEDVWKVGVRVNVR…
GaUGT92-1	MGSSNDYIHIVMVPFMAHGHLIPFLALAKQIHHQTGFNIAIANTPLNIQYLRSTLRGNPIPGIHFLELQFNSSDHGLPPNTENTENLSLDLIGKFFASSVYLKTPFYNLLKDIVKKQCKPPVCVIADVFFGWAVDVANSLNTINIAFSTGGAYGTLAYVSLWTNLPHRRTDNEEFNVPGFPDRCKFHVSQLHEFLRKADGTDLWSKFMQPQILSSFKSFGWLCNTVEEIEPFGLDLLRKYIKSPVWSIGPLLPKSWLINSSAPASVRQHAGKEPGTSPEKCVQWLDMHSDDSVLYISFGSQNTISPSQMMELATGLEKAGKPFVWVIRPPLGFDLKAEFKPEWLPEGFEDRMSRNNQGLLVKNWAPQLEILSHRSTGAFLSHCGWNSTMESLSQGVKII…
GaUGT75-2	MPQPHFILVTYPAQGHINPTLQFAKHLIRIGVSVTFITSISASRRMTKVPTAEGLSFLPFSDGYDDGIKPGTDTDHYMSEFKRRGKDAISEFITSSENEGKPITCIVYSLLLHWATEVARKHHIPSALLWIQPATVFDIYYFYFNGYESAIKAQADETNPKCSIKLPGLPPLFTRDLPSFVTASNVYQSALSLFQEQMDVLAEEPNAKILINTFDALEHEALNAIEKFKTVGIGPLVPSSFFNSKDALDNSLRIDLFQSDSKDYLQWLDSKPKSAVVYVSFGSIAVLTKQQVEEIARALISSRRPFLWVVRNRKNRGEEEKEEDKLTCREELEQFGMVVPWCSQLEVLSHPSLGCFVTHCGWNSTLESLVAGVPVVAFPQWTDQGTNAKLIVDVWGTGV…
GaUGT75-3	MPQPHFILVTYPAQGHINPTLQFAKHLIRIGVCVTFITSISASRRMTKVPTEEGLLFLPFSDGYDDGIKPGTDTDHYMSEFKQRGKDAISEFITSSENEGKPITCIVYSLLLHWATEVARLPPLFTRDLPSFVTASNVYQSALSLFQEQMDVLAEETNAKILINTFDALEHEALNAIEKFKTVGIGHLVPSSFLNSKDALDNSLRTDLFQSDSKDYLQWLDSEPKSAVVYVSFGSIAVLTKQQVEEIARALISSRRPFLWVVRNRKDRGEEEKEEDKLTLEVLSHPSLVCFVTHCGWNSTLESLVAGVPVVAFPQWTDQGTNAKLIEDVWGTEVRVSANEKGIVERDEIVSCLDLVMGDDKKGMEVKKNVEKWKGLAREAAMEGRSMDILLLVYVFLLF…
GaUGT75-4	MSQPHFLLVTYPAQGHINPSLQFAKHLIRIGVRVTFITCISARRRMTKVPTAQGLTLLPFSDGYDDGFQPGDDVDHYLSELRRRGKEAISEFITSSENEGKPVTCIVYTLFIHWATEVARRHHIPTALLWIQPATVFDIYYFYFNGYESTIKAQADETNPKRSIKLPGLPLLATRDLPSFVTASNVYCWALSLLQEQMDVFAVESNPKILVNTFDALEHEALNAIGNFNMLGIGPLIPSSFLNSNDSLDNSLRTDLFESDSKDYLQWLDSKPKSAVVYVSFGSIAVLTKQQVEEIARALISSRRPFLWVLRNRKDGGYDEIEEEKLTCREELEQFGMVVPWCSQVEVLSHPSLGCFVTHCGWNSTLESMLAGLPVVAFPQWTDQGTNAKLIEDVWGNGV…
GaUGT75-5	MSQPHFLLVTFPAQGHINPTLQFAKHLIRIGVRVTFITCISARRRMTKVPTAQGLTFLSFSDGYDDGFQPGVHIDHYLSELRRRGKEAISEFITSSENEGKPVTCFVYTLFVHWATEVTRKHHIPTALLWIQPATVFDIYYFYFNGYESTIKAQADETNPKRSIKLPGLPLLATRDLPSFVTASNVYRWALSLFQEQMDVLADESNPKILVNTFDALEHEALNAIENFNMLGIGPLIPSSFLNSNDSLDNSLRTDLFESDSKDYLQWLDSKPKSAVVYVSFGSVAVLTKQQVEEIARALISRRRPFLWVVRNRKDGGYEEIEEDKLSCREELEQFGMVVPWCSQVEVLSHPSLGCFVTHCGWNSTLESMVAGVPLVAFPQWTDQGTTAKLIEDVWGNGV…
GaUGT75-6	MSQPHFLLVTFPAQGHINPTLQFAKHLIRIGVRVTFITCISARRRMTKVPTAQGLTFLSFSDGYDDGFQPGVHIDHYLSELRRRGKEAISEFITSSENEGKPVTCIVYTLFIHWATEVARKHHIPTALLWIQPATVFDIYYFYFNGYESTIKAHADETNPKRSIKLPVLPLLATRDLPSFVTASNVYRWALSLFQEQMDVLADESNPKILVNTFDALEHEALNAIENFNMVGIGPLIPSSFLSSNDSLDNSLRTDLFESDSKDYLQWLDSKPKSAVVYVSFGSIAVLTKQQVEEIARALISSRRPFLWVVRNRKDGDYKEKEEDKLTCREELEQFGMVVPWCSQVEVLSHPSLGCFVTHCGWNSTLESMVTGVPVVAFPQWTDQGTNAKLIEDVWGNGV…
GaUGT72-7	MVRSNQKPHLVLLSAPAHLQPVIELGKRLVTCQDVKVTIIVASFVQSAPAESRMVQAALATKLFDVIHLPPADICNLVEPGDKGITSLSAAMHVVKPDFQAAILGLETLPTALVVHVFAIECLGIADELKIPKYVFVSTNAWFLATIVYTPVLDKEVEGEYADKKEPFALPGCSSIRAEDLPDPMLLRTKANYREFLKIGIEIPKADGILVNAWEELQPKTLASLRDGNLLGGVVKAPIFPVGPINSEGSSALKSELFDWLDKQTTDSVLYISFGSMGGLSLEQMLELAWGLELSQQRFIWVVRPPIEKPGSGSVPKFGNIGDDMSSYLPEGFISRTRDKGVIVPQWAPQVEILSHPSCGGFFTHCGWNSAIECITNGLPMIAWPLYAEQRMNATLLTE…
GaUGT71-5	MVMKAELVFIPMPRLGHFVSMVQLAKLLLDLHPNLSITVLIMKLIPDAELDAHVHSLTATRIKFIHLPPPETHKDLSPANFITNLVQTHVPLVKQAATNIVHYSTSVLDSPRFAGFVLDIVPSYVFYASGAAFLGFQFYALGLHDEQNVNIFELKDSDTEFTIPSYLNPVSSKLFPTVMLKPESLPMMNTLARGLRKAKGIMINTFWELESHAISSLSEGSAPPVYPVGPILNLESESEVHQSSDIMKWLDEQPPSSVGSFKGDQVKEIACALEQSGHRFLWSLRQPPDPSKGPMASPTDYDDASEVLPEGFLDRTHGIGKIIGWAPQLAILGHPAIGWFVSHCGWNSTLESIWFGVPIAAWPIYAEQQLNAFKSVRELGLAVEIKMDYRRDGIGSDEI…
GaUGT71-12	MAELVFIPMPRMGHFASMVELAQLLVDLHSELSITVLILKLNPDAQVTAYIHSLTATRIKFIQLPQPETQKDISFSNHISNLQAHAPLVKDATNNILHYSSSRFIGFVIDLFLTPFIDVGNQLGVPSYVFYASSAAFLGFQSHALALQDEQNVNIVELKDSDTEFTIPSYLNPVSSKLFPTILLNPESNSVATTLVRWLRKAKGIMINTFWELESHAISSLFNGSVPPVYPVGPILDLERKSEVHQSSDIMKWLDEQPLSSVVFLCFGSGGNFNEDQVKEIASALEQSGHRFLWSLRQPPDPFKGPMASQTDYDDASEILPEGFLDGTHGIGKIIGWAPQVAILGHPAIGGFVSHCGWNSILESIWFGVPIVTWPLYAEQQLNAFKLVMELGIAVEIKM…
GaUGT84-1	MIYCQGHVNPLLRFGKRLASKGLLVTLSTPKGFGKQMAKANNITDDQLIPVGDGFLRFESFQDGWDDDDPRRAHLDQYMHQLELAGKPAISAMIKRYAEQNRPVSCFINNPFIPWASDVAESLGIPSAMLWVQSCACFAAYYHYNHGLVTFPTETDPEIDVQLPSMPLLKHDEVPSFLHPSTPFAYLRTAILGQFKKLDKQFCVLMDTFQELEPEIVEYMSKFCLIKTVGPLFKYPEVPNNTIRCDIMKPDDCIEWLDSKPAASVIYISFGTVVYLKQEQVDEIAEALLATGISYLWVMKPPAKEYGLPIHTLPEGFLEKVGDNGKVVQWSPQDKVLIHPSVSCFVSHCGWNSTMEALSCGVPIVAFPQWGDQVTNAVYLVDVFKTGVRMGRGEAENRI…
GaUGT84-2	MELNEGQEEIHVLMVTLTAQGHLNPMLRLAKRLVDEGLHVTLATTQFGCHRILKAVTTTTTTTDATNFISGIRLLSFPDGFNLDYDRGANLDHYMDSLAKVGPFSLSNLIKQHYHHTKLSCIISNPFVSWAVDAALENGIPCAMLWIQPCSLYAIYYRFYKLNQFPTTLISNMIIELPGLPLLHTEDLPSFLLPSNSFGGVFKLLSDMFETIKKYKWVLANSFFELEKEAIESMTELCPIRPVGPLVPPSLLDQHQSPDVGIEMKKPDETSLDWLNKQRPHSVIYVSFGSLAVLSAKTMEAIATALKNTKHPFLWVVKTAGQLPLGFEEETKTQGLIIPWSLQTKVLAHPSIACFITHCGWNSMLEALVAGVPMIAYPQWSDQPTNAKLVVDVFKVGLK…
GaUGT73-1	MTQQLHIFFFPIMAHGHTIPFIDLAILFATKGVKSTIIATPSNAPHIKKVTHKANKLGYQIDTLVIKFPAVEAGLPDGCDDIDKVPSLDMMPKFFLAAEMLKQPLSDLLKQHCPHCLVADTFFPWTTEVAAMFKIPRIVFHGTCVFSLSATEHVRLYQPHKSKETFTIPNFPGDDIKMTTAGLQDYIKQETWQTKLFNDSKETESKCFGVIVNSFYELESVYADHYTDFLGRRAWHVGPLSLSTKGIINKAERGKQSSIEEHECLKWLQSKDRNSVVYVCFGSRTNFDDSQLMEIAKGLEASGQQFVWVVRKEKESNDEKGKENWLLEFEKRMEGKGLVIRGWAPQVLILENEVIGGFVTHCGWNSILESVTAGVPVITWPVAAEQFYNEKLLIEVLKI…
GaUGT709-1	MEKAKPEAPHVLILPIPAQGHLRPMLKLAELLSNASFQITFLNTEYFHHTFLSSIDIHAFSRRFPKFQFVTIPDGLPPDSPRPGKGIAHYLISLTDAAKPAVVEVLVSLRSKSGRPPTCIIADGIMSSAAVAAGEEFGIPVLAFRTYSACCTWTYFNLSNLVEGGELPLPDKDMDKLVTCIPGLENVLRHRDLPSFCRLEKADDHLLYDFFIAQASAMRRASALILNTFEQLETPFISKLASIFSKIYTIGPLHCLSNVDDPTALASTKSIFWQEEKGCLTWLDSHPSKSVVFVSFGSVVTFTLDQMLEFWHGLVNSGKPFLWVIRSNAIIGEDDPRKILEDLKDNTKGKGSIVSWAPQEEVLAHPAVGAFLTHSGWNSTLESIYAGVPMICWPLFVDQ…
GaUGT73-10	MLLDQQPNVDSHLLQMNLRVPFTRISMSYLFGQPHFVLFPFMAQGHLIPMVDIGLLLAQRNVIVTIVTTPHNAERVQYTIARAIESEVGLQDGVENVDMLYSTNDIIKLFTAANKMEEAVHKIFEKMTPKPSCIISDMCLHYTHKIATKFQVPRISFHGFCCFSLLCDHNLKSCNILETITSDSEYFRVPGLTEKVEFTKAQLPLIRDRDESWKAIMEPLTEADEASYGVIINTFEELESAYVREYKKIRKSWCIGPVSLSHKNELDTAKRGNKASINKQECLKWLDSQEPNSVIYACLGSISTIKFPELKELGLGLEASNKPFIWVLRGKNATSNQVEKWIKEDGFEERTKGRGLIIVGWAPQVLILSHSAIGGFLTHCGWNSTIEGISAGVPLITLP…
GaUGT73-18	MAQGHFVLIPFMAQGHLIPMVDIGRLLAQRGVTVTIVTTPYNAGRVQKSVARAIESGLPIRLLQLQFPGKEVGLPDGVENIDMLHSMEDLIKFVSAANKMEEAMLKLFEKLTPRPNCIISDINLFYTRKIATKFQVPRISFHGFCCFCLLCLRNIQSSKINETVTSDSEYFTVPGLTDKVEFTRVQLPLDNDGSWKEIFEPMWEADRASYGVVINTFEELESAYVKEYRKEKKAWCIGPVSLSHKDELDMAERGNKTSIDGQKCLKWLDSQQPGSVIYACLGSIGTIKCPELIELGLGLEASNKPFIWVLRGNNPTASEVYKWIKRNEFEERTKGRGLVVVGWAPQVLILSHPAIGGFLTHCGWNSIIEGISAGVPLITFPFMGDQFCNEKLAVQILKI…
GaUGT73-20	MAEQLHFVLIPLMAQGHMIPMIDLAKLLAERRVMVSLITTPHNASRFDSVIQRATQSGLQIQVVKIPFPCREVGLPVGCENLDTLSSRDLLKRFYNALGMLQEPLERFLEQQKPLPSCIISDKCLSWTSKTAERFNVPRIVFHGMGCFSLLCSHNVKLHKTHLSVASDTEPFVVPGLPQTVEITRAQLPGAFVSLPDLDDVRNKMQEAEMSAFGVVINSFNELEQGCVEQYQKAIKKKVWTIGPVSLCNKMNLDKFERGNKASIKEQKCMKWLDSKEPRSVIYACLGSLCRLVPAQLIELGLGLEASQQPFIWVVKTSDERAEELEKWFSEQKYEERIKGRGLLIKGWAPQVLILSHPAIGGFITHSGWNSTIESVCSGVPMITWPQFSEQFFNEKLIV…
GaUGT709-2	MEQEQQQQPHTSSSHVLIFPLPAQGHVNSMLKLAELLAHAGLKVTFLNSHFIHQQLLRHADILSRFAKYAGFQFKTILDGVPDDHPRVGGDFVRKLFDGLELITKPLFKEMLVNSKPKVDCIIGDGVLGLALDIADELGIPIIQLRTISACSLWAYFAIPDMIHAGELPIKGNEDMDRLITSVPGMEAFLRCRDLPSFCRASDTKDSILQQIAQETRKNSEARGLLLNTFEDLEGPILSHMRTKFPKIYTIGPLNLHLKTRLFKSDQTSSGPSSNSFRKVDRSCLSWLDKQQKGSVVYVSFGSLAVLSREQVFEFWFGLVNSGKRFLWVLRPITCLKMAAEMIKGWAPQEEVLAHEAVGGFLTHNGWNSTLESVVEGVPMICWPYFADQQLNSRFVSRV…
GaUGT76-5	MESQTETHRKQKKWLRLLLFPLPLQGHVSPMLQLANLLYSKGFSITIIHTCFISSPKYPSKNPHFTFHSIPNGLSKSECSNADNLVSFISLLNANCAEPFRDCLVKLLSDVSDEPVAGLISDSTWKFTDSIAKSLQLPRFVLRTTNISSFLALAALPLLQEKGYLPKQESQEEKPVIELPPLKVKDIPVFKTQDQEGLHQTIAALVEQTKSCTGVIWNSFEELEHGSLTDFRYNFRVPIFPIGPLHKYFPVPSTSLLSQDQSAISWLNKQAPKSVIYVSFGSVASIEKSEFVEIAWGLANSEQPFLWVVRPGSVIGSEWLEPLPKGFMEEIKERGHVVKWAPQQEVLAHTAVGGFWTHSGWNSTLESFCEGVPMICHPCFGDQRVNARYVSDVWRIGVH…
GaUGT708-1	MSISPGSVTSQPHIALFPSAGMGHLTPFLRLASLLLSHNCKLTLITTKPTVSVAECTHISSFLSKHPEINHIEFHVPPMQHSDSISDDPFFIQFEATSRSAHQIHPLLASLTPPISAIFADLVVANGTNKVAVDLGVRNYVVSTTSLKFLSLMAYLPILTTSDAAKLVDGAAEIEIPGLTPFPISSIPPPFFNADHGFTATLVSNAKALPFCNGILMNTFESFEPETLSAISNKRALSNLPSILPIGPLETYGLNMNDQTRYLPWLNDQPAESVVFLSFGSRTAMSKDQIKELSDGLERSGYRFLWVLKTKKVDKDEKEDLGEILSSSFLESTKNRGMVIKEWVNQQDILGNAAIGGFVSHCGWNSVMEAAGNGVPVLAWPQHGDQRTNAEVLEKAGLG…
GaUGT83-1	MGNPHILAIPYPAQGHVIPLMELSHNLVSHGFKITFVNTDFNHKRVKDAFGNKVDGEGSIRLVSIPDGMEPDEDRKQLGKLTYGISKVMPLELKKLVKKINGSEDNKISCVIADVNMGWALDIAAEFEIPGVAFWPASAMLLALLFSTDKLLDDQVIDKHGTPINGENMIQLYPNTPAMHPNNFLWVCLGDFTAQKTIFEFAMRNNKAVENVEWLICNTTFDLEPGALSLIPEILPIGPLSATNQLGPLTGSFWPEDATCLKWLDQQPPGSVIYVAFGSFTVFDPIQFQELALGLELSNRPFLWVVRPDTTEGTQSDELYPIGFKARLAGRGKMVGWAPQRAVLAHPSIACFISHCGWNSTVEGLSNGIPFLCWPYFADQFINETYICDIWKIGLSFNR…
GaUGT78-3	MEGYRNASKHIAVLAFPFGTHAVPLLNLIHQLSDACPNTMFSFLSTQQSNNSTFRKNLDKIKPFNVWDGLPVGYSFWGNPHEPVDYFLKAVPANFMKAIDAVVFETGKPFDCLITDAFYAFGADIADELNIPWVALWTASPRALFVHLDSDIIRHHVRINGPKDKPLDFLPDFSSIRIADLPNGLTSGDIDAPMPALLHKMGVSLSRATAIATNSYEDLDNTVVNMLKLRFSTFLNVGPFNLVSVSSSTVDDSHGTLDWMSKHEAASVVYISFGSVITPPPHELQALCEALEECEFPYLWSLRGNPEKQLPLGFLERTSSKGKIVPWAPQQKILEHPSVGVFVSHGGWNSVLESINGCVPMICRPFFGDQQLNTRTVEVVWGFGFGLEGGTLTKKGAKK…
GaUGT78-4	MESYRNASKQIAVLAFPFGTHAVPLLNFVLQLSDACPHTMSSFLSTQQSNNSTFPKTLDKIKSFNVWDGLPEGYTFRGNPHKPVDYFLKAVPGNFIKAIDVVVLETGKPIDCLITDAFYAFGADIADELNIPWVALWTASPRALFVHVDSDIIRHHVGINGPKGKPLDFLPDFSSIRVADLPNGLTSGDIDAPCRHSTATATNSYEDLDNTVVNMLKLRFSTFLNVGPFNLVSVSSSTVDDSHGTLDWMSKHEAASVVYISFGSVITPPPHELHALCEALEECEFPYLWSFRGNPEKQLPLGFLERTSSEGKIVPWAPQQKILEHPSVGVFVSHGGWNFINGGVPMICRPFFGDQQLNTRTVEVVWGFGLGLEGGTLTKEGAKKALKLILCSQERKKMR…
GaUGT78-5	MEGYKNASKHIAVLAFPFGTHAVPLLNIIRQLSDACPDTMFSFLSTQQSNNSTFPKNLNKIKPFNVWDGLPEGYSFRGNPHEPVDYFLKAVPGNFIKAIDAVVSETGKPIDCLITDAFYAIGADIADELNIPWVAVWLAGPRALFLHFQTDVIRQHVGINSPEDKTLDFLPEFSGIRVTDLPNGIASGDIDAPIPALLHKMGVSLSRATAIVANSYEDLDNTVVNMLKLRFRMFLNVGPFNLVSVSSSTVDDSHGCLDWVSKHEAASVVYISFGSMITPPPHELQALCEALEECEFPFLWSVRGNPEKQLPQGFLERTSSKGKIVPWAPQQQILEYPSVGVFVSHGGWNSVLESINGGVPMICRPFFGDQQLNTRTVEAVWGFGLGLEGGTLTKEGAKK…
GaUGT91-3	MDRIKKLHIAMFPWLAYGHTMPFLKVSKFLAQNGHRISYISTPKNISRLPKLPPHLSSNITFVEFSLPQVDGLPPGVESTAEVPIENVPYLKNAYDKLQGPLTEFLKNSNVNWIIHDFEPYWLPGVAAPLGINLVLFCLFNATALAFLGPPSALLGEFRKRPEEFTVVPEWIDYPCNIALKHHEIVNHIKCMDDVSDFQRMGQLIQGSQFVTTRACFEFEPDEIKLLIKLYQKPVVPVGLLPPSLPSNEDKRDDKWDATKSWLDSKGEKSVFYIALGSEVNLSEESMRQLAFGIEKSNLPFIWAVRKRPMDEGLIDNIIPPGFEERVSNRGLVLRDWAPQLRILAHSSVGGFLTHCGWSSIIEALKFGRALIVFSGASADQGLNARLLHGRKVGIEIER…
GaUGT73-14	MASLNQQPIHHFLLIPLMTRSHLIPFTDMAKALAHHGQQVTIVTTPLNAARFSDDYVINFNLNIQFLPLYFPAQEVGLPQGCEAMDSLASPDMATKFFQASNMLQQPLEKWLQGLDSLSLPSCIISDVCFPWTSILSLKFNVSRVVFHTVSCFTLLCSHNIDHYKVFDERDKSDFEPVLKVLKQFKEAEASALAVLVNSFLELEPGYVKAYQKFVNNLWCIGPLCLYNKTTRSEASIDDHESLNWLDSQKPNSVIYVCFGSLCHIFDQQLMELGLGLETSNCPFIWVIKEGSYTAELDKWFKEQNFEERVKGRGLIIRGWAPQVQILSKPEIGGFITHCGWSSTLEGIIAGLPLITWPMSSEQFYNEKLIVQVVKIGVKIGVDKPMKAPEVLVKKEDVM…
GaUGT78-2	MSVTQSLKEKHVAVLAFPFGSHDLTILGLACKLARAAPNVQFSFFTIPKSNHSKFSTFKFNVPNNIRTYDVEDGVPVNHVFSGNPVERLDLFLKATPGNFQKGLDVAVMETGRKVNCFVTDMFLTFAADMAEDMKATWIPLCVSIPHNLSAHVYTDLIRRLFSHVGGDKNGGQHQTLELIPGLSPMHVKDLSDEILPRHSNETFFSYTLCKIGCVLPRSTAIVMNFCQELYPTPLFDDLKSMFPALLNVGFLTQELPPSPLPPSDSDTTGCLSWLDKQSSKSVVYISFGTAAAPPGEELEALAEAIEESDIPFIWSLSNDHKHHLPNGFLQRTNKRGKLVPWAPQAMVLGHASAGVFVTHCGANSVFESIANGVPMVCRPMFGDHWMIGRVVEEIWGVG…
GaUGT71-9	MKKVELIFVPTPGAGHLASTVEFVKRLIHHDDRILVTILSIEWNSSGFANAYSEWLATSQPDRIQLIQLSPVDPPPLHLWTLAPEAFMYALIQSYIPHVRNAVTNILSMKSTSDSTRVAGLVLDLFCSPMVDVATELGLSSYIYLTSNASFFGLVLYLQALHRQNGSEFEYPNLENPNKDLGHLIPGFANPVPSRVLPSLMFNKHGSYTAFVKIAERFKDAEGIVINTFEELETYALSCFVNGQNPPIYPVGPVIHPDSLPHPELEQLQRDRIMKWLDNQPESSVVFLCFGSHGCHGPPQVKEIALGLEQSGQRFLWSLRMPETPLNDAAGAVHYKNPEEMLPEGFLERIQERGMICRWAPQVDVLGHKAVGGFVSHCGWNSILESLWHGVPIVTWPIY…
GaUGT87-2	MSLNQPENLQAMESPRSICHVVAVPYPGRGHVNPMMNLCKLLCSKTPNIVISFVVTEEWLGFISSDDKPANVRFRTIPNVIPSELDRANNFPAFIAAVLTKMEAPFEELLDRLELPVAAIIADTYVAWTVQVGQRRSIPVASLWTMSASVFSIFHHFNLLVQNHHSPADLSVEQGNDRVDYIPGHTPICIADLPTILYGSGRQVLHHVLDCVSSVPKAQYLLFTSVYELEFQVIDVFKANLPFPVYAIGPSIPYLDLNQPFSTTSLNGPDYLQWLDLQPRGSVLYVSLGSFLSTSAAQMDEIVAGVQDSGVRYLWVSRGDSSRFKDCCGSQGVVVPWCDQLRVLCHSSVGGFWSHCGFNSTLEAVYAGVPMLTFPIFMDQNPNSKQIVEDWKVGWRVKK…
GaUGT85-4	MGSLSHRHHAVCIPFPAQGHINPMLKLAKILHQKGFYITFVNTEFNHKRILKSRGPDALNGLPSFRFETIPDGLPPTDVDATQDIPSLCNSTSKTCLPHFKQLLRKLNDSASTSKVPPVSCIVSDGVMSFTLDAAEELGVPEVLFWTTSACGFLGYVHYHQLMEKGYTPLKDESYLTNGYLDTVINWIPTMEGIRLRDLPSFLRTTDSNFVMLDFIFSETKRAQKASAIILNTFDDLEHESLDALNSMLPPVYSVGPLHLVLNHNVDNSELKQIGSNLWKEEPECLQWLDSKEPNSVVYVNFGSITVMTADQLNEFAWGLANSKQPFLWVIRPDLVGDESAVVPAEFVAETKDRGMLATWCPQEQVLNHPSIGGFLTHSGWNSTIESISGGVPMICWPF…
GaUGT80-3	MGSNGIDSSRKDLQEENVSNNRSKGVLKDSEQTDEVDESATEYRSSDDQSFSSSYEKEENQKSSSEQKSSVIEVSGTKQSSVSSTPKRGLDHCTSAPLAAQRHQLIDDNEIAFSRSMTEKKNSRHDLKIDRFSEREKVIERLTRWKNLIVNLIKIQNDGTVEVDLPKNSPVASELLELSSIEGPSFDLDDTLFYETTKSIPRLNIAILVVGTRGDVQPFLAMAKRLQEFGHRVRLATHANFRNFVKLADIDFYPLGGDPRVLAGYMARNKGLIPSGPGEISIQRKQLKSIIESLLPACTEPDIETGMPFRAQAIIANPPAYGHSHVAEALGVPLHIFFTMPWTPTSEFPHPLARVPQSAGYWLSYIVVDLLIWWGIRGYINDFRKKKLKLAPIAYFSTY…
GaUGT76-6	MKLKGRGSVILFPLPFQGHINPMLQLANILHERGFSISIIHTRFNSPNPLNYPLFRFYPIPDGLSENHVISSDPNRIVAFVKFLNSNCQTPFRVCLAKLISTSLEDEDPTACLVTDALWYSTQAVADDLKLPRIVLRTSNVSSFIVLSSMSLLFEKGYLPLQDSVAEMEVPELPQFRFKDIAMLEASDRESFLQFIEILVQETKASSGIILNSCEDLEQEFLSKLSLLFPIPVFLIGPFHKYFPASSSSLLPQDRTCISWLDKQQPNSVIYVSFGSVAAIEEADFLEVAWGLANSMQPFLWVVRPGLVQGSEWLEILPNGYLEMVGERAHIVKWAPQQEVLAHPSTGAFWTHCGWNSTLESLCEGVPMICQPSFGDQKTDSRFVSHVWRVGVHLEFKIE…
GaUGT74-6	MANGTHVLVLPFPGQGHINPMLQFASRLASKGLKTTLVTTVFIFKSIYSDHPIASTSFRTISDGFDEGGFAQAKPPDIYLSTFKSVGSQSLASLIKELGDSGIPVHAVIYDGFMAWALDITKQLGIRAAVFLTQSCAVNSIHYHVSRGLLKVPVEGSRIWLPGLPELKVWELPSLIYHHGSYPAWFDTIVNQFSNIDEADWVLVNSFYELEKVVVDWMSKIWKLGTIGPTIPSMYLDRSACMRWLNTKPNGSVVYVSFGSLAEVGVEQMAEIAWGLIGTNAYFLWVVREPEEPKLPDNFKHMTREKGLIVRWCPQLEVLKHGSVGCFVSHCGYNSVLEALGLGVPMVAMPQWADQATNAKHVEDKGIVRRETIKQCINEVIMGGKRGNEIKKNSIKWKN…
GaUGT74-2	MEHKQMKGHVLVLPYPSQGHINPLLQFAKRLASKGVKATLATTHYTLNSISAAHIAVEPISDGFDEGGFSQAGNVDFYLKSFRDHGSRTLAELIQKFSNSVTPVNCVVYDSFLPWALDVAKQHGIYGAAFFTNSATVCSIFAHIHHGLLTLPLTPETTPLLLPGLPPLNFPDLPSFLGFPDSYPAYLAMKLSQYSTLNQADWVFSNTFEELEGKEARGVSEIWPAKLIGPMVPSAYLDERIKGDRGYGSSLWKPLSEECIEWLETKPSNSVIYVSFGSMISLSEEQIAELAWGLKESNMYFLWVVRDSEQQKLPKWFLDSVQEKGKVVTWCNQLEMLAHRTVGCFVTHCGWNSTLEGLSLGVPMIGVPKWTDQLTDAKFVEEIWEIGVRAKEDEVGVVR…
GaUGT79-1	MPLNSISKLQKIYLYSITFIPITVPHVKGLPLGSETTNDVPFPLHPLIMTAMDLTKPDIEAYLRELKPNFVFYDFTCWLPALTRRLGIKSVVYCIISSGTIGYLLRSDLLEPPEGFPSSSIKLRTHEAQALAAVTTMDYGSGLSFVERQLMSLSDCDIIGFKTCREIEGPYGEYIGSQFGKPVIFAGPVVPNPPKIALEKQWEKLLSKFQPKTMIFCAFGSECVLKKDQFQELVLGLELTGLPFLVALKPPMGAKTIESALPEGFQERLKGRGILHGGWVPQQLILRHRSVGYFVTHCGLGSLAEAMVSDCQLVLLPHVGDQIINARLMAKDLKIGVEVEKGDEDGVFTKHDVCKAVIRTVMDHDNELGNEFLLKPGLENSYMDDFVKQLHALV
GaUGT73-2	MGSDGNQIHAMFFPYMAPGHMMPMVDMARMFAAFGAKVTIIITTMNALRIKNVIDRDVKLGRDITLEIISLPSTEVGLPEGCENVISAPTPEMSIKLFHAIELLQPKIKKLFSDLHPDCIVSDSLCPWTLDIANELGIARIAFNGSGFFNLCLSENITHYEPHKSIESETETFVVPGLPDEVTLTRSQLPDIVKAKNKFSELFDKLRESQRKSFGVLMNSFYELEPGYADHCRNVLGIKAWHIGPVSLVNRDTVDKVDRGEKTSISKHDCINWLDCKKPRSVLYICFGSLTRFNKKQTTEIAYALEASGHPFIWVVGKVLKTSNDEFEDEEQELWLPKGFEDKIKENGHGLLVRGWAPQVLILEHEAIGGFVTHCGWNSILEGVVAGVPFVTWPIFAEQ…
GaUGT78-6	MEDYKNASKHIVVLPFPFGTHAAPLLNIIHQLSDACPNTIFSFLSTQQSNNSNFPNKFHKIKPFNIRDGLPEGYIYRGDPNEPVEYFLKATPGNFIEAIGAVVAETGKPIDCLITDAFYAFGGDIADELNIPWVVLWTAAPRTLFVHAETDFIRQLVGINGSQDKSLDFFPDFSGIRVSDLPGGITCGDLDAPMAAMLYKMGLELSRATAIAANSFEDVDNKVVNMLKLKFNMFLNVGPFNLVSSVSSFTIDDSHCCLDWLSKHKPSSVVYISFGSVATPPLHELEALSEALEESEFPFLWSFKGNPEKQLPPGFLERTRSRGKIVPWAPQQKILQHSSVGVFVSHGGWNSILDSIVGGVPMIFRPFYGDQILNTRTVEVKALKLILCTEQGKKMREKI…
GaUGT79-2	MYPWFALGHITPYVHLANKLAENGHKISFFLPAKTLRMVEAFNLHPDLVTFIPIIVPHVEAYLRELKPHFVFFDFTCWLPTLTRKLGIKSVVYCIISSGTIGYLLSPARKIIERGLTSFDLLEPPKGFPSSSIKLRMYEAQGLAAVTTMDYGSGFSFAERHLKSFSDCDAIGFKTCKEIEGPYCEYIGNQFEKPMLYAGPVVPEPQTMVLEERWERLLSNFEAKTLIFCAFGSECVLKKDQFQELVLGLELTGLPFLVALKAPMGAQTIESALPEGFQERVNGTGFIYGGWVPQQLILRHPSVGCFVTHCGSGSLAEAMVNDCQLVLVPHVGDQIINARLMAGDLRIGVEVEKSEKDGLFTKDDVNKAVKALMDCDSELGKEVRANHAKWKEFLLAPGL…
GaUGT79-3	MADRSFHIAMYPWFALGHITPYVHMANKLAERGHKISFFLPAKTQHKVEAFNLHPHLITFIPIIVPHVEGLPLGAETTNDVPFPLHPLIMTAMDLTEPDIEAYLRELKPHFAFYDFTCWLPALTRRLGIKSVVYCIISSATIGYLLSPARKTLEKGMIGFDLLEPPEGFPSSSIKLRAHEAQALAVVTTMDYGSGLSFVERQLMSLSDCDIIGFKTCREIEGPYGEYIGSQFGKPVIFAGSVVPNPPKIALEKPWEKLLSKFQPKTLIFCAFGSECVLKKDRFQELVLGLELTGLPFLVALKPPMGAETIESALPEGFQERLKGRGILHGGWVPQQLILRHRSVGYFVTHCGSGSLAEAMVSDCQLVLLPHVGDQIINARLMAGDLKIGVEVEKGDEDG…
GaUGT76-7	MEKQHKSSHLVLVMLPFQGHMTPMLQLASILHSKGFSITIVHPELNSPNPSNHPEFTFVSIPDKLTESQLSDKNVTGLVWSLNKNCAVPLRQCLEKFLHSHNNIAALIYDTQMYCAQTIANDLGLPAITLRTSAATTMLLYPVFSQLDEEDFMSEIKSPELQALHLQRLRALLSQNPAKQMMEIRVELINALKSSLAIIVNSMEFLELEALSKVKQYFPAPIITIGPLHKLAPAICSSLFTEEDKCISWLNKQAPKSVIYVSLGSMASIDRKELIEMAWGLFNSKQPFLWVVRRGMVRGSEWIESLPNGFEESVGERGCIVKWAPQTEVLAHAAVGGFWSHCGWNSTIESICEGVPMLCKPFFGDQHLNTSYICNVWKIGLELQNLERGNIERTIKRLM…
GaUGT76-1	MEMEKEHRSSHPRLVLVPLPFQGHINPMLQLGSILHSKGFSITVLHTAFNSPIPSNYPEFVFVSIPDNLSEQLISANDLLPFISLLNLNCGVLFQECLAKMVQKQEVENEPSIACIIYDECMYFCDAVAKYVKLPSIVLRTTSASTYLSRNAILQLKAEGVLTSQVSTSQDLVPGLHPLRLKDLPVSKIGTPEIFLQFITNIYKTRTSSAIIWNTNDVLEQPSLREIQKQCQVGIFPVGPLHEVAPASSSSLIKEDNSCITWLEKQKQNTVLYVSLGSLASVDKKELGEMAWGLANSKQPFLWVIRPGSVDDQEWKKLLTEGFVEAVGENGCIVKWAPQKEVLAHGAVGGFWTHCGWNSTLESISEGVPMICKPCFGDQRVNARHASQVWRIGIQLENM…
GaUGT76-2	MEKQVENSSRLVFVIYPFQGHINPMLQLATIFHAKGYSITIIHPEFNSPNPSNHPQFTFISIPDKLLESKVSLSPGDFMNLVLALNNNCAAPFKKCLKQMLDDEHPHERIAGVIYDGLMYFAQTVADNLGLPGISMRPTAAAMLLFAVIPQIEQESIFDRQIPELQRLELTQMVTSMSKSPTDAMTEVRAASLNAMKRSAGLIANSMEFLEHAALSKIREYSPVPVFTIGPFHKLAPSSSSSLLQEDADCISWLDRQAPKSVIYVSFGSMASLSKQDIVEIAWGLANSEQPFLWVIRPGLVLGSGGTELLPDGFLETVGDRGCIVKWAPQKEVLAHCAVGGFWTHCGWNSTLESVSEGVPMLCRPCFGDQFLNMRYVCYIWKIGLELENELERGKIEGA…
GaUGT76-3	MEKQQKSSHVVLVMVTFQGHITPMLQLASILHSKGFSITIVHPELNSPNPSNHPKFTFISIPDKLTESQLSDKDAATPLQQCLEKILHSLHHIAAVIYDTLMYCAQTITEDLGLLGIVLRTGSATTMLFYPAFSQLDEERIDFVYEIKSPELQALQLKRLRALLSQNATKAMTEVRVAFANVLKRSSAIIVNSMEFLELEALSKVKQYFPAPIITIGPLHKLAPAICSSLLTEDDKCISWLNKQAPKSVIYVSFGSIVNIDKQELIEIAWGLSNSKQPFLWVVRPGMVRGSEWIESLPNGFEESVGERGCIVKWAPQKEVLAHAAVGGFWTHCGWNSTIESICEGVPMLCRPFFGDQHLNTSYICNVWKIGLELQNLERGNIERTIKRLRVDMEGNGIR…
GaUGT76-4	MEEQQKSSHVVLVMVTFQGHITPALQLATILHSKGFAISIVHLELNSPNPSNHPEFTFVSIPDKLTESQLSDKDIPGLVRSVNKNCAAPLQQCLEKILHSHHHIAAVIYDSLMFCAQPIVDDLGLPGVTLCTHSALGLLFYHVFPQLNEKDYISGLESPELQALQLQRFHALSSQNPTEAMMEVGAAFANALKSSSAIIVNSMEFLEVLSKIKQYLPTPSFIVGPLHKLAPIMCNSLCTEDNKCISWLNKQAPKSVIYVSFGSIVNIDKQELIETAWGLSNSKQPFLWVVRSSMDRGSEWIESLLNGLEESGKKRLHCEMGTSKGSNSTIESICEGVPMICKPFFGDQLLNASYICNVWKIGLELQNLERGCPLDLKEKVAFCLMEDGSTSCSFNGLAK…
GaUGT72-1	MAKLQTPHIAILPSPGMGHLIPLVEFARSLVHQHNFTVTFVIPTNDSPSKAQKSVLDSLPTSITHIFLHPADLSDLPLDSKIETVISLTLARSLSFLRDAFKSMVDKTNLVALVFDLFGTDAFDVAREFNVSPYIFFPATAMTLSLMLYLPKLDQMVPCEYRDRPELVRIPGCIPIHGKELLDPTQDRRNDAYKWLLHHTKRYRLAEGIMVNSFVDLEAGAIKALEEKEPGKPPVYPVGPLVNIGPSKLDDGSDCLKWLDDQPHGSVLYVSFGSGGTLSYNQIHELALGLEMSEQRFLWVVRSPNDAAANATYLSVESEKDPFDFLPKGFLERTKGRGLVVASWAPQAQVLSHGSTGGFLTHCGWNSTLESVVNGVPLIAWPLYAEQKMNALMLIEDIK…
GaUGT80-1	MAASPEHRDDSSSSSPVEVPVKKELEICVDAKQIDSGGGSREAASGDNSRAEVDFALNNGAAEPYSIVHRSFSEVGTLRVGTSNIEKLDSSQPKLVKSKTEAPRHRSILAEDAAQIFDNKMSAQKKLQLLNRIATVKDDGTVEFEVPVDVEPHVLACGLRDEHIEVAEEESPEADIQCIPPLQVVILIVGTRGDVQPFIAIGKRLQEYGHRVRLATHSNFKEFVLTAGLEFYPLGGDPKVLTGYMVKNKGFLPSNPSEIPIQRNQMKEIIYSLLPACKEPDPDSGIPFKADAIIANPPAYGHTHVAEALKVPVHIFFTMPWTPTSEFPHPLSRVKQPAGYRLSYQIVDSMIWLGIRDMINDVRKKKLKLRPVTYLSGSQGSDSDVPHGYIWSPHLVPKP…
GaUGT82-1	MGVQCIMKKPKILLVPYPAQGHVNPMLKLGLALLTHGLQPIIVTPEFIHRRIVANMDLNDYQMRFMSIPDGFSGEEGPYDFFSIEKSMENIMPNHLETLLHELDEDDDGTVVCMVIDLLASWAIQVATRCGIPVAGFWPAMQATYGLITSIPEMIHADLISETGCPRHEGTVSSLPSQPLLSTEDLPWLIGTQASRKARLKFWIRILDRLTSLRWLLLNSFPQEFIIHDDEYQDDDYISPPHNNLIIFPVGPLPEPSLTTPKNPSFWKEDTSCLEWLDHQKPNSVIYISFGSWVSPIGDAKIKTLALTLQSLNRPFIWVLAESWRHGLPNGYSETVSKQGKLVLWAPQFQVLQHKAVGLYLTHCGWNSTMEAIQCRKRLLCYPVAGDQFVNCKYIVKVW…
GaUGT71-4	MKKAELVFIPFPAKGHLVSAVEVAKILVDLNSNLYISFLIIKQPVGAERTAYADSLTAATTTTRIKFIHLPQPDSDIDAANFIRSVVQTQEPLVREAVTKIVEHSNSVPGSPRLAGFVLDLFCTSFRDLANDFGVPSYLFCTSGAGFLGFLFFIQALHDEQNFEFVELTDSETEFTIPSYVNPVSAKLFPSGTFKPEGFGLLLSMAKQVREMKGIMVNTFLELESHAVDSLSNGKLPPVYPVGPILNTEGSSGIHQNYDSIMQWLDQQPRSSVVFLCFGSMGSFSANQVKEIACALEQSGHRFLWSLRRAPEQVNGKMGHPTDYENVAEVLPEGFLDRTAEIGKIIGWAPQSAILGHPATGGFVSHCGWNSTLESIWFGVPMATWPLYAEQQLNALQLV…
GaUGT74-7	MQNNAKKPHVLIFPFPGQGHINPMLQFAKRLHSKGVKATLVPTVFLSKSLFFDSSASIDLCTISDGFDEGGFEQADTPYAYLSTFWNVGPKSLAALIKKLRHTAHPVDALVYDTVLPWALDVAKQFGILSAAFFTQSCAVNSVYYHVYKGHLQLPLQGSHVSLPAMPPLHVSELPSFVAIYGLHRAWLDVLVDQFSNIDEADWVLFNHFYELEPEVVDWMSKFWNVMTVGPTIPSIYLDKRLENDKHYGMNMFKPNVTACMSWLSGKPKDSVVYVSFGSIASLGIEQMEEIAWALKDRNGYFLWVVRETEKAKLPHNYIKETSHKGLVVTWCPQLEVLSHESVGCFLTHCGFNSTLEALSLGVPMLALPQWTDQCTNAKYIEDVWRIGIRARPDEKGIV…
GaUGT74-8	MGDENNPKKPHVLIFPYPAQGHINPILQFAKRLLSKGVKAALVTTVFLSNSSFSDPSSTSIDIHTISDGFDQGGYEQAGSSDAYLATFWSVGPNSLAALIKKLSEIHPVDALVYDGFLPWALDVAKQFGIPSAVFFTQSCAVNSVYYHVSKGLLQLPLPEPHLSLPGLPPLQVSELPSFVALYGSYPAWFDVVVNQFSNVDGADWVFFNIFYDLEKEVVDWMSRFWNVMTVGPTIPSMYLDKRIENDKDYGMNLFKPNVDACMSWLGGKPKDSVLYISFGSFASLGIEQTTELACALKSSNVCFLWVVRETEMAKLPYNFIEETSEKGLVVAWCPQLEVLSNEAVGCFLTHCGFNSTLEALSLGVPMLAMPQWTDQPTNAKHVEDVWRIGIKAHPNEKG…
GaUGT88-3	MQETIVLYPSPGLGHVFSMVELGKLILHHYNNRYSITILLTTGFWDTPTIISYINSVSQAFPSISFFRFPSISIDLSQNCSGAAIAFHFIRLHAPNVLHSLQQISKSHKISAFIIDLFCTSALSMGKDLNIPTFYFFTSGASTLAAFLQIPKLDKQTFGRSFKDLPNTVFHFEGVPSLRAVHMPEPLLDREDPAYHDFMYFMSSLQQSDGIIVNTFEDLEPISIKAIANGLCLPDAPSTPPTFYVGPLIAPSKHEAENDYCLSWLEKQPSQSVVFLCFGSHGTFSPPQVKEIAKGLENSGQRFLWVVKDPPNHEKTKQAEDNPDVDLDSLLPEGFMERTRDRGLVVKSFAPQVAVLNKDSIGGFVTHCGWNSVLEAVVAGVPMIAWPLYAEQHLNRNIL…
GaUGT88-4	MKETIVLYPSPGLGHVVSMVELGKLILHHYNNRYSITILLTTGFWDTPTIISYINSVSQAFPSISFFRFPSISIDLSQNCSGAAIAFHFIRLHAPNVLHSLQQISKSHKISAFIIDLFCTSALSMGKDLNIPTFYFFTSGASTLAAFLQIPKLDKQTFGRSFKDLPNTVFHFEGVPSLRAVHMPEPLLDRDDPAYHDCMYFMSSLQQSDGIIVNTFENLEPISIKAIAKGLCLPDAPSTPPTVYIGPLIAPSKHEAENDYCLSWLEKQPSQSVVFLCFGSRGTFYPPQVKEIAKGLENSGQRFLWVVKDPPNHEKTKQAEDNPDVDLDRLLPEGFMERTRDRGLVVKSFAPQVVVLNKDSIGGFVTHCGWNSVLEAVVAGVPMIAWPLYAEQHLNRNIL…
GaUGT88-5	MQETIVLYPSLGLGHVVSMVELGKLILHHYNNRYSIAILLTTGLSDTPTIISYINSVSQGYPSISFFRFPSISIDLSQNCSDLNIPTFYFFTSGASTLAAFLQIPKLDKQTFGRSFKDLPNTVFHFEGVPSLRAVHMPKPLLDREDPAYHDFMYFMSSLQQSDGIIAIANGLCLPDAPSTPPTFYIGPLIAPSKHEAENDYCLSWLEKQPSQSVVFLCFGSGGTFYPPQVKEIAKGLENSGQRFLWVVKNPPSHEKTKQAEDNPDVDLDRLLPEGFMEITRDRGLVVKSFAPQVAVLNKDSIGGFVTHCGWNSVLEAVVAGVPMIAWPLYAEQHLNRNILVKDMKMAIRVEQMEGDGFVSGTELEKRVRELMESEKGEELREKSRKMKEKALAAMGPLG…
GaUGT90-1	MDTYSSQFSARHVVLFPFMSKGHIIPILNLARLLLRRGMAVTMFTTTGNRPFIAESLADTSVFIIDIPFPQNDPEIPPGVESTDLLPSMSLFFSFCKATKQMQPMVEEKLQGLVQVRPVSFMVSDGFLWWTLESATKFGLPRLVFTGMNQFVSCVSRAVFEDRLLDRAESDDELITVTRFPWIKVTRNDFNTVMPNPNGPTMEVFIDQVKSMSNSSGYIVNSFYELEKVYIDNWNSEKRPKVWCVGPLCLAEPELEPQKKPFWIQWLDQKLAQGCSVLYVAFGSQAEVPSEQLQQIAMGLQESKANFLWVLRKKESESILDEGFEEKVKGRGIVVKQWVDQRQILKHQCIEGFLSHCGWNSALESICYGVPILAWPMIAEQALNARMVVEEIKVGWLRW…
GaUGT72-2	MAKAQRPHIAILPSPGMGHLIPLVEFAKRLVHQHSFTVTFVIPTDGSPSKALKSTLDSLPTFIDSVFLPPVDLSDLPPDSKIETGMISLTAFMSMVAGAKLVGLVVDMFGTDAFDYKDMVEPVRLPGCISIHGNELLDPTQDRKNDAYKWLLHHANRFRSVKGIMVNSFPDLESCIKWLDIQPVGSVLFVSFGSSGTLSRNQVSELAMGLEMSKQRFLWVIRTPNDTIANATYFNVDTQKDDDPFMFLPKGFVERTKERSLVVGSWVPQARVLNHGSTGGFLTHCGWNQFLKMNALMLSEDAKVALRPKPNKNGLICRDEIAKIVKCLMGSEEGKSVRNRMLELKEAAKRVLCENGSSTIALSEVADSINHPLLSTS
GaUGT80-2	MVPSPEHRRNSSFASSSSSSVEVPVKSEQEICIDAKQMDSSRDSLEAASGDDSRAGVDRSAMNNGGAESSGTIRRSYSEVGTSPVGISNIEKLDSSQRKLEIPKNEAQRHRNILAEEAAQIFDNNLPAQQKLNLLNRIATVKDDGTVEFEVPGDVEPHALGGGQRDVYTEVAEEESLETELQYIPPLQIVMLIVGTRGDVQPFIAIGKRLQDYGHRVRLATHSNFKDFVLTAGLEFYPLGGDPKVLAGYMVKNKGFLPSGPSEIPIQRNQIKEIIYSLLPACKDPDPDSAIPFKADAIIANPPAYGHTHVAEALKVPIHIFFTMPWTPTSEFPHPLSRVKQPAGYRLSYQIVDSMIWLGIRDMINDLRKKKLKLRPVTYLSGSQGSDSDVPHGYIWSPH…
GaUGT92-2	MAEKRENVVMFPFMAQGHIIPFLALALLIEKTRNYKITFVNTPLNIKKLRSSLPSDSCVQLLEIPFNSSEHGLPPNTENCDVVPYHLVVRLLEASASLRPVFKQLVEDIIRQQDGQRPLCIIGDIFFGWMAGVAEEVGVFHAVLSGAGGFGLACYYSIWLNLPHKQVKKDGGDHFLLPDFQEASKIELTQLPLTMSVADGRDSWSIFHHKYLPEWTKSGGILFNTVEEFDDIGLVYFKRKLSKPVWAVGPILLSTENRIRASMGGATPEYCKAWLDSKPEKSVLFVSFGSMNTISPSQMMELAKALELSGRHFIWVVRPPIGFDINSEFKANEWLPEGFEERMRESEKGLLVNKWAPQQEILSHKSTSVFLSHCGWNSVLESLSHGVPLLGWAMAAEQF…
GaUGT78-7	MEKYKKASKHIAVMAFPFGTHAAPLLSIIRRLSEAFPAAMFSFLCTERSNSSTFPKGHQKHDSIKPFNVWDGLPEGYTYCLKRNPHEPVDYFLQAVPQNFKDAVDELVAETGRPIDCLITDAFYYFGADIADELKVPWVALWTASPRALFSHAETEFFRRHVGINDPVDKPLDFLQGFASIRVADLPDGVVRGNFDASVPVLLNKMGLTLPRAAAVAANSYEDLDNAVVNMLKSRYKRFLNVGPSNLISASPIDDRHGCLDWLERHEPASVVYISFGSVITPPPHEIGALTQVLEESNFPFLWSFRGDVEKQLPPGFPKRTSSKGKIVPWAPQQKILEHPSVGVFVSHGGWNSILESISGGVPMVFRPFFGDQKLNTRTVETIWGFGLGLEGGTLTKEA…
GaUGT83-2	MENPHILVIPYPAQGHVIPLMDLSSYLLKHGFKITFVTMEFNHQNAMDILALRGEEMGNRVRLVSVPDGLRSSDERNQPGKISEAILQTMPRKVEELIEEINGSERKINCVIADQSLGWALEIAKKHGIKRAAFCPAAAALLVLGFSIPKLIDDGVIDQDGTPLKREMIKLSPNMPPMNTMNFVWACIGNINAQKNIFKLMVRNNESIKLTDWLLCNSTYELEPAAFTMAPNIKPIGPLLAPKSKPTDSNCLTWLNQQAPQSVIYVAFGSFTTFNTTQFQELALGLELTDRPFLWVVRSDITNGRKNAFPEGFQERIGSRGQMVDWVHQKKVLSHPSIACFISHCGWNSTMEGLSNGVPFLCWPYFADQFFNQSYICEYWGVGLGFERDGRGIITRNEI…
GaUGT79-4	MADKSFHIAMYPWFALGHITPYVHMANKLAERGHKISFFLPPKTQHKVEAFNLHPHLITFIPIVVPHVEGLPLGAETTNDVPFPLHPLIMTTMDLTEPHIEAYLRELKPHFVFYDFTCWLPALTRRLGIKSVVYSRKTLEKGMIGSDLLEPPEGFPSSSIKLRAHEAQALAAITTMDYGRGLSFVERQLMTLRPYGEYMGSQFGKPVIFAGPVVPNPPKIELEKQWEKLLSKFEPKTMIFCVFGSECVLKKDQFQELVLGLELTGLPFLVALKRPMGAKTIESALPEGFQERLKGRGILHRGWVPQQLILRHHSVGYFVTHCGSGSLAEAMVSDCQLVLLPHVGDQIISARLMAGDLKTGVEVEKGDEDGVFTKYDVCKAVKTVMDQDNELGNEVRTNH…
GaUGT73-21	MASVTAKQLHFVLIPLMAQGHMIPMVDMARLLADRGVIVSLITTPRNASRFDTVIERASESGLRIRLVKIPFPCQEVGLPIGCENLDTLCSRDLLKKFYNALDLWREPLEQFLEQQKPQPSCIISDKCLSWTSETAQKFNIPRIVFHGMGCFSLLSSHNVKLHKAHLFVASDSERFRVPGLPQKVEITRAQLPGTFVSLPELDDTRNKMQEAEMNAYGVVINSFNELEHGCVNEYQKAIKKKVWAIGPVSLCNRIYLDKFERGNKASINDNKCLKWLDSMKTRSVIYACLGSLCRLVSAQLIELGLGLEASQQPFVWVVKTGNQRANDELEKWFSEHNFEEKIKGRGLIIKGWAPQVLILSHPAIRGFLTHCGWNSTLEAVCSGVPMITWPQFSEQFFN…
GaUGT73-11	MALKSTKPHFVLIPFMCQGHLLPLIDIGRLLADRNVIVTIITTPQNAARFSAGVNRDIGSKLSISVRELRFPAAEAGLPDGCETVDNLPSMDLMSNFHSAMSMLQVPLEKLLRELKPCPNCIIHDKHFTWMGEIASKLQIPRILFDGKAVHECVSEGEPFAVPGLPDQIEFTIGQLPGNLNPRSNMKELSKKIIAAEEGAYGSIVNSFEELEAEYAKSYQKIKEHKVWCVGPASLCNKDNIDKAKRGNEALTDENQCLKWLDSWPASSVIYVCFGSLNRLTPPQLMELGLALEASNKPFIWVIRGGYKREEMEKWLAEDGFEERVKGRGLLIRGWAPQLLILSHPSVGGFLTHCGWNSTLEGISCGVPMITWPLFAEQFFNEKHLVQVLKVGVRVGVEF…
GaUGT89-5	MTNFSNGVHVLMIPFPASGHIFPLTDLAHQILLRGLTVTIMVTPKNRHYLNSLLSLHSSSNLQTLVLPFPSHSSIPHGVENMQDVDISFVPDFEAALSKLHDPLVNWFENHVLPPTAIVSDMLLSSWTPLLASRLGVPNVCFVVTNAHAVSSWWVNDLDSMPECYRKQHLGCIQSWGLVFNSFNEIDNQKLKLIKEELTEHDRLWAVGPLLPIKGRLSSLGEEQYQVMSWLDSCKKVGKSVVYVAFGTQITLTKQQMEAVASALEESMVRFIWVVKEPMKGLGIVDDDDRNVVPPGFEDRVAERGVVIKGWAPQLAILGHPAVGSYLTHCGWNSALEGILAEVLLLAWPMQADHFHNTALLVDELGVAVRVCEGLETVPDASKLARALSGSLTMNLPER…
GaUGT89-6	MSEVKYSGTGAGGGHICIIPFPACGHILPLMDLTHQLLLRGLTVTIMVTPKNHSYLNPLLVLHSPNVKPLVFPFPSHPSLPHGVEQMQDLPISFLPHIVNALGKLYHPLVQWFRAQQSPPVAILSDIVLSSWTVNLASHLNIPNICFVPFNVAAVYFWISTPSFLLPFYREAFTMSMQSQGLVFNSFKELEGTKLGLIKEKFAKHYRVWGVGPLPPVKVGDEGLNKRGGATSIPPDQVISWLDSCKVDKSVVYIGFGTQITLTKHQMKAVASALEESGVSFIWAVKEPMERAEDGDDDQSLIPHGFEDRVKGQGLVIKGWVPQLTILKHRAVGSYFTHCGWNSALEAIVAGVLLLAWPMQADHFQITRLLADEVGAAIRVCKGLRSVPDATILARIFVE…
GaUGT89-7	MVTNAIMEAKTHMKPQGDIGNMQAATGDLGNGAVHILTIPFPAAGHILPHIDFIHQLLLRGLKVTILVTPKNLHFLNPILSLYSSSNNIETLVLPFPSHPSIPSGVENMVGFPISFGPIFMEAMAELYNPLFQWFQTNPSPPVAIISDMLLSSWVNTLSSNLNIHHLTFMVTNANSTLPLVRKGMKKLSPSIERFAKNAVVPSLKSWGIIFNTFLELDGDKMEIIKEEFTEHDRLWAIGPLLPIKATNNERGGPSSIPRDEVIAWLDSCKRVNSVVFIGFGSQISLTKLQMEAIASALEESRVRFIWGIKGDSHNMVPLGFEERLAGKGVVIKGWVPQQAILDHRAVGSYLTHCGWNSALEGLLGGALLLAWPMQVDHFDNTNLLVDKLGVAIRACEGL…
GaUGT709-3	MEAVHQSPHVLIFPFPAQGHVNSMLKLAELLALASLRVTFLNSDAAMRDMFGSLELITKPIFKQMLFEINPPPDCIIGDGILGLTIDVANELGIPIIPFRTTSAGCIWVFSSIFDMIQAGELPIRGNQDMDCLITSVAGMETFLRFRDLPSFCKVSDVKDPLLQLMARETSKNFKANGLILNTFEELEGATLSQMRTKCPKIYTIGPLHEHLKAKLADTNQTMSDRSSNSLREVDRSCISWLDKQPKGSVVYVSFGSIAVLPREKLMEFWFGLVHSGKRFLWVLRPENVPRNDGECDVVPTELVEGTKERGYIVDWAPQEDVLAHGAIGGFLTHSGWNSTLESVSAGVPMICWPCFADQQLNSRFVEEVWKLGLDMKDVCDRRVVEQMVNDLMVAKREE…
GaUGT709-4	MEQDRSSQSRPPHVLVFPFPLQGHINSMIKLAELLAIAGFKLTFLNSHHNHERLVKFNNIAAHFERYPGFQFKTITDGLPLDHPRSGNWFLDMFEVMELTMKESLKEVLMGLQALLLMLQRSLESPLFFFCTSSPCCLWVYHSIPDIIQAGELPINGSEDMDRLITTVPGMETYLRCRDLPTICRKLDIEDSIIKLVVKQTRKSLQADALILNTAEELDGPILSQIRTKCPLVYAVGPLHAQFNTRLNAKHGESYDHFSNTLWEVDKSCIFWLNKQPNRSVIYVSFGSITSTSREQLVKLWYGLLNSKTKFLIVVRPNSVIGKDGEGEDVVMELMEKSKDRGYIVNWAPQEEVLSHPAIGGFFTHNGWNSTLESVVAGVPMICWPQFADQHVNSRVVSE…
GaUGT709-5	MEQDRSSQSRPPHVLVFPFPLQGHINSMIKLAELLAIAGFKLTFLNSHHNHERLVKFNNIAAHSERYPGFQFKTITDGLPLDHPRSGNWFLDMLEDTMELKMKESLREVIVNSSPPVDCIIGDGFLSLVLDFAKEFGIPIIIFRTSSPRSFWVSYSIPDIIQAGELPINGSEDMDRLKTTVPGMETYLRCRDLPTFCRKLDIEDSIMKLVVKQTRKSLQADALILNTAEELDGPILSQIRTKCPRVYAVGPLHAQLNTRLNAKHGESYDHFSNTLWEVDKSCIFWLNKQPNRSVIYQLVELWYGLLNSKTKFLLVVRPNSVIGKDGEGEDVVMELMEKSKDRGYLVNWAPQEAVLNHPAVGGFFTHNGWNSTLESIVAGVPMICWPYFADQHVNSRVVS…
GaUGT709-6	MEQDRSSQSRPPHVLVFPLPLQGHINSMIKLAELLAIAGFKLTFLNSHHNHERLVKFNNIAAHFERYPGFQFKTITDGLPLNHPRSGSWFLDMFEDTMELKMKESLREVLVNSSPPVDCIIGDGFLGFALDVAKELGIPIIFFRTSSPCCFWVYHSIPDIIQAGELPINGSEDMDRLLTTVPGMETYFRCRDLPSFCRETDIEDSIIKLYVKQTQKSSQADALILNTAEELDGPILSQIRTKCPRVYAIGPLHAQLNTRLKAKHGESYDHFSNTLWEVDKSCIFWLDKQPNRSVIYVSFGSITSTSREQLVELWYGLLNSKTKFLLVVRPNSVIGKDGEGEDVVVELMEKSKDQGYIVNWAPQEAVLNHPTVGGFFTHNGWNSTLESIVAGVPMICWPY…
GaUGT709-7	MEMDSPSQCRPPHVVIFPLPLQGHINSMIKLAELLALAGFKLTFLNSHHNHERLIKFTSIVAYFKRYPGFELKTITDGLPLDHPRSGNWFLETYEEAILMKIKQSFREMMINSNPPVDCVIADGFSGYAIDVANELGIPIIGFRTSSPRSFWVYYSITDIIKAGELPIRGSEDMDRLITTVPGMETYLRCRDLPSFCRKPDIEDSTVQLIVKQTRKSTQADALIFNTTDELDEPILSQIRTKCANIYPIGPLHAQLNTRLKAKHGESFDQFSNTLREEDKSCIPWLDKQPNRSVIYVSFGSITSTSRDQLVELWYGLLNSKTKFLFVVRPDSVIGKDGEGEDFVKELMEKSKDRGYIVDWAPQEVVLNHEAVGGFLTHSGWNSTLESIVAGVPMVCWPY…
GaUGT76-8	MDRQINSVEMEQRKGRRLVLFPLPLQGHINPMFDLANILHSRGFSITIIHTTFNSPNPSNYPHFTFRIISEDLPENNRCTKDLIAFVSMLNAICGLPFRDCLADLLSDTSEEPIACLISDAILYFTQDVANELKVPRMVLRTGAASSFCVFSSFPLLREKGYLPIQDSQLEEPIVELPPLRVKDLPVIHTDDPEDLYNVVVGMVEQSKASNGMIWNTFEELEGTSLATLHQKLGVPLFPIGPFHKCFAVTSSTTSSSLLTHDQSCISWLDKQDPKSVIYVSFGSLASISETQFLEIAWGLANSNQPFLWVVRPGLVHGSNWGHIVKWAPQQQVLAHPSVGAFWTHNGWNSTLESICEGVPMVCMPCFTDQKVNARYVSEVWGIGLQLEKGLERGEIEKT…
GaUGT709-8	MHQYPQVLIFPFPAQGHVNSMLKLAELLALASLTVTFLSSKYNHECLVCHIDILSHFTQYPGFKFETIPDGLPQDHPLLGIDNPPPDCIIGDGALGFTFDVANELGIPIILFCTISAGCIWVYFSISDMIQAGELPIKGIYVVITQANALKFNTTEELDGPILSQIRTKCPKAYPIGPLHAQLNTRLKDRSCIAWLDKQPNRSVIYASLGSITSTSMDQLVELSYGLLDSKTNFLFIVRQDSVIGKDGEGEDVVKELSKKSKARGYIVDWAPQESVLNHTARGRFLTHSGWNSTMESIIIVVVPMICWLYFADQQVNSRVVRALWKIGLDMKDVCHRKTVEKMVNDVMVDRKEEFAISASEMAKVTNRSVSASGSSCSKFNHLIENPINIL
GaUGT73-12	MALNSFSQPHFVLIPFMCQGHLIPMVDIARLLAERGVIVTVITTPKNAARFSSSINGAIKSGLAIRVKQLGFPAAEVGLPEGCETIDNLPSMELMSRFFAAVSLLQQPVERMLEELKPRPSCIIYDRNFTWIVTLASKYQIPKIWFDGKNCFSLLCYHNIITSGVHECVPQGETFPVPGLSDRIELTPAQVPGFLPTMKEHTEKAMEAEGGADGVIINSFQELETEYCESLGKVKKQKVWCIGPVSLSNKNDFDKARRGNEDSITDEDRCLKWLDSWPPSSVIYVCFGSLNRLIPTQLIELGLSLEASKRPFIWVIRGGYKKEEMEKWLKEDGFEDRIKGRGLLIRGWAPQVLILSHPSIGGFLTHCGWNSTLEGICAGVPMITWPLFAEQFMNQKLLI…
GaUGT73-13	MALNSFSQPHFVLIPFMCQGHLIPMVDIARLLAERGVIVTVITTPKNAARFSSSINGAIKSGLAIRVKQLGFPAAEVGLPEGCETIDNLPSMELMSRFFAAVSLLQQPVERMLEELKPRPSCIIYDRNFTWIVTLASKYQIPKIWFDGKNCFSLLCYHNIITSRVHECVPQGETFPVPGLSDRIELTPAQVPGFLPTMKEHAEKAMEAEGGADGVIINSFQELETEYCESLGKVKKQKVWCIGPVSLSNKNDFDKARRGNEDSITDEDRCLKWLDSWPPSSVIYVCFGSLNRLIPTQLIELGLSLEASKRPFIWVIRGGYKKEEMEKWLKEDGLEDRIKGRGLLIRGWAPQVLILSHPSIGGFLTHCGWNSTLEGICAGVPMITWPLFAEQFMNQKLLI…
GaUGT73-3	MGSDGNQIHAMFFPYMAPGHMMPMVDMARMFAALGAKVTIIITTMNALRIKNVIDRDVKLGRDITLEIISLPSTEVGLPEGCENVVSAPTPEMSIKLFHAIELLQPIIKKLSSDHHPDCIVSDSLCPWTLDIANELGIARIAFNGSGFFNLCLSENITHYEPHKSIELETETFVVPGLPDEVKLTRSQLPDIVKAKNKFSELFDKLNESQRKSFGVLMNSFHELEPGYADHCRNVLGIKAWHIGPVSLVNRDTVDKVDRGEKTSISKHDCINWLDCKKPRSVLYICFGSLTRFNKKQTTEIAYALEASGHSFIWVVGKVLKTSNDEFEDEEQELWLPQGFEDKMKENGQGLLIRGWAPQVLILEHEAIGGFLTQCGWNSILEGVVAGVPFITWPIFAEQ…
GaUGT74-3	MEQKHEETHVLVFPFPIQGHINPMLQFSKRLASKGLRVTLISTSKTMQPSASSINFHSIDFHEGDAVANVDEYLELYELVIPKRLAQFIEEYQICSQHGAKVLVYDSGMTWALDVAKQYGLQGASFFTQCWAVNAIFIHLKEGSLRVPLEDENKGNVVVSLPSMPELGMSDLPSFVSDKSGSYPSLWKLIRSQFSNFHEADWVFCNTYDKLEHEIIKWMRSKWPIKTVGPTIPSMYLDKRLEDDNDYGLHLFKPDTDLCLNWLNSKEASSVVYVSFGSIAGLTEEQMVELAMGLKLTNKNFLWVVRETEQNKLPSNFMEETAEKGLVVSWSPQLDVLAHRAVGCFMTHCGWNSTLEALSLGVPMIAMPQWTDQPTNAKFVADVWKVGIRVKKDEKGMMR…
GaUGT73-15	MGEELHFLLIPLMSPGHLLPMVDMARLLATHGVTVSIITTPLNALRFTSVVDRAVASGLRIQVHHLPFPAKEFGLPENCENMDQLPSRDLIMNFLMAANELQQRFEELFNKLKPKPSCMVSGKNLPWTVKTANKFNVPRIVFDGMGCFSFVCTHKIELSKVHEMVSEFESFKIPGLLHEIELKKAQLPENLNPVSNDLINIRDIRKAELVCDGIVVNTFEELEKEYVKEFKTVKGSDKVWCIGPLSAINKLSSDKAERGQKQCHFETLQPWLDSKEPGSVIYACLGSISGLTKWQLIELGLGLESSGKPFIWVIRENPKSNEIEKWILDEKFEDRVKDRGIIIHGWSPQLWVLSHPAIGAFLTHCGWNSTMEAVSAGVPVITCPLFAEQFINEKHVVDV…
GaUGT92-3	MGSQQIDMVMLPFMAHGHLIPFLSLATQIHHRTGFNIAIANTPLNIQYLRSTFHQHQHQHQHQHQHPPPWIHLFELPFNSAGHGLPPNSENTENLPLDQIGKLVISSVSLKTPFHNFLLDIIKKQGKPPLCIISDVFFGWVVEVANIMNTVNITFDTGGAYGILALFSFWLNLSHRKTDSEEFNLPGFPERCKFHVSQLHEFMRNADGNDSWSRFLKPQLSSSLQSFGCLMNTAEELEPLGLDSLRKYTQFPVWPIGPLLPKQLLNKSPLSSSSSTTQHAGKSSGISAEKFLYISFGSQNTVSRSQMMELAIGLEKSWKPLIWVIRPPLGFDLKAEFRSEWLPEGFEARMKESNQGLLVKNWALQLEILSHKSTGAFLSHCGWNSIMESLSQGVKIIGW…
GaUGT84-3	MESTEAAQVIMVTLSMQGHMNPMLKLAKVLVSKGVHVTLATNDVARKRMLDSKISTNFTTINSTGRLSLEFFSDGLSHEFDREKDSGTFLASLKANGPKNLSNLITDLKANGNQFPCLITNPFIPWVPGVAIEHGIPCGVLWIQSATVFAIYYHFIKEPDLFPNLENPNGILELPGIPGLTVGDLPTFMLPCSPSHFRLLVTEFISILDKVKWVLGNSVHELEEETVNSLKAVKPIYSIGPLVSPSLLGKEETIAGSVDMWRAADSCIEWLNKQRPSSVIYISFGSIIMSSKQQIQSIATALKNIKRPFLWVIKASETRKDEFPRGFLEEITKDKSGLVVSWCPQEKVLMNQALACFVTHCGWNSTLETVVAGVPVVAYPEWTDQPTNSKLLVDVFKVG…
GaUGT79-5	MAGGEAKEIHAVMFPYFAFGHISPFIQLSNKLSLHGFRISFLTPPGNVSRIKSSFLVTSTIQIIPIQIPKVQGLPPHLHNTSEMTPAMHELLKEALDLMQPQIKTLLSELRPQFVFCDFAHHWVPKLCSQLGIKTLAFSVFSAISGAYITVPARFIGVETEEPTVDDLKKPPCGYPQTSFTSLKAFQAQDLSYVYKSFNGRPAVYHRAVDGFNSCSAILLKSCNEMEGPYVDFIKTQYQKPVLLTGPLTPDPPSGVLDEKWATWLAQHPPKSVIFCSFGSETFLKDDQLKELATGLELTGLPFFLVVNFPGGMEARAELDRVLPKGFMEAIKGRGVVHSGWVQQQLILAHESVGCCICHSGFSSIMEALMNDCQLVLLPLKGDQFLNSKLVAGDMKAGV…
GaUGT83-3	MELSQNLAKQGIKISFVNTEFNHKRVIDALGKKLDENGLLHLVSVPDGLEDGEDRNQIGNLTERLCQVMPAGDSYSGLVARVDQLMFFLRIPKLIEDGLIDANGTPLMKHKMFQLSPMTPVIQPMNFAWLSFGNSPSTQKFMFDFLRLNNKAVETADWILCNSSLELEPEACNLVPKVLPIGLLSAANRFGNLSGNFWSEDPTCLQWLNQQSPGSVIYVAFGSSTVFDEIQFQELALGLELTKKPFLWVVREDIIKGKHQFYPQGFKERVSNQGKIVSWAPQVAVLGHSSIACFISHCGWNSTIEGVSNGVPFLCWPYFSDQFLNESYIYDIWKVGFKLRRDERGTIRKEEIRTKVEQLVGDEDFKTRAVELKQMVTKSIGEGGNSDKTFKNFVDWLKS
GaUGT72-3	MAKTQTPHIAILPSPGMGHLIPLVEFAKRFVQQHNFTVTFVIPTADSPSKAQISTLDSLPSSIDYVFLPPVDLSDLPQDAKIETVISLTVARSLSFLRDALKSLAAKTKLVGLVVDLFGTDAFDVTGEFNLSPYIFYPSTAMALSLFHYLPKLDQMVSCEYKELPEVRIPGCIPIRGKELLDPAQDRKNDAYKWLLHHAKRYRLAEGIMVNSFVELEAGATKALQEKEPDKPPVYPVGPLVNFDASNKGKADGMDCLKWLDEQPHGSVLYVSFGSGGTLSSNQLKELAVGLEMSEHRFLWVVRSPNDKVANATFFSAESQKDPFDFLPKGFLERTKGRGLVVPSWAPQAQVLSHSSTGGFLTHCGWNSTLESIVNGVPLIAWPLYAEQKMNAAMLTQDI…
GaUGT72-4	MLPTPGMGHLIPLIGFAKDLVQSHDLAITLIVLTIGPPTNAQKDLLHALPGTIKPILVPPVSSQPEMNAFVAITRSMSSIRHVFKSLVDSNRPRELVVDLLTTDVLDVAMEFNIPSYVYFPSSALSLALMFDLPTSDETVSCEFKDLPEPMKLPGSVPVHGMILNSFKDLEPGTIEALQLEEPDKPAVYAIGPRLQTSSSGGIDESECGKCGALGLEMSEQRFLWVVRPPNEMSAMGSYYDSQNNKEPLTPQMEILGHGSTGGFLTHCGWNSVLESISNGVPMIAWPLYAEQRMNAVLLTEGINVALRPTVNQKGVCLMKGDQGLIIREEMSKYKDAAAKAVSEMVKWKEDDNI
GaUGT83-4	MEMGKPHVLVIPYPAQGHVIPLMELSQNLAEQGIKISFVNTVFNHKRVLDAFGEKVNENGLLHLLSVPDGLEDGEDRNQLGKLTERLCQVMPTQIKELIHKVNESDDDKISCVLADITMGLALDVAAELGIPTVGLWPAAVFQLAMLLSIPKFIDDGLIDEIGTPLMKHKMFQLSPMNPSIHPMNLIWLNIDDSLSTQKIIFDFLVRNNKVVETSDWVLCNSSLELELQAFNLVPKALPIGPFLATNRLGNLSGNFWPEDPTCLQWLDQQSPGSVIYVAFGSLTVFDQIQFQELALGLEITERPFLWVVREDITKGKHHNYPKGFNVRVGNRCRIVSWAPQAAVLGHSSIACFISHCGWNSTMEGVSNGVPFLCWPYFADQFLNESYISDIWKIGLKLQ…
GaUGT83-5	MGKPHVLVIPYPTQGHVIPLVELSQNLAKQGIKISFVNTVFNHKRVLDAFGEKVDENGLLHLLSVPDGLEDEEDRNQLGKLTERLCQVMPTQLKELIHKVNGSDDDKISCVLADINIGLALDVAAELGIPTVGLWLAAVFQLAMLLSIPKFIDDGLIDEIGTPLMKHKMFQLSPKTPSIHPMNLVWLNIDDSPSTQKIMFDFILRNIKVVETTDWVLCNSSLELEFQGFNLVPKASPIGPFLATNRLGNLSGNFWPEDSTCLQWLDQQSPGSVIYVAFGSFTVFDQIQFQELALGLEITERPFLWVVREDITKGKHHNYPKGFNERVGNRCRIVSWAPQAAVLGHSSIACFISHCGWNSTMEGVSNGVPFLCWPYFADQFLNESYISDIWKTGLKLQKD…
GaUGT85-9	MSAFYSMGSITKPHAVFVPYPAQGHVNPLMQLAKLLHSRGFYVTFVNTEFNHRRLVRSKGSGFLTSLSDFRFETISDGLPPSDRDATQDIWVLSDSVQKNCLGPFKELLAKLNCSSESPPVSCIISDGSMSFTIKAAKEFGIPEAQFWTTSACGFNAYLHFRELIEGGIVPFKEHEVLQAIAAKSTNLYTIGPLSLLEKLTPLSRDRYFRSSLWKEDSKCLEWLDKRQANSVLFVSYGSITVMTDQLFEEFAWGLANSNHPFLWVVRPDMVMGNPGILPGEYYKDIEGRGLMVNWCPQDQVLSHPSPVICWPFFDEQPTNCLYLCNQWGIGMEISNDVKRDEVTTLVKMMMEGDIGKEMKLKALEWKKKAEEATNVGGSSHNNLNKFINDIL
GaUGT85-5	MTQLAKLLHSRGFHLTFVNTEFNHRRLVRSKGAEAMKGLPDFRKNCLAPLLELITKLNSSDVPPVTCIVSDGVMSFGIEAGRLLGIPEFQFWTASACGFMCYLQYNELFKRGIVPFKDEKFVNDGTLDTPIDCIPGMSNMRFKDIPSFIRTIDPNDEMFDFMGSEAQNCLKSSAIIFTTFDELEHEVLEAIVAKFPRIYTVGPLNLLGRHVPESHFSSLRSSLWKEDTNCIEWLNQREPKSVVYVNYGSVTVMSDYHLKEFAWGLANSKHPFLWIVRPDVVMGESAVLPEEFFEEVKDGGFITSWCPQYRVLSHGSVGVFLTHCGWNSTLESISEGVPVICWPFFAEQQTNCRFACSRWGIGVEVNPNVYRDDVAALVKEMMEGQNGKKMKKKALEWRE…
GaUGT88-6	MAEAIVIYPAPLLTHQTPMAEFAKLLLTHHPSLSIHILIATTIPSQLPSSAIPPNITCHYLPAVDLPPSSTSPLSLLFDAIRLNNPNFRRALLTISNNYTLNAVIFDFFCTRFAFEVVSDLKIPAYCFCTIAAGSLSSLLYLPTLHNRFTENFQDLNVLVDIPGVPPIPSSDMPSPVLKRNEWYEIFLNISTCLPHLTGIIVNTFECLESKAIKAIRDGLCVPEYPAPPLYCIGPSIAYSTADGGDVPYCLKWLDSQPSKSVVFLCFGSSGSFSMQQIKEIAVGLESSGQRFLWVLKNPPLEDQSLDQDLNSLLPQGFLERTKERGLVVKSWAPQTAVLNHDSIGGFITHCGWNSVLESVCAGVPMLAWPLHAEQRLNRVLMVEEMKIALPMVELETGF…
GaUGT88-2	MNLQGVIAHLKNKNPISTKCFLYDLYIHCVILHFSLSLMEEAIVMYPAPMLTHLAPMVEFAKLLLTHHPSLSIHILIATRPSQPSSTVPSPVPPSITFHYLPTVDLLLTSTGLDPLLFDVIRLSNPDVRRTLLTISNNYTLNAIIVDFFCTSAAFEVASDLNLPAYSFLPSALGAVACLLYLPTLSNKFTQSFQHLNVFLDIPGAPPIPSADMPPTTFKGNKLYDIFLDIATNLRRSTGIIVDTFEYLEPKSFKEINDGLCLPDYPTPPLYCIGPLIVNTTVDGDGVPQCIKWLNSQPSKSVVFLCFGSLGSFSVQQLKEIAVGLERSGQRFLWIVRNPPLENQSSNIDTKIDPDLKSLLPPGFLERTKEKGLVVKSWAPQLAVLNHDSVGGFVTHCGW…
GaUGT73-4	MSSESQIWVIPFFGQGHLLPSMELCKHIASRNFKATLIISSNLSSSIPSSFHDHPLIQVAQIPSSPPTPPELSSGPHHHHSDLAQGIASLLENTSQPACAVIDNMMDWTADIFKKLKIPTIAFFTSGACSAALEFAMWKARVVDIKPGETILLPGLPEEMALTDSDLKQGPPPGPPPPQLGGFGFPRGPPGSPPPPAAHGFPLGHPPPKMGPPQPGGQPQWMETAKDSVALMLNSCHELEGPFLDYLRLQIGKPVWGVGPLLPQQFWKSSDSLLHDREIRANKQSNVTEDEVMGWLDSKPHGSVLYVSFGTEVAPTKQQFQQLADALEASNRPFIWVIQHGSGRPGNQPDSNDVVFEEEGYFPHGLDQKVGQRGLIIHGWAPQLLILSHASTGGFLSHC…
GaUGT83-6	MERQPHALVIPYPAQGHVAPLMKLALQIASHGVKVTFVNTESIHAKIKASLPENVEEAHLISLVSLPDGLELDDDRTDWVKLNDSIHRTMPGYLEDFILKVNGSNANQKFTCVVADTSVGWALELAKKAGLQAVAVWPAGGPCLALALHLPQLLEAGIIDTEGTVLKDEAISVSKDVPAWTSTEIGWGFPDPVFQKLLFGFYTIFPQYYKFQDWFLCNSIYELDSAALQLVPNVFPIGPLLASNHLATFAGNLWPQDSTCLQWLDNHASGSVIYVAFGSSTTVDSQQLHELAFGLELTGQPFLWVIRSDLMNDGSLAKLPEGFINRVSNRAKFVEWAPQEKVLAHPSVACFMSHCGWNSTMEGLTMGVPFLCWPYLADQFCNRNYICDVWRIGLGLRKD…
GaUGT83-7	MAVRRGHVIVIPHAAQGHLAPLMKLSLQIAAHGVKVTLVNTEFIHEKVMASLPAKALEEDQKPPISLVSIPDGLEPDDDRRDYVKMTESMRRVMPGHFMKLIENINSRSNGDEKISCVLADTAAGWALEVAEKMGIKRAAVLLSGPASMALALHVPKLVEAGILDSDGTLKTDKPITLSEDIPSWSSGELSWSCSDDPVMQKLLFAYVSTAAKTFKFAEQILCNSFHELDPSAMKLIPKALPIGPFSTTNHFETFAGNLWPEDSTCLNWLDKQTPGSVIYIALGSTTMLSPNQVGELALGLELTTLPFLWVVRSNMTDGSTAEFPKGFMEKVADRAKLVQWAPQEKVLAHPSVSCFVSHCGWNSTLEGLTMGVPFLCWPYFADQFHNRTYICDVWKIGL…
GaUGT72-5	MNRKPHVAVLPNLGLGHLIPQLEFAKRLVVHHGIQVSLLLITTNEPSPAQDQLLSSSHLPLDLHIVPLPPVEVDKNIINDGDVLVLTRLCVITDHSLRSLKSVLIALGKPNALVTDIFATQAFDVCKELLIPTYVYVTTSVAFFAFMLYLPKLDSDVNYEFIDLPEPIQVPGCSPIRTQDLLDQARNRKIDEYKWLLHHFSRLPLASGIFVNSWKDLEPVSIKSIKENPFFKQIPTPPIHPIGPIIKQEETLSVIDVECLKWLDKQPLDSVIFVTFGSGGTLSFEQQTELAWGLELSQQRFIWVVRKPTDSTGAGTFFNAGETNENDPKVYLPEGFLDRTQGMGFVVSSWAPQVTILGHHSTGGFLSHCGWNSVLESIVHGVPLVTWPLYAEQKMNSTM…
GaUGT89-1	MSTTINNCHILLFPFLAQGHMLPLLHLAHRLSLHGLTITIVITQKTSLTFPPFFPLTLLPSLPSSSFSLLTLPSLPESKTSKTSATLVTSLYSFFFLSGAFLAAIDDYVWNNIEQLKTLEQVELSALPGSHVFKSNHLPSLFRLYKKSDPDWEFIKDLKLANTKNWGCVFNSFDAFEGEYMDYLKKKLSHDWIFGLSDLNERLLTWLDECPKASVVYVWFGSQKLLKREQMEALALGLEKSGTRFVWVVKTGSTQAREDEFENVPDGFEEQVASRGLVIREWAPQVSILNHEAVGGFLSHCGWNSVLEGIVADQFVNTRLLVEDMGVGVRVCKGAGSVPEAGELSRVIGESMSKAGGLKDKAKKLKEKALEEVSKEGSSVQDMGGLVGELRKLKPLKSR…
GaUGT72-6	MATQTPHIIIHPSPGMGHLIPLIEFSKRLVHHHSFTITFIIPTDGSSITLQKSMLDSLPTSIDYVFLPPVDFTDLPEGTKMETLVCLTMLRSLPSFKNTMASLVSTKKLVALVVDLFGTDVFDFAKDFNVSPYIYFPSTAMLLSLFLYLPELDRTVSCEYRDLPEPVRIPGCIPVNGKDLLDPAQDRKNDAYKLVLQHAKRYRLADGIIVNSFMDMERGAIKALLDRTEPDKPPVYPVGPLVNMGDGSGSDSDCLKWLDDQPDGSVLFVSFGSGGTLSSNQLNELARGLELSEQRFLWVLRSPNDKAASANYFTVQSQNNPFDFLPKGFLERTKGRGLVVPSWAPQARVLSHRSTGGFLAHCGWNSTLESVVNGVPLIAWPLYAEQKMNAVMLTEDINV…
GaUGT91-1	MATTYLHIVMVPWSAFGHLITLFQLALQLATAGIKVSFISTPGNIKRLPNVSSNIATLLDLVAFPLPNLDDEQQLPEGCEATVNIPFKKIQYLKIAYDLLRQPVKQFALTRPSPESLMSLPEWFGFSSPLRYPKSLATAMHEGFRGENASGISDADRVHKILQASKAVAFRTCPEYEAEYLNAFEKITGNGSKPVFPIGLLLPEKPQGRQTDEIFRWLDVQKPNSVVFVGFGSECKLRKEQTHKIAYGVELSGLPFLWALRKPHWAFNELDTLPCDFQERTRGRGIVCFGWAPQLEIVGHSSIGGFMFHTGWSSIIETMQFGHSLVVLPFVIDQPLNARLLLDKGLGVEIERSEDGSFSRDDIAKALRLAMVSAEGEKLRIQTREAAQLFGNRDLHDSY…
GaUGT91-2	MATTHLHIVMVPWSAFGYLIPFFQLALQLAKAGIKLSFISTPGNIKRLSNVPSNIATLLDLVVFPLPNLDDEQQLPEGCEATVDIPFEKIQYLKIAYDLLRQPVKQFVIDQKPDWILIDVIPHWMMEIAQEQHIPLVNFSTLMRLSPESLMSPPEWFGFSSPLRYPKSLATAMHEGFHGENASGISDADRVHKILQASKAVAFRTCPEYEAEYLNAFEKITISGSKPVFPIGLLLPEKPQGRQTDEIFRWLNVQKPNSVVFVGFGSECKLSKEQTHEIAYGVELSGLPFLWALRKPHWAFNELDALPCGFQERTRGRGMVCFGWAPQLEILGHSSIGGSLFHAGWGSIIETLEFGHSLVVLPFVIDQPLNARLFVDKGLGVEIERSEDGSFSRDDIAKA…
GaUGT72-8	MLALVFVSDMESKLETHVVLLSSPGLGHLTPVLKLAKRLATLSNSKVTIFVVPSLSAAESLVIQSFMSLNLCRIILLPPPDISHLVHADAAVVTRIVVIMREIKPAFSSAVSALSVPPTLLLIVDLFGYESMDIADQFKIPKFVYIPSHAWFLALTLYLPVLDEVVKGEYVDEKDALFIPGCRPLQLEDVVDPMLCRSDQQYLEYLNMGIKIPMADGILLNTWEELEPATLEALRDDKLWGGISKAPIYPVGPMVTTPNRPIDSNKSEMFHWLDKQLSESVLYISFGSEGILTKELALGLELSQQRFIWVVRTPVVGKSCHGSFFTVGNDCNDERLAGYLPEGFLGWSNNMGLIISDWAPQVEILRHQSVGGFLSHCGWNSTLESITHGVPLIAWPLYA…
GaUGT72-9	MPNKAQPHVALLASPGMGHLIPIIELGKRMVSHHEFHVTIFFVASDHASITSLLKSPTSDNLDIVALPFVDISGLIEPNTHLVTKLLIRSMALIVDLFGANAFEIAQEFGVLKYVFVTTNAWFLAVIFHSSSLDKQVILEGHVKGRKPLKIPGCKSLSFKDTLESLHDIDSLDESEFIGTKMTKSNGILINTWQDLECSTIEALRDNNYLGGLIKVPIYPIGPLVRQEGKQVLDKQAKQWLDKQPIESVIYVSFGSGGTLSAKQMTELACGLEQRQQKFIWGVRPPSNNALGSYFTIGKNDGDGTPDYLPQGFFTRAKDIGLVIPMWAPQAQILRHPSVGGFLSHCGWNSTLESITNGVPMIAWPLYAEQKMNAAMLTEDFEIAVRPKVSTTEEIVGRG…
GaUGT72-14	METTMSHIALLASPGMGHLIPVLELAKHLVSHQSFKVTVFVVATDHASLANTHLLQSPADSGDLPDIVLLPFIDVSDIGGPSVSFIATIVITVLRSMPFLRSEISKMEFRPTALVVDLFGTDALEIADEYNMLKFVFIASNAWFLAVMLCTPEIDRKEIDEHVKNRKPLHIPGCKPIKFEHNLEVFFMDANDPFYQGYVEAINKMSLTDGILVNTWDELEPTTLKALRETKKVPIYPIGPLVRPIEKSALQPKQSVIYVSFGSGGTLSAQQVKELAWGLELSQQKFVWVLRPPIENDAAGTFLALGNGSDATLNYLPDGFLVRTQDRGLLVPMWAPQVEVLSHPSIGGFLTHCGWNSTMESIVNGVPMIAWPLYAERKMNASMLTEDIGASIRVMAVES…
GaUGT71-2	MAMDKYEAVFISTPTIGNLVPTVEFAHHLTRHDPRFSATLLIITVPERTIVNLYTKSLATAASHSQSHVNFIHLPTVQPPTPDQYQSSLGYTSLFIDKHKPHVKHAISTLASTTSVAALFVDMFTTSMIDIAQDLGIPCYLFFASPASFLGFMFHLPALDTQLAVAFVDSDSHSGFIVPKDSAVELIVPTFSKPLPPSMLPSHVLKRNKDGYFCFLENARRYTETIGIVVNTFLELEPHAIESLSISGLPPVYPVGPILDHAGASRWHPDGAQQQDSIMEWLDQQPPSSVVFLCFGSMGSLEGPQLREIAIGLERSGYRFLWSIREPPKGKLDLPGEYTNVEAVLPAGFWIGRLDWGFHQAIRGFVSHCGWNSILESVWHGVPIATWPVYAEQQMNAFE…
GaUGT71-3	MAIDKYEVVFISTPLIGNLVPTVEFAHHLTRHDPRFSATILIITVHERIIVNLYTQSLATAASHSQSHVNFIHLPTVQPPTRYQYQSSLGYTSLFIDKHKPHVKHAISTLASTTSVAALFVDMFTTSMIDVAQDLGIPCYLFFASPASFLGFMLHLPALATQLAADFVDSHSGLIAPKDSAIELIVPTFSKPLPPSVLPSSVLKRNKDGYFWYLEHARRYTETMGIVVNTFLELEPHAIASLSISGLPPVYPVGPILDHAGASQWHTDGAQLHDSIMEWLDQQPPSSVVFLCFGSMGSLKGPQLREIAIGLERSGYRFLWSIREPPKGKLDLPGEYTNVEAVLPAGFLDRTAGLGLVCGWVHQVRVLSHQAIGGFVSHCGWNSILESVWHGVPIATWPV…
GaUGT85-6	MEAGKPHAVCIPLPAQGHINPILLFAKLLHFHGFHITFIHTEFNYYRLIQSRGLDSLRGSPDFRFETITDGLPSTNMRGIQDLPDLCSMLLVHGLRSFRELIMKLNARSDVPPVTCIISDGVMSFTLEVAEEFGIPEMVLFTPSACGMLGYLHFEDLKERGYFPLKDESELNNGYLETEIDWIPALKGVRLKDIPTFIRTTNPDDIMFNYNLQSVNNARKADAVILNTFDDFEHHVLDAIKTKLPKLYTVGPLSMLQRQLCPTNLDSIGSNLWKEDTECLGWLDRWKPKSVVYVNYGSLITVTPQHLREFAWGLADTNYPFLWVIRPDIVDGGGERILSKEFTAAISDRGLLVGWCPQERVLSHPSVGGFLTHCGWNSTMESVSEGVPMICWPFFAEQQ…
GaUGT91-4	MFPWLAYGHTMPFLEVSKFLAQKGHQISYISTPKNISRLSKLPPHLSSNLSFVEFSLPHVHGLPPGVESTSEVPIEKVPYLKRAYDKLRDPLTDFLENSNVNWIIHDFAPYWLPGIAAPLGINLVFFGIFNASSFAFAGPPSALLGDSRQRPGDFTVVPEWIDYPCDNVAFKLYEIVNQQCVDDDVSDSHRIGRLIQGCQFVTMRTCFEFERDAIKLLIKLYQKPVVPVGLLPPLLSLPSNEDNKWETIKSWLDSKGEKSVLYIALGSEVNLSEEYMHQLAFGIEKSNLPFIWVVRNRPVGEGQMNDIILPGYEKRVSKRGLVLRDWAPQLRILAHSSVGGFLTHCGWSSIIEALKYGRALILFSGGISDQGLNARLLHGKKVGLEIERNEVDGSFTSD…
GaUGT91-5	MDRTEKLHITMFPWLAYGHTMPFLEVSKFLAQKGHRISYISTPKNTSRLPKLPPHLSSNLRVESTSDVPIDEVTYFKRAYDKLRDPLSDFFKNSNVNWIIHDSLPYWLLDIAALLSVNLVFFSIFNASMSAFVGLPSALLVDRQKRLEDFTVVPEWIDYPCNNKCMDDDVSDFHWIGRLIQGCQFVIMRTCFEFERDAIKLLIKLYQKPVVPVGLLPPLLALPSNEDNKWEDIKSWLDSKREKSVLYIALGSEVNISEESMHQLAFGIEKSNLPFIWMVRNRPVGEGQMNDIIPPGYEKRVSKRGLVLRDWVPQLRILAHSSVGGFLTHCGWSSIIEALKYGRALIFFSGASSDQGLIARLLHGKKVGLEIERNEVDGSFTSDLVAATIRRVMVEPEGV…
GaUGT91-6	MDRTEKLHIAMFPWLAYGHTMPFLEVSKFLAQKGHRISYISTPKNISRLPKLPPHLSSNLSFVEFSLPHVHGLPPGAESTSEVPIHKVPYLKRAYDKLRDPLTDFFKNSNVNWIIHDFAPYWLPGIAAPLGVNLVFFSIFNASTLAFLGPPSALLGDRRKRPEDFTVVPEWIDYPCNNIAYKLHEMVNHQQSMDDDVSDFQRIGRLIQGCQFVTVRTCFEFERDAIKLLIKLYQKPVVLVGLLPPLLSLPSNEDNKWEAIKSWLDSKGEKSVLYIAFGSEVNLSEESMHQLAFGIEKSNLPFIWVVRNRPVGEGQMNDIIPPGYEKRVSNRGLVLRDWAPQLRILAHSSVGGFLTHCGWSSIIEALKYGRALILFSGTSSDQGLIARLLHGKKVGLEIE…
GaUGT91-7	MDRTEKLHIAMFPWLAYGHTMPFLDVSKFLAQKGHRISYISTPKNISRLPKLPPHLSSNISFVEFSLPHVHGLPPGVESTSEVPIHKVPYLKRAYDKLRDPLTDFLENSNVNWIIHDFAPYWLPGIAAPLGINLVFFSIFNASTSTFGGPPSALLGDHRKQPEDFTVVPEWIDYPCNNVAFTLYEIVNYQQCVDDDVPDSHRIGRLIQGCQFVTMRTCFEFERDAIKLLIKLHQKPVVPVGLLPPLLSLPSNEDNKWEAIKSWLDSKGEKSVLYIALGSEVNLSEKSMHQLAFGIEKSNLPFIWVVRNRPVDEGQMNDIIPPGYEKRVSNRGLVLRDWAPQLRILAHSSVGGFLTHCGWSSIIEALKYGRALILFSGGNSDQGLNARLLHGKKVGLEIE…
GaUGT91-8	MDRTEKLHIAMFPWLAYGHTMPFLEVSKFLAQKGHRISYISTLKNISRLPKLPPHMSFNLRVESTSEVPIHKVPYLKRAYDKLRDPLTDFLKNSNVNWIIHDFAPYWLPGIATPLGIKLIFFSIFNASSSAFGGPPSALLGDCQKRPKDFTVVPEWIDYPCNNVAFKLYEIVNYQQCMDDDMSDIHRIGRLIQGCQFVTVRTCFEFEGDTIKLLIKLYQKPVVPVGLLPPWLDRKGEKSILYIAFDSEVNLSEGSMNRPVGEGQMNDIIPPGFEKRVSNRGLVLRDWAPQLWILAHSSVGGFLTHCGWSSIIEALMYGRALILFFWGNSDQGLNARLLHGKKVGLEIERNEVDGSFTSDLVAATIRRVMVEPEGEVLRANAQAMREIFGNKELSNNYLN…
GaUGT73-5	MGREIHMFFLPFLAHGHLIPTVDMAKLFASRGVKTTIVTTPVNASFFSNTIERSKESGIHIGVELIKFPAVDVGLPEGCESTDLIPNLLDFELMSKFWRAVLMLQEPFKELLQECKPDCMVVDMFFPWATDVANKFGIPRLVFHGTSYFSLCTTECIRRYEPHKKVQSDSEPFVVPNLPGDIEFTKNQLPDSIKQDDENEFSKMVKAAREAELKSYGVVVNSFYELEGTYADYYRNVLGKKAWHVGPVSLCNRTTMDKLERGKKSTIDEHECLKWLDSKESNSVLYICFGSMANFTSAQLKEIAMALEVSEVQFIWVVRKPKNNEEDEDWLPEGFEKRMEGKGLIIRGWAPQVLILDHEAVGGFVTHCGWNSTLEGVCAGVPMVTWPTFAEQFYNEKLV…
GaUGT73-6	MRREIHMFFLPFLAHGHLIPVVDMVKMFASRGVKPTIVTTPVNALLFSNTIERSKESGIHIGVELLNFPAVDVGLPEGCENAALMLQQPFEKLLQERKPDCLVADTFFHWATDAANKFGIPRLVFHGISYFSLCASECMSLYKPYKKVQSDSQPFVVPNLPGDIKLTRNQVPDYVKQDAETNSTKLLKAIKEAELKSYGVVVNSFYELEATYADYYRNVLGKKSWHVGPVSLCSGKNIDKVERGNKSAIDEQECLEWLESKEPNSVLYICFGSRTNFTSSQLKEIAMALEASELQFIWVVRKQKNNEEEDDWLPEGFEKRMEGKGLIIRGWAPQVLILDHEAVGGFVTHCGRNSTLEGVCAGVPMVTWPAFAEQFYNEKLLTQVLNIGVAVGAQKWVRL…
GaUGT73-7	MDSKPDPLHILFFPHLAHGHMIPTIDMARVFARQGVKATILTTHLNASFFSKVIERDRELGFEIDTVMIKFPSVEAGLPEGIENISSITSQEMGYKLFKAVSLLQQPLQQVLEDCHPNCLVADGMFPWATEVARKVGIPRLVFYGTSYLACCVLDSILRYEPLKNVTSDDQLFEVPGIPDKIMMTRLQQAAELRDSGTNTETTVVLHKLLEAEITSSGVIMNSFQELEPAYVRHYRKTLGRKTWHIGPLSLCNNDIEDKLERGNANAVSTHRVECLIWLDSKKPNSVLYICFGSVSWISPTQLNELAKGIEASGVDFIWVVRKTNKDEEEEEDKEEWLPKGFEERMKGKGLIIRGWAPQLLILDHEAIGGFMTHCGWNSILESITAGVPMVTWPLSNEQ…
GaUGT85-7	MAPISLPNKPHAVCTPYPAQGHVNPMLKVAKLLHFKGFHITFVNTEYNHKRLLKSRGPHALNGLPDFRFGTIPDGLPPPDIDATQDIPALCDSTSKHCLASFRRLLVELKATSGVPPVTCIVADGCMSFTLEAAKELGIPSVLFWTPSASGFLAYCHYRRLIDERYTPLKDESYMTNGYLDTVIDWIPGMKNIRIRDLPSFVRTTNPDDIMLNFLATEGDRASKASAIIVNTFDELEHDVVKALSSIFPKFYTIGPLHLLLNHIPPSSPLSSMGSNLWKEEPQCLQWLDLKEPKSVVYVNFGSITVMTANQMVEFAWGLANSKKPFLWIIRPDLVRGDSAILPPEFIEETKDRCFMASWCPQEEVLNHSAVAGFLTHSGWNSTVESISSGVAMVAWPFF…
GaUGT85-8	MAPISLPNKPHAVCIPFPAQGHVNPMLKVAKLLHFKGFRITFVNTEYNHKRLLKSRGPHALDGLPDFRFETIPDGLPPPDIDATQDIPALCDSTSKHCLAPFRRLLVELNVNSGVPPVTCIVADGSMSFTLEAAKELGIPSVLLWTPSACGFLAYCHFRRLIDEGFTPLKDESYLTNGYLDTVIDWIPGLKNIRIRDLPSFVRTTNPDDIMLNFFATECERASKASAIIVNTFDELEHDVVKALSSIFPKFYTIGPLHLLLNHIPPSSPLSSMGSNLWKEEHRCLQWLDLKEPKSVVYVNFGSITVMTVNQMVEFAWGLANSKKPFLWIIRPDLVRGDSAIFLPEFIEETKDRCFMASWCPQKEVLNHNAVAGFLTHSGWNSTVESISSGVAMVSWPFF…
GaUGT73-19	MATPTQEEQQLHFVVFPFMAQGHMTPMIDIARLLAQRGVIITIIITPRNAARFKATLDRSMESGLSIRLLEFRFPFAEFGLTEGCESFDMLPSFSLALNFFQAANMLEKPVRKLFPELTPRPTCILSDVLLSYTLDIANQFQIPRIVFQGVCCFLPVCLHNLRISNVLDEVTTETEYFVMPNMPHEVEFTKCQIPQVMYENLKQISEGRKKADLESYGVIVNSFEEMEPEYVKEYKKTREDKVWCIGPVSLCNKEAMDKAQRGNKAPVDEQQFLGWLDSQKPGTVIYACLGSISNVTPPQTIQLGLGLEASNRPFIWVIRGSDASNEVDKWISEDGFEERTKGRGLVIRGWAPQVLILSHPAIGGFLTHCGWNSTIEGISAGVPLITWPLFADQFANEK…
GaUGT73-9	MATPTQEEQQLHFVVFPFMSQGHMTPMIDIARLLAQRGVIVTIITTPQNAARFKATLDRAMESGLFIRLLELQFPCAEFGLPEGCESFDMLPSFSLAWNFYQAADALETPVKKLFPELTPSPTCILSDVLFPFTFDIANQFQIPRIVFHGVCCFRLVCLHNLRISNVLDHVSSETEYFVVPNMPHKVEFTKCQITQVMAENLKQFSEERKKADLESYGVIVNSFEEMEPEYVKEYKKTREDKVWCIGPVSLCNKDAMDKAQRGNKASVDEQQFLGWLDSQKPGTVIYACLGSISNLTPSQLIQLGLGLEASNRPFIWVIRASDASNDVDTWISEDGFEERTKGRGLVLRGWAPQVLILSHQAIGGFLTHCGWNSTIEGISAGVPLITWPLFADQFANEK…
GaUGT71-10	MKKAKLIFVPSTSKGHLIPVLEFAKRLVDHDDRISISVAFVKLPSDPFADAYIESVKASKLDPIDFIDVSQQQHCHSIVDNHSQSIQDHVNVVREIHTPLLKDFVVDLLSRSRLDSVTFVGFVFDLLFVSLVDVAREFNVPSYIFLTANAGCLSLFFHLMTRQGEIRGSLEFKQSDPDQLIPGFINPVPLNVLPSALFDKDNGYPLLMMTAQKFKAVKGIVVNTFEELEPYAISSFSDHGNPPVYPVGPVLDINCKLHTKFDLAQHEKVMKWLNEQPQSSVIFLCFGSFGHFLAPQVKEIALGLEQSGYKFLWSLRVPPRNDDSEGVHCSEDMLPEGFVERIQGKGMMIYGWAPQVEILAHKAIGGFVSHCGWNSVLESLWFGVPMVTWPMYAEQKLNA…
GaUGT71-11	MKKAKLIFVPSTGKGHLIPVLKFAKRLVDHDDQIFISVVFVKLSSDPFVDAYIESIKASKLDRIDFIDVSQQQQQHCHSIVGNHSRSVQDHVNVVRETHTPLLKDFVVDLLSRSRLDSATFVGFIFDLFFVSLVDVAHEFNVPSYIFLTGNAGFLSLLFHLMTRHGEICGSPEFKQSDPDQLISGFINPVPLNVLPSALFDKDNGYPLFMTTAQKFKAVKGIVVNTFEELEPYAISSFSDHGNPPVYPIGPVLDINFKEIALGLEQSGYKFLWSSRVPPRNDDPGGVHYSEDMLPEGFVERIQGKGMMIYGWAPQVEILAHEAIGGFISHCGWNSILESLWFGVPMIMWPMYAEQKLNAFKMVKELGLAVELRLEYEQLNVDDVVMADEIEKAIKQVMD…
GaUGT71-6	MKNVELIFVPQTSKGHLIPILEFAKRLVDHDNRILITVVFVKSPFDSFANAYIESVKASKPDRFKFIDVPLIVDHHRQSFEDHVIDLVETHLPLLKNVVTDISSSKSSLNSTTFTGFVFDLLFVPLVDVAHEFKIPSYIFLTANAGFLSLLFHLTTRHGETRDIPEFKRSNPDELISGFINPVPPNVLPSDLFDKDNGYPAYIMIAQKFKAAKGIMVNTFEELEPYAISNFSNGRNPPVYSIGPVLDINCRPHTESDLAQHKKVMKWLDEQPQSSVIFLCFGSFGRFLAPQVKEIALGLEQSGYRFLWSLCVQSSSPPQPSQNDALGGVCYNEDMFPKGFTERIQGKGMMIYGWAPQVEILAHEAIGAFVSHCGWNSILESLWFGVPMVTWPMYAEQKM…
GaUGT87-3	MNLIHTRPISGTHVVAIPYPGRGHINPMMNLCKLLASRKHDLLITFVITEEWLGFIRSYTKPDNIHFASIPNVLPSELVRGADFPGFYEAVMTKMEAPFEELLDTLELPVTAIIADTELKWAICMGNRRNFRVASLCTTSAKFFSVLHSMVLTENWRFLIDTLDNGSELAEQSSGISPDIRMIFEGSTRQVFQLSLECISWVPKAKYVLFTSVYELEGHAIDTLKARFNIPIYTIGPAIPYFELHGNSSETMVQNVPSYLQWLDIHPPCSVLYVSLGSFLSVSNDQMDEIAAGLQDSGVPYLWVARGETSWPTEKGSEMGFVVPWCDQLKVLCYSSIGGFLTHCGWNSILEAIYAGIPMLTFPILFDQAPNSKQIVDDWKIGWRLKEEQKDGSLVRRAS…
GaUGT87-4	MDSTNVRTTRVCHVVAMPFPGRGHINPMMNLCKLLASRKKDILITFVVTEEWLGYIGSDPKPHNILLETIPNVIPPERLKTANFPGFYNAVMTKMEAPFEQLLDRLELPVTAIIGDIEVRWSTGVGNRRNIPVALFWTMSASVFSMFHHFDLHIKQSHAKIDLIEQVESIAGMSSSNVEELRTIFHRDDPRVLELALDCISTVPQAQYLLFTSANEFEPQVFDSLRAIYNFPVYPIGPAIPYLELGEGSCETKSYLQWLDSQQTGSVLYISLGSFLSVSNTQMDEIVGGLQISGVRYLWVARGEASRLKDRCGDMGLVVPWCDQLKVLCHPSVGGFWTHCGWNSILEAVFAGVPMLTFPLFLDQDTNSRQIVEDWGNGWRVNDAVKAEKLVTKENIAEL…
GaUGT87-1	MSSTSSAKRAVCHIVAMPYPGRGHINPLMNLCNELASKSDNILITFVVTEEWLSFIGSERKAGKIRFRCIPNVVPSELVRASDMIGFLEAVWTKMEAPFEQLLVELELPPTLIIADTHLFWAVSVGNRRNIPVASFWPMSTTMFSVFHHFHLFQEKGHFPVDLLDNENELVDYIPGVSSTRLLDLPGFNGGIYPLILKQILGCVSWAGKANYLLLPSIYALESQTIDALKAELSLSIYTIGPSIPYLDLSHGDKDDCLQWLDRQPSNSVLYVSMGSFLSVSNVQTEEITAGLQDSGVRFLLVAREGSWKLKHGCGGEGLVVPWCDQLRVLCHPSIGGFWSHCGWNSVKEGIFAGTPFLTFPLFADQNLNSKLIVEDWKIGWRIKKHQFTTRGEISSLVK…
GaUGT73-8	MDVDATENPKLHVLFFPFMGHGHMIPMVDMTKLFAMRGVKTTIVTTPLNVPFISTTIERSKNSGFDIHLKVLNFPRVEAGLPEGCENLDSVPSSQGVNLDMIAKFFKAADLFRQPFEHLIQECKPDCLIVDMFFTWASDIANKYDIPRLMFNGSSFLSLCISDSVNVYEPQKKVKSGSEPFVFPNVPGDIKSTRDQMAVIYTQNEEDELTRSVKKWREAELKSYGFIVNSFYELEAAYVDHYRNVLGRKAWHVGPVSLCNRAIEDKVDRGKKPSVDEQKCLNWLDSKQPKSVVYICFGSAVDFNAAQLTEIAFAIEATGQHFIWVVKKEKSNNEEDWLPEGFEERTEGKGLIIRGWAPQVLILDHEAVGAFVTHCGWNSTLECVSAGLPMVTWPVFAEQ…
GaUGT89-2	MAADATRSNPHPHILVFPYPAHGHMLALLDLTHQLALHGLTITILVTPKNLPFLSPLLSSHPSSITSLVFPFPSHPLIPPGVEHVKDVGNSGNRLIMAALGKLEDPLFNWFNSQSNPPVAVISDFFLGWTQHLATRLQIPRLAFFSTRAFLVSVFDYIWNNVEKVKSLSEVEFGHLPGSPVFKQEHLPSLFKLYKRSDPDWEFVKDGLLANAKSWGYVLNSFDALEGEYIQWLKTHVAHDRVFNVGPLSVIGPDVSDRGNSGSSSDLNDQVMTWLNQCPDGSVVYVCFGSQKLLRKEQMEALANGLEKSDTRFIWVVKPGTTQQHVEGFGVVPDGFEQRTAGQGLVIKGWAPQALILNHKAVGGFLSHCGWNSVSEAIVGGAMMLAWPMEADQFLNARL…
GaUGT89-3	MSAAATATATHPHILVFPYPAQGHMLPLLDLTHQLALRGLTITILVTPKNLPSLSPLLSSHPSSITPLVFPFPSHPLIPQGVEHVKDLGNSGNLPVMAALGKLHDPLLNWFNSQSNPPVAIISDFFLGWTQRLATQLQIPRLTFFASGAFVVSLSDYMWSNIEKLKSLSEIKLSHLPGSPVFKPENFPSLFKHYKQSDPDCEFVKDGILANTKSWGCVLNSFDGLETEYIQWLKTYVGHNRVYSVGPVSLIGNRGDSDPSSGSDRVMTWLDQCPDGSVVYVCFGSQKLLNKEQVEALAKGLEKSGRRFVWVVKPGTNNGFGDVPDGFEERVSGQGLVIKEWAPQVLILNHEAVGGFLSHCGWNSVLEGIVGGVMILAWPMEADQFVNAKLLVDEIGVGV…

## Sheet: Gr
Names	Amino acid sequences
GrUGT76-6	MFQITCHTRTSKETGKKMEKQQKSSHLVLVMLPFQGHMTPMLQLASILHSKGFSITIVHPELNSPNPSNHPEFTFVSIPDKLTESQLSDKNVTGLVWSLNKTCPVPLRQCLEKILHSHHHIAALIYDTQMYCAQTIADDLGLPGITLRTSAATTLLLYPVFSQLDEEDFMSEIKSPELQALHLQRLRGLLSQNPAKEMMEIRVELTNALKSSLAIIVNSMEFLELEALSKVKQYFPAPIITIGPLHKLAPAICSSLFTEEDKCISWLNKQAPKSVIYVSLGSMASIDRQELIEIAWGLSNSKQPFLWVVRPGMVRGSEWIESLPNGFEESVGERGCIVKWAPQTEVLAHAAVGGFWSHCGWNSTIESICEGVPMLCKPFFGDQHLNTSYICNVWKIGLE…
GrUGT76-1	MEMEKEHRSSHPRLVLVALPFQGHINPMLQLGSILHSKGFSITVLHTAFNSPIPSNYPEFGFVSIPDNLSEQLISADDLLPFISLLNLNCGVPFQECLAKMVQKQEVENEPSIACIVYDECMYFCDAVAKYVKLPSIVLRTTSASTYLSRNAILQLKAEGVLTSQGSTSQDLVPGLHPLRFKDLPVSKIGTPEIFLQFITNIYKTRTSSAIIWNTNDVLEQPSLQEIQKQCQVGIFPVGPLHEVAPASSSLIKEDNSCITWLEKQKQNTVLYVSLGSVASVDKKELGEMAWGLANSKQPFLWVIRPGSVDDQEWKKLSTEGFVEAVGENGCIVKWAPQKEVLAHGAVGGFWTHCGWNSTLESISKGVPMICKPCFGDQRVNARHVSQVWRIGIQLENMC…
GrUGT76-2	MEKQAENSSRLVLVLYPFQGHINPMLQLATIFHAKGYSITIIHPEFNSPNPSNHPQFTFISVPDKLLESKVSLSPGDFMNLVLALNKNCAAPFKKCLKQMLDDEHPCERIAGVIYDGLMYFAQTVADDLGLPGISMRPTAAAMLLFAVIPQIEQESVFDRQIPELQPLELTQMVTSMSKSPTDAMTEVRAASLNAMKRSAGMIANSIEFLEHAALTKIGEHSPVPVFTIGPFHKLAPSSSSSLLQEEADCISWLDKQAPKSVIYVSFGSMASLSKQDIVEISWGLANSEQPFLWVIRPGLVLGSEGTELLPDGFLETVGDRGCIVKWAPQKEVLAHCAVGGFWTHCGWNSTLESVSEGVPMLCRPCFGDQFLNMRYICYIWKIGLELENELERGKIKGA…
GrUGT76-3	MEKQQKSSHVVLVMVTFQGHLTPMLQLASLLHSKGFSITIVHPEFNSPNPSNHPEFTFISIPDKLTESHFSDKDAASPVWNLNKNCAAPLQQCLEKILHSLHHIAAVIYDTLMYSAQPITEDLGLLGIVLRTGSATTMLFYPAFSQLDEERIDFVYEIKSPELQALQLKRLRALLSQNATKAMTEVRVAFANVLKRSSAIIVNSMEFLEPEALSKVKQYSPAPIITIGPLHKFAPAICSSLLTEDDKCISWLNKQAPKSVIYVSFGSIVNFDKEELIEIAWGLSNSKQPFLWVVRPGMVRGSEWIESLPNGFEESVGERGCIVKWAPQKEVLAHAAVGGFWTHSGWNSTIESICEGVPMLCRPFFGDQHLNTSSICNVWKIGLELQNLERGNIERTIKR…
GrUGT76-7	MEEQQKSSHVVLVMVTFQGHINAALQLATILHSKGFSITIVHLELNSPKPSNYPEFTFVSIPDNLTESQLSDKDIPGLVRSVNKNCAAPLQRCLEKILHSHHHISAVIYDSFMFCAQPIVDDLGLPGVTLCTHSALGLLFYHVFPQLNEKDCISGLESPELQALQLQGFHALSSQNPTEAGLEVGAAFANALKSSSAIIVNSMEFLELEVLSKIKQYLPTPIFIVGPLHKLAPTMCNSLCTEDNKCISWLNKQAPKSVIYVSFGSIANIDKQELIETAWGLSNSKQPFLWVFRPSMDRGSEWTESLLNELEESVGERGFIVKWAPQKEVLAHAAVGGFWSHCGWNSTIESICEGVPMLCRPFFGDQILNACYICNVWKIGLELQNQERGNIERTIKRLM…
GrUGT94-2	MELQQQNPSILMLPWLAQGHISPYLQLAKKLSARNFIIYFCSTPINLDSIRKSGNVQVESSSIQLIDLHLPSPPQLSPHHQNTLKPNLVIYDFLQPWAAAAANEQDVESVMFLTIGASGISSAVRYFKNLDMEHSIQEAELNKYLLQWFGGTENGVRNKDRFLECLERSSNMVLINTSRMIEARELFISKEDMEEIVMGLELSKIYFIWAVRFQGGDNTALLGGFSKRFKERGLMAQRWVPQAKILGHSSIGGFVSHCGWNSTLEGIINGVPIIAMLMKNDQPFNAKVVTELGVGIKVPRENGKLKSEEIARIINE
GrUGT72-1	MAKLQTPHIAILPSPGMGHLIPLVQFARSLVHQHNFIVTFVIPTNDSPSKAQKSVLDSLPTSITHIFLHPADLSDLPLDSKIETVISLTLARSLSFLRDAFKSMVDKTNLVALVVDLFGTDAFDVAREFNVSRYIFFPATAMTLSLFLYLPKLDQMAPCEYRDRPELVRIPGCMPIHGKELLDPTQDRKNDAYKWLLHHTKRYGLAEGIMVNSFVDLEAGAIKALQEKEPGKPPVYPVGPLVNIDPSKVDDGSDCLKWLDDQPHGSVLYVSFGSGGTLSYNQIHELALGLEMSEQRFLWVVRSPNDAVANATYFSVESEKDPFDFLPKGFLQRIKGRGLVVASWAPQAQVLSHGSTGGFLTHCGWNSTLESVVNGVPLIAWPLYAEQKMNALMLIEDIK…
GrUGT80-1	MAASPEHRDDSSSFSSVEIPVKKELEICVDAKQIDSGGDSRAAASGDNSRAGVDFALNNGAAEPYSIVHRSFSEVGALRVGTSNIEKLDSSQPKLVKSKTEAPRHRSILAEDAAQIFDNKMSAQKKLQLLNRIATVKDDGTVEFEVPVDVDPNVLACGLRDEHIEVAEEESPEADIQCIPPLQVVILIVGTRGDVQPFIAIGKRLQEYGHRVRLATHSNFKEFVLTAGLEFYPLGGDPKVLAGYMVKNKGFLPSNPSEIPIQRNQMKEIIYSLLPACKEPDPDSGIPFKADAIIANPPAYGHTHVAEALKVPVHIFFTMPWTPTSEFPHPLSRVKQPAGYRLSYQIVDSMIWLGIRDMINDVRKKKLKLRPVTYLSGSQGSDSDVPHGYIWSPHLVPKP…
GrUGT82-1	MGVQCITKKPKILLVPYPAQGHVNPMLKLGLALLTHGLQPIIVTPEFIHRRIVANVDLNDYQVRFMSIPDGFSGEGPYDFFAIEKSMENIMPNHLETLLHELDEDDNGTVVCMVIDLLASWAIQVATRCGIPAAGFWPAMQATYRLITSIPEMLQADLISETGCPRHDGTVSSLPGQPLLSTEDLPWLIGTQASRKARLKFWIRILDRLTSLRWLLLNSFPQEFIIHDDEYQEDDYIAPPHNNPIIFPVGPLTEPSLTTPKNPSFWKEDTSCLDWLDHQKPNSVIYISFGSWVSPIGEAKIKTLALTLQSLNRPFIWVLAKSWRHGLPNGYSDTVSKQGKLVLWAPQFQVLQHKAVGLYLTHCGWNSTMEAIQCRKRLLCYPMAGDQFVNCKYIVKVWK…
GrUGT71-1	MKKAELVFLPAPGIGHLVSAVEVAKLLVDLNANLSISVLTIKQPLNYKATAYIDYLNAATITTTTTRIKFIDLHQSDADMDRLKFVGSLVQTHGPLVKEAVAKIVEHSNSVPGSPRLAGFVFDIFFTSFRDLANDFGVPSYLFCTSGAGFLGFLFFAQALHDEQNFELVELTDSDTEFTIPSHVNPVSTKFFPTVTFKPEGFGFLLSLAKGVREMKGIMVNTVSELESHAVDSLSNGSSGVHQNYDSIMQWLARQPRSSVVFLCFGSMGSFGADEVKEIACALEQSGHRFLWSLRRPPEKVNGIMGHPTDYENVAEVLPEGFLDRTAEIGKVIGWAPQVAILGHPATGGFVSHCGWNSTLESVWFGVPMAAWPLYAEQQMNAFTLVKELGLAVEIKMDY…
GrUGT71-2	MKKAELVFIPFPAKGHLVSTVEVAKLLVDLNSNLSISVLIIERTVDDERTAYADSLTATSTTSRIKFIHLPQLDQDTDAANFIGSVVQTHEPLVREAVTKIVEHSNSVPGSPRLAGFVLDLFCTSFRDLANDFGVPSYLFCTSGAGFLGFLFFTQALHDEQNFEFVELTDSETEFTIPSYVNPVSTKLFPSVTFKPEGFGLFLSVAKQVREMKGIMVNTFLELESHAVDSLSNCKLPPVYPVGPILNTEGCSGVHQNYDSIMQWLDQQPRSSVVFLCFGSRGGFSANQVKEIACALEQSGLRFLWSLRRAPEQVNGKMGHPTDYENMAEVLPEGFLDRTAEIGKIIGWAPQLAILGHPATGGFVSHCGWNSTLESIWFGVPMATWPLYAEQQLNALQLV…
GrUGT74-8	MQNKAKKPHVLIFPFPGQGHINPMLQFAKRLHSKGVKVTMVPTVFLSKSSFFDSSASIDLCIISDGFDEGGFEQADTPDAYLSTFWNVGPKSLAALIKKLGHTAHPVDALVYDTMLPWALDVAKQFGISSVAFFTQSCAVNSVYYHVYKGHLQLPLRGSHVSLPAMPPLHVSELPSFVAIYGLYRAWFDVLVDQFSNIDEADWVFFNHFYELEPQVVDWMSKFWNVITVGPTIPSIYLDKRLENDKDYGMNMFKPNVTACMSWLSGKPKDSVVYVSFGSVASLGIEQMEEIAWALKDRNGYFLWVVRETEKPKLPHNYVKETSHKGLVVTWCPQLEVLSHESVGCFLTHCGFNSTLEALSLGVPMLALPQWTDQCTNAKYIEDVWRIGIRARPDEKGIV…
GrUGT74-9	MGDENNPKKPHVLIFPYPAQGHINPILQFAKRLLSKGVKAALVTTVFLSHSSFSDPSSTSIDIHTISDGFDQGGYEQAGGSDAYLPTFWSVGPNSLAALIKKLGETGHPVDALVYDGFLPWALDVAKQFGIPSAVFFTQSCAVNSVYYHVNKGLLQLPLPVPHVSLPGLPPLQVSELPSFVARYGSYPAWFDVVVNQFSNVDGADWVFFNIFYDLEKEVVNWMSRFWNVMTVGPTIPSMYLDKRIENDKDYGMNLFKPNVDACMSWLGRKPKDSVLYVSFGSFASLGIEQTTELACALKSSNVYFLWVVRETEMAKLPYNFIEETSEKGLVVAWCPQLEVLSNEAVGCFLTHCGFNSTLEALSLGVPMLAMPQWTDQPTNAKHVEDVWRIGIRAHPNEK…
GrUGT88-5	MQETIVLYPSPGLGHVFSMVELGKLILHHYNNRYSITILLTTGFWDTPTIISYINSVSQAFPSISFFRFPSISIDLSQNCSGAAIAFHFIRLHAPNALHSLQQISKSQKISAFIIDLFCTSALSMGKDLNIPTFYFFTSGASTLAAFLQIPKLDKQTFGRSFKDLPNTVFHFEGVPSLRAVHMPDPLLDRDDPAYHDFMYFMSSLQQSDGIIVNTFEDLEPISIKAIANGLCLPDAPRTPPTFYIGPLIAPSKHEAENDYCLSWLEKQPSQSVVFLCFGSHGSTFYPPQVKEIAKGLENSGQRFLWVVKDPPNHEKTKQAEDNPDVDLDSLLPEGFMERTRDRGLVVKSFAPQVAVLNKDSIGGFVTHCGWNSVLEAVVAGVPMIAWPLYAEQHLNRNI…
GrUGT88-6	MQETIVLYPSPGLGHMVSMVELGKLILHHYNNRYCITILLTTGLWDTPTIISYINSVSQAFPSISFFRFPSISIDLSQNCSGAAIFFHFIRLHAPNVLHSLQQISKSHKISAFIIDLFCTSALSLGKDLNIPTFYFFTSGASTLAAFLQIPKLDKQTFGRSFKDLPNTVFHFEGVPSLRAVHMPEPLLDRDDPAYHDFMYFMSSLQQSDGIIVNTFEDLEPISIKAIANGLCLPDAPSTPPTFYIGPLIAPSKHEAENDYCLSWLEKQPSQSVVFLCFGSRGTFYPPQVKEIAKGLENSAQRFLWVVKDPPNHGKTKQAEDNPDVDLDSLLPEGFMERTRDRGLVVKSFAPQVAVLNKDSIGGFVTHCGWNSVLEAVVAGVPMIAWPLYAEQHLNRNIL…
GrUGT90-1	MDTNSSKFSIHHVVLFPFMSKGHIIPILNLARLLLRRGMAVTMFTTTGNRPFISESLADTSVCIIDIPFPQNAPEIPPGVESTDLLPSMSLFFSFCKATKQMQPMVEEKLQGLVQVQPVSFMVSDGFLWWTLESATKFGLPRLVFSGMNQFISCVSRAVFEDRLLDGAESDDELITVTRFPWIKVTRNDFNTVMPNPNGPTMEVFIDQVKSMSNSLGFIVNSFYELEKVYIDNWNSEKIPKVWCVGPLCLAEPELEPQKKPFWIQWLDQKLAQGCSVLYVAFGSQAEVSSEQLQQIAMGLQESKANFLWVLRKKESESILDEGFEEKVKGRGIVVKQWVDQRQILKYQCIEGFLSHCGWNSALESICYGVPILAWPMIAEQALNARMVVEEIKVGWLRW…
GrUGT79-3	MSKSGCLKLHIAMFPWVVYGHFIPFLHLSNKLAHKGHKISFILPKGVQPKLENMNQYPNLIQFVPLVIPHVDGLPPGILGALKPDMVFYDFWFWIPDLARQLGIHSICYVVVSSMIMSLGSNIRTITKETTVEEVAKLPPDYPSSTVKFKGEEAAALLFEANDFGSGLSFGERTRTAVSGSDAIAFRTCRETEGPFCDYFARGIGKSVLLTGPCLPETNTQQLDEKWVSWLSQFEPGSVVFCSFGSQSVLQKDEFQELVLGFELCGLPFLVALKPPQGFSTVEEALPEGFQDRVGGRGLVYGGWVPQEQLLHHPNIGCFVNHCGYGTMWEFLLSDCQIVLIPEIGDQILNTRLMVEELKIGVEVERGKKREVSKESLSEVIKFVMDKDNETANMMKRNH…
GrUGT79-1	MSKSGCSKLHIAMFPWVAYGHFIPYLHLSNKLAHKGHKISFFLPKGVQPKLENLNQYPNLIRFFPLHIPHVDGLPPGAETTSVVPMNQQKYLAFAVDQTRDQVEGILKVIKPDMVFYDFWFWIPDLARQLGILPIFYVVVSSMIMSIGPSTKTLTKEMTVEEVTKLPPDYPSSIVKFKAEEAAVLLFGAEDFGSELSFGERIRTAVSGSDAIAFRTCRETEGPFCDYVARGYGKPVLLSGPCFPETKTQQLDEKWVSWLSQFEPGSVVFCSFGSQSVLQKDEFQELVLGFELCGLPFLVALKPPQGFPTVEEALPEGFQDRVGGRGLVYGGWVPQEQLLHHPNIGCFVNHCGYGTMWEFLLSDCQIVLIPEIGDQILNTRLMVEELKIGVEVERGKNRE…
GrUGT79-2	MGKSGYSKLHIAMFPWVAYGHFIPFLHLSNKLAHKGHQISFILPKGVQPKLENMNQYPNLIQFVPLVIPHVDGLPPGAETTSVVPLNQQKYLAFSVDQTRDQVEGILGALKPDMVFYDFWFWIPDLARQLGIQPIFYVVVSSMIMSLGSNIRTLTKEMTVEEVTKLPPDYPSSTVKFKAEEAAALLFEAEDFGSGLSFGERIRTAVSGSDAIAFRTCRETEGPFCDYVARGFGKPVLLSGPCLPETKTQQLDEKWVSWLSQFEPGSVVFCSLGSQSVLQKDEFQELLLGFELCGLPFLLALKPPQGCSTVEEALPEGFQDRVGGRGLVYGGWVPQEQLLHHPNIGCFVNHCGYGTMWEFLLSDCQVVLIPEIGDQILNTRLMANELKIGVEVERGKNRE…
GrUGT79-4	MAETDSSEFRMLMFPWFAFGHMTPYLHLANKLAQKGYRITFATPQKAINRLRHLNLFPDFISFHVITVPSVTGLPPGAETASDVPIFLTHFLAIALDLTRDQLESLVTSIKPKFIIYDAAYWIPEVAKPLGIKTINFNVVSAASIAIVLVPARNVPKDRPITMEELATPPPGYPSTSVVLRGTELETLLFVTNPFGEEMTFYERITLSMKNCDVISIRTCYEVEGKLCDYISSQYQKQVLLTGPVLPEDSKSSLDERWSNWLAGFEPGSVVFCAFGSQLILEMAQFRELVLAFELTGLPFFIALKPPLGAEKVEEALPEGFEERVKGRGVVYGAWVQQPLVLAHPSVGCFVSHCGFGSMWESLLSDCQIVLVPHLGDQILNTRLLADEMKVAVEVKKEE…
GrUGT73-15	MGSQTQQPHFVLFPSMAQGHLIPMVDIGRLLAQRNVIVTIVTTPHNASRVQKTIDRAVESGRAIRLVQLRFPGKEAGLPDGVENIDMISSMEDLFKFFTAANSMDEAVQELFEKLTPRPICIISDMFLHYTLKIATKFQVPRISFHGICCFCYLCVHNLKSSKILDNVTSDYECFKVPGLAEKVEFTKPQLPLNLDESWKDVFDTTTKADEASYGVVINSFEELESPYVKEYRKITKAWCIGPVSLSHKNELDKAERGKKASINEQQYLKWLDSQEPNSVIYACLGSMSTMKSPELIELGLGLEASNKAFIWILRGNNDASNQVMKWIEEDGFEERIKGRGFVVVGWAPQVLILSHPAIGGFLTHCGWNSTIEGISAGVPLLTLPLFADQFTNERLVVQ…
GrUGT73-16	MAQGHLIPMVDIGRLFAQRNVIVTIVTTPHNASRVQKTIDRAVESGLAIRLVQLRFPGKEAGLPDGVENMDMISSMEDYMDEAVQELYEKLTPGPICIISDFFLHYTLKIATKFQVPRISFHGICCFCYLCVHNLKSSKILDNITSDYECFKVPGLAEKVEFTKPQLPLNLDESWKDIFDTTTKADEASYGVVINSFEELESPYVKEYRKITKAWCIGPVSLSHKNELDKAERGKKASINEQQCLKWLDSQEPNSVIYACLGSMSTMKSPELIGLGLGLEASNKPFIWILRGNNDASNQVTKWIEEDGFEERIKGRGFVVVGWAPQVLILSHPAIGGFLTHCGWNSTIEGISAGVPLLTLPLFADQFTNERLVVQILKTGVSVGADEPTAWGEEKSGFK…
GrUGT94-1	MDTKQKRIRVLMFPWLAHSHISSFLELAKKLMNHNLYVYFCSTATNLDSIKPKISPHHSLSIQFIELKLPLLPELPSYYHTTKGLPTHLLNALFKAVEMSGDGFATILKTHNPDLLIYDLHQPWAPTLASALNIPAILFYTASAAGPFFAFHAWKKLKGEEFPSPEFYINDCFMPTKSSRNEFGRTPPDSSNTEKIFQAFRHSLDIILVKSFSELEGKYMDYLSILLNKKVVPTGPLVRDAIEEHHENEKEILEWLTKKRKASTVLVSFGSEYYLSNKEREAIAEGLELSEVNFIWVLRFPVGDKDKPKLEEALPEGYLERIGERGLMVEGWAPQAKILQHSSIGGFVSHCGWSSVMESLKFGVPIIAMPMLMHIDQPLNARLVQDVGVGVEVKRGKDG…
GrUGT73-9	MALNSSSQLHFVLIPFMCQGHLIPTIDIARLLADRGVMVTVITTTKNAARFSNSINGAIKSGLAIRVEQLPFPAAEVGLIEGCETVDNLPSMDLMSSFFAALSFLQQPVEKMFEELKPRPSCIIYDRNFTWVAEMASKYQIPRIWFDGKNCFSLLCSHSLTKSKVHEFVPQGETVLVPGLSDRIEFKIAQLPGNLNPGISLAMKEQSEKAKMAEEGANGVIINSFEELETEYFESFRKVSKQNVWCIGPVSLSNKNNFDKAQRGSEALTNENQCLEWLDSWPPSSVIYVCFGSLSRQTPTQLIEVGLALEASKRPFIWVIRRGYKKEEMEKWLKEDGYEDRIKGRGLLIRGWAPQVLILSHPSIGGFLTHCGWNSTLEGISAGVPMITWPLFSEQFVNE…
GrUGT74-1	MEHKQFKGHVILLPYPSQGHINPLLQFAKRLASKGVKATLATTHYTVNSICAAHIGVEPISDGFDDGGFSQAGNVDFYLKSFKEEGSRSLSQLIQKFKDSSTSVTCVVYDSFLPWALDVAKQHGIYGASFFTNSAAVCSIFSRIHHGRLALPLTPESKPLMLPGLPPLNFRDLPTFLRFPDSYPAYLAMKLSQYSNLNEADWVFDNTFEDLEGKEAKGVSELWQAKLIGPMVPSAYLDERIKGDRGYGSSLWKPLSEECMEWLETKPSQSVVYISFGSMVSLTEEETEEIARALEESNLHYLWIVRETEQKKLPKWFLESNKEKGMVVTWCNQLEMLAHPAVGCFVTHCGWNSTLEGLSLGVPMVGVPKWADQLTDAKFVEEIWGIGVRAKEDEEGVVR…
GrUGTZOG-1	MTNQENSVIVVMVPFPAQGHLNQLLHLSRIILSYGIPVHYVGTSTHNRQAKVRVHGWDPVAVASFHFHDCQVPPFASPPPNPNAAIKFPSHLQPCFDACHYLRKPVTELLRMLSSQARKVVIIHDSMMGSVVQDVGSILNTESYAFHTVSAFSLFFYLWESTGKPQVNAEMLGENDVPSLEGCFTEDFLEFIALQHRYLNVTSGSIYNTSKVIECTYVELLRQHMKEKQHWALGPFNPLKVPEKNSCGSRHYCLEWLDKQEMNSVLYVSFGTTTTMGDEQIQELAIGLRRSNQKFIWVLRDADTGDVFNGEVRRPELPKGYQDSVKDKGLVVRDWAPQLEILAHPAIGGFVSHCGWNSCMESITMGVPIGAWPVHSDQPRNAVLITKLLKLGITIKDWA…
GrUGT72-9	MHTGKVHVALVASPGMGHLIPVLELGKRLVSHHGISATIFVVTMDASLSRSQLLKVSGITDDFLDVVLLPAVDISARVDKTTGILRQMAMMVHEALPSLRSAILAMEVQPIALIVDMFATEAFVVAEEFMMFKYVFVTTNAWFLALTVHGPNLDKEVDQDDHINNQKPIHIPGCEPVRFVDCYEQFLRRNKVYFRMGTEISTADGILVNSFYDLEPLTLAALHDTRKVGLAPKAPVYPIGPLVRPVELSLRGEVLRWLDMQPKESVLYVSFGSGGTLSAKQTIELAWGLENSQQRFIWVVRPPVENDSAATVFKSNGVNNDFLDYLPEGFLNRTCKNGLVVPKWAPQTEILSHPSIGGFLSHCGWNSSLESIVNGVPMIVWPLYAEQKMNATVLAEHIG…
GrUGT75-1	MADQQQPPPQVLLVTFASQGHINPSLQFANNLINNGVHVTLMSASSMIHRFNKASPVHGLSYAYYSDGYDHAFQLSGDTNHYLSETKRHGTQSLREFLADQGTRFTSIVYCTLLPWVATVAREFHIPATLLWFQPASLLNICYHYFKGYHEIITKNIDDPMFTVQMPGLPPLSRHDLPSFFIPSNPQAMPLLTMKEHVEVLDQETNPRVLVNTFDLLETEAIKAADKWYSMVGIGPLMPNLAETSMGGDLFKVTKEHREMEWLNTKPQTSVIYVAFGSLSTLAKPQMELLAKGLLETGRPFLWVIRESTDEQEKDPLSRLNELKKLGMIVPWCPQVQVLSHPSIGCFLTHSGWNSTFESLVSGVPMVTFPQWVDQGTNSKLVQDVWKTGVRLRENEDGM…
GrUGT78-2	MSQLVDPHVAVLAFPRGTHAAPLLAIIDRLASASPKTLFSFFGTAQSNNSIFFSTSQPTPPNVKAYNVDDGVPEGYVFVGKPQEDIELFMEVAPQNLRKAMELAVEESGRKVSCLVADAFFWFAKQIAVENGVPWVSFWTAGACSLSSHVYTDLIREKFGVGGIVGREDETLNFIPGMSKVRIRDLPEGIVLGNLESFFSRMLHRMGQVLPEATAVFLNSCEELDPDRTTDLKSKFKQYLNVGPFILATPPPSVPDPYGCLTWLDKQKPATVVYISFGSVVTPPPNELVALAEAVEAIQVPFIWSLRDKSKVHLPNGFLERANGMVVPWAPQRDVLAHGAVGVFITHGGWNSLVESIAGGVPMIFRPFFGDHGVNGRMVEDVWEIGVIVESGVLTKNGI…
GrUGT88-1	MVEAVVLYPSPPIGHLLAMVELGKLLLSHRPSLSIHILIATPPYQAESTAPYIAAVSSTIPSIVFHKLPKVTLLPSTDVAHHEFLTFEVLRLSNPNVHETLLSISKDYKVHAFIMDFFCTVAFKVAVDLSIPPYFLYTSGVATLSSFFYLPTLHNNTTKSFKELNLLLNIPGVPPVPSADMPKPVLDRNDQVYHIFINNSMYLPKSAGIIINSFESLEPRAIKAIRDGLCVPDGPTPPLYCIGPLIADVDRRSGARSNVAGEGAPDDCLMWLDKQPSKSVVFLCFGSLGLFSAQQLKEIAEGLERSEQRFLWVVRNPPSENLSVAIKEQSEPDLNTLLPMGFLERTKETGKVVKSWAPQVAVLNHDSIGGFVTHCGWNSVLESVCAGVPMVAWPLYAEQ…
GrUGT89-6	MSAAGQHILVYPFPTSGHFIPFLDLTHRLLNRRLTVTVLVTPNNLHLLDPLLTRHASSSLHHLLLPDMDPLPAPNLPARLRRLRDLHYPALLQWFQSLTSPPVAIFSDFFLGWTQSLASELGLRRIVFSPSSSFSYSLNMSLCRESLRIDDPQAEKQTLSFPDIPNSPKYPAYQINSIYRTYKDADPDKEFYRRNWLQNLESWGVVFNTFSDLEAIYIDHLKKEIMGHDRIWAVGPVLGDDGLDTTNRGGSSSVPFQELVAWLDSRDDNSVVYVSFGSHYVLTLKQMDVVASGLEESGVNFVWSVREPKASQVSRDHGVIPDGFEDRVAGKGFLIKGWAPQLAVLRHRAVGAFLTHCGWNSTLEGIAAGVVMLTWPMGADQFTNTKLLVDECGVGIRVG…
GrUGT71-8	MKKVELIFVPTPGIGHLVSTVEFAKLLIDHNDRIWVIILSMKWFPDAALDAYTKSLTALPPDGIQLIDLPRVDPPSKAPWKSAESIIDSFIKCYIPPVRNAVRDIVSMKCSSDETRVAGLVLDLFCSPMVDIATDFDLPSYIFITSNAAFLGLISEFQSSDPEHVIPGFVSPVPTYVLPSAVFSKDGGYAAYVKVAERFKDAKGIIINTFEEVEHYALNCFSNGQNPPVYPVGPVINLNGLSYSDSDDKVMKWLDDQPQSSVVFLCFGSMGSFKAPQVKETALGLEQSGFRFLCSLRVQPPQNDASNMLPEGFLERVQGRGMICSFISHCGWNSILESLWFGLPIVTWPLYAEQQLNAYKMVKELGLAVEMRLNYRKDSDEVVMADEIEKAVGMVMDGG…
GrUGT86-1	MADESSQKSHAIFIPYPLQGHVIPSVNLAIKLASKGFTITFINTQAVHHQTAKAHPDIGSDIFAKVRESGLDIRYATVSDGLPVEFDRSLNHDQFMASLLHEFSAHVDEVVGRIVGSGEKVHCLIADTFFVWSSKIAKKFGLLYVSYWTEPALVFTLYYHLDLLRENGHFGQQECREDTIKYIPGVEAVEPRDMMSYLQDTDTTSVCHQIIFNAFQDAKNADFVLCNTVQDLELGTISALHAKVPFYAIGPIFPPGFTKSNVATSLWSESDCSQWLDKKPHGSVLYASFGSYAHVKKSELIEIAKGLALSKVSFLWVLRPDIVSSDDTDPLPVGFKEEVKDRSMIIPWCCQNAVLAHPATGGFLTHCGWNSVLESIWCGVPLLCFPLLTDQFTNRKLVV…
GrUGT71-5	MVMKAELVFIPMPLMGHFVSMVQLAKLLLDLHPNLSITVLMIKLNPDAKLAAYVHSLTATRMKFIDLPPPETREDESPSNFVTTLLQTHGPLVKQAATNIVQYSTSVLDSPRLAGFVLDMFLTPFIDLGNELSVPSYVFYTSGAAFLGFQFYILDLHDEQNVNILELEDSDTEFTIPSYLNPVSSNLFPSVMLKPESLPMVITLTRGLRKAKGIMINTFWELESHAISSLSDASALPVYPVGPLLNLESESEVHQSSDIMKWLDEQPPSSVVFLCFGSWGSFNGDQVKEIAFALEQSGHRFLWSLRQPPHPSKGPRASPTDYDDASEVLPEGFLDRTRGIGKIIGWAPQVAILGHPATGGFVSHCGWNSTLESIWFGVPIAAWPVYAEQQLNAFELVME…
GrUGT74-4	MQNQRSHAHVLVVTYPAQGHINPLIQFAKRLTSKGVKTTVATTLYTVKSINVNSTIAIEPISDGFDEGGFNQAPSLQAYLESFKAAGSKTLTELIMKLYNSGTPVCCVAYDLLLPWALDVAKDFGISAAMMLTNSASVCSLYWHNNQGSLNLLAKQETLAAPPMPGLPFLDVSDLPSFLAQPTSQSAYLALILDVFGNSEENDWVFCNSFEELESELVEALMAKWPVVMIGPMVPSFYLDSRIEGDTSYGASLWNFDNDQCLKWLDSKPLKSVVYVSFGSMASISTEQFQEIAWGLKASNMPFLWVAKELKDNPLLELIDSTGERGLVVKWCNQLEVLAHQAVGCFVTHCGWNSTLEGLSLGVPMVCVPQRSDQPTNAKFLAHVWKAGVRAKQDRGIVT…
GrUGT72-2	MAKAQRPHIAILPSPGMGHLIPLVEFAKRLVHQHTFVIPTDGSPSKALKSTLDSLPTFIDSVFLPPVDLSDLPPDSKIETRISLLVSRSLSSLHDAFVSMVAGTMLVGLVVDMFGTDAFDVANEFNIPSYIYFPSTAMMLFFFLYLQELDRTVSCEYKDMVEPVRLPRSVKGILVNGFPDLESGPIKALQAKQSGKPPVYPVGPLINVDSSDKPDPSGSIKWLDIQSVGSVLFVSFGSGDTLSRNQVNELAMGLEVSEQRFLWVIRTPNDTIANATYFNVDTQKDDDPFMFLPKGFVERTKGCGLMVGSWAAQARVLNHGSTDGFLTHCGWNSVESVVNGIPLIAWALYAEQKMNALMLSEDAKVSLRPKPNQSGLICRDGIAKVVKCLMGSEEGKCVR…
GrUGT80-2	MVPSPEHRRNSSSASSSSSSVEIPVKSEQEICIDAKQMDSSRDSLEAASGDDSRAGVDRSAMNNGGAESSGTIHRSYSEVGTSPVGISNIEKLDSSQRKLEIPKSEAQRHRNILAEEAAQIFDNNIPAQQKLNLLNRIATLKDDGTVEFEVPGDVEPHALGGGQRDVYTGVAEEESLETELQYIPPLQIVMLIVGTRGDVQPFIAIGKRLQDYGHRVRLATHSNFKDFVLTAGLEFYPLGGDPKVLAGYMVKNKGFLPSGPSEIPIQRNQIKEIIYSLLPACKDPDPDSAIPFKADAIIANPPAYGHTHVAEALKVPIHIFFTMPWTPTSEFPHPLSRVKQPAGYRLSYQIVDSMIWLGIRDMINDLRKKKLRLRPVTYLSGSQGSDSDVPYGYIWSPH…
GrUGT92-1	MAQGHIIPFLALALLIEKTRNYKITFVNTPLNIKKLRSSLPSDSCVQLLEIPFNSSDHGLPPNTENCDVVPYHLVVQLLEASASLRPVFKQLVEDIIRQQDGQRPLCIIGDIFFGWMAGVAEELGVFHAVFSGAGGFGLACYYSIWLNLPHKQVKKDGGDHFLLPDFQEASKIELTQLPLTMSVADGRDSWSIFHHKYLPEWTKSGGVLFNTVEEFDDIGLVYFKRKLRKPVWAVGPILLSSENRIRASIGGATPEYCKAWLDSKPENSVLFVSFGSMNTISPSQMMELAKALELSGRHFIWVVRPPIGFDINSEFKANEWLPEGFEERMRESEKGLLVNKWAPQQEILSHKSTSVFLSHCGWNSVLESLSHGVPLLGWAMAAEQFFNVKLLVEQVGVC…
GrUGT78-4	MEKYKKASKHIAVLAFPFGTHAAPLLSIIRRLSEASPASMFSFLCTERSNSLTFPKGHQKHDSIKPFNVWDGLPEGYTHCLKRNPHEPVDYFLKAVPQNFKDAVEALVAETGRPIDCLITDAFYYFGADIADELKVPWVALWTASPRALFSHAETEFFRRHVGINDPLDKPLDFLQGFASIRVADLPDGVVRGNFDASVPVLLNKMGLTLPRAAAVAANSYEDLDNAVVNMLKSRYKRFLNVGPSNLMSSSPFDDRHGCLDWLERHQPLSVVYISFGSVITPPPHEIEALTQVLEESNFPFLWSFRGDVEKQLPPGFPKRTSSKGKLVPWAPQQKILEHPSVGVFVSHGGWNSILESISGGVPMVFRPFFGDQKLNTRTVEAIWGFGLGLEGGTLTKEA…
GrUGT73-17	MLLHQQPSITFLNELQTSLYITVIGTLLLQINLRISFTRISMGSLPDQPHFVLFPFMAQGHLIPMVDIGRLLAQRDVIVTIVTTPHNAGRVQNTIARAIESGLPIRLVQLQFPGKEVGLQDGVENVDMLYSREDFFDFFTAANKMEEAVQQLFEKLTPRPNCIISDICLYYTHKIATKFQVPRISFHGFCCFCLLCLHNIRSSQILETITSDSEYFTVPGLTEKIEFTKAQLPLIRDEPKDTVEPMIEADRASYGVVINTFEELESTYVKEYRKIKKAWCIGPVSLSHKDELDKAERGNKASISEQQCLKWLDSQQPNSVIYACLGSISTVKCPELIELGLGLEASNKPFIWVLRGNDTTSNQVEKWIKEDGFEERIKGRGLVVVGWAPQVLILSHPAI…
GrUGT74-5	MEKKANNRGHVLVIPYPTQGHINPMLQFSKRLSSKGLKATFATTVFISETMKPELLNFDIDFDTISDGCDEGRFFEVRSIDDYLVRLQTVGSKTLTELIIKHKNSPRPIDCILYDAFLPWVLDVAQQFGIVGIAFFTQACAVNYIYYYARNGLLSLPISSSMMPIVIPGLPLLDLRDMPSFIYVVGSYPSYFELLLNQFSNIDKADFILINTFYKLEQEVVDSMSKVMSQPLLTIGPTIPSMYLDKRLENDKDYDLNLFKLDSTSTCWLTSKPPCSVVYASFGSLANLTSDQMKELARGLKQTGFHFLWVVRSSELSKVPHGFIEEMGDKALIVSWIPQTEVLANEAIGCFFTHCGWNSTIEALCLGIPMVAMPQWTDQTTDAKLVEDVWKVGVRVNVR…
GrUGT74-6	MEKKANKRVHVLVIPYPSQGHINPMLQFSKRLSSKGLKATFATTVFISETMKPELLNSDIDFDTISDGCDKGGFLQVESVDDYLVRLQTVGSKTLTELIIKHKNSPHPIDCILYDAFLPWVLDVGQQFGIVGIAFFTQACAVDYIYYYARNGLLSLPISSSMMPIVIPGLPLLDLRDMPSFIYVVGSYPSYFELVLNQFSNIDKVDFILVNSFYKLEQEVVDSMSKVMTQPLLTIGPTIPSMYLDKRLENDKDYDLNLFKLDSTSTCWLTTKPPCSVIYVSFGSMANLTIDQMKELARGLKQTGFHFLWVVRSSELPKVPHGFIEEMGDKALIVTWIPQTEVLANEAIGCFFTHCGWNSTIEALCLGVPMVAMPQWTDQTTDAKLVEDVWKVGVRVNVR…
GrUGT74-7	MEKKANKRGHVLVIPYSTQGHINPMLQFSKRLSSKGLKATFATTVFISETMKPELLNSEIDFDTISDGCDKEGFFALGDIDDYLVRLQAVGSKTLTELIIKHKNSPHPIDCILYDAFLPWVLDVAQQFGIVGIAFFTQACAVDYIYYYVHNGLLSLPISSSMMPIVIPGLPLLDLRDMPSFIYVVGSYPSHFKLVLNQFSNIDKADFILVNTFYKLEQEVVDSMSKVMTQPLLTIGPTIPSMCVDKRLENDKDYDLNLFKLDSTSTCWLTTKPPCSVVYVSFGSLANLTSNQMKELAWGLKQTGFHLLWVVRSSELPKVPHGFIEEMGDKALIVTWIPQTEVLANEAIGCFFTHCGWNSTIEALCLGVPMVAMPQWADQTTDAKLVEDVWKVGVRVNVR…
GrUGT92-2	MGSSNDYIHIVMVPFMAHGHLIPFLALAKQIHHQTGFNIAIANTPLNIQYLRSTLRGNPIPGIHFLELQFNSSDHGLPPNTENTENLSLDLIDNEEFNVPGFPDRCKFHVSQLHEFLRKADGTDLWSKFMQPQILSSFKSFGWLCNTVEEIEPFGLDLLRKYIKSPVWSIGPLLPKSWLINSSAPASVRQHAGKEPGISPEKCVQWLDMHSDDSVLYISFGSQNTISPSNMMELATGLEKAGKPFLWVIRPPLGFDLKAEFKPEWLPEGFEDRMSRNNQGLLVKNWAPQLEILSHRSTGAFLSHCGWNSTMESLSQGVKIIGWPLVAEQAYNSKMLVEEMGVAVELTRGVRSSISSDKVKEVIEMVMGKEGKGRDMKRKTQEIAEHIMAAVKDEGNEKG…
GrUGT75-2	MPQPHFIVVTYPAQGHINPTLQFAKHLIRLGVRVTYITSISASRRMTKVPTAEGLSFLPFSDGYDYGIKPGDDTDHYLSEFKRRGKDAISEYITSSENEGKPITCIVYSLCLHWAAEVARKHHIPSALLWIQPATVFDIYYFYFNGYESAIKAQADETNPKCSIKLPGLPPLFPRDLPSFVIASNVYQSALSLFQEQMDVLAEEPNAKILINTFDALEHEALNAIEKFKTVGIGPLVPSSFFNSKDALDNSLRVDLFQSDSKDYIQWLDSKPKSAVVYVSFGSIAALKKQQVEEIARALISSRRPFLWVMRNRKDRGEEEKEEDKLTCREELEQIGMVVPWCSQVEVLSHPSLGCFVTHCGWNSTLESLVAGVPMVAFPQWTDQGTSAKLIEDVWGTGV…
GrUGT75-3	MPHPHFIVVTYPAQGHINPTLQFAQHLIRIGVRVTYITSISASRRMTKVPTAEGLSFLPFSDGYDDGIKPGDDIDHYLSEFKRRGKDAISEFITSSENEGKPITCIVYSLCLHWAAEVARKHHIPSALLWIQPATVFDIYYFYFNGYESAIKAQADETNPKCSIKLPGLPPLFTRDLPSFVIASNVYQSALSLFQEQMDVLAEEPNAKILINTFDALEHEALNAIEKFKTVGIGPLVPSSFFNSKDALDNSLRADLFQSDSKNYIQWLDSKPKSAVVYVSFGSMAALKKQQVEEIARALISSRRPFLWVVRNRKDRGEEEKEEDKLTCREELEQFGMVVPWCSQVEVLSHPSLGCFVTHCGWNSTLESLVAGVPVVAFPQWTDQGTSAKLIEDVWGTGV…
GrUGT75-4	MSQPHFLLVASPAQGHINPTLQFAKHLIRIGVRVTFITCISARSRMTKVPTAQGLTFLPFSDGYDDGFQLRDDIDHYLSELRRRGKEAISEFLTSSENEGKPVTCIVYSPFNHWATEVARKHHIPTTLLWIQPATVFDIYYFYFNGYESTIKAQADETNPKRAIKLPGLPLLATRDLPSFVTASNVYRWGPSLIQEQMDILADESNPKILVNTFDALEQEALNAIENFNMIGIGPLIPSSFLNSSDSLDNSLRTDLFQPDSKDYLQWLDSKPKSAVVYVSFGSITVLTKQQVEEIARALISSRRPFLWVVRNRKDGGEEEKEEDKLTCREELEQYGRVVPWCSQVEVLSHPSLGCFVTHCGWNSTLESMVAGVPVVAFPQWTDQGTNAKLIEDVWGNGV…
GrUGT75-5	MSQPHFLLVTYPAQGHINPTLQFARHLIRIGVRVTFITCISARRRMTKVPTAQGLTFLPFSDGYDDGFQPGDDVDHYRSEFTRRGKEAISEFITSGENEGKPVTCIVYTLFIHWATEVARKHHIPTALLWIQPASVFDIYYFYFNGYESTIKAQAEETNPERSIKLPGLLLLATRDLPSFFTASNVYRWALSLFQEHMDVLADESNPKILVNTFDALEHEALNAIENFNMVGIGPLIPSSFLNSSDSLDNSLRTDLFQPDSKDYLQWLDSKPKSAVVYVSFGSITVLTKQQVEEIARALISSRRPFLWVVRNRKDGGEEEKEEDKLTCREELEQFGRVVPWCSQVEVLSHPSLGCFVTHCGWNSTLESMVAGVPVVAFPQWSDQGTTAKLIEDVWGNGV…
GrUGT75-6	MSQPHFLLVTFPAQGHINPTLQFAKHLIRIGVRVTFITCISAHRRMTKVPTAQGLTFLPFSDGYDDGFQPGDDIEHYLSELRRRGKEAISEFITSSENEGKPVTCIVYTLFIHWASEVARKHHIPTALLWIQPATVFDIYYFYFNGYESTIKAPVDETNPKRSIKLPGLPLLATRDLPSFVTASNVYRWALSLFKEQMDVLADESHPKILVNTFDALEHEALNAIENFNMVGIGPLIPSSFLNSNDSLDNSLRTDLFQSDSKDYIQWLDSKPKSAVVYVSFGSYAVLTKRQVEEIARALISSRRPFLWVVRNRTNGGEEEKEEDKLTCREELEQFGMVVPWCSQVEVLFHPSLGCFVTHCGWNSTLESMAAGVPVVAFPQWTDQRTNAKLIEDVWGNGV…
GrUGT75-7	MNFFPHKIQKELRIFKFVGPNVTHFHCLSSLVKTLRFPFLVTPNPTFVKKHQVNYLRAAVTTMSQLHFLLVTFPAQGHINPTLQFAKHLIRIGVRVTFITCISARRRMSKVPTAQGLTFLPFSDGYDDGFQPCDDIDHYLSELRRRGKEAISEFITSSENEGKPVTCIVYTLFIHWASEVARKHHIPTALLWIQPATVFDIYYFYFNGYETTFKAQADETNPQRSIKLPGLPLLATRDLPSFLTALNVYRWALSLIQEKMDVLADESNPKILVNTFDALEHEALNAIENFNMVGIGPLIPSSFLNSNDSLDNSLRTDLFQSGSKDYLQWLDSKPKSAVVYVSFGSIAVLTKQQVEEIARALISSRRPFLWVVRNRKDGGYEEKEEDKLTCREELEQFGM…
GrUGT75-8	MSPYHKNVCDDCFSTNLESSNSSAQTSPLKCFSSFIKTLRFRFLVTPNPTFVKKDQVNYLRAAVTTMSQPHFLLVTFPAQGHINPTLQFAKHLIRIGVRVTFITCISAHRRMSKVPTAQGLTFLPFSDGYDDECQPGDDIDHYLSELRRRGKEAVSEFITSSENEGKPVTCIVYTLFIHWASEVARKHHIPTALLWIQPATVFDIYYFYFNGHESTFKAQADEKNPKRSIKLPGLPLLATRDLPSFLTALNVYRWALSLIQEQMDVVADESNPKILVNTFDALEHEALNAIENFIMVGIGPLIPSSFLNSNDSLDNSLRTDLFQSDSKDYLQWLDSKPKSAVVYVSFGSIAVLTEQQVEEIARALISSRRPFLWVVRNRKDGGEEEKEEDKLTCREELE…
GrUGT72-7	MVQSNQKPHLVLLSAPAHLQPVIELGKRLVTCQDVKATIIVASFVQSAPAESRMVQAALATKLFDVIHLPPADISNLVEPGDKGITSLSAAMHVVKPDFQAAILGLETLPTALVVHVFAIECLGIADELKIPKYVFVSTNAWFLATIVYTPVLDKEVEGEYAAKKEPFALPGCSSIRAEDLPDPMLLRTKANYREYLKIGMEIPKADGILVNSWEELQPKTLASLRDGNLLAGVVKAPIFPVGPINSEGSSALKNELFDWLDKQPFDSVLYISFGSMGGLSLEQMLELAWGLELSQQRFIWVVRPPIEKSGSGSGPKFGNIGDDVSSYLPEGFISRTRDRGVIVPQWAPQVEILSHPSCGGFFTHCGWSSAIECITNGLPMIAWPLYAEQRMNATLLTE…
GrUGT71-11	MKLNPHAELDAYVHSLTATRIKFIHLPPLETHKDLSPANFITTLVQTHVPLVKQAATNIFQYSTSVLDSHRLAGFVLDMFFPSFIDLGNELGVPSYVFYASDAAFLGFQFYALGLHDEQNVNIFELKDSDTEFTIPSYLNPVSSKLFPTVMLKPESLPMMNTLARGLRKAKGIMLNTFWELESHAISSLSEASAPPVYPVGPILNLKSECEVHQSSDIMKWLDEQPPSSVVFLCFGSGGSFKGDQVKEIACALEQSGHRFLWSLRQSPEPSKGPMASPTDYDDASAVLPKGFLDRTHGIGKIIGWAPQLAILGHPAIGGFVSHCGWNLTLESIWFEVPIAVWPIFAEQQLNAFKLVRELGLAVEIKMDYRRDGIGSDEIEIVSAKTIEKGKGA
GrUGT71-6	MAELVFIPMPRMGHFASMVELARLLVDLHSELSITVLILKLNPDAQVAAYIHSLTATRIKFIHLPQPETQKDISFSNHISNFSRFIGFVFDLFLTPFIDVGNQLGVPSYVFYASSAAFLGFQSHALALQDEQNVNIVELKDSDTEFTIPSYINPVSSKLFPTILLNPESNSMATTLVRWLRKAKGIMINTFWELESHAISSLSNGSVPPVYPVGPILDLERKSEVHQNSDIMKWLDEQPPSSVVFLCFGSGGNFNEDQVKEIASALEQSGHRFLWSLRQPPDPFKGPMASQTDYDDASEILPEGFLDRTHGIGKIIGWAPQVAILGHPAIGGFVSHCGWNSILESIWFGVPIATWPLYAEQQLNAFKLVTELGVAVEIKMDYRIEVIGNGEVEILRAET…
GrUGT84-3	MIGQGHVNPLLRLGKRLASKGLFVTLSTPKGFAQKMAEANNITDDHPIPVGDGFLQFGSFEDGWDDDDPRRAHLDQYMHQLELAGKPAISAMIERYAEQNRPVSCLINNPFIPWASDVAESLGIPSAMLWVQSCACFAAYYHYNHGLVTFPTETDPEIDVQLPSMPLLKHDEVPSFLHPSTPFAYLRTAILGQFKKLDKQFCVLMDTFQELEPEMVEYMSKFCLIKTVGPLFKYPEVPNNTIRCDIMKPDDCIEWLDSKPAASVIYISFGTVVYLKQEQVDEIAEALLATGISYLWVMKPPAKESGLPIHTLPEGFLEKVGDNGKVVQWSPQDKVLIHPSVSCFVSHCGWNSTMEALSCGVPIVAFPQWGDQVTNAVYLVDVFKTGVRMGRGEAENRII…
GrUGT84-1	MALNEGQEEIHVLMVTLTAQGHLNPMLRLAKRLVDEGLHVTLATTQFGCHRILKAVTTTTTTTDATNFMSGIRLLSFPDGFNLDYDRGANLDHYMESLAKAGPLNLSNLIKQHYHRTKLSCIISNPFVSWAVDAALENGIPCAMLWIQPCSLYAIYYRFYKLNQFPTTLISNMIIELPGLPLLHTEDLPSFLLPSNSFGGVFKLLSDMFETIKKYKWVLANSFFELEKEAIESMTELCPIRPVGPLVPPLLLDQHQSLDVGIEMEKPDETSLDWLNKQRPHSVIYVSFGSLAVLSAKTMEAIATALKNTKHPFLWVVKTAGQLPLGFEEETKTQGLIIPWSLQTKVLAHPSIACFITHCGWNSMLEALVAGVPMIAYPQWSDQPTNAKLVVDVFKVGLK…
GrUGT83-1	MENPHILVIPYPAQGHVIPLMDLSSCLLKHGFKITFVTLEFNHQNAMDILALRGEEMGNRVHLVSVPDGLGPLEERNQPGKISEAILQTMPRKVEELVEVINGSERKINCVIADQSLGWALEIAKKHGMKRAAFCPAAAALLVLGFSIPKLIDDGVIDQDGTPLKREMIKLSPNMPPMNTMNFVWACIGNINAQKNIFKLMVRNNESIKLTDWLLCNSAYELEPAAFTMAPNIKPIGPLLAPKSKPTDSNCLTWLNQQAPQSVIYVAFGSFTTFNTTQFQELALGLELTGRPFLWVVRSDIPNGRNSAYPEGFQERIGSRGQMVDWVHQKKVLSHPSIACFISHCGWNSTMEGLSNGVPFLCWPYFADQFFNQSYICEYWGVGLGFERDGRGTITRNEI…
GrUGT73-19	MASVTAKQLHFVLIPLMAQGHMIPMVDMARLLADRGVIVSLITTPRNASRFDTVIERASESGLRVRLVKIPFPCQEVGLPIGCENLDTLCSRDLLKKFYNALDLWREPLEQFLEQQKPQPSCIISDKCLSWTSETAQKFNIPRIVFHGMGCFSLLSSHNVKLHKAHLFVASDSERFRVPGLPQKVEITRAQLPGTFVSLPDLDDTRNKMQEAEMNAYGVVINSFNELEHGCVNEYQKAIKKKVWAIGPVSLCNRINLDKFERGNKASINDNKCLKWLDSMKTRSVIYACLGSLCRLVSAQLIELGLGLEASQQPFVWVVKTGNQRANDELEKWFSEHNFEEKIKGRGLIIKGWAPQVLILSHPAIRGFLTHCGWNSTLEAVCSGVPMITWPQFSEQFFN…
GrUGT73-10	MALNSTKPHFVLIPFMCQGHLLPLIDIGRLLADRNVIVTIITTPQNAARFSAGVNRDIESKLSISVLELRFPAAEAGLPDGCETVDNLPSMDLMSNFHAAMSMLQVPLEKLLRELKPCPNCLIHDKHFTWMGEIASKLQIPRILFDGKSCFTHLCSHNISTSKVHECVSEGEPFAVPGLPDQIEFTIGQLPGNLNPRSNMKELSKKIIAAEEGGYGSIVNSFEELEAEYAKSYQKIKEHKVWCVGPASLCNRDNIDKAKRGNEALTDENQCLKWLDSWFASSVIYVCFGSLNRLTPPQLMELGFALEASNKPFIWVIRGGYKREEIEKWLAEDGFEERVKGRGLLIRGWAPQLLILSHPSVGGFLTHCGWNSTLEGISCGVPMITWPLFAEQFFNEKHL…
GrUGT73-20	MSSQSSKLHFVFIPLMCPGHLIPMVDMGRLLAQHGVTVTIVTTPLNASRIKTIIDRDIASGIQLQLLQLRFPCIEAGLPKGCENIDALPSRQLSKNFMDAVGMLQQPLERFLEETEPKPSCIISDRHHPWTFGVAQKFKIPRLAFDGTSCFTVTCSHFINLSKIHEKVSDDLEPFVVPGLPDRIELTKGLLPNDLNPGSVVLKVKEEDMRVADMASYGLVVNYFEELEPRFGTIIELALGLEASNRPFIWIVREGYKSDEFNKWLSEEGFEERNKGRGLLIHGWAPQLSILSHTVIGGVLTHCGICAGLPMITWPLLADQFMNEKLVVQVLGIGERVGADIAMKWGEEEPYGVMVKREEIIPKP
GrUGT88-3	LHRYIAAFLATTPSISFHQLPPIPLDPASYDSPDALTSDLVNLNNVHVQVALTSTLRSLIIDLFCYPALEIAAHLGIPAYNFFTSNASCLSLYLHLPSIYRNTTDNFKDVDTVFHLPCLPPTPLNHLPDTTLLKNTIECDFLINCTAHLAKSAGNIINTFETLEPKVVKALSLGFSIPDGPNQTQTPPIFCVGPLIDTHRNGNGDEGEECLKEKRGDQMMEIAVGLERSGQRFLWVVSNPPPNNNKQGFSKGSHPSLEGFLERTSGGVGHDSVGGFVTHCGWNSVLESICTGVPMVAWLLYAEQKLNKILLLEELKLALPVNESENGLVSAKEVVKRVRELTETE
GrUGT89-7	MTNFSNGVHVLMIPFPASGHIFPLMDLAHQILLRGLTVTIMVTPKNLHYLNSLLSLHSSSNLQTLVLPFPSHSSIPHGVENMQDVDISFVPDFAAALTSRLGVPNVCFVVTNAHAVSSWWVNDLDSMPDCYRKLHLGCIQSWALVFNSFNEIDNQKLKLIKEELTEHDRLWAVGPLLPIKGRLSSIGEEQYQVMSWLDSCKKVDKSVVYVAFGTQITLTKQQMEAVASALEESMVRFIWVVKEPMKGLGIVDDDDRNVVPPGFEDRVAERGVVIKGWAPQLAILGHPAVGSYLTHCGWNSALEGIFAGVLLLAWPMQADHFHNTALLVDELGVAVRVCEGLETVPDASKLARTLSGSLTMNMPERIRTKKLRKTAVDSIREGGSSYKALDGLVEQLSSL…
GrUGT89-8	MSEVKYSGTGAGGGHICIIPFPACGHILPLMDLTHQLLLRGLTVTIMVTPKNLSYLNPLLALHSPNVKPLVFPFPSHPSLPHGVEQMQDLPISFLPHIVNALGKLYHPLVQWFRAQQSPPVAILSDIVLSSWTVNLASHLNIPNICFVPFNVAAVYFWISTPSFLLPFYREAFTMSMQSEGLVFNSFKELESTKLGLIKEKFAKHCRVWGVGPLPPVKVGDEGLNERGGATSIPPDQVISWLDSCKVDKSVVYIGFGTQITLTKHQMKAVASALEESGVRFIWAVKEPMKRAEDGDDDQSLIPHGFEDRVKGQGLVIKGWVPQLTILKHRAVGSYFTHCGWNSALEAIVAGVLLLAWPMQADHFQITRLLADEVGAAIRVCKGLRSVPDATKLARIFVE…
GrUGT89-9	MDFIHQLLLRGLKVTSKNLHFLNPILSFHSSSNNGQTLVLPFSSHPSIPFGVENLQDVPISFVPYFVEAMAQLYDLLFQWFQTNQSPPVAISFRGYPCPFNINFAARSLLPSLRSWGHHFQYVFGEDSDKMEIIKEEFTNHDRIWAVGPLLPIKATNNERGAPSSIPRDQVIEWLDSCNRDNSRRFHFIWGIEGDSQNLLPLGFEERLAGKGLMIKGWVPQQAIMGHRAVGSYLTHCGWNSAVEGLLGGALLLAWPMQVDHFDNSNLLIDELGVAIRASEGLITVPDSNKLAQVLSEPVSADRPERVRAMKLRQVGLDAIPKGGS
GrUGT89-5	MVTNAIMEAKTHMKPQGDIGNMQAAAGDLGNGAVHILTIPFPAAGHILPHIDFIHQLLLRGLKVTILVTPKNLHFLNPILSLYSSSNNVETLVLPFPSHPSIPPGVENMVGFPISFGPIFMEAMAELYNPLFQWFQTHPSPPVAIISDMLLSSWVNTLSSNLNIHQLTFMVTNANSTLPLVRKGMKKLSPSMEQFAKNAVVPSLKSWGIIFNTFLELDGDKMEIIKEEFTEHDRLWAIGPLLPIKATNNERGGPSSIPRDEVIAWLDSCNRVNSVVFIGFGSQISLTKLQMEAIASALEESRVRFIWGIKGDSQNMVPLGFEDRLAGKGVVIKGWVPQQAILDHQAVGSYLTHCGWNSALEGLLGGALLLAWPMQVDHFDNTNLLVDELGVAIRACEGL…
GrUGT85-5	MSAFYSMGSITKPHAVFVPYPAQGHVNPLMQLAKLLHSRGFYVTFVNTEFNHRRLVRSKGSGFLTSLSDFRFETISDGLPPSDRDATQDIWVLSDSVQKNCLGPFKELLAKLNGSSESPPVSCIVSDGSMSFTIKAAKEFGIPEAQFWTTSACGFMAYLHFRELIEGGIVPFKEHEVLQAIAAKSTNLYTIGPLSLLEKLTPLSRNHYLRSSLWKEDSKCLEWLDKRQANSVLFVSYGSITVMTDQLFEEFAWGLANSNHPFLWVVRPDMVMGNPGILPGEYYKEIEGRGLIVNWCPQDQVLSHPSPVICWPFFDEQPTNCLYLCNQWGIGMEISNDVKRDEVTTLVKMMMEGDVGKEMKLKALEWKKKAEEATNVGGSSYNNLNKFISDIL
GrUGT83-2	MGKPHVVVIPYPAQGHVIPLMELSQNLAKQGIKISFVNTVFNHKRVLDAFGVDENGLLHLLSVPDGLEDGEDRNQLGKLTESLCQVIPTQLKELIHKVNGSNDDKISCVLADISMGLALDVAAELGIPTVGLWPAAVLQLAVLLRVPKLIDDGLIDENGTPLMKHKMIQLSPMTPSIHPMNLVWLNIDDSPSTPKFMFDFQLRNYRVAETTNWVLCNSSLELELQGFKLVPKALPIGPFLATNRLGNFSGNFWPEDPTCLQWLDQQLPGSVIYVAFGSFIVFDQIQFQELALGLEITEKPFIWVVREDITKGKHHNYPKWLNERVGNQCRIVSWAPQAAVLGHSSIACFISHCGWNSTMEGVSNGVPFLCWPYFADQFLNESYISDIWKIGLKLQKDEG…
GrUGT72-3	MLPTPGMGHLIPLIGFAKDLVHSHDLAITLIVLTIGPPTNAQKDLLHALPGTIKPILVPPVSYQPEMNAFFAITRSMSSIRHLFKSLVDSNRPRALVVDLLSTDVLDVAMEFNIPSYVYFPSSALSLALMFDLPTLDETVSCEFKDLPELMKLPGSVPVHAKGMILNSFKDLEPGTIEALQLEEPDKPAVYAIGPRLQTGSSGGIDESECGKCGASGLEMSEQRFLWVVRPPNEISAMGSYYDSQNNKEPLSFLPQGFLDRTEEKGLVVPSWAPQMEILGHGSTGGFLTRCGWNSVLESIANGVPMIAWPLYAEQRMNAVLLTQGINVALRPTVNQKGVVEREEIARVTKCLMKGDQGLIIREEMSKYKDAAAKAVSKSGSSTKALSQLVVKWKEDNNI
GrUGT72-4	MAKTQTPHIAILPSPGMGHLIPLVEFAKRFVQQHNFTVTFVIPTADSPSKAQISTLDSLPSSIDYVFLPPVDLSDLPQDAKIETVISLTVARSLSFLRDALKSLAAKTKLVGLVVDLFGTDAFDVTGEFNLSPYIFFPSTAMALSLFHYLPKLDQMVSCEYRELPEVRIPGCIPIRGKEMLDPAQDRKNDAYKWLLHHAKRYRLAEGIMVNSFVELEAGATKALQEKEPDKPPVYPVGPLVNVDASNKGKADGTDCLKWLDEQPHGSVLYVSFGSGGTLSSNQLNELAVGLEMSEHRFLWVVRSPNDKVANATFFSAESQKDPFDFLPKGFLERTKGRGLVVPSWAPQAQVLSHSSTGGFLTHCGWNSTLESIVNGVPLIAWPLYAEQKMNAAMLTQDI…
GrUGT83-3	MRVIDALGKKLDENGLLHLVSVPDGLEDGEDRNQIGNLTERLCQVMPADISLGLAFDVAAELGIPTAGLWPTSMFQLMFFLRSPKLIEDGLIDDNGTLLMKHKMFQLSPMTPVVHPMNFAWLNFGNSPSTQKFMFDFLRLINNKAVETTDWVLYNSSLELEPEACNLVPKVLPIGLLSATNRFRNLSGNFWSKDPTCLQWLNQQSPGLVIYVAFGSSTVFDEIQFQELALGLELTKKPFLRVVREDIIKGKHQFYPQGFKERVSNQGKIVCWAPQVAVLGHSSIACFISHCGWNSTIEGVSNGVPFLCWPYFSDQFLNESYIYDIWKVGLKLERDERGTIRKEEIRTKVEQLVGDENFKTRAVELKQMVTKSVGEGGNSDKTFKNFVDWLKSYIK
GrUGT79-5	MAGGEAKEIHAVMFPYFAFGHISPFIQLSNKLSLHGFRISFLTPPGNVSRIKSSFLVTSTIQIIPIQIPKVQGLPTHLHNTSEMTPAMHELLKEAVDLMQPQIKTLLSELRPQFVFFDFAHHWVPKLCSQLGIKTLSFSVFSAISGAYVTVPARFIGVETEEPTVDDLKKPPCGYPQTSFTSLKAFQAQDLSYVYKSFNGRPAVYHTAVDGFNSCSAIVLKSCNEMEGPYVDFIKTQYQKPVLLTGPLTPDPPSGVLDEKWATWLAQHPPESVIFCSFGSETFLKDDQLKELATGLELTGLPFILVVNFPGGVEARAELDRVLPKGFMEAIKGRGVVHSGWVQQQLILAHESVGCCICHSGFSSIMEALMNDCQLVLLPLKGDQFLNAKLVAGDMKAGV…
GrUGT84-2	MESTEAVQVIMVTLSMQGHMNPMLKLAKMLVSKGVHVTLATNDVARKRMLDSKISTNFTTINSTGRLSLEFFSDGLSHEFDREKDSGTFLASLKANGPKNLSNLITDLKANGNQFSCLITNPFIPWVPGVATEHGIPCGVLWIQSATVFAIYYHFIKDPDLFPNLENPNGILELPGIPGLTVGDLPTFMLPCSPSHFRLLVTEFISILDKVKWVLGNSVHELEEETVNSLEAVKPVYSIGPLVSPSLLGKEETIEGSVDMWRAADSCIEWLNKQRPSSVIYISFGSIIMSSKQQIQSIATALKNIKRPFLWVIKASETRKDEFPRGFLEEITKDKSGLVVSWCPQEKVLTNQALACFVTHCGWNSTLETVVAGVPVVAYPEWTDQPTNSKLLVDVFKVG…
GrUGT92-3	MGSQQIDIVMLPFMAHGHLIPFLSLATQIHHRTGFNIAIANTPLNIQYLRSTFLQHQNPPPWIHIFELPFNSAGHGLPPNSENTENLPLDQIGKLVISSVSLKTPFHNLLLDIIKKQGKPPLCIISDVFFGWAVEVANIMNTVNITFATGGAYGTLALFSFWLNLPHRKTDSEEFNLPGFPERCKFHVSQLHEFMRKADGNDSWSRFLKSQFSSSLQSFGWLTNTAEELEPLGLDSLKKYTQFPVWPIGPLLPKQLLNKSPLSSSSSTTQHAGKSPGISAEKCVEWLDMHDLASVLYISFGSQNTVSRSQMMELAIGLEKSWTLFIWVIRPPLGFDLKAEFRSEWLPEGFEARMKESNQGLLVKNWAPQLEILSHKSTGAFLSHFGWNSTMESLSQGVK…
GrUGT88-7	MQETIVLYPSPGLGHVVSMVELGKLILHHYNNRYSITILLTTGFWDTPTIISYINSVSQAFPSISFFRFPSISIDLSQNCSCAAIAFHFISLHAPNVLHSLQQISKSHKISAFIIDIFCTSALSMGKDLNIPTFYFFTSGASTLAAFLQIPKLDKQTFGRSFKDLPNMVFHFEGVPSLRAVHMPEPLLDRDDPAYHDCMYFMSSLQQSDGIIVNTFEDLEPISIKAIANGLCLLDAPSTPPTFYIGPLISPSKHEAENDYCLSWLEKQPSQSVVFLCFGSRGTFYPPQVKEIAKGLENSGQRFLWVVKDPPNHEKAKQAEDNPDVDLDSLLPEGFMERTRDRGLVVKSFAPQVAVLNKDSIGGFVTHCGWNSVLEAVMAGVPMIAWPLYAEQHLNRNIL…
GrUGT73-11	MGEELHFLLIPLMSPGHLLPMVDMAHLLATHGVTVSIISTPLNALRFTSVVDSAVTSGLRIQVHHLPFPAKEFGLPENCENMDQLPSRDLIMNFLMAANELQQRFEELFNKLKPKPSCMVSGKNLPWTVKTATKFNVPRIVFDGMGCFSFVCTHKLELSKVHEMVSEFESFKIPGLLHEIELKKAQLPENLNPVSNDLINIRDIRKAELVCDGIVVNTFEELENEYVKEFKSIKGNGKVWCIGPVSAINKLSSDKAERGQKQCRFETLQPWLDSKEPGSVIYACLGSISGLTKWQLIELGLGLESSGKPFIWVIRENPKSNEIEKWILDEKFEDRVKDRGIIIHGWSPQLWVLSHPAIGAFLTHCGWNSTMEAVSAGVPVITCPLFAEQFINEKLVVDV…
GrUGT78-1	MLPTQSLKEHVAILAFPFGSHDLTILRLACRLARAAPNVQFSFLTKAKAYNVEDGVPANDVFSGNPVERLDLFLKATPANFQKGLDVAVIYGRGHASFSDMVVVTKMVANSNQTLEVIPGLSPMHVRHSKETFFSYTLSKIGCVLPRSTAIVMNFCQELYPTALFDDLKSMFPALLNVGFLTQELPLPPLPPSDSDAAECLSWLDKQSSKSVEYISFGTAATPAGLELRALAEAVEERGIPYLWCLKDDHKHHLPNGFIKRISKQGKLVSTGVFVTHCGANSVFESVANGVPMICGPMFGDHWMNGRVGDVFTKSGVLKSLKIVLGHEHGKQMRERIRTLKELVLKATEPSTSASQDFKTLVETILIS
GrUGT73-1	MDVDATENPKLHVLFFPFMGHGHMIPMVDMAKLFAMRGVKTTIVTTPLNVPFISTTIERSKNSGFDIHIKVLNFPCVEAGLPEGCENLDSIPSSQGVNLDMIAKFFKAADMFEQPFEQLIQECKPDCLLVDMFFTWASDIANKYDIPRLMFNGCSFLSLCISDSVNLYEPQKKVKSGSEPFVFPNVPGDIKLTRDQMAVIFTQNEENELTRSVKKWREAELKSYGFIVNSFYELEAAYVDHYRNVIGRKAWHVGPVSLCNRAIEDKLDRGKKPSVDEQKCLSWLDSKQPKSVVFICFGTAVDFNAAQLTEIAFAIEATGQHFIWVVKKEKSNNEEDWLPEGFEERTEGKGLMIRGWAPQVLILDHEAVGAFMTHCGWNSTLECVSAGLPMVTWPVFAEQ…
GrUGT71-3	MVKKLRYRRVGMAMDKYEVVFISTPLIGNLVPTVEFAHHLTRHDPRFSATILIITVHERPIVNLYTQSLATAASHSQSHVNFIHLPTVQPPTPDQYQSSLGYTSLFIDKHKPHVKHAISTLASTTSVAAFFVDMFTTSMIDVAQDLGIPCYLFFASPASFLGFMLHLPALATQLAADFVDSHSGLIAPKDSAIELIVPTFSKPLPPSVLPSSVLKRNKDGYFWYLEHARRYTETMGIVVNTFLELEPHAIESLSISGLPPVYPVGPILDHAGASQWHPDGAQLHDSIMEWLDQQPPSSVVFLCFGSMGSLEGPQLREIAIGLERSGYRFLWSIREPPKGKLDLPGEYTNVEAVLPAGFLDRTAGLGLACGWVQQVRVLSHQAIGGFVSHCGWNSILESV…
GrUGT71-4	MAMDKYEAVFISTPSIGNLVPTVEFAHHLTRHDPRFSATLLIITVPERTIVNLYTQSLATAISHSHSHVNFIHLPTIQPPTPDQYQSSLGYTSLLIDKHKPHAKHAISTLMSTTSVAALFVDMFTTSMIDVAQDLGIPCYLFFASPASFLGFMLHLPALDTQLAVDFVDSDSQSGFIVPKDSAVELIVPTFSKPLPPSMLPSHVLKRNKDGYFCFLENARRYTETIGIVVNTFLELEPHAIESLSISGLPPVYPVGPILDHAGASRWHPDGAQQQDSIMEWLDQQPPSSVVFLCFGSMGSLEGPQLREIAIGLESSGYRFLWSIREPPKGKLDLPGEYTNVEAALPAGFLDRTAGLGIVCGWVQQVRVLSHQAIGGFVSHCGWNSILESVWHGVPIATW…
GrUGT72-10	METTKSHIALLASPGMGHLIPVLELAKHLVSHQSFKVTVFVVATDHASLANTHLLQSPADSGDLLDIVLLPFIDVSDIGGPSVSFIATIVTTVLRSMPFLRSEISKMEFRPTALVVDLFGTDALEIADEYNMLKFVFIASNAWFLAVMLCTPEIDRKEIDEHVKNRKPLHIPGCKPIKFEHNLDVFFMDTNDPFYQGYVEAINKMSLTDGILVNTWDELEPTTLKALRETKKVPIYPIGPLVRPIEKSVFGNEILAWLDKQPKQSVIYVSFGSGGTLSAQQVKELAWGLELSQQRFVWVLRPPTENDAAGTFLALGNGSDATLDYLPDGFPARTQDRGLLVPMWAPQVEVLGHPSIGGFLTHCGWNSTMESIVNGVPMIAWPLYAEQKMNASMLTEDIG…
GrUGT72-11	MPNDAQPHVALLASPGMGHLIPIIELGKRMVSHHEFHVTIFFVASDHASITSLLKSPTPHNLDIVALPFVDISGLIEPNTHLVTKLLVIMRESLPSLRSLIAAMKIRPTALIVDMFGADAFEIAQEFGMLKYVFVTTNAWFLAVIFHSSSLDKQVILEGHVKGQKPLKIPGCKSLFFKDTLESLHDIDSVDESEFIGTKMTKSNGILINTWQDLESSTIEALRDNNYLGGLIKVPIYPIGPLVRQEGKQVLDKQVKQWLDKQPIESVIYVSFGSGGTLSAKQMTELAWGLEQSQRKFIWVVRPPSNNALGSYFTIGKTDGDGTPDYLPQGFFTRTKDIGLVIPMWAPQAQILSHPSVGGFLSHCGWNSTLESITNGVPMIAWPLYAEQKMNAAMLTEDF…
GrUGT72-8	MLALVFVSDMESEMETHVVLLSSPGLGHLTPVLELSKRLATLSNSKVTIFVVPSLSAAESQVIQSFMSLNLCRIILLPPPDISHLVHADAAVVTRIVVIMREIKPAFSSAVSALSVPPTLFIVDLFGYESMDFADQFKIPKFVYIPSHAGFLALTLYLPVLDEVVKGEYVDEKDALLIPGCRPLQLEDVVDPMLCRSDQQYLEYLNMGIKIPMADGILLNTWEELEPATLAALRDDKLWGGISKAPIYPVGPMVTTPNRPIDSNKSEMFLWLDKQPSESVLYISFGSGGILTKEQMRELALGLELSQQRFIWVVRTPVVAKSCDGSFFTVGNDCNDERLASYLPEGFLDWSNNMGLIISDWAPQVEILRHQSVGGFLSHCGWNSTLESITHGVPLIAWP…
GrUGT91-1	MATTRLHMVMVPWSAFGHLIPFFQLALQLAKAGIKVSFISTPGNIKRLPNVPSNIATLLDLLVFPLPNLDDEQQLPEGCEATVDIPFEKIQYLKIAYDLLRQPVKQFVIDQKPDWILIDVIPHWMVEIAQEQHIPLINFSVFSASVYSFFVNQTLTRSSPESLMSPPEWFGFSSPLRYPKSLATAMHEGFHGENASGISDADRVHKILQASKAVAFRTCPEYEAEYLNAFEKITGNGSKPVFPIGLLLPEKPQGRQTGEIFRWLDVQKPNSVVFVGFGSECKLSKEQTHEIAYGVELSGLPFLWALRKPHWAFNELDALPCGFQERTRGRGMVCIGWAPQLEILGHSSIGGSLCHAGWGSIIETLQFGHSLVVLPFVIDQPLNARLLVDKGLGVEIERS…
GrUGT72-5	MATQTPHIIIHPSPGMGHLIPLIEFSKRLVHHHSFTITVVIPTDGSSTTLQKSTLDSLPTSIDYVFLPPVDFTDLPEGTKMETLVCLTMLRSLPSFKNTMASLVSTKKLVALVVDLFGTDVFDVAKEFNVSPYIYFPSTAMLLSLFLYLPELDRTVSCEYRDLPEPVRIPGCIPVNGKDLLDPVQDRKNEAYKLVLQHAKRYRLADGIIVNSFMDMERGAIKALLDRTEPDKPPVYPVGPLVNMGDGSGSDSDCLKWLDDQPDGSVLFVSFGSGGTLSSNQLNELARGLELSEQRFLWVVRSPNDKSANANYFAVQSQNNPFDFLPKGFLERTKGRGLVVPSWAPQARVLSHRSTGGFLTHCGWNSTLESVVKGLPLIAWPLYAEQKMNAVMLTEDINV…
GrUGT89-1	MSTTVNNCHILLFPYPAQGHMLPLLHLAHRLSLHGLTITIVITPKNLPYLSSLLSSHPSSITPLILPFPSHPSIPPGVENVKDLGHSGNLPMLTSLSKLHDPLLHWFNSHPDPPVAIISDFFLGWTLHLAHQLNIPRLVFFPSGAFLAAIDDYVWNNVEQLKTLDQVELSALPGSHVFKSHHLPSLFRLYKKSDPDWEFVKDLKLANTKSWGCVFNSFEAFEGEYMDYLKKKLSHDRIFGVGPLNLPGPGNLGSGSDLNERLLTWLDGCPKASVVYVCFGSQKLLKREQMEALALGLEKSGTRFVWVVKTGSTQEREDGFGNVPDGFEERVAGRGLVIREWAPQVSILSHEAAGGFLSHCGWNSVLEGIVGGVVILAWPMEADQFVNARLLVEDMGVGV…
GrUGT72-6	MNRKPHVAVLPNLGLGHLIPQLEFAKRLVVHHGFHVSLLLITTNEPSPAQDQLLSSSHLPPDLHIVPLPPVEVDKKIINDGDVLVLTRLCVITDHSLRSLKSVLIALGKPNALVTDIFATQAFDVCKELLIPTYVYVTTSAAFSAFMLYLPKLDSDVNCEFIDLPEPIQVPGCSPIRTHDLLDQARNRKIDEYKWLLHHFSRLPLASGIFVNSWKDLEPVSIKSIKENPFFKQIPTPPIHPIGPIIKQEETLSVVDVECLKWLDKQPPDSVIFVTFGSGGTLSFEQQTELAWGLELSQQRFIWVVRKPTDSTGAGTFFNAGEANENDPKVDLPEGFLDRTQGVGFVVSSWAPQVTILGHHSTGGFLSHCGWNSVLESIVHGVPLVTWPLYAEQRMNSTM…
GrUGT83-4	MAVRRGHVIVIPHAAQGHLAPLMKLSLQIAAHGVKVTLVNTEFIHEKVMASLPAKALEEDQRPPISLVSIPDGLEADDDRRDYVKMTESMQRVMPGHFMKLIENINSRSNGDEKISCVLADTAAGWALEVAEKMGIKRAAVLLSGPASMALALHVPKLVEAGILDSDGTLKTDEPITLSEDIPSWSRSELSWSCSDDPVMQKLLFAYVSTAAKTFKFAEQILCNSFHELDPSAMKLIPKALPIGPFSTTNHFETFAGNLWPEDSTCLTWLDKQTPGSVIYVALGSTTMLSPNQVGELALGLELTALPFLWVVRSNMTDGSTAEFPKGFMERVADRAKLVQWAPQEKVLAHPSVSCFLSHCGWNSTMEGLTIGVPFLCWPYFADQFHNRTYICDVWKIGL…
GrUGT83-5	AFASNKQIAYRMEKQQRVLVVSFPAQGHISPLLKLSIQIAAHGIKVTFVTTEVEDGAFMEPLPEEQSSITLISIPHCVDEDVRNDALKTVETIESIRRVIPVYLEDLIAKINQSDDEEKISCVIADTSVGGALEVAKKMGLEAVAIWPAGAPCLALAAHIPQLLQHEIINNDVCYKFYDLILCNSVYELDSSVSKLIPNALPIGPLLAGKIWPQDSTCLAWLNRQPAASVIYVAFGSSTMASAKQVEELALGLELSGHPFLWVVRPNFMDGSTVKFPDRFKDRVSGKGKIIEWTLQEAVLAHPSVLCFVSHCGWNSTVEGLTMGVPFLCWPYIADQFSNKNYICNVLKTGLELMKGENGITTRREISSKINTLISSDVIN
GrUGT83-6	MKRQPHALVIPYPAQGHVAPLMKLALQIASHGVKVTFANTESTHAKIKASLPENVEEAHLISFVSLPDGMEPDDDRTDWVKLNDSIHRTMPGYLEDFILKVNGSNANQKFTCVVADTSVGWALELAKKAGLQAVAVWPAGGPCLALALHIPQLLEAGIIDTDGTVLKDEAISVSKDVPAWTSTEIGWGFPDPVFQQLFFGFYTIFPQYYKFHDWFLCNSIYELDSAALQLVPNVLPIGPLLASNHLATFAGNLWPQDSTCLQWLDNQASGSVIYVAFGSSTTVDSQQLHELALGLELTGQPFLWVIRSDLMNDGSLAKLPEGFINRVSNRAKFVEWAPQEEVLAHPSVACFMSHCGWNSTMEGLTMGVPFLCWPYLADQFCNRNYICDVWRIGLGLRKD…
GrUGT73-2	MSSESQIWVIPFFGQGHLLPSMELCKHIASRNFKATLIISSNLSSSIPSSFHDHPLIQVAQIPSSSPTPPELSSGPHHHHSDLAQGIASLLENTSQPACAVIDNMMDWTADIFKKLKIPTIAFFTSGACSAALEFAMWKARVVDIEPGETILLPGLPEEMALTDSDLKQGPPPGPPPPQLGGFGFPRGPPGPPPPPAADGFPLGHPPPKMGPPQPGGQPQWMETAKDSVALMLNSCHELEGPFLDYLRLQIGKPVWGVGPLLPQQFWKSSDSLLHDREIRANKQSNVTEDQVMGWLDSKPHGSVLYVSFGTEVAPTKQQFQQLADALEASNRPFIWVIQHGSGRPGPPPGPPQFLGNQPGSNDVVFEEEGYFPHGLDQKVGKRGLIIHGWAPQLLILSH…
GrUGT88-2	MYTLCLLHFSLSPMEEAIVIYPAPMLTHLAPLVEFAKLLLTQHPSLSIHILIATLPSQPSSTVPSPVPPSIIFHYLPTVDLLPTSTDLDPLFFDVIRLRNPDVRRTLLTISNNYTLNAIIVDFFCTSAAFEVASDLNLPAYSFLPTALGAAACLLYLPTLCNKFTQSFQHLNVLLDIPGAPPIPSADMPPTTFKGNKLYDVFLDIATNLPRSTGIIVDTFEYLEPKSFKEINDGLCLPDYPTPPLYCIGPLIVNTTVDGDGVPQCIKWLDSQPSKSVVFLCFGSLGSFSVQQLKDIAVGLERSGERFLWIVRNPPLENQSLNIDTKIDPDLKSLLPPGFLERTKEKGLVVKSWAPQLAVLNHDSVGGFVTHCGWNSVLESVCAGVPMLAWPLYAEQRFN…
GrUGT88-4	MAEAIVIYPAPLLTHQTPMVEFAKLLLTHHPSLSIHILIATTIPFQPPFSAVPPNITCHYLPAVDLPPPSTHPLSLLFNVIRLNNPDFRLALLTISNNYTLNAVIFDFFCTRYAFEVVSDLNIPAYCFCTVAAGSLASLLYLPTLHNKFTQNFKDLNVLVDIPGVPPIPSSDMPSPVLKRNEWYEIFLNNSTCLPHLAGIIVNTFECLESKAIKAIRDGLCVPEYPTPPVYCIGPSNSYSTAHGGYVPHCLKWLDSQPSKSVVFLCFGSSGSFSMQQIKEIAVGLESSGQRFLWVVKNPPLEDQSLDPDLNSLLPQGFLERTKERGLVVKSWAPQAAVLNHDSVGGFITHCGWNSVLESVCAGVPMLAWPLYAEQRLNRVLMVEEMKIALPMVESETGF…
GrUGT91-2	MDYSNSKKQLHIAIFPLLAYGHIAPYLQVAKFLAQKGHHVYYVSTPKNISRLPQLPPNLCSHISFIPLSLPQVDGLPPGVESTSELPVHKIKVIIHDFCVPWLPPVATQLGINLVYFSILNASSNAFFGSASEIVGGSRKSPEDFTVVPAWMYYPNNIAFKLHETTCYEFEPEALRVLSKIHQKPIVPLGLLPPSLSNIEDKGDENWETLKKWLDSKQEKSVFYVALGSEVSLSQESMHELVFGIEKSGLPFIWVVRKPPLDEEPFAEDMIPTEFEERVSKQGMVLRGWAPQLRILGHSSVGGFLTHCGWSSVIESLGLGKPLILFPGGNADFGLTARLMHWKKVGFEIERNDVDGSFKSDLVAACIKRVMVDPEGEQLRANALAIKEIFGNVK
GrUGT91-3	MDRTKKLHIAMFPWLAYGHTMPFLEVSKFLAQKGHRISYISTPKNISRLPKLPPLLSSNITFVEFSLPQVDGLPPGVESTAEVPIENVPYLKNAYDKLQGPLTEFLKNSNVNWLIHDFEPYWLPGVAAPLGINLVLFCLFNATALAFMGPPSALLGEFRKRPEEFTVVPEWIDYPCNVALKHHEIVNHIKCMDDVSDFQRMGQLIQGSQFVTTRACFEFEPDEIKLLIKLYQKPVVPVGLLPPSLPSNEDKRDDKWEATKSWLDSKGEKSVFYIALGSEVSLSEESMRQLAFGIEKSNLPFIWAVRKRPMGEGLIDNIIPPGFEERVSNRGLVLRDWAPQLRILAHSSVGGFLTHCGWSSIIEALKFGRALIVFSGASADQGLNARLLHGRKVGIEIER…
GrUGT73-12	MASLNQQPIHHFLFIPLMTRSHLIPFTDLAKALAHHGQQVTIVMTPLNAARFSDDYAINFNLNIQFLPLYFPAQEVGLPQGCEAMDSLPSPDMATKFLQASNMLQQPLEKWLQGLDSLSLPSCIISDVCFPWTSILALKFNVSRVVFHTVSCFTLLCSHNIDHYKVFDERDKSDFEPVLVPDLPDRIEITKAQLPFFGKNKALDDSKKVLKQFKEAEASAMAVVVNSFQELEPGYVKAYQKFVNNLWCIGPLCLYNKTTRSEASIDDHKSLNWLDSQKPNSVIYVCFGSLFHIFDQQLMELGLGLETSNCPFVWVIKEGSYTAELDKCFITHCGWSSTLEGIIAGLPLITWPMSNEQFYNEKLIVQVVKIGVKIGVEKPMKAPEVLVKKEEVLKAIKQV…
GrUGT78-3	MSVTQSLKEKHVAVLAFPFGSHDLTILGLACKLARAAPNVQFSFFTIPKSNHSKFSTFKFDVPNNIRTYDVEDGVPVNHVFSGIPVERLDLFLKATPGNFQKGLDAAVMETGRKVNCLVTDMFLTFAADMAEDMKATWIPLCVSIPHNLSAHVYTDLIRRLFSHVGGDKNGGQHQTLELIPGLSPMHVKDLSDEILPRHSNETFFSYTLSKIGCVLPRSTAIVMNFCQELYPTPLFDDLKSMFPALLNVGFLTQELPPSPLPPSDSDTTGCLSWLDRQSSKSVVYISFGTAAAPPGEELKALAEAIEESDIPFIWSLNNDHKHHLPNGFPQRTNKQGKLVPWAPQAMVLGHASTGVFVTHCGANSVFESIANGVPMICRPMFGDHWMIGRVVEEIWGVG…
GrUGT71-9	LIFVPSPGVGHLASTVQLAKRLINHDHRIWVTVLCIQWFSSGFVDAYIEEPARIHFIQLPQVDPPSLHLLKSPETRNTDLGHLIPGFANPVPSCVLPSFLFNKDGGYTAFVKFAERFKDAKGIMINTFEELEPYALRCFSNAQNPPIYPFGPVIQLDGLPNPELDLVFLCFGSMGSHEPPQVKVIALALDRSGHKFLWSLHVPPAVDAAAGTVHFKNPEEMLPEGFLERIQERGMVCGWAPQVEVLGHNAVGGFVSHCGWNSILESLWFSVPIVTWPMFAEQQLNAYMKKELGLAVVMRLDYRKGISDVVMADEIEEGVRQVMDAGREVRKKVKKTEEMARKAVMNGGSSFNSIGRFIEDMIGNI
GrUGT71-10	MKKVELIFVPTPGAGHLAPTVEFVKRLIHHDDRILVTILSIEWHSSGFADAYTESLATLQPDRIQVIQVSRVDPPPLHLWTLAPEAFIYALIQSYIPHVRNAVTNILSMKSTSDSTRVAGLVLDLFCSPMVDVATELGLSSYIYLTSNASFFGLVLYLQALHRQISSEFEYPNPDNPNKDLGHLIPGFANPVPSCVLPSFMFNKHGSYTAFVKIAERFKDAKGIVINTFEELETYALSCFVNGQNPPIYPVGPVIHLDSLPHPELDQLQRDRIMKWLDNQPESSVVFLCFGSHGCHGPPQVKEIALGLEQSGQRFLWSLHMPETPLNDAAGAVHYKNPEEMLPEGFLERIQERGMICRWAPQVDVLGHKAVGGFVSHCGWNSILESLWHGVPIVTWPIY…
GrUGT87-2	MSLNQPEKLQAMESPRSICHVVAVPYPGRGHVNPMMNLCKLLCSKTPNIVISFVVTEEWLGFISSDDKPVNVRFRTIPNVIPSELDRANNFPAFIAAVLTKMEAPFEDLLDRLELPVAAIVADTYVAWTVRVGQRRNIPVASLWTMSASVFSIFHHFNLLVQNHHFPADLSAEQGNDRVDYIPGLTPICLADLPTILYGSDRQVLHIALDCVSSVPKAQYLLFTTVYELEFQVIDVLKANLPFPVYAIGPSIPYLDLKQPCSTTTLNGPDYLQWLDLQPRGSVLYVSLGSFLSVSAAQMDEIVAGVQDSGVRYLWVSRGDSSRFKDCCGSQGVVVPWCDQLRVLCHSSVGGFWTHCGFNSTLEAVYAGVPMLTFPIFMDQNPNSKQIVEDWKVGWRVKK…
GrUGT85-1	MDSSSHRHHAVCIPFPAQGHINPMLKLAKILHQKGFYITFVNTEFNHKRLLKSRGPDALNGLPSFRFETIPDGLPPTDVDATQDIPSLCDSTSKTCLPHFKQLLRKLNDFASTSKVPHVSCIVSDGVMSFTLDAAEELGIPEVLFWTTSACGFLGYVHYRQLMEKGYTPLKDESYLTNGYLNTVIDWIPTMEGIRLRDLPSFLRTTDPNFVMLDFILSETERARKASAIILNTFDDLEHESLDALNSMLPPVYSVGPLHLVLNHNVDNSELKQIGSNLWKEEPECLQWLDSKEPNSVVYVNFGSITVMTADQLNEFAWGLANSKQPFLWVIRPDLVGDESAVVPAEFVAETKDRGMLATWCPQEQVLNHPSVGGFLTHSGWNSTIESISGGVPMTCWPF…
GrUGT80-3	MGSNGIECSRKDLQEESVSNNRSKGVLKDSEQTDEVDESAMEYRSSDDQSFSSCYEKEENQKSSSEQKSSVIEVSETKQSSVSSTPKRGLDHCTSAPLAAQGNQLIDDNEIAFSRSMTEKKNSRHDLKIDRLSEREKVIERLTRWKNLIVNLIKIQNDGTVEVDLPKNSPVASELLELSSIEGPSFDLDDTLFYETTKSIPRLNIAILVVGTRGDVQPFLAMAKRLQEFGHRVRLATHANFRNFVKLADIDFYPLGGDPRVLAGYMARNKGLIPSGPGEISIQRKQLKSIIESLLPACTEPDIETGMPFRAQAIIANPPAYGHSHVAEALGVPLHIFFTMPWTPTSEFPHPLARVPQSAGYWLSYIVVDLLIWWGIRGYINDFRKKKLKLAPIAYFSTY…
GrUGT76-4	MKLKGRGSVILFPLPFQGHINPMLQLANILHERGFSISIIHTRFNSPNPLNYPLFRFYPIPDGLSENHVISSDPNRIVAFVKFLNSNCQTPLRNCLAKLISTSLEDEDPIACLVTDALWYSTQAVADDLKLPRIVLRTTNVSSFIVLSSMSLLFEKGYLPLQDSVAEMEVPELPQFRFKDIAMLEASDRESFLQFIEILVQETKASSGIILNSCEDLEQEFLSKLSLLFPIPVFLIGPFHKYFPASSSSLLPQDRTCISWLDKQQPNSVIYVSFGSVAAIEEADFLEVAWGLANSMQAFLWVVRPGLVQGSEWLELLPNGFLEMVGERAHIVKWAPQQEVLAHPSTGAFWTHCGWNSTLESLCEGVPMICQPSFGDQKIDSRFVSHVWRVGVHLEFKIE…
GrUGT74-2	MEDKQMKGHVLVLPYPSQGHINPLLQFAKRLASKGVKATLTTTHYTLNSISAAHIGVEPISDGFDEGGFSQAGNVDFYLKSFRDHGSRTLAELIQKFSNSATPVNCVVYDSFLPWALDVAKQHGIYGAAFFTNSATVCSIFAHIHHGLLTLPLTPETTPLLLPGLPPLYFPDLPSFLRFPDSYPAYLAMKLSQYSNLNQADWVFSNTFEELEGKEARGVSEIWPAKLIGPMVPSAYLDERIKGDRGYGSSLWKPLSEECIEWLETKPSNSVVYVSFGSMVSLSEEQIAELAWGLKESNMYFLWVVRDSEQQKLPKWFLDSVQEKGKVVTWCNQLEMLAHRTVGCFVTHCGWNSTLEGLSLGVPMIGVPKWTDQLTDAKFVEEIWEIGVRAKEDEVGVVR…
GrUGT73-21	MAEQLHFVLIPLMAQGHMIPMIDLAKLLAERRVMVSLITTPHNASRFDSVIQRATQSGLQIQVVKIPFPCREVGLPVGCENLDTLSSRDLLKRFYNALGMLQEPLERFLEQQKPLPSCIISDKCLSWTSKTAERFNVPRIVFHGMGCFSLLCSHNVKLHKAHLSVASDTEPFVVPGLPQMVEITRAQLPGAFVSLPDLDDVRNKMQEAEMSAFGVVINSFNELEQGCVEEYQKAIKKKVWTIGPVSLCNRINLDKFERGNKASIKEQKCMKWLDSKEPRSVIYACLGSLCRLVPAQLIELGLGLEASQQPFIWVVKTSDERAEELEKWFSEQKYEERIKGRGLLIKGWAPQVLILSHPAVGGFITHCGWNSTIESVCSGVPMITWPQFSEQFFNEKLIV…
GrUGT73-18	MVDIGRLLAQRDVTVTIVTTPYNAGRVQKSVARAIESGLPIRLLQLQFPGKEVGLPDGVENIDMLHSMEDLIKFVSAANKMEEAMLKLFEKLTPRPNCIISDINLFYTRKIATKFQVPRISFHGFCCFCLLCLRNIQSSKINETVTSDSEYFTVPGLTDKVEFTRVQLPLDYDGSWKEIFEPMWEADRASYGVVINTFEELESAYVKEYRKEKKAWCIGPVSLSHKDELDMAERGNKASIDGQKCLKWLDSQQPGSVIYACLGSTGSIKCPELIELGLGLEASNKPFIWVLRGNNPTASEVDKWIKRNGFEERTKGRGLVAVGWAPQVLILSHPAIGGFLTHCGWNSIIEGISAGVPLITLPFMGDQFCNEKLVVQILKIGVNLGANKPTMLGEEKSGF…
GrUGT73-7	MSYLSGQPHFVLFPFMAQGHLIPMIDIGLLLAQCNVIVTIVTTPHNAERVQYTIARAIESGCPIRLVQLQFPGKEVGLQDGVENVDMLYSTNDIIKLFTAANKMEEAVHKIFEKMTPKPNCIISDMCLHYTHKIATKFQVPRISFHGFCCFSLLCDHNIKSSNILETITSDSEYFRVPGLTEKVEFTKAQLPLIRDESWKAIMEPLTEADKASYGVIINTFEELESAYVREYKKIRKSWCIGPVSLSHKNELDTDKRGNKTSINKQECLKWLDSQEPNSVIYACLGSISTIKFPELKELGLGLEASNKPFIWVLRGKNATSNQVEKWIKEDGFEERTKGRGLIIVGWAPQVLILSHSAIGGFLTHCGWNSTIEGISAGVPLITLPLLGEQFCNQKLVVQ…
GrUGT708-1	MADRSFHIAMYPWFALGHITPYVHMANKLAERGHKISFFLPPKTQHKVEAFNLHPHLITFIPITVPHVEGLPLGAETTNDVPFPLHPLIMTAMDLTKPDIEAYLRQLKPQFVFYDFTCWLPALTRRLGIKSVVYCIISSGTIGYLLSPARKTLEKGMIGSDLLEPPEGFPSSSIKLRAHEAQALAAVTTMDFGSGLSFVERQLMSLSDCDVIGFKTCREIEGPYGEYIGSQFGKPVIFAGPVVPNLPKIALERQWEKLLSKFQPKTMIFCAFGSECVLKEDQFQELVLGLELTGLPFLVALKPPMGAKTIESALPEGFQERLKGRGILHGGWVPQQLILRHRSVGYFVTHCGSGSLAEGMVSDCQLVLLPHVGDQIINARLMARDLKIGVEVEKGDEDG…
GrUGT73-3	MGSDGNQIHAMFFPYMAPGHMMPMVDMARMFAAFGAKVTIIITTMNALRIKNVIDRDVKLGRDITLEIISLPSTEVGLPEGCENVVSAPTPEMSIKLFHAIELLQPKIKKLFSDLHPDCIVSDSLCPWTLDIANELGIARIAFNGSGFFNLCLLENITLYEPHKSIESETETFVVPGLPHEVKLTRSQLPDIVKAKNKFSELFDKLRESQRKSFGVLMNSFYELEPGYADHCRNVLGIKAWHIGPVSLVNRDTVDKVDRGEKTSISKHDCINWLDCKKPRSVLYICFGSLTRFNKKQTTEIAYALEASGHPFIWVVGKVLKTSNGEFEDEEQELWLPQGFEDKNGQGLLIRGWAPQVLILEHEAIGGFLTHCGWNSILEGIVAGVPFITWPIFAEQFYN…
GrUGT91-4	MEKSKSLHIVINSMEKSKSLHIVMFPWLAMGHFIPFFRLSKLLALKGHKISFISTPRNLSKLPKIPPNLSSQITLISFSLPTVPNLPSLAESSMDITHNQQQPLKHALDLLQPQLASFLQSSKPDWIIYDYASHWLPSVAAQLGISRAFFAVFTAACLSFMGSPSTLIGGGDDGDNARSTAEDFTKIPNWVPFESNLAYRLHEITKYIERTDEDNFGPPDTVRFGVTIQQSDVVIVRSSTEFEPDWFNLLGELYEKPVIPVGFLPPILEESDEIQDDEKWVAVKTWLNKQRVNSVVYVAMGTEVHLSKEELSELAIGLEKSGLPFIWVLKNSPGTGESELEMLPNGFKERVKGRGFLYLGWVPQVKILSQESIGGFLTHCGWNSVIEALGLGRVLIMLP…
GrUGT78-5	MEDYKNASKHIVVLAFPFGTHAAPLLNIIHQLSDACPNTIFSFLSTQQSNNSSFPNKFHKIKPFNVRDGLPEGYIYRGDPNEPVEYFLKATPGNFIEAIGAVVAETGKPIDCLITDAFYAFGGDIADELNIPWVVLWTAAPRTLFVHAETDFIRQLVGINGSQDKSLDFFPDFSGIRVSDLPGGVTCGDLDAPMAAMLYKMGLELSRATAIAANSFEDVDNKVVNMLKLKFNMFLNVGPFNLVSSVSSFTIDDSHCCLDWLSKHKPSSVVYISFGSVATPLPHELEALSEALEESEFPFLWSFKGNPEKQLPPGFLERTRSRGKIVPWAPQQKILQHPSVGVFVSHGGWNSILDSIVGGVPMIFRPFYGDQILNTRTVEVVWGFGLGLEGGTLTKEGTK…
GrUGT708-3	MADRSFHIAMYPWFALGHITPYVHMANKLAERGHKISFFLPAKTQHKVEAFNLHPHLITFIPIVVPHVEGLPLGAETTNDVPFPLHPLIMTAMDLTEPDIEAYLRQLKPHFAFYDFTCWLPALTRRLGIKSVVYCIISSATIGYLLSPARKTLEKGMTGSDLLEPPQGFPSSSIRLRAHEAQALAAVTTMDYGSGLSFVERQLMSLSDCDIIGFKTCREIEGPYGEYIGSQFGKPVIFAGPVVPNPPKIALEKQWEKLLSKFQPKTVIFCAFGSECVLKKDRFQELVLGLELTGLPFLVALKPPMGAETIESALPEGFQERLEGRGILYGGWVPQQLILRHRSVGYFVTHCGSGSLAEAMVSDCQLVLLPHLGKEVRTNHAQWKEFLLKPGLENSYMDD…
GrUGT708-4	MADRSFHIAMYPWFALGHITPYVHMANKLAERGHKISFFLPAKTQHKVEAFNLHPHLITFIPIEVPHVEGLPLGAETTNDVPFPLHPLIMTAMDLTEPDIEAYLRQLKPHFAFYDFTCWLPALTRRLGIKSVVYCIISSATIGYLLSPARKTLEKGMTGSDLLEPPQGFPSSSIRLRAHEAQALAAVTTMDYGSGLSFVERQLMSLSDCDIIGFKTCREIEGPYGEYIGSQFGKPVIFAGSVVPNPPKIALEKQWEKLLSKFQPKTVIFCAFGSECVLKKDRFQELVLGLELTGLPFLVALKPPMGAETIESALPEGFQERLEGRGILYGGWVPQQLILRHRSVGYFVTHCGSGSLAEAMVSDCQLVLLPHVGDQIINARLMAGDLKMGVEVEKGDEDG…
GrUGT708-5	MADRSFHIAMYLWFALGHITPYVHMANKLAERGHKISFFLPAKTQHKVEAFNLHPHLITFIPIEVPHVEGLPLGAETTNDVPFPLHPLIMTAMDLTEPDIEAYLRQLKPHFAFYDFTCWLPALTRRLGIKSVVYCIISSATIGYLLSPARKTLEKGMTGSDLLEPPQGFPSSSIRLRAHEAQALAAVTTMDYGSGLSFVERQLMSLSDCDIIGFKTCREIEGPYGEYIGSQFGKPVIFAGSVVPNPPKIALEKQWEKLLSKFQPKTVIFCAFGSECVLKKDRFQELVLGLELTGLPFLVALKPPMGAETIESALPEGFQERLEGRGILYGGWVPQQLILRHRSVGYFVTHCGSGSLAEAMVSDCQLVLLPHVGDQIINARLMAGDLKMGVEVEKGDEDG…
GrUGT708-2	MADKTFHIAMYPWFALGHITPFVHLANKLAENGHKISFFLPAKTLRRVEAFNLHPNLVTFIPIIVPHVEGLPLGAETTNDVPFPLHPLIMTAMDCTEPDIEAYLRELKPHFVFFDFACWLPTLTHELGIKSVVYCVISSGTIGYLLSPARKIIERGLTGLDLLEPPKGFPSSSVKLRVYEAQGLAAVTTMDYGSGISFAGRHLKSFSDCDAIGFKTCKEIEGPYCEYIGKQFEKPMLYAGPVVPEPPKMALEERWERLLSNFEAKTLIFCTFGSECVLKKDQFQELVLGLELTGLPFLVALKPPTGAQTIESDLPEGFQERVNGTGFIYGGWVPQQLILRHPSVGCFVTHCGSGSLAEAMVNDCQLVLVPHFGDQIINARLMAGDLRIGVEVEKREKDG…
GrUGT74-3	MEKKHEETDVLVFPFPIQGHINPMLQFSKRLASKGLRVTLISTSKTMQPSASSINFHSIDFHEGDAAANVDEYLELYESVVPKRLAQFIEEYQICSQHGAKVLVYDSGMPWALDVAKQFGLQGASFFTQCWAVNAIFIHLKEGSLRVPLEDENKGNVVVSLPSMPELGMSDLPSFVSDKSGSYPCLSKLVRSQFSNFQEADWVFCNTYDKLEHEIIKWMRSKWPIKTVGPTIPSMYLDKRLEDDNDYGLHLFKPDTDLCLNWLNSKEASSVVYVSFGSIADLTEEQMVELAMGLKLTNKNFLWVVREMEQNKLPSNFMEETAEKGLVVSWSPQLDVLAHRAVGCFMTHCGWNSTLEALSLGVPMIAMPQWTDQPTNAKFVADVWEVGIRVKKDEKGIMR…
GrUGT73-13	MALNSFSQPHFVLIPFMCQGHLIPMVDIARLLAERGVIVTVITTPKNAARFSSSINGAIKSGLAIRVEQLGFPAAEVGLPEGCETIDNLPSMELMSRFYAALSLLQQPVERMLEELKPRPSCIIYDRNFTWIVTLASKYQIPKFWFDGKNCFSLLCYHNIITSRVHECVSQGETFPVPGLPDRIELTPAQVPGFLHTMKEHAEKAMEAERGADGVIINSFQELETEYCESLGKVKKQNVWCIGPVSLSNKNDFDKARRGNEASITDEDRCLKWLDSWPPSSVIYVCFGSLNRLIPTQLIELGLSLEASRRPFIWVIRGGYKKEEMEKWLKEDGFEDRIKGRGLLIRGWAPQVLILSHPSIGGFLTHCGWNSTLEGICAGVPMITWPLFSEQFMNQKLLI…
GrUGT709-1	VEAMHQSPHVLIFPFPAQGHVNSMLKLAELLALASLKVTFLNPKYNHECLVCHIYILSHFTQYPGFKFETIPDGIPQDHPLLGIDNPPPDCIIGDGALGLTFDVANELGIPIIQFCTISAVLVALQFCQGQLTEFWFGLVNTGKRFLWILRPEIVPENDRGHDDVPAELVEGKKKKKGGYIVGWAPQEEVLAHWAISGFLTHSGCNSTLESMSTGSTSRMNFNDINEPIIQLIIKQTQKITQGNALIFNPTEELDGPILSQIRTKCPNDKSCIAWLDKQPNRSIIYASLGSTTSTSRDQLVELWYGLLNNKTNFLFVVRQDSVIGKDEGEDVVKELSKKSKARGYIKIGLDMKDVCDRKIVEKMVNDVMVDRKEEFAISASEMAKVTNRSVSADGSSYS…
GrUGT76-8	MDRQINSVEMEQRKGRRLVLFPLPLQGHINPMFDLANILHSRGFSITIIHTTFNSPNPSNYPHFTFRIISEDLPENNRCTKDLIAFVSMLNAICGSPFRDCLADLLSDTSEEPIACLISDAILYFTQDVANELKVPRMVLRTGAASSFCVFSSFPLLREKGYLPIQDSQLEEPIVDLPPLRVKDLPVIHTNDPEDLYNVVVGMVEQSIASNGMIWNTFEELEGTSLATLHQKLGVPLFPIGPFHKCFAVTSSTTSSSLLTHDQSCISWLDKQDPKSVIYVSFGSLASISETQFLEIAWGLANSNQPFLWVVRPGLVHGSNWVEPLPNGFLETLGGKGHIVKWAPQQQVLAHPSVGAFWTHNGWNSTLESICEGVPMVCMPCFTDQKVNARYVSEVWGIG…
GrUGT709-2	MEMDSPSQSRPPHVVIFPLPLQGHINSMIKLAELLALAGFKLTFLNSHHNHERLIKFTNIVAYFKRYPGFELKTITDGLPLDHPRSGNWFLETYEEAIIMKIKQSFREMLMNSNPPVDCVIADGFSGFAIDVANELGIPIIGFRTSSPRSFWVYYSITDIIKAGELPIRGSEDMDRLITTVPGMETYLRCRDLPSFCRKSDIEDSTVQLIVKQTRKSTEADALIFNTTDELDGPILSQIRTKCANIYPIGPLHAQLNTKLKAKHGESFDQFSNALREEDKSCIPWLDKQPYRSVIYVSFGSITSTSRDQLVELWYGLLNSKTKFLFVVRPDSVIGKDGEGEDVVKELMEKSKDRGYIVDWAPQEVVLNHQAVGGFLTHSGWNSTLESIVAGVPMVCWPY…
GrUGT709-3	MEKDRSSQAPPPHVLVFPFPLQGHINFMIKLSELLALTGFTFLNSHYNHERLVKFNNIAAHFERCQGFEFKTITDGLPLDYPRSRNWFLDMYEEALELKIEPGLREMLENICCPPVDCIIADRFLGFALDVAKELEIPIIYFRTSSPCSLWVYYSVPDIIQAGELPIKGSEDMNRLLTTVPGMKTYLRCRDLPSFYRETDIEYSIIKLYVKQTRKSPQADALILNMAEELDGPILSQIRTKCPRVYAIGPLHTQLNTRLKAKHGESYDHFSNTIWEVDKSCIFWLDKQPNRSVIYVSFGSITGTSSEQLVELWYGLLNSKTKFLLVVRPNSIIGKDGEREDVVVELMEKSKDQGYIVNWAPQEAILNHLAVGGFFTHNGWWIKMRSLYNRQPKWLR
GrUGT709-4	MEEQDRSSQSRPPHVLIFPLPLQGHINSMIKLAELLAIAGLKLTFLHSHHNHERLVKFNNIAAHFERYPGFQFKTITDGLPLDHPRSGRWFLAMFEDTMELKMKQSLREVLVNSSPPVDCIIADGFSGFALDVAKELGIPIIFFRTSSPCCFWVYYSIPDIIQAGELPINGSEDMDRLITTVPGMETYLRCRDLPTYCRKLDFEDSMKLVVKQTRKSLQADALILNTAEELDGPILSQIRTKCPRVYAVGPLHAQLNTRLNAKHGESYDHISNTLWEVDKSCIFWLNKQPNRSVIYVSFVSITSMSREQLVELWYGLLNSKTKFLLVVRPDSVIGKDGEGEDVVMELMEKSKDRGYIVNCAPQEAVLNHPAIGGFFTHNGWNSTLESVVAGVPMICWPQ…
GrUGT709-5	MEQDRSSQSRPPHVLVFPLPIQGHINSMIKLAELLAIAGFKLTFLNSHHNHERLVKFNNIAAHFERYSGFQFKTITDGLPLDHPRSGNWFLDMFEDTMEPKMKESLREVLVNSSPPVDCIIADGFLGFALDVAKELGIPIIFFRTSSPCCFWVYYSIPDIIQAGELPINGSEDMDRLITTVPGMETYLRCRDLPTFCRKLDIEDSIMKLVVKQTRKSLQADALILNTAEELDGPILSQIRTKCSRVYAVGPLHAQLNTRINAKHGESYDHFSNTLWEVDKSCMFWLNKQPNRSVIYVSFGSITSTSREQLVELWYGLLNSKTKFLLVVRPNSVIGKDGEGEDVVMELMEKSKDRGYIVNWAPQEAVLNHPAIGGFFTHNGWNSTLESVVAGVPMICWPQ…
GrUGT709-6	MEEQDRSSQSRPPHVLIFPLPLQGHINTMINLAELLAVAGFKLTFLNSHHNHKRLVKFNNIAAHFERYPGFEFKTITDGLPLDHPRSGNWFLDMFEDTMEPKMKQSLREVLVNSSPPVDCIIADWFLGFALDVAKEVGIPIIFFCTSSPCCFWVYYSIPDIIQAGELPINGSEDMDRLITTVPGMETYLRCRDLPTFCRKLDIEDSIMKLIVKQTRKSLQADALILNTAEELDGPILSQIRTKCSRVYAVGPLHAQLNTRLNAKHGQSYDHISNTLWEVDKSCIFWLNKQPNRSVIYVSFGSIASMSREQLVELWYGLLNSKTKFLLVVRPNSVIGKDGEGEDVVMELMEKSKDRGYIVNWAPQEAVLNHPAIGGFFTHNGWNSTLESVVAGVPMICWP…
GrUGT709-7	MIKLAELLAIAGFKLTFLNSHHNHERLVKFNNIAAHFERYPGFEFKTITDGLPLDHPRSGSWFLAMFEDTMELKMKQSLREVFVNSNPSVDCIIADGSPCCFWVYYSIPDIIQAGELPINGSEDMDRLITTVPGMETYLRCRDLPTFCRKLDIEDSIMKLVVKQTRKSLQADALILNTTEELDGPILSQIRTKCPRVYAVGPLHAQLNTRLNVKHGESYDHISNTLWEVDKSCIFWLNKQPNRSVIYVSFGSITSMSREQLVELWYGLLNCTTKFLLVVRPNSVIGKDGEGEDVVMELMEKSKDRGYIVNWAPQEAVFNHPAIGGFFTHNGWNSTLESVVAGVPMICWPQFADQHVNSRVVSVVWKIGLDMKDVCDRKIVEKMVNDVMVDRKEEFAKSA…
GrUGT709-8	MEEQDRSSQPRPPHVLIFPLPLQGHINTMIKLAELLPIAGFKLTFLNSHHNHKRLVKFNNIAAHFERYPGFEFKTITDGLPLDHPRSGSWFLDMFEETMEPKMKQSLREVLVNSSPPALLLMLQRRLESPLLFFCTSSPCSFWVYYSIPDIIQVGELPINGTEDMDRLITTVPGMETYLRCRDLPTFCRKLDIEDSIYMKLVVEQTRKSLQADALILNTAEELDEPILSQIRTKCPRVYAVGRLHAQLNTRLNAKHGESCDHISNTLWEVDKSCIFWLNKQPNRSVIYVSFGSIMSMSREQPVELWYGLLNSKTKFLLVVRPNSVIGKDGEGEDVVMELMEKSKDRGYIVNWAPQEAVLNHPAIGGFFTHNGWNSTLESVVPGVPMICWPQFADQHVNS…
GrUGT709-9	MEQDGSSQSRPPHVLVFPFPLQGHINSMIKLAELLAIAGFKLTFLNSHHNHERLVKFNNIAAHSERYPGFEFKTITDGLPLDHPRSGNWFLDTLEDTMELKMKESLREVLVNSSPPVDCIIGDGVLSFALDVAKEHGIPIIFFRTSSPCCFWVSYSIPDIIQAGELPINGTEDMDRLVTTVPGMETYLRCRDLPTFCRKLDIEDSIFMKLVVKTTRKSLQADALILNTAEELDGPILSQIRTKCPRVYAVGPLHAQLNTRLNAKHGESYDHFSNTLWEVDKSCICWLNKQPNRSVIYVSFGSITSTSREQLVELCYGLLNSKTKFLLVVRPNSVIGKDGEGEDVVMELMEKSKDRGYIVNWAPQEAVLNHPAVGGFFTHNGWNSTLESIVAGVPMICWP…
GrUGT709-10	MEQDGSSQSHPPHVLVFPFPLQGHINSMIKLAELLAIAGFKLTFLNSHHNHERLVKFNNIAAHSERYPGFQFKTITDGLPLDHPRSGNWFLDTLEDTIELKMKESLREVLVNSSPPVDCIIGDGVLSFALDVAKELGIPIIIFHTNSPRSFWVSYSIPDIIQAGELPINGTEDMDRLITTVPGMETYLRCRDLPTFCRKLDIEDSFMKLVVKKTRKSLQADALILNTAEELDGPILSQIRTKCPRVYAVGPLHAQLNTRLNAKHGESYDHFSNTLWEVDKSCIFWLNKQPNRSVIYVSFGSITSTSREQLLELCYGLLNSKTNFLFIVRPNSVIGKDGEGEDVVMELMEKSKDRGYIVNWAPQEAVLNHPAIGGFFTHNGWNSTLESIVAGVPMICWPY…
GrUGT709-11	QGHVNSMPKLAELLALASLRVTFLNSEYNHESLVRHTDILSRFAQYPGFKFETIPDGLSQDHPRVGFAMKDMFASLELITKPIFKQMLFEINPPPDCIIGDGVLGLTFDVANELGIPIIPFRTISAGCVWVFSSIFDMIQAGELPIKGNQDMDCLITSVAGMETFLRFRDLPSFSQVSDVKDPLLQLMARETSKNFKANGLILNTFEELEGATLSQMRNKSKCPKIYTIGPLHEHLKARLADTNRTLLDRSSNSFREADRSCISWLDKQPKGSVVYVSFGSIAVLPREKLMEFWFGLVNSGKRFLWVLRPENVPRNDGECDGVPTELVEGTKERGYIVDWAPQEDVLSHGAIGGFLTHSGWNSTLESVTAGVPMICWPCFGDQQLNSRFVEEVWKLGLD…
GrUGT78-6	MEGYKNASKHIAVLAFPFGTHAAPLLNITRQLSDACPDTMFSFLSTQQSNNSTFSKNHDKIKPFNVWDGLPEGYSFRGNPHEPVDYFLKAVPGSFIKAIDAVVSETGKPVDCLITDAFYAFGADIADELNIPWVAVWMSGPRALFLHLQTDVIRQHVGINNPEDKPLDFPEFSGFRVTDLPNGIASGDIDAPMPALLHKIGVSLSRATAIVANSYEELDNTVVNMLKLRFSMFLNVGPFTLVSISSSTVDDSHGCLDWVSKHEAASVVYISFGSLITPPPHELQALCEALEECEFPFLWSLKGNPEKQLPQGFLERTSSKGKIVPWAPQQQILEHPSVGVFVSHGGWNSVLESINGGVPMICRPFFGDQQLNTRTVEVVWGFALGLEGGTLTKGGAKKA…
GrUGT78-7	MESYRNASKHIAVLAFPFGTHAVPLLNFVHQLSDACPHTMFSFLSTQQSNNSTFPKNLDKIKSFNVWDGLPKGYTFRGNPHEPVDYFLKAVPRNFMKAIDVVFETGKPIDFLITDAFYAFGADIADELNIPWVALWTASPRALFVHVDSDIIRHYVGINGPKDKPLHFLPDFSSIRVADLPNGLTSGDIDAPMPALLNKMGVSLSRAAAVATNSYEDLDNTVVNMLKLRFSTFLNVGPFNLVSVSSSTVDDSHGTLDWMSKHEAASVVYISFGSVITPPPHELHALCEALEECEFPYLWSLRGSPEKQLPLGFLERTSSKGKIVPWAPQQKILEHPSVGVFVSHGGWNSVLESINGCVPMICRPFFGDQQLNTRTVEVVWGFGLGLEGGTLTKEGAKKA…
GrUGT78-8	MEGYRNASKHIAVLAFPFGTHAVPLLNLIRQLSDACPHTMFSFLSTQQSNNSTFPKNLDKIKPFNVWDGLPVGYSFRGNPHEPVDYFLKAVPGNFMKAIDAVVFETGKPFDCLITDAFYAFGADIADELNIPWVALWTASPRALFVHVDSDIIRHHVGINGPKDKPLHFLPGFSSIRVADLPNGLTSGDIDAPMPALLYKMGVSLSRAAAVATNSYEDLDNTVVNMVKLRFSTFLNVGPFNLVSVSSSTVDDSHGTLDWMSKHEAASVVYISFGSVITPPPHELHALCEALEECEFPYLWSLRGSPEKQLPLGFLERTSSKGKIVPWAPQQKILEHPSVGVFVSHVGWNSVLESINGCVPMICRPFFGDQQLNTRTVEVVWGFGLGLEGGTLTKEGAKK…
GrUGT83-7	MGNPHILAIPYPAQGHVIPLMELSHNLVSHGFKITFVNTDFNHKRVKDAFGNKVDGEGSIRLVSIPDGMEPDEDRKQLGKLTDGISKVMPLELKKLVKKINGSEDNKISCVIADVNMGWALDIAAEFEIPGVAFWPASAMLLALLFSTDKLLDDQVIDKHGTPINGENMIQLYPNTPAMHPNNFLWVCLGDFTAQKTIFEFAMRNNKAVENVEWLICNTTFDLEPGALSLIPEILPIGPLSATNQLGPLTGSFWPEDATCLKWLDQQPPGSVIYVAFGSFTVFDPIQFQELALGLELSNRPFLWVVRPDSTEGTQCDELYPIGFKARVAGRGKMVGWAAQRAVLAHPSIACFISHCGWNSTVEGLSNGIPFLCWPYFADQFINETYICDIWKIGLSFNR…
GrUGT708-6	MSISPGSVTSQPHIALFPSAGMGHLTPFLRLASLLLSHNCKLTLITTKPTVSVAECTHISSFLSKHPEINHIEFHVPPMQHSGSISDDPFFIQFEATSRSAHQIHPLLASLTPPVSAIFADLVVANGANKVAVDLGVRNYIVSTTSLKFLSLMAYLPVLTTSDAAKLVDGATEIEIPGLTPLPISSIPPPFFNADHGFTATLVSNAKALPFCNGILMNTFESFEPETLSAINNKRALSNLPSILPIGPLETYGLNMNGQTRYLPWLNDQPAESVVFLSFGSRTAMSKDQIKELSDGLERSGYRFLWVLKTKKVDKDEKEDLGEILSSSFLERTKNRGMVIKEWVNQQDILGNAAIGGFVTHCGWNSVMEAAGNGVPVLAWPQHGDQRTNAEVLEKAGLG…
GrUGT76-5	MESQTETHRKQKKWLRLLLFPLPLQGHVSPMLQLANLLYSKGFSITIIHTCFISSPKYPSNNPHFTFHSIPNGLSKSECSDADNLVALVSILNANCADPFRDCLVKLLSEVSDEPVAGLISDSTWEFTDSIAKSLQLPRFVLRTNNISSFLALAALALLQEKGYLPIQESQEEKPVIELPPLKVKDIPVFKTQDQEGLHQTIAALVEQTKSYTGLIWNSFEELEHGSLTDFRHNFPVPIFPIGPLHKYFPVPSTSLLSQDQSAISWLNKQAPKSVIYVSFGSVANIEKSEFVEIAWGLANSEQPFLWVVRPGSVIGSEWLEPLPKGFMEEIKERGHIVKWAPQQEVLAHTAVGGFWTHSGWNSTLESICEGVPMICHPCFGDQRVNARYVSDVWRIGVH…
GrUGT709-12	MEKAEPEAPHVLILPIPAQGHLKPMLKLAELLSYASFQITFLNTEYFHHTFLSSIDIHAFSRRFPKFQFVTIPDGIPPDSPRPGKSIAHSLISLTDAAKPAVVEVLVSLRSKSGRPPTCIIADGIMSSAAVAAGEEFGIPVLAFRTYSACCTWTYFHLSNLIEGGEVPLPDKDMDKLVTCIPGLENVLRRRDLPSFCRLEKADDHLLYDFFIAQASAMRRASALILNTFEQLETPFISKLASIFSKIYTIGPLHCLSNVDDPTALASTKSIFWQEEKGCLTWLDSHPSKSVVFVSFGSVVTFTLDQMLEFWHGLVNSGKPFLWVIRSNAIIGEDDPRKILEDLKDNTKGKGSIVSWAPQEEVLAHPAVGAFLTHSGWNSTLESIYAGVPMICWPLFVDQ…
GrUGT73-4	MTQQLHIFFFPFMAHGHTIPFIDLAILFATKGVKSTIIATPSNAPHIKKVTHKANKLGYQIDTLVIKFPAVEAGLPDGCDDTDKVPSPDMMPKFFLAVEMLKQPLSDLLKQHCPHCLVADMFFPWTTEVAAMFKIPRIVFHGTCVFSLSAMEHVRLYQPHKSKETFTIPNFPGDDIKMTTAELQDYVKQETWRTKLFNDSKETESECFGVIVNSFYELESVYADHYTDFLGRRAWHVGPISLSTKGVINKAERGKQYSSIEEHECLKWLQSKDRNSVVYICFGSTTNFVDSQLMEIAKGLEASGQQFVWVVRKEKESNDEKGKENWLLEFEKRMEGKGLVIRGWAPQVLILENEAIGGFVTHCGWNSILESVTAGVPVITWPVAAEQFYNEKLSVEVLK…
GrUGT89-2	MFATAAATASHPHILVFPYPAQGHMLPLLDLTHQLALRGLTITILVTPKSLPFLSPLLSTHPSSITPLVFPFPSHPLIPQGVEHVKDLGNSGNLPIMAALGKLHDPLLNWFNSQSNPPVAIISDFFLGWTQRLATQLQIPRLTFFASGAFVVSLCDYMWSNIEKLKSLSEIKLSHLPGSPVFKPENFPSLFKHYKQSDPDCEFVKDGILANTKSWGCVLNSFDALETEYIQWLKTYVGHNRVYSVGPVSLIGNRGDSDPSSGSDGVMTWLDQCPDGSVVYVCFGSQKLLRKEQVEALANGLEKSGTRFIWVVKPGTTNGFGDVPDGFEERVAGQGLVIKGWAPQLLILNHKAVGGFLSHCGWNSVLEGIVGGVMILAWPMEADQFVNAKLLVDEIGVAV…
GrUGT89-3	MATAATRSNPHPHILVFPYPAQGHMLALLDLTHQLALHGLTITILVTPKNLPFLSPLLSSHPSSITPLVFPFPSHPLIPPGVEHVKDVGNCGNRLIMAALGKLEDPLFNWFNSQSNPPVAIISDFFLGWTQHLATRLQIPRLAFFSTRAFLVSVFDYIWNNVEKVKCLSEVEFGHLPGSPVFKQEHLPSLFKLYKRSDPDWEFVKDGLLANTKSWGYVLNSFDALEGEYVQWLKTHVAHDRVFNVGPLSLIGPDVSDRGNSGSSSDLNDQVMTWLNQCPDGSVVYVCFGSQKLLRKEQMEALASGLEKSDTRFIWVVKPGTTQQHVEGFGVVPDGFEQRTAGQGLVIKGWAPQALILNHKAVGGFLSHCGWNSVSEAIVGGVMMLAWPMEADQFVNARL…
GrUGT89-4	MATTATRPNPHPHILVFPYPAQGHMLALLNLTHQLALRGLTITILVTPKNLPFLSPLLSSHPPITPLVFPFPSHPLIPPGVEHVKDLGNSGNLPIMVALGKLHDPLVEWFDSHSEPPVAIVSDFFIGWTQCLATRLQIPRLTFYSSGAFVALKSLSEIEFGNLPGSPAFKQEHLPSLFKLYKPSDPDLEMIKDGHVANTKSWGCFINSFEDLEAEYVQWLKTHVGHNRVFSVGPLSLIGPDVSDRGNSGSVSEMNDQVLTWLDRCPDGSVVYVCFGSQKLLRKEQMEALANGLEKSATRFIWVVKSGTTQQQVEGFGVVPYGFEQRTAGQGLVLNHKAVGGFLSHCGWNSVLEGIVSGVMILAGPMEADQFLNARLLVDNIGVGVRECEGADSVPDSDE…
GrUGT91-5	MDRTEKLHIAMFPWLAYGHTMPFLEVSKFLAQKGHRISYISTPKNISRLPKLPPHLSSNLSFVEFSLPHVHGLPPGVEATSEVPIDKVPYLKRAYDKLRDPLTDFLKNSNVNWIIHDFAPYWLPGIAAPLGVNLVFFSIFNASTFAFLGPPSALLGDRRKRPEDFTVIPEWIDYPCNNIAFKLHEMVNHQQCMDDDVSDFQRIGRLIQGCQFVTMRTCFEFERDAIKLLIKLYQKPVVPVGLLPPLLSLPSNEDNKWEAIKSWLDSEGEKSVLYIALGSEVNLSEESMHQLAFGIEKSNLPFIWVVRNRPVGEGQMNDIIPPGFEKRVSNRGLVLRDWAPQLQILAHSSVGGFLTHCGWSSIIEALKYGRALILFSGASSDQGLNARLLHGKKVGLEIE…
GrUGT91-6	MDRTEKLHIAMFPWLAYGHTMPFLEVSKFLAQKGHRISYISTPKNISRLPKLPPHLSSNLSFVEFSLPHVHGLPPGVESTSEVPIDKVPYLKRAYDKLRDPLTDFLKNSNVNWIIHDFAPYWLPGIAAPLGVNLVFFSIFNASTFAFLGPPSALLGDRRKRPEDFTVVPEWIDYPCNNIAFKLHEMVNHQQCMDDDVSDFQRMGRLIQGCQFVTMRTCFEFARDEIKLLIKLYQKPVVPVGLLPPLLSLPSNEDNKWEAIKSWLDSEGEKSVLYIALGSEVNLSEESMHQLAFGIEKSNLPFIWVVRNRPVGEGQMNDIIPPGFEKRVSSRGLVLRDWAPQLRILAHSSVGGFLTHCGWSSIIEALKYGRALILFSGASSDLGLNARLLHGKKVGLEIE…
GrUGT73-5	MRREIHMFFLPFLAHGHLIPVVDMAKMFASRGVKTTIVTTPVNALLFSNTIARSKESGIHIGVELLNFPAVDVGLPEGCENDDLIPTSQDGNLEMITKFFQASLMLQQPFEKLLQERKPDCLVADMFFHWATDAANKFGIPRLVFHGISYFSLCASECMSLYKPYKKVQSDSQPFVVPNLPGDIKLTRNQVPDYVKQDAETNSTKLLKEIKEAELKSYGVVVNSFYELEATYADYYRNVLGKKSWHVGPVSLCNRKNIDKVERGNKSVIDEQECLEWLELKEPNSVLYICFGSRTNFTSSQLKEIAMALEASELQFIWVVRKQKNNEEEDDWLPEGFEKRMEGKGLIIRGWAPQVLILDHEAVGGFVTHCGWNSTLEGVCAGVPMVTWPAFAEQFYNEK…
GrUGT73-6	MDSKPDPLHILFFPHLAHGHMIPTIDMARVFARQGVKATILTTHLNASFFSKVIERDRKLGFEIDIVMIKFPSMEAGLPEGIENISSITSQEMGYKLFKAVRLLQQPLQQVLEDCHPNCLVADGMFPWATEVARKVGIPRLVFYGTSYLACCVLDSFLRYEPLKNVTSDDQLFEVPGIPDKIMMTGLQQAAELRDSRSNNETTVVLHKLLEAEITSSGVIMNSFQELEPAYVQHYRKTLGRKTWHIGPLSLCNNDIEDKLERGNANAVSTHRVECLRWLDTKKPNSVLYICFGSVSWISPTQLNELAKGIEASGVDFIWVVRKTNKDEEEEEDKEEWLPKGFEERMKGKGLIIRGWAHQLLILDHEAIGGFMTHCGWNSILESITAGVPMVTWPLSNEQ…
GrUGT85-2	MAPISLPNKPHAVCIPYPAQGHVNPMLKVAKLLHFKGFHITFVNTEYNHKRLLKSRGPHALDGLPDFRFGTIPDGLPPPDIDATQDIPALSDSTSKHCLAPFRRLLVKLNATSGVPPVTCIVADGCMSFTLEAAKELGIPGVLFWTPSACGFLAYCHYRRLIDEGFTPLKDESYMTNGYLDTVIDWIPGMKNIRIRDLPSFVRTTNPDDIMLNFLATEGDRAAKASAIIVNTFDELEHDVVKALSSIFPKFYTIGPLHLLLNHIPPSSPLISMGSNLWKEEPQCLQWLDLKEPKSVVYVNFGSITVMTANQMVEFAWGLANSKKPFLWIIRPDLVRGDSAILRPEFIEETKDRCFMASWCPQEEVLNHSAVAGFLTHSGWNSTVESISSGVAMVSWPFF…
GrUGT85-3	MAPISLPNNPHAVCIPYPAQGHVNPMLKVAKLLHFKGFHITFVNTEYNHKRLLESRGPHALDGLPDFRFGTIPDGLPPPDIDATQDIPALCDSTSKHCLAPFRRLLVELNANAGVPPVTCIVADGSMSFTLEAAKELGIPSVLLWTPSACGFLAYCHYRRLIDDGFTPLKDESYMTNGYLDTVIDWIPGMKNIRIRDLPSFVRTTNPDDIMLNFFATECDRASKASAIIVNTFDELEHDVVKALSSIFPKFYTIGPLHLLLNHIPPSSPLSSMGSNLWKEEPRCFQWLDLKEPKSVVYVNFGSITVMTANQMVEFAWGLANSKKPFLWIIRPDLVRGDSAILPPEFIEETKDRCFMASWCPQEEVLNHNAVAGFLTHSGWNSTLESISSGVAIASWPFF…
GrUGT85-4	MGSYSVPNKPHAVCIPYPAQGHVNPMLMVAKLLHFKGFHITFVNTEYNHERLLKSRAPHALNSLPDFRFETVPDGLPPPDINATQDIPTLCDSTSKHCLTPFRQLLARLNVSSGIPPVTCIVSDGCMSFTLEAAQEVGIPDVLLWTPSACGFLAYCHYRRLIEKGFTPLKDETYMTNGYLDTIIDWIPGMKNIRIRDLPSFVRTTDPNDIMLNFVATESERSAKASAIIVNTFDELEHDVVKALSSIFPKLYTIGPLHLLLNNIPQSSPLSSIDSNLWKEEPQCLQWLDSKEPKSVVYVNFGSITVMTANQLVEFAWGLANSKQPFFWIIRPYLVMGDSAILPPEFIEETKGRSLMASWCPQVSVLNHTAIGGFLTHNGWNSTIESISSGVPMISWPFF…
GrUGT73-14	MATPTQEEQQLHFVVFPFMAQGHMTPMIDIARLLAQRGVIITIITTPRNAARFKATLDRAMESGLSIRLLEFQFPCAEFGLPEGCESFDMLPSFSLALNFFQAANMLEKPVRKLFPELTPRPTCILSDVLLLYTLDIANQFQIPRIVFQGVCCFLLVCLHNLRISNVLDQVTSETEYFVMPNMPHEVEFTKCQIPQVLHENLKQFSEERKKADLESYGVIVNSFEEMEPEYVKEYKKTRKDKVWCIGPVSLCNKEAMDKAQRGNKASVDEQQLLGWLDSQKPGTVIYACLGSISNVTPPQTIQLGLGLEASNRPFIWVIRGSDASNELDKWISEDGFEERTKGRGLVIRGWAPQVLILSHPAIGGFLTHCGWNSTIECISAGVPLITWPLFADQFANEK…
GrUGT73-8	MATPTQEEQQLHFVVFPFMSQGHMTPMIDIARLLAQRGVIVTIITTPQNAARFKATLDRAVESGLFIRLLELQFPCAEFGLPEGCESFDMLPSFSLALNFYQAADALETPVKKLFPELTPSPTCILSDVLFPFTLDIANQFQIPRIVFHGVCCFRLVCLHNLRISNVLDHVFSETEYFVVPNMPHKVEFTKCQITQVMAENLKQFSEERKKADLESYGVIVNSFEEMEPEYVKEYKKTREDKVWCIGPVSLCNKDAMDKAQRGNKAPVDEQQLLGWLDSQKPGTVIYACLGSISNLTPSQLIQLGLGLEASNRPFIWVVRGSDASNDVDTWISEDGFEERTKGRALVIRGWAPQVLILSHQAIGGFLTHCGWNSTIEGISAGVPLITWPLFADQFANEK…
GrUGT71-7	MKNVELIFVPQTSKGHLIPILEFAKRLVDHDNRILITIVLVKSPFDSFANAYIESIKASRPDRFKFINVPLIVDHHRQSFEDHVIDLMETHLPLLKNVVTDISSSKSSLNSTTFTRFVFDLLFVPLVDVAHEFNIPSYIFLAANAGFLSLLFHLTTRHSETRDIPEFKRSNLDELISGFINPVPSSVLPSDLFDKDNGYPAYMMIAQKFKAAKGIMVNTFEELEPYAFSNFSNGRNPPVYSVGPVLDINCRPHTESNLAQHKKVMKWLDEQPQSSVIFLCFGSFGRFLAPQVKEIALGLEQSGYRFLWSLCMQSLSTPQPSQNDALGGVRYNEDMFPEGFTERIQGKGMMIYGWAPQVEILAHEAIGAFVSHCGWNSILESLWFGVPMVTWPMYAEQKM…
GrUGT87-3	MNPVHTRPISGTLVAIPYPGRGHINPMMNLCKLLASRKHDLLITFVVTEEWLGFIGSYTKPDNIHFASIPNVLPSELVRGADFPGFYEAVMTKMEAPFEELLDTLELPVTAIIADTELKWAICMGNRRNFPVASLCTTSAKFFSVLHSMVLTENRLFLIDTLDNGSELAEQSSGISPDIRMIFEGSTRQVIQLTLECISWVQKAKYVLFTSVYELEGHAIDTLKARFNIPIYTIGPAIPYFELHGNSSETMVQNVPSYLQWLDIHPPCSVLYVSLGSFLSVSNDQMDEIAAGLQDSGVLYLWVARGGTSRLTEKGSEMGLVVPWCDQLKVLCHSSIGGFLTHCGWNSILEAIYAGIPMLTFPILFDQAPNSKQIVDDWKIGWRLKEQQKDGRLVTRASI…
GrUGT87-4	MDSTNIRTTRVCHMVAMPFPGRGHINPMMNLCKLLASRKKDILITFVVTEEWLGYIGSDPKPHNILFETIPNVIPPERLKAANFPGFYDAVMTKMEAPFEQLLDRLELPVAAIIGDIEVRWSTGVGNRRNIPVALFWTMSASVFSMFHHFDLHIKQSHAKIDLIQQVESIAGMSSSNVEELRTIFHRDDPRVLELALDCISRVPQAQYLLFTSVNEFEPQAFDSLRAIYNFPVYPIGPAIPYLELGESSCETKSYLQWLDSQQTGSVLYISLGSFLSVSNTQMDEIVAGLQISGVRYLWVARGEASRLKDRCGDMGLVVPWCDQLKVLCHPSVGGFWTHCGWNSILEAVFAGVPMLTFPLFLDQDTNSRQIVEDWGNGWRVNDAVKAEKLVTKENIAEL…
GrUGT87-1	MSSTSSAKRAVCHIVAMPYPGRGHINPLMNLSNELASKSDNILITFVVTEEWLSFIGSERKAGKIRFRCIPNVVPSELVRASDMIGFLEAVWTKMEAPFEQLLDELELPPTLIIADTHLFWAVSVGNRRNIPVASFWPMSTTMFSVFHHFHLFQEKGHFPVDLLDNKNEQVEYIPGVSSTRLLDLPGFNGGIYPLILKQILGCVSWAGKANYLLLPSIYALESQTIDALKAELSLSIYTVGPSIPYLDLSHGDKGDCLQWLDRQPSNSVLYVSMGSFLSVSNVQMEEITAGLQDSGVRFLLVAREGSWKLKHGYGGEGLVVPWCDQLRVLCHPSIGGFWSHCGWNSVKEGIFAGTPFLTFPLFADQNLNSKLIVEDWKIGWRIKKHQFTTRGEISSLVT…

## Sheet: At
Names	Amino acid sequences
AtUGT72B3	MADGNTPHVAIIPSPGIGHLIPLVELAKRLLDNHGFTVTFIIPGDSPPSKAQRSVLNSLPSSIASVFLPPADLSDVPSTARIETRISLTVTRSNPALRELFGSLSAEKRLPAVLVVDLFGTDAFDVAAEFHVSPYIFYASNANVLTFLLHLPKLDETVSCEFRELTEPVIIPGCVPITGKDFVDPCQDRKDESYKWLLHNVKRFKEAEGILVNSFVDLEPNTIKIVQEPAPDKPPVYLIGPLVNSGSHDADVNDEYKCLNWLDNQPFGSVLYVSFGSGGTLTFEQFIELALGLAESGKRFLWVIRSPSGIASSSYFNPQSRNDPFSFLPQGFLDRTKEKGLVVGSWAPQAQILTHTSIGGFLTHCGWNSSLESIVNGVPLIAWPLYAEQKMNALLLVDV…
AtUGT75B2	MAQPHFLLVTFPAQGHVNPSLRFARRLIKTTGARVTFATCLSVIHRSMIPNHNNVENLSFLTFSDGFDDGVISNTDDVQNRLVHFERNGDKALSDFIEANQNGDSPVSCLIYTILPNWVPKVARRFHLPSVHLWIQPAFAFDIYYNYSTGNNSVFEFPNLPSLEIRDLPSFLSPSNTNKAAQAVYQELMDFLKEESNPKILVNTFDSLEPEFLTAIPNIEMVAVGPLLPAEIFTGSESGKDLSRDHQSSSYTLWLDSKTESSVIYVSFGTMVELSKKQIEELARALIEGGRPFLWVITDKLNREAKIEGEEETEIEKIAGFRHELEEVGMIVSWCSQIEVLRHRAIGCFLTHCGWSSSLESLVLGVPVVAFPMWSDQPANAKLLEEIWKTGVRVRENSE…
AtUGT75B1	MAPPHFLLVTFPAQGHVNPSLRFARRLIKRTGARVTFVTCVSVFHNSMIANHNKVENLSFLTFSDGFDDGGISTYEDRQKRSVNLKVNGDKALSDFIEATKNGDSPVTCLIYTILLNWAPKVARRFQLPSALLWIQPALVFNIYYTHFMGNKSVFELPNLSSLEIRDLPSFLTPSNTNKGAYDAFQEMMEFLIKETKPKILINTFDSLEPEALTAFPNIDMVAVGPLLPTEIFSGSTNKSVKDQSSSYTLWLDSKTESSVIYVSFGTMVELSKKQIEELARALIEGKRPFLWVITDKSNRETKTEGEEETEIEKIAGFRHELEEVGMIVSWCSQIEVLSHRAVGCFVTHCGWSSTLESLVLGVPVVAFPMWSDQPTNAKLLEESWKTGVRVRENKDGLV…
AtUGT74E2	MREGSHLIVLPFPGQGHITPMSQFCKRLASKGLKLTLVLVSDKPSPPYKTEHDSITVFPISNGFQEGEEPLQDLDDYMERVETSIKNTLPKLVEDMKLSGNPPRAIVYDSTMPWLLDVAHSYGLSGAVFFTQPWLVTAIYYHVFKGSFSVPSTKYGHSTLASFPSFPMLTANDLPSFLCESSSYPNILRIVVDQLSNIDRVDIVLCNTFDKLEEKLLKWVQSLWPVLNIGPTVPSMYLDKRLSEDKNYGFSLFNAKVAECMEWLNSKEPNSVVYLSFGSLVILKEDQMLELAAGLKQSGRFFLWVVRETETHKLPRNYVEEIGEKGLIVSWSPQLDVLAHKSIGCFLTHCGWNSTLEGLSLGVPMIGMPHWTDQPTNAKFMQDVWKVGVRVKAEGDGFV…
AtUGT89C1	MTTTTTKKPHVLVIPFPQSGHMVPHLDLTHQILLRGATVTVLVTPKNSSYLDALRSLHSPEHFKTLILPFPSHPCIPSGVESLQQLPLEAIVHMFDALSRLHDPLVDFLSRQPPSDLPDAILGSSFLSPWINKVADAFSIKSISFLPINAHSISVMWAQEDRSFFNDLETATTESYGLVINSFYDLEPEFVETVKTRFLNHHRIWTVGPLLPFKAGVDRGGQSSIPPAKVSAWLDSCPEDNSVVYVGFGSQIRLTAEQTAALAAALEKSSVRFIWAVRDAAKKVNSSDNSVEEDVIPAGFEERVKEKGLVIRGWAPQTMILEHRAVGSYLTHLGWGSVLEGMVGGVMLLAWPMQADHFFNTTLIVDKLRAAVRVGENRDSVPDSDKLARILAESAREDL…
AtUGT71C5	MKTAELIFVPLPETGHLLSTIEFGKRLLNLDRRISMITILSMNLPYAPHADASLASLTASEPGIRIISLPEIHDPPPIKLLDTSSETYILDFIHKNIPCLRKTIQDLVSSSSSSGGGSSHVAGLILDFFCVGLIDIGREVNLPSYIFMTSNFGFLGVLQYLPERQRLTPSEFDESSGEEELHIPAFVNRVPAKVLPPGVFDKLSYGSLVKIGERLHEAKGILVNSFTQVEPYAAEHFSQGRDYPHVYPVGPVLNLTGRTNPGLASAQYKEMMKWLDEQPDSSVLFLCFGSMGVFPAPQITEIAHALELIGCRFIWAIRTNMAGDGDPQEPLPEGFVDRTMGRGIVCSWAPQVDILAHKATGGFVSHCGWNSVQESLWYGVPIATWPMYAEQQLNAFEMV…
AtUGT71C4	MVKETELIFIPVPSTGHILVHIEFAKRLINLDHRIHTITILNLSSPSSPHASVFARSLIASQPKIRLHDLPPIQDPPPFDLYQRAPEAYIVKLIKKNTPLIKDAVSSIVASRRGGSDSVQVAGLVLDLFCNSLVKDVGNELNLPSYIYLTCNARYLGMMKYIPDRHRKIASEFDLSSGDEELPVPGFINAIPTKFMPPGLFNKEAYEAYVELAPRFADAKGILVNSFTELEPHPFDYFSHLEKFPPVYPVGPILSLKDRASPNEEAVDRDQIVGWLDDQPESSVVFLCFGSRGSVDEPQVKEIARALELVGCRFLWSIRTSGDVETNPNDVLPEGFMGRVAGRGLVCGWAPQVEVLAHKAIGGFVSHCGWNSTLESLWFGVPVATWPMYAEQQLNAFTL…
AtUGT71C3	MKAEAEIIFVTYPSPGHLLVSIEFAKSLIKRDDRIHTITILYWALPLAPQAHLFAKSLVASQPRIRLLALPDVQNPPPLELFFKAPEAYILESTKKTVPLVRDALSTLVSSRKESGSVRVVGLVIDFFCVPMIEVANELNLPSYIFLTCNAGFLSMMKYLPERHRITTSELDLSSGNVEHPIPGYVCSVPTKVLPPGLFVRESYEAWVEIAEKFPGAKGILVNSVTCLEQNAFDYFARLDENYPPVYPVGPVLSLKDRPSPNLDASDRDRIMRWLEDQPESSIVYICFGSLGIIGKLQIEEIAEALELTGHRFLWSIRTNPTEKASPYDLLPEGFLDRTASKGLVCDWAPQVEVLAHKALGGFVSHCGWNSVLESLWFGVPIATWPMYAEQQLNAFSMV…
AtUGT85A7	MESHVVHNAQKPHVVCVPYPAQGHINPMLKVAKLLYAKGFHVTFVNTLYNHNRLLRSRGPNALDGFPSFRFESIPDGLPETDGDRTQHTPTVCMSIEKNCLAPFKEILRRINDKDDVPPVSCIVSDGVMSFTLDAAEELGVPEVIFWTNSACGFMTILHFYLFIEKGLSPFKDESYMSKEHLDTVIDWIPSMKNLRLKDIPSYIRTTNPDNIMLNFLIREVERSKRASAIILNTFDELEHDVIQSMQSILPPVYSIGPLHLLVKEEINEASEIGQMGLNLWREEMECLDWLDTKTPNSVLFVNFGCITVMSAKQLEEFAWGLAASRKEFLWVIRPNLVVGEAMVVLPQEFLAETIDRRMLASWCPQEKVLSHPAIGGFLTHCGWNSTLESLAGGVPMIC…
AtUGT85A2	MGSHVAQKQHVVCVPYPAQGHINPMMKVAKLLYAKGFHITFVNTVYNHNRLLRSRGPNAVDGLPSFRFESIPDGLPETDVDVTQDIPTLCESTMKHCLAPFKELLRQINARDDVPPVSCIVSDGCMSFTLDAAEELGVPEVLFWTTSACGFLAYLYYYRFIEKGLSPIKDESYLTKEHLDTKIDWIPSMKNLRLKDIPSFIRTTNPDDIMLNFIIREADRAKRASAIILNTFDDLEHDVIQSMKSIVPPVYSIGPLHLLEKQESGEYSEIGRTGSNLWREETECLDWLNTKARNSVVYVNFGSITVLSAKQLVEFAWGLAATGKEFLWVIRPDLVAGDEAMVPPEFLTATADRRMLASWCPQEKVLSHPAIGGFLTHCGWNSTLESLCGGVPMVCWPFF…
AtUGT85A5	MASHAVTSGQKPHVVCIPFPAQGHINPMLKVAKLLYARGFHVTFVNTNYNHNRLIRSRGPNSLDGLPSFRFESIPDGLPEENKDVMQDVPTLCESTMKNCLAPFKELLRRINTTKDVPPVSCIVSDGVMSFTLDAAEELGVPDVLFWTPSACGFLAYLHFYRFIEKGLSPIKDESSLDTKINWIPSMKNLGLKDIPSFIRATNTEDIMLNFFVHEADRAKRASAIILNTFDSLEHDVVRSIQSIIPQVYTIGPLHLFVNRDIDEESDIGQIGTNMWREEMECLDWLDTKSPNSVVYVNFGSITVMSAKQLVEFAWGLAATKKDFLWVIRPDLVAGDVPMLPPDFLIETANRRMLASWCPQEKVLSHPAVGGFLTHSGWNSTLESLSGGVPMVCWPFFAE…
AtUGT85A3	MGSRFVSNEQKPHVVCVPYPAQGHINPMMKVAKLLHVKGFHVTFVNTVYNHNRLLRSRGANALDGLPSFQFESIPDGLPETGVDATQDIPALSESTTKNCLVPFKKLLQRIVTREDVPPVSCIVSDGSMSFTLDVAEELGVPEIHFWTTSACGFMAYLHFYLFIEKGLCPVKDASCLTKEYLDTVIDWIPSMNNVKLKDIPSFIRTTNPNDIMLNFVVREACRTKRASAIILNTFDDLEHDIIQSMQSILPPVYPIGPLHLLVNREIEEDSEIGRMGSNLWKEETECLGWLNTKSRNSVVYVNFGSITIMTTAQLLEFAWGLAATGKEFLWVMRPDSVAGEEAVIPKEFLAETADRRMLTSWCPQEKVLSHPAVGGFLTHCGWNSTLESLSCGVPMVCW…
AtUGT85A1	MGSQIIHNSQKPHVVCVPYPAQGHINPMMRVAKLLHARGFYVTFVNTVYNHNRFLRSRGSNALDGLPSFRFESIADGLPETDMDATQDITALCESTMKNCLAPFRELLQRINAGDNVPPVSCIVSDGCMSFTLDVAEELGVPEVLFWTTSGCAFLAYLHFYLFIEKGLCPLKDESYLTKEYLEDTVIDFIPTMKNVKLKDIPSFIRTTNPDDVMISFALRETERAKRASAIILNTFDDLEHDVVHAMQSILPPVYSVGPLHLLANREIEEGSEIGMMSSNLWKEEMECLDWLDTKTQNSVIYINFGSITVLSVKQLVEFAWGLAGSGKEFLWVIRPDLVAGEEAMVPPDFLMETKDRSMLASWCPQEKVLSHPAIGGFLTHCGWNSILESLSCGVPMVC…
AtUGT74B1	MAETTPKVKGHVVILPYPVQGHLNPMVQFAKRLVSKNVKVTIATTTYTASSITTPSLSVEPISDGFDFIPIGIPGFSVDTYSESFKLNGSETLTLLIEKFKSTDSPIDCLIYDSFLPWGLEVARSMELSAASFFTNNLTVCSVLRKFSNGDFPLPADPNSAPFRIRGLPSLSYDELPSFVGRHWLTHPEHGRVLLNQFPNHENADWLFVNGFEGLEETQDCENGESDAMKATLIGPMIPSAYLDDRMEDDKDYGASLLKPISKECMEWLETKQAQSVAFVSFGSFGILFEKQLAEVAIALQESDLNFLWVIKEAHIAKLPEGFVESTKDRALLVSWCNQLEVLAHESIGCFLTHCGWNSTLEGLSLGVPMVGVPQWSDQMNDAKFVEEVWKVGYRAKEE…
AtUGT78D1	MTKFSEPIRDSHVAVLAFFPVGAHAGPLLAVTRRLAAASPSTIFSFFNTARSNASLFSSDHPENIKVHDVSDGVPEGTMLGNPLEMVELFLEAAPRIFRSEIAAAEIEVGKKVTCMLTDAFFWFAADIAAELNATWVAFWAGGANSLCAHLYTDLIRETIGLKDVSMEETLGFIPGMENYRVKDIPEEVVFEDLDSVFPKALYQMSLALPRASAVFISSFEELEPTLNYNLRSKLKRFLNIAPLTLLSSTSEKEMRDPHGCFAWMGKRSAASVAYISFGTVMEPPPEELVAIAQGLESSKVPFVWSLKEKNMVHLPKGFLDRTREQGIVVPWAPQVELLKHEAMGVNVTHCGWNSVLESVSAGVPMIGRPILADNRLNGRAVEVVWKVGVMMDNGVFTK…
AtUGT80B1	MASNVFDHPLQELEGEDNGVKSEKASLLETSGSVDTTPEDSGHRSSDGHRGLDHCETAPVGLYGDMLINDSEIQYSRSLTEKGSPAIHNLKLDRLSEQEKQKLIVELVRIQNDGTVEVIDNGTPVSELWEFEPTKGQSTITYEKSLTESFRSIPRLKIAILVVGTRGDVQPFLAMAKRLQEFGHRVRLATHANFRSFVRAAGVEFYPLGGDPRELAAYMARNKGLIPSGPSEISKQRKQLKAIIESLLPACIEPDLETATSFRAQAIIANPPAYGHVHVAEALGVPIHIFFTMPWTPTNEFPHPLARVPQSAAYWLSYIVVDLMVWWSIRTYINDFRKRKLNLAPIAYFSTYHGSISHLPTGYMWSPHVVPKPSDWGPLVDVVGYCFLNLGSKYQPREE…
AtUGT89B1	MKVNEENNKPTKTHVLIFPFPAQGHMIPLLDFTHRLALRGGAALKITVLVTPKNLPFLSPLLSAVVNIEPLILPFPSHPSIPSGVENVQDLPPSGFPLMIHALGNLHAPLISWITSHPSPPVAIVSDFFLGWTKNLGIPRFDFSPSAAITCCILNTLWIEMPTKINEDDDNEILHFPKIPNCPKYRFDQISSLYRSYVHGDPAWEFIRDSFRDNVASWGLVVNSFTAMEGVYLEHLKREMGHDRVWAVGPIIPLSGDNRGGPTSVSVDHVMSWLDAREDNHVVYVCFGSQVVLTKEQTLALASGLEKSGVHFIWAVKEPVEKDSTRGNILDGFDDRVAGRGLVIRGWAPQVAVLRHRAVGAFLTHCGWNSVVEAVVAGVLMLTWPMRADQYTDASLVVD…
AtUGT85A4	MEQHGGSSSQKPHAMCIPYPAQGHINPMLKLAKLLHARGFHVTFVNTDYNHRRILQSRGPHALNGLPSFRFETIPDGLPWTDVDAKQDMLKLIDSTINNCLAPFKDLILRLNSGSDIPPVSCIISDASMSFTIDAAEELKIPVVLLWTNSATALILYLHYQKLIEKEIIPLKDSSDLKKHLETEIDWIPSMKKIKLKDFPDFVTTTNPQDPMISFILHVTGRIKRASAIFINTFEKLEHNVLLSLRSLLPQIYSVGPFQILENREIDKNSEIRKLGLNLWEEETESLDWLDTKAEKAVIYVNFGSLTVLTSEQILEFAWGLARSGKEFLWVVRSGMVDGDDSILPAEFLSETKNRGMLIKGWCSQEKVLSHPAIGGFLTHCGWNSTLESLYAGVPMICW…
AtUGT73B5	MNREVSERIHILFFPFMAQGHMIPILDMAKLFSRRGAKSTLLTTPINAKIFEKPIEAFKNQNPDLEIGIKIFNFPCVELGLPEGCENADFINSYQKSDSGDLFLKFLFSTKYMKQQLESFIETTKPSALVADMFFPWATESAEKLGVPRLVFHGTSFFSLCCSYNMRIHKPHKKVATSSTPFVIPGLPGDIVITEDQANVAKEETPMGKFMKEVRESETNSFGVLVNSFYELESAYADFYRSFVAKRAWHIGPLSLSNRELGEKARRGKKANIDEQECLKWLDSKTPGSVVYLSFGSGTNFTNDQLLEIAFGLEGSGQSFIWVVRKNENQGDNEEWLPEGFKERTTGKGLIIPGWAPQVLILDHKAIGGFVTHCGWNSAIEGIAAGLPMVTWPMGAEQF…
AtUGT73B4	MNREQIHILFFPFMAHGHMIPLLDMAKLFARRGAKSTLLTTPINAKILEKPIEAFKVQNPDLEIGIKILNFPCVELGLPEGCENRDFINSYQKSDSFDLFLKFLFSTKYMKQQLESFIETTKPSALVADMFFPWATESAEKIGVPRLVFHGTSSFALCCSYNMRIHKPHKKVASSSTPFVIPGLPGDIVITEDQANVTNEETPFGKFWKEVRESETSSFGVLVNSFYELESSYADFYRSFVAKKAWHIGPLSLSNRGIAEKAGRGKKANIDEQECLKWLDSKTPGSVVYLSFGSGTGLPNEQLLEIAFGLEGSGQNFIWVVSKNENQVGTGENEDWLPKGFEERNKGKGLIIRGWAPQVLILDHKAIGGFVTHCGWNSTLEGIAAGLPMVTWPMGAEQF…
AtUGT84B2	MVALAFQGHLNPMLKFAKHLARTNLHFTLATTEQARDLLSSTADEPHRPVDLAFFSDGLPKDDPRDPDTLAKSLKKDGAKNLSKIIEEKRFDCIISVPFTPWVPAVAAAHNIPCAILWIQACGAFSVYYRYYMKTNPFPDLEDLNQTVELPALPLLEVRDLPSLMLPSQGANVNTLMAEFADCLKDVKWVLVNSFYELESEIIESMSDLKPIIPIGPLVSPFLLGNDEEKTLDMWKVDDYCMEWLDKQARSSVVYISFGSILKSLENQVETIATALKNRGVPFLWVIRPKEKGENVQVLQEMVKEGKGVVTEWGQQEKILSHMAISCFITHCGWNSTIETVVTGVPVVAYPTWIDQPLDARLLVDVFGIGVRMKNDAIDGELKVAEVERCIEAVTEGPA…
AtUGT84B1	MGSSEGQETHVLMVTLPFQGHINPMLKLAKHLSLSSKNLHINLATIESARDLLSTVEKPRYPVDLVFFSDGLPKEDPKAPETLLKSLNKVGAMNLSKIIEEKRYSCIISSPFTPWVPAVAASHNISCAILWIQACGAYSVYYRYYMKTNSFPDLEDLNQTVELPALPLLEVRDLPSFMLPSGGAHFYNLMAEFADCLRYVKWVLVNSFYELESEIIESMADLKPVIPIGPLVSPFLLGDGEEETLDGKNLDFCKSDDCCMEWLDKQARSSVVYISFGSMLETLENQVETIAKALKNRGLPFLWVIRPKEKAQNVAVLQEMVKEGQGVVLEWSPQEKILSHEAISCFVTHCGWNSTMETVVAGVPVVAYPSWTDQPIDARLLVDVFGIGVRMRNDSVDGE…
AtUGT76D1	MAEIRQRRVLMVPAPFQGHLPSMMNLASYLSSQGFSITIVRNEFNFKDISHNFPGIKFFTIKDGLSESDVKSLGLLEFVLELNSVCEPLLKEFLTNHDDVVDFIIYDEFVYFPRRVAEDMNLPKMVFSPSSAATSISRCVLMENQSNGLLPPQDARSQLEETVPEFHPFRFKDLPFTAYGSMERLMILYENVSNRASSSGIIHNSSDCLENSFITTAQEKWGVPVYPVGPLHMTNSAMSCPSLFEEERNCLEWLEKQETSSVIYISMGSLAMTQDIEAVEMAMGFVQSNQPFLWVIRPGSINGQESLDFLPEQFNQTVTDGRGFVVKWAPQKEVLRHRAVGGFWNHGGWNSCLESISSGVPMICRPYSGDQRVNTRLMSHVWQTAYEIEGELERGAVEM…
AtUGT71D1	MRNVELIFIPTPTVGHLVPFLEFARRLIEQDDRIRITILLMKLQGQSHLDTYVKSIASSQPFVRFIDVPELEEKPTLGSTQSVEAYVYDVIERNIPLVRNIVMDILTSLALDGVKVKGLVVDFFCLPMIDVAKDISLPFYVFLTTNSGFLAMMQYLADRHSRDTSVFVRNSEEMLSIPGFVNPVPANVLPSALFVEDGYDAYVKLAILFTKANGILVNSSFDIEPYSVNHFLQEQNYPSVYAVGPIFDLKAQPHPEQDLTRRDELMKWLDDQPEASVVFLCFGSMARLRGSLVKEIAHGLELCQYRFLWSLRKEEVTKDDLPEGFLDRVDGRGMICGWSPQVEILAHKAVGGFVSHCGWNSIVESLWFGVPIVTWPMYAEQQLNAFLMVKELKLAVELK…
AtUGT71C2	MAKQQEAELIFIPFPIPGHILATIELAKRLISHQPSRIHTITILHWSLPFLPQSDTIAFLKSLIETESRIRLITLPDVQNPPPMELFVKASESYILEYVKKMVPLVRNALSTLLSSRDESDSVHVAGLVLDFFCVPLIDVGNEFNLPSYIFLTCSASFLGMMKYLLERNRETKPELNRSSDEETISVPGFVNSVPVKVLPPGLFTTESYEAWVEMAERFPEAKGILVNSFESLERNAFDYFDRRPDNYPPVYPIGPILCSNDRPNLDLSERDRILKWLDDQPESSVVFLCFGSLKSLAASQIKEIAQALELVGIRFLWSIRTDPKEYASPNEILPDGFMNRVMGLGLVCGWAPQVEILAHKAIGGFVSHCGWNSILESLRFGVPIATWPMYAEQQLNAF…
AtUGT71C1	MGKQEDAELVIIPFPFSGHILATIELAKRLISQDNPRIHTITILYWGLPFIPQADTIAFLRSLVKNEPRIRLVTLPEVQDPPPMELFVEFAESYILEYVKKMVPIIREALSTLLSSRDESGSVRVAGLVLDFFCVPMIDVGNEFNLPSYIFLTCSAGFLGMMKYLPERHREIKSEFNRSFNEELNLIPGYVNSVPTKVLPSGLFMKETYEPWVELAERFPEAKGILVNSYTALEPNGFKYFDRCPDNYPTIYPIGPILCSNDRPNLDSSERDRIITWLDDQPESSVVFLCFGSLKNLSATQINEIAQALEIVDCKFIWSFRTNPKEYASPYEALPHGFMDRVMDQGIVCGWAPQVEILAHKAVGGFVSHCGWNSILESLGFGVPIATWPMYAEQQLNAF…
AtUGT87A2	MDPNESPPNQFRHVVAMPYPGRGHINPMMNLCKRLVRRYPNLHVTFVVTEEWLGFIGPDPKPDRIHFSTLPNLIPSELVRAKDFIGFIDAVYTRLEEPFEKLLDSLNSPPPSVIFADTYVIWAVRVGRKRNIPVVSLWTMSATILSFFLHSDLLISHGHALFEPSEEEVVDYVPGLSPTKLRDLPPIFDGYSDRVFKTAKLCFDELPGARSLLFTTAYELEHKAIDAFTSKLDIPVYAIGPLIPFEELSVQNDNKEPNYIQWLEEQPEGSVLYISQGSFLSVSEAQMEEIVKGLRESGVRFLWVARGGELKLKEALEGSLGVVVSWCDQLRVLCHKAVGGFWTHCGFNSTLEGIYSGVPMLAFPLFWDQILNAKMIVEDWRVGMRIERTKKNELLIGRE…
AtUGT74D1	MGEKAKANVLVFSFPIQGHINPLLQFSKRLLSKNVNVTFLTTSSTHNSILRRAITGGATALPLSFVPIDDGFEEDHPSTDTSPDYFAKFQENVSRSLSELISSMDPKPNAVVYDSCLPYVLDVCRKHPGVAAASFFTQSSTVNATYIHFLRGEFKEFQNDVVLPAMPPLKGNDLPVFLYDNNLCRPLFELISSQFVNVDDIDFFLVNSFDELEVEVLQWMKNQWPVKNIGPMIPSMYLDKRLAGDKDYGINLFNAQVNECLDWLDSKPPGSVIYVSFGSLAVLKDDQMIEVAAGLKQTGHNFLWVVRETETKKLPSNYIEDICDKGLIVNWSPQLQVLAHKSIGCFMTHCGWNSTLEALSLGVALIGMPAYSDQPTNAKFIEDVWKVGVRVKADQNGFV…
AtUGT73C1	MASEFRPPLHFVLFPFMAQGHMIPMVDIARLLAQRGVTITIVTTPQNAGRFKNVLSRAIQSGLPINLVQVKFPSQESGSPEGQENLDLLDSLGASLTFFKAFSLLEEPVEKLLKEIQPRPNCIIADMCLPYTNRIAKNLGIPKIIFHGMCCFNLLCTHIMHQNHEFLETIESDKEYFPIPNFPDRVEFTKSQLPMVLVAGDWKDFLDGMTEGDNTSYGVIVNTFEELEPAYVRDYKKVKAGKIWSIGPVSLCNKLGEDQAERGNKADIDQDECIKWLDSKEEGSVLYVCLGSICNLPLSQLKELGLGLEESQRPFIWVIRGWEKYNELLEWISESGYKERIKERGLLITGWSPQMLILTHPAVGGFLTHCGWNSTLEGITSGVPLLTWPLFGDQFCNEK…
AtUGT73C2	MAFEKTRQFLPPLHFVLFPFMAQGHMIPMVDIARILAQRGVTITIVTTPHNAARFKDVLNRAIQSGLHIRVEHVKFPFQEAGLQEGQENVDFLDSMELMVHFFKAVNMLENPVMKLMEEMKPKPSCLISDFCLPYTSKIAKRFNIPKIVFHGVSCFCLLSMHILHRNHNILHALKSDKEYFLVPSFPDRVEFTKLQVTVKTNFSGDWKEIMDEQVDADDTSYGVIVNTFQDLESAYVKNYTEARAGKVWSIGPVSLCNKVGEDKAERGNKAAIDQDECIKWLDSKDVESVLYVCLGSICNLPLAQLRELGLGLEATKRPFIWVIRGGGKYHELAEWILESGFEERTKERSLLIKGWSPQMLILSHPAVGGFLTHCGWNSTLEGITSGVPLITWPLFGDQ…
AtUGT73C6	MAFEKNNEPFPLHFVLFPFMAQGHMIPMVDIARLLAQRGVLITIVTTPHNAARFKNVLNRAIESGLPINLVQVKFPYQEAGLQEGQENMDLLTTMEQITSFFKAVNLLKEPVQNLIEEMSPRPSCLISDMCLSYTSEIAKKFKIPKILFHGMGCFCLLCVNVLRKNREILDNLKSDKEYFIVPYFPDRVEFTRPQVPVETYVPAGWKEILEDMVEADKTSYGVIVNSFQELEPAYAKDFKEARSGKAWTIGPVSLCNKVGVDKAERGNKSDIDQDECLEWLDSKEPGSVLYVCLGSICNLPLSQLLELGLGLEESQRPFIWVIRGWEKYKELVEWFSESGFEDRIQDRGLLIKGWSPQMLILSHPSVGGFLTHCGWNSTLEGITAGLPMLTWPLFADQF…
AtUGT73C5	MVSETTKSSPLHFVLFPFMAQGHMIPMVDIARLLAQRGVIITIVTTPHNAARFKNVLNRAIESGLPINLVQVKFPYLEAGLQEGQENIDSLDTMERMIPFFKAVNFLEEPVQKLIEEMNPRPSCLISDFCLPYTSKIAKKFNIPKILFHGMGCFCLLCMHVLRKNREILDNLKSDKELFTVPDFPDRVEFTRTQVPVETYVPAGDWKDIFDGMVEANETSYGVIVNSFQELEPAYAKDYKEVRSGKAWTIGPVSLCNKVGADKAERGNKSDIDQDECLKWLDSKKHGSVLYVCLGSICNLPLSQLKELGLGLEESQRPFIWVIRGWEKYKELVEWFSESGFEDRIQDRGLLIKGWSPQMLILSHPSVGGFLTHCGWNSTLEGITAGLPLLTWPLFADQF…
AtUGT74F2	MEHKRGHVLAVPYPTQGHITPFRQFCKRLHFKGLKTTLALTTFVFNSINPDLSGPISIATISDGYDHGGFETADSIDDYLKDFKTSGSKTIADIIQKHQTSDNPITCIVYDAFLPWALDVAREFGLVATPFFTQPCAVNYVYYLSYINNGSLQLPIEELPFLELQDLPSFFSVSGSYPAYFEMVLQQFINFEKADFVLVNSFQELELHENELWSKACPVLTIGPTIPSIYLDQRIKSDTGYDLNLFESKDDSFCINWLDTRPQGSVVYVAFGSMAQLTNVQMEELASAVSNFSFLWVVRSSEEEKLPSGFLETVNKEKSLVLKWSPQLQVLSNKAIGCFLTHCGWNSTMEALTFGVPMVAMPQWTDQPMNAKYIQDVWKAGVRVKTEKESGIAKREEIE…
AtUGT74F1	MEKMRGHVLAVPFPSQGHITPIRQFCKRLHSKGFKTTHTLTTFIFNTIHLDPSSPISIATISDGYDQGGFSSAGSVPEYLQNFKTFGSKTVADIIRKHQSTDNPITCIVYDSFMPWALDLAMDFGLAAAPFFTQSCAVNYINYLSYINNGSLTLPIKDLPLLELQDLPTFVTPTGSHLAYFEMVLQQFTNFDKADFVLVNSFHDLDLHVKELLSKVCPVLTIGPTVPSMYLDQQIKSDNDYDLNLFDLKEAALCTDWLDKRPEGSVVYIAFGSMAKLSSEQMEEIASAISNFSYLWVVRASEESKLPPGFLETVDKDKSLVLKWSPQLQVLSNKAIGCFMTHCGWNSTMEGLSLGVPMVAMPQWTDQPMNAKYIQDVWKVGVRVKAEKESGICKREEIE…
AtUGT80A2	MPEISPAELAKVSSSSSSSSSSSSGRASVKIEEIEGGAAASGVVIVSEELETNPKTVVASIADETVAESSGTGNKSFSRVWTMPLEGSSSSDKAESSSTNQPRLDKSKTERQQKVTHILAEDAAKIFDDKISAGKKLKLLNRIATVKHDGTVEFEVPADAIPQPIVVDRGESKNGVCADESIDGVDLQYIPPMQIVMLIVGTRGDVQPFVAIAKRLQDYGHRVRLATHANFKEFVLTAGLEFYPLGGDPKVLAGYMVKNKGFLPSGPSEIPIQRNQMKDIIYSLLPACKEPDPDSGISFKADAIIANPPAYGHTHVAEALKIPIHVFFTMPWTPTSEFPHPLSRVKQPAGYRLSYQIVDSLIWLGIRDMVNDLRKKKLKLRPVTYLSGTQGSGSNIPHG…
AtUGT76B1	METRETKPVIFLFPFPLQGHLNPMFQLANIFFNRGFSITVIHTEFNSPNSSNFPHFTFVSIPDSLSEPESYPDVIEILHDLNSKCVAPFGDCLKKLISEEPTAACVIVDALWYFTHDLTEKFNFPRIVLRTVNLSAFVAFSKFHVLREKGYLSLQETKADSPVPELPYLRMKDLPWFQTEDPRSGDKLQIGVMKSLKSSSGIIFNAIEDLETDQLDEARIEFPVPLFCIGPFHRYVSASSSSLLAHDMTCLSWLDKQATNSVIYASLGSIASIDESEFLEIAWGLRNSNQPFLWVVRPGLIHGKEWIEILPKGFIENLEGRGKIVKWAPQPEVLAHRATGGFLTHCGWNSTLEGICEAIPMICRPSFGDQRVNARYINDVWKIGLHLENKVERLVIENA…
AtUGT88A1	MGEEAIVLYPAPPIGHLVSMVELGKTILSKNPSLSIHIILVPPPYQPESTATYISSVSSSFPSITFHHLPAVTPYSSSSTSRHHHESLLLEILCFSNPSVHRTLFSLSRNFNVRAMIIDFFCTAVLDITADFTFPVYFFYTSGAACLAFSFYLPTIDETTPGKNLKDIPTVHIPGVPPMKGSDMPKAVLERDDEVYDVFIMFGKQLSKSSGIIINTFDALENRAIKAITEELCFRNIYPIGPLIVNGRIEDRNDNKAVSCLNWLDSQPEKSVVFLCFGSLGLFSKEQVIEIAVGLEKSGQRFLWVVRNPPELEKTELDLKSLLPEGFLSRTEDKGMVVKSWAPQVPVLNHKAVGGFVTHCGWNSILEAVCAGVPMVAWPLYAEQRFNRVMIVDEIKIAI…
AtUGT84A2	MELESSPPLPPHVMLVSFPGQGHVNPLLRLGKLLASKGLLITFVTTESWGKKMRISNKIQDRVLKPVGKGYLRYDFFDDGLPEDDEASRTNLTILRPHLELVGKREIKNLVKRYKEVTKQPVTCLINNPFVSWVCDVAEDLQIPCAVLWVQSCACLAAYYYYHHNLVDFPTKTEPEIDVQISGMPLLKHDEIPSFIHPSSPHSALREVIIDQIKRLHKTFSIFIDTFNSLEKDIIDHMSTLSLPGVIRPLGPLYKMAKTVAYDVVKVNISEPTDPCMEWLDSQPVSSVVYISFGTVAYLKQEQIDEIAYGVLNADVTFLWVIRQQELGFNKEKHVLPEEVKGKGKIVEWCSQEKVLSHPSVACFVTHCGWNSTMEAVSSGVPTVCFPQWGDQVTDAVYM…
AtUGT71B1	MKVELVFIPSPGVGHIRATTALAKLLVASDNRLSVTLIVIPSRVSDDASSSVYTNSEDRLRYILLPARDQTTDLVSYIDSQKPQVRAVVSKVAGDVSTRSDSRLAGIVVDMFCTSMIDIADEFNLSAYIFYTSNASYLGLQFHVQSLYDEKELDVSEFKDTEMKFDVPTLTQPFPAKCLPSVMLNKKWFPYVLGRARSFRATKGILVNSVADMEPQALSFFSGGNGNTNIPPVYAVGPIMDLESSGDEEKRKEILHWLKEQPTKSVVFLCFGSMGGFSEEQAREIAVALERSGHRFLWSLRRASPVGNKSNPPPGEFTNLEEILPKGFLDRTVEIGKIISWAPQVDVLNSPAIGAFVTHCGWNSILESLWFGVPMAAWPIYAEQQFNAFHMVDELGLAA…
AtUGT71B6	MKIELVFIPSPAISHLMATVEMAEQLVDKNDNLSITVIIISFSSKNTSMITSLTSNNRLRYEIISGGDQQPTELKATDSHIQSLKPLVRDAVAKLVDSTLPDAPRLAGFVVDMYCTSMIDVANEFGVPSYLFYTSNAGFLGLLLHIQFMYDAEDIYDMSELEDSDVELVVPSLTSPYPLKCLPYIFKSKEWLTFFVTQARRFRETKGILVNTVPDLEPQALTFLSNGNIPRAYPVGPLLHLKNVNCDYVDKKQSEILRWLDEQPPRSVVFLCFGSMGGFSEEQVRETALALDRSGHRFLWSLRRASPNILREPPGEFTNLEEILPEGFFDRTANRGKVIGWAEQVAILAKPAIGGFVSHGGWNSTLESLWFGVPMAIWPLYAEQKFNAFEMVEELGLAV…
AtUGT71B8	MNKFALVFVPFPILGHLKSTAEMAKLLVEQETRLSISIIILPLLSGDDVSASAYISALSAASNDRLHYEVISDGDQPTVGLHVDNHIPMVKRTVAKLVDDYSRRPDSPRLAGLVVDMFCISVIDVANEVSVPCYLFYTSNVGILALGLHIQMLFDKKEYSVSETDFEDSEVVLDVPSLTCPYPVKCLPYGLATKEWLPMYLNQGRRFREMKGILVNTFAELEPYALESLHSSGDTPRAYPVGPLLHLENHVDGSKDEKGSDILRWLDEQPPKSVVFLCFGSIGGFNEEQAREMAIALERSGHRFLWSLRRASRDIDKELPGEFKNLEEILPEGFFDRTKDKGKVIGWAPQVAVLAKPAIGGFVTHCGWNSILESLWFGVPIAPWPLYAEQKFNAFVMVE…
AtUGT76E12	MQVLGMEEKPARRSVVLVPFPAQGHISPMMQLAKTLHLKGFSITVVQTKFNYFSPSDDFTHDFQFVTIPESLPESDFKNLGPIQFLFKLNKECKVSFKDCLGQLVLQQSNEISCVIYDEFMYFAEAAAKECKLPNIIFSTTSATAFACRSVFDKLYANNVQAPLKETKGQQEELVPEFYPLRYKDFPVSRFASLESIMEVYRNTVDKRTASSVIINTASCLESSSLSFLQQQQLQIPVYPIGPLHMVASAPTSLLEENKSCIEWLNKQKVNSVIYISMGSIALMEINEIMEVASGLAASNQHFLWVIRPGSIPGSEWIESMPEEFSKMVLDRGYIVKWAPQKEVLSHPAVGGFWSHCGWNSTLESIGQGVPMICRPFSGDQKVNARYLECVWKIGIQVE…
AtUGT76E11	MEEKPAGRRVVLVAVPAQGHISPIMQLAKTLHLKGFSITIAQTKFNYFSPSDDFTDFQFVTIPESLPESDFEDLGPIEFLHKLNKECQVSFKDCLGQLLLQQGNEIACVVYDEFMYFAEAAAKEFKLPNVIFSTTSATAFVCRSAFDKLYANSILTPLKEPKGQQNELVPEFHPLRCKDFPVSHWASLESMMELYRNTVDKRTASSVIINTASCLESSSLSRLQQQLQIPVYPIGPLHLVASASTSLLEENKSCIEWLNKQKKNSVIFVSLGSLALMEINEVIETALGLDSSKQQFLWVIRPGSVRGSEWIENLPKEFSKIISGRGYIVKWAPQKEVLSHPAVGGFWSHCGWNSTLESIGEGVPMICKPFSSDQMVNARYLECVWKIGIQVEGDLDRGA…
AtUGT72E1	MKITKPHVAMFASPGMGHIIPVIELGKRLAGSHGFDVTIFVLETDAASAQSQFLNSPGCDAALVDIVGLPTPDISGLVDPSAFFGIKLLVMMRETIPTIRSKIEEMQHKPTALIVDLFGLDAIPLGGEFNMLTYIFIASNARFLAVALFFPTLDKDMEEEHIIKKQPMVMPGCEPVRFEDTLETFLDPNSQLYREFVPFGSVFPTCDGIIVNTWDDMEPKTLKSLQDPKLLGRIAGVPVYPIGPLSRPVDPSKTNHPVLDWLNKQPDESVLYISFGSGGSLSAKQLTELAWGLEMSQQRFVWVVRPPVDGSACSAYLSANSGKIRDGTPDYLPEGFVSRTHERGFMVSSWAPQAEILAHQAVGGFLTHCGWNSILESVVGGVPMIAWPLFAEQMMNATL…
AtUGT73D1	MHKHLLNPKMESKIVSKAKRLHFVLIPLMAQGHLIPMVDISKILARQGNIVTIVTTPQNASRFAKTVDRARLESGLEINVVKFPIPYKEFGLPKDCETLDTLPSKDLLRRFYDAVDKLQEPMERFLEQQDIPPSCIISDKCLFWTSRTAKRFKIPRIVFHGMCCFSLLSSHNIHLHSPHLSVSSAVEPFPIPGMPHRIEIARAQLPGAFEKLANMDDVREKMRESESEAFGVIVNSFQELEPGYAEAYAEAINKKVWFVGPVSLCNDRMADLFDRGSNGNIAISETECLQFLDSMRPRSVLYVSLGSLCRLIPNQLIELGLGLEESGKPFIWVIKTEEKHMIELDEWLKRENFEERVRGRGIVIKGWSPQAMILSHGSTGGFLTHCGWNSTIEAICFGV…
AtUGT73C7	MCSHDPLHFVVIPFMAQGHMIPLVDISRLLSQRQGVTVCIITTTQNVAKIKTSLSFSSLFATINIVEVKFLSQQTGLPEGCESLDMLASMGDMVKFFDAANSLEEQVEKAMEEMVQPRPSCIIGDMSLPFTSRLAKKFKIPKLIFHGFSCFSLMSIQVVRESGILKMIESNDEYFDLPGLPDKVEFTKPQVSVLQPVEGNMKESTAKIIEADNDSYGVIVNTFEELEVDYAREYRKARAGKVWCVGPVSLCNRLGLDKAKRGDKASIGQDQCLQWLDSQETGSVLYVCLGSLCNLPLAQLKELGLGLEASNKPFIWVIREWGKYGDLANWMQQSGFEERIKDRGLVIKGWAPQVFILSHASIGGFLTHCGWNSTLEGITAGVPLLTWPLFAEQFLNEKL…
AtUGT72B1	MEESKTPHVAIIPSPGMGHLIPLVEFAKRLVHLHGLTVTFVIAGEGPPSKAQRTVLDSLPSSISSVFLPPVDLTDLSSSTRIESRISLTVTRSNPELRKVFDSFVEGGRLPTALVVDLFGTDAFDVAVEFHVPPYIFYPTTANVLSFFLHLPKLDETVSCEFRELTEPLMLPGCVPVAGKDFLDPAQDRKDDAYKWLLHNTKRYKEAEGILVNTFFELEPNAIKALQEPGLDKPPVYPVGPLVNIGKQEAKQTEESECLKWLDNQPLGSVLYVSFGSGGTLTCEQLNELALGLADSEQRFLWVIRSPSGIANSSYFDSHSQTDPLTFLPPGFLERTKKRGFVIPFWAPQAQVLAHPSTGGFLTHCGWNSTLESVVSGIPLIAWPLYAEQKMNAVLLSED…
AtUGT71B5	MKIELVFIPLPGIGHLRPTVKLAKQLIGSENRLSITIIIIPSRFDAGDASACIASLTTLSQDDRLHYESISVAKQPPTSDPDPVPAQVYIEKQKTKVRDAVAARIVDPTRKLAGFVVDMFCSSMIDVANEFGVPCYMVYTSNATFLGTMLHVQQMYDQKKYDVSELENSVTELEFPSLTRPYPVKCLPHILTSKEWLPLSLAQARCFRKMKGILVNTVAELEPHALKMFNINGDDLPQVYPVGPVLHLENGNDDDEKQSEILRWLDEQPSKSVVFLCFGSLGGFTEEQTRETAVALDRSGQRFLWCLRHASPNIKTDRPRDYTNLEEVLPEGFLERTLDRGKVIGWAPQVAVLEKPAIGGFVTHCGWNSILESLWFGVPMVTWPLYAEQKVNAFEMVEE…
AtUGT84A1	MGSISEMVFETCPSPNPIHVMLVSFQGQGHVNPLLRLGKLIASKGLLVTFVTTELWGKKMRQANKIVDGELKPVGSGSIRFEFFDEEWAEDDDRRADFSLYIAHLESVGIREVSKLVRRYEEANEPVSCLINNPFIPWVCHVAEEFNIPCAVLWVQSCACFSAYYHYQDGSVSFPTETEPELDVKLPCVPVLKNDEIPSFLHPSSRFTGFRQAILGQFKNLSKSFCVLIDSFDSLEQEVIDYMSSLCPVKTVGPLFKVARTVTSDVSGDICKSTDKCLEWLDSRPKSSVVYISFGTVAYLKQEQIEEIAHGVLKSGLSFLWVIRPPPHDLKVETHVLPQELKESSAKGKGMIVDWCPQEQVLSHPSVACFVTHCGWNSTMESLSSGVPVVCCPQWGDQV…
AtUGT84A3	MDPSRHTHVMLVSFPGQGHVNPLLRLGKLIASKGLLVTFVTTEKPWGKKMRQANKIQDGVLKPVGLGFIRFEFFSDGFADDDEKRFDFDAFRPHLEAVGKQEIKNLVKRYNKEPVTCLINNAFVPWVCDVAEELHIPSAVLWVQSCACLTAYYYYHHRLVKFPTKTEPDISVEIPCLPLLKHDEIPSFLHPSSPYTAFGDIILDQLKRFENHKSFYLFIDTFRELEKDIMDHMSQLCPQAIISPVGPLFKMAQTLSSDVKGDISEPASDCMEWLDSREPSSVVYISFGTIANLKQEQMEEIAHGVLSSGLSVLWVVRPPMEGTFVEPHVLPRELEEKGKIVEWCPQERVLAHPAIACFLSHCGWNSTMEALTAGVPVVCFPQWGDQVTDAVYLADVFKT…
AtUGT84A4	MEMESSLPHVMLVSFPGQGHISPLLRLGKIIASKGLIVTFVTTEEPLGKKMRQANNIQDGVLKPVGLGFLRFEFFEDGFVYKEDFDLLQKSLEVSGKREIKNLVKKYEKQPVRCLINNAFVPWVCDIAEELQIPSAVLWVQSCACLAAYYYYHHQLVKFPTETEPEITVDVPFKPLTLKHDEIPSFLHPSSPLSSIGGTILEQIKRLHKPFSVLIETFQELEKDTIDHMSQLCPQVNFNPIGPLFTMAKTIRSDIKGDISKPDSDCIEWLDSREPSSVVYISFGTLAFLKQNQIDEIAHGILNSGLSCLWVLRPPLEGLAIEPHVLPLELEEKGKIVEWCQQEKVLAHPAVACFLSHCGWNSTMEALTSGVPVICFPQWGDQVTNAVYMIDVFKTGLRL…
AtUGT73B3	MSSDPHRKLHVVFFPFMAYGHMIPTLDMAKLFSSRGAKSTILTTPLNSKIFQKPIERFKNLNPSFEIDIQIFDFPCVDLGLPEGCENVDFFTSNNNDDRQYLTLKFFKSTRFFKDQLEKLLETTRPDCLIADMFFPWATEAAEKFNVPRLVFHGTGYFSLCSEYCIRVHNPQNIVASRYEPFVIPDLPGNIVITQEQIADRDEESEMGKFMIEVKESDVKSSGVIVNSFYELEPDYADFYKSVVLKRAWHIGPLSVYNRGFEEKAERGKKASINEVECLKWLDSKKPDSVIYISFGSVACFKNEQLFEIAAGLETSGANFIWVVRKNIGIEKEEWLPEGFEERVKGKGMIIRGWAPQVLILDHQATCGFVTHCGWNSLLEGVAAGLPMVTWPVAAEQFY…
AtUGT73B2	MGSDHHHRKLHVMFFPFMAYGHMIPTLDMAKLFSSRGAKSTILTTSLNSKILQKPIDTFKNLNPGLEIDIQIFNFPCVELGLPEGCENVDFFTSNNNDDKNEMIVKFFFSTRFFKDQLEKLLGTTRPDCLIADMFFPWATEAAGKFNVPRLVFHGTGYFSLCAGYCIGVHKPQKRVASSSEPFVIPELPGNIVITEEQIIDGDGESDMGKFMTEVRESEVKSSGVVLNSFYELEHDYADFYKSCVQKRAWHIGPLSVYNRGFEEKAERGKKANIDEAECLKWLDSKKPNSVIYVSFGSVAFFKNEQLFEIAAGLEASGTSFIWVVRKTKDDREEWLPEGFEERVKGKGMIIRGWAPQVLILDHQATGGFVTHCGWNSLLEGVAAGLPMVTWPVGAEQFY…
AtUGT73B1	MGTPVEVSKLHFLLFPFMAHGHMIPTLDMAKLFATKGAKSTILTTPLNAKLFFEKPIKSFNQDNPGLEDITIQILNFPCTELGLPDGCENTDFIFSTPDLNVGDLSQKFLLAMKYFEEPLEELLVTMRPDCLVGNMFFPWSTKVAEKFGVPRLVFHGTGYFSLCASHCIRLPKNVATSSEPFVIPDLPGDILITEEQVMETEEESVMGRFMKAIRDSERDSFGVLVNSFYELEQAYSDYFKSFVAKRAWHIGPLSLGNRKFEEKAERGKKASIDEHECLKWLDSKKCDSVIYMAFGTMSSFKNEQLIEIAAGLDMSGHDFVWVVNRKGSQVEKEDWLPEGFEEKTKGKGLIIRGWAPQVLILEHKAIGGFLTHCGWNSLLEGVAAGLPMVTWPVGAEQF…
AtUGT76C2	MEEKRNGLRVILFPLPLQGCINPMLQLANILHVRGFSITVIHTRFNAPKASSHPLFTFLQIPDGLSETEIQDGVMSLLAQINLNAESPFRDCLRKVLLESKESERVTCLIDDCGWLFTQSVSESLKLPRLVLCTFKATFFNAYPSLPLIRTKGYLPVSESEAEDSVPEFPPLQKRDLSKVFGEFGEKLDPFLHAVVETTIRSSGLIYMSCEELEKDSLTLSNEIFKVPVFAIGPFHSYFSASSSSLFTQDETCILWLDDQEDKSVIYVSLGSVVNITETEFLEIACGLSNSKQPFLWVVRPGSVLGAKWIEPLSEGLVSSLEEKGKIVKWAPQQEVLAHRATGGFLTHNGWNSTLESICEGVPMICLPGGWDQMLNSRFVSDIWKIGIHLEGRIEKKEI…
AtUGT76C1	MEKRNERQVILFPLPLQGCINPMLQLAKILYSRGFSITIIHTRFNAPKSSDHPLFTFLQIRDGLSESQTQSRDLLLQLTLLNNNCQIPFRECLAKLIKPSSDSGTEDRKISCVIDDSGWVFTQSVAESFNLPRFVLCAYKFSFFLGHFLVPQIRREGFLPVPDSEADDLVPEFPPLRKKDLSRIMGTSAQSKPLDAYLLKILDATKPASGIIVMSCKELDHDSLAESNKVFSIPIFPIGPFHIHDVPASSSSLLEPDQSCIPWLDMRETRSVVYVSLGSIASLNESDFLEIACGLRNTNQSFLWVVRPGSVHGRDWIESLPSGFMESLDGKGKIVRWAPQLDVLAHRATGGFLTHNGWNSTLESICEGVPMICLPCKWDQFVNARFISEVWRVGIHLEG…
AtUGT76C4	MEKSNGLRVILFPLPLQGCINPMIQLAKILHSRGFSITVIHTCFNAPKASSHPLFTFIQIQDGLSETETRTRDVKLLITLLNQNCESPVRECLRKLLQSAKEEKQRISCLINDSGWIFTQHLAKSLNLMRLAFNTYKISFFRSHFVLPQLRREMFLPLQDSEQDDPVEKFPPLRKKDLLRILEADSVQGDSYSDMILEKTKASSGLIFMSCEELDQDSLSQSREDFKVPIFAIGPSHSHFPASSSSLFTPDETCIPWLDRQEDKSVIYVSIGSLVTINETELMEIAWGLSNSDQPFLWVVRVGSVNGTEWIEAIPEYFIKRLNEKGKIVKWAPQQEVLKHRAIGGFLTHNGWNSTVESVCEGVPMICLPFRWDQLLNARFVSDVWMVGIHLEGRIERDE…
AtUGT76C5	MEKSNGLRVILFPLPLQGCINPMIQLAKILHSRGFSITVIHTCFNAPKASSHPLFTFLEIPDGLSETEKRTNNTKLLLTLLNRNCESPFRECLSKLLQSADSETGEEKQRISCLIADSGWMFTQPIAQSLKLPILVLSVFTVSFFRCQFVLPKLRREVYLPLQDSEQEDLVQEFPPLRKKDIVRILDVETDILDPFLDKVLQMTKASSGLIFMSCEELDHDSVSQAREDFKIPIFGIGPSHSHFPATSSSLSTPDETCIPWLDKQEDKSVIYVSYGSIVTISESDLIEIAWGLRNSDQPFLLVVRVGSVRGREWIETIPEEIMEKLNEKGKIVKWAPQQDVLKHRAIGGFLTHNGWSSTVESVCEAVPMICLPFRWDQMLNARFVSDVWMVGINLEDRV…
AtUGT78D3	MAKPSQPTRDSHVAVLVFPFGTHAAPLLAVTCRLATAAPSTVFSFFSTARSNSSLLSSDIPTNIRVHNVDDGVPEGFVLTGNPQHAVELFLEAAPEIFRREIKAAETEVGRKFKCILTDAFLWLAAETAAAEMKASWVAYYGGGATSLTAHLYTDAIRENVGVKEVGERMEETIGFISGMEKIRVKDTQEGVVFGNLDSVFSKTLHQMGLALPRATAVFINSFEELDPTFTNDFRSEFKRYLNIGPLALLSSPSQTSTLVHDPHGCLAWIEKRSTASVAYIAFGRVATPPPVELVAIAQGLESSKVPFVWSLQEMKMTHLPEGFLDRTREQGMVVPWAPQVELLNHEAMGVFVSHGGWNSVLESVSAGVPMICRPIFGDHAINARSVEAVWEIGVTISS…
AtUGT78D2	MTKPSDPTRDSHVAVLAFPFGTHAAPLLTVTRRLASASPSTVFSFFNTAQSNSSLFSSGDEADRPANIRVYDIADGVPEGYVFSGRPQEAIELFLQAAPENFRREIAKAETEVGTEVKCLMTDAFFWFAADMATEINASWIAFWTAGANSLSAHLYTDLIRETIGVKEVGERMEETIGVISGMEKIRVKDTPEGVVFGNLDSVFSKMLHQMGLALPRATAVFINSFEDLDPTLTNNLRSRFKRYLNIGPLGLLSSTLQQLVQDPHGCLAWMEKRSSGSVAYISFGTVMTPPPGELAAIAEGLESSKVPFVWSLKEKSLVQLPKGFLDRTREQGIVVPWAPQVELLKHEATGVFVTHCGWNSVLESVSGGVPMICRPFFGDQRLNGRAVEVVWEIGMTII…
AtUGT72E3	MHITKPHAAMFSSPGMGHVLPVIELAKRLSANHGFHVTVFVLETDAASVQSKLLNSTGVDIVNLPSPDISGLVDPNAHVVTKIGVIMREAVPTLRSKIVAMHQNPTALIIDLFGTDALCLAAELNMLTYVFIASNARYLGVSIYYPTLDEVIKEEHTVQRKPLTIPGCEPVRFEDIMDAYLVPDEPVYHDLVRHCLAYPKADGILVNTWEEMEPKSLKSLQDPKLLGRVARVPVYPVGPLCRPIQSSTTDHPVFDWLNKQPNESVLYISFGSGGSLTAQQLTELAWGLEESQQRFIWVVRPPVDGSSCSDYFSAKGGVTKDNTPEYLPEGFVTRTCDRGFMIPSWAPQAEILAHQAVGGFLTHCGWSSTLESVLCGVPMIAWPLFAEQNMNAALLSDEL…
AtUGT79B6	MGSKFHAFMFPWFGFGHMTAFLHLANKLAEKDHKITFLLPKKARKQLESLNLFPDCIVFQTLTIPSVDGLPDGAETTSDIPISLGSFLASAMDRTRIQVKEAVSVGKPDLIFFDFAHWIPEIAREYGVKSVNFITISAACVAISFVPGRSQDDLGSTPPGYPSSKVLLRGHETNSLSFLSYPFGDGTSFYERIMIGLKNCDVISIRTCQEMEGKFCDFIENQFQRKVLLTGPMLPEPDNSKPLEDQWRQWLSKFDPGSVIYCALGSQIILEKDQFQELCLGMELTGLPFLVAVKPPKGSSTIQEALPKGFEERVKARGVVWGGWVQQPLILAHPSIGCFVSHCGFGSMWEALVNDCQIVFIPHLGEQILNTRLMSEELKVSVEVKREETGWFSKESLSG…
AtUGT79B1	MGVFGSNESSSMSIVMYPWLAFGHMTPFLHLSNKLAEKGHKIVFLLPKKALNQLEPLNLYPNLITFHTISIPQVKGLPPGAETNSDVPFFLTHLLAVAMDQTRPEVETIFRTIKPDLVFYDSAHWIPEIAKPIGAKTVCFNIVSAASIALSLVPSAEREVIDGKEMSGEELAKTPLGYPSSKVVLRPHEAKSLSFVWRKHEAIGSFFDGKVTAMRNCDAIAIRTCRETEGKFCDYISRQYSKPVYLTGPVLPGSQPNQPSLDPQWAEWLAKFNHGSVVFCAFGSQPVVNKIDQFQELCLGLESTGFPFLVAIKPPSGVSTVEEALPEGFKERVQGRGVVFGGWIQQPLVLNHPSVGCFVSHCGFGSMWESLMSDCQIVLVPQHGEQILNARLMTEEMEV…
AtUGT76E1	MEELGVKRRIVLVPVPAQGHVTPIMQLGKALYSKGFSITVVLTQYNRVSSSKDFSDFHFLTIPGSLTESDLKNLGPFKFLFKLNQICEASFKQCIGQLLQEQGNDIACVVYDEYMYFSQAAVKEFQLPSVLFSTTSATAFVCRSVLSRVNAESFLLDMKDPKVSDKEFPGLHPLRYKDLPTSAFGPLESILKVYSETVNIRTASAVIINSTSCLESSSLAWLQKQLQVPVYPIGPLHIAASAPSSLLEEDRSCLEWLNKQKIGSVIYISLGSLALMETKDMLEMAWGLRNSNQPFLWVIRPGSIPGSEWTESLPEEFSRLVSERGYIVKWAPQIEVLRHPAVGGFWSHCGWNSTLESIGEGVPMICRPFTGDQKVNARYLERVWRIGVQLEGELDKGTV…
AtUGT76E2	MEEKQVKETRIVLVPVPAQGHVTPMMQLGKALHSKGFSITVVLTQSNRVSSSKDFSDFHFLTIPGSLTESDLQNLGPQKFVLKLNQICEASFKQCIGQLLHEQCNNDIACVVYDEYMYFSHAAVKEFQLPSVVFSTTSATAFVCRSVLSRVNAESFLIDMKDPETQDKVFPGLHPLRYKDLPTSVFGPIESTLKVYSETVNTRTASAVIINSASCLESSSLARLQQQLQVPVYPIGPLHITASAPSSLLEEDRSCVEWLNKQKSNSVIYISLGSLALMDTKDMLEMAWGLSNSNQPFLWVVRPGSIPGSEWTESLPEEFNRLVSERGYIVKWAPQMEVLRHPAVGGFWSHCGWNSTVESIGEGVPMICRPFTGDQKVNARYLERVWRIGVQLEGDLDKE…
AtUGT72E2	MHITKPHAAMFSSPGMGHVIPVIELGKRLSANNGFHVTVFVLETDAASAQSKFLNSTGVDIVKLPSPDIYGLVDPDDHVVTKIGVIMRAAVPALRSKIAAMHQKPTALIVDLFGTDALCLAKEFNMLSYVFIPTNARFLGVSIYYPNLDKDIKEEHTVQRNPLAIPGCEPVRFEDTLDAYLVPDEPVYRDFVRHGLAYPKADGILVNTWEEMEPKSLKSLLNPKLLGRVARVPVYPIGPLCRPIQSSETDHPVLDWLNEQPNESVLYISFGSGGCLSAKQLTELAWGLEQSQQRFVWVVRPPVDGSCCSEYVSANGGGTEDNTPEYLPEGFVSRTSDRGFVVPSWAPQAEILSHRAVGGFLTHCGWSSTLESVVGGVPMIAWPLFAEQNMNAALLSDEL…

## Sheet: TOTLE(GH-Gr)
Names	Amino acid sequences
GHUGT79-9	MSKSGCSKLHIAMFPWVAYGVQPKLENRNQYPNLIQFVPLVIPHVDGLPSGAETTSVVPLNQQKYLAFAVDQTRDQVEGILGALKPDMLFYDFWFWIPDLARQLGIHPICYVVVSSMIMSLGSNIRTLTKEMTVEEVTKLPPDYPSSTVKFKAEEAAALLFEAEDFGSGLSFGERIRTAVSGSDAIAFRTCRETEGPFCDYVARGYGKPVLLSGPCLPETKTQQLDEKWVSWLSQFEPGSVVFCCLGSQSVLQKDEFQELVLGFELCGLPFLVALKPPQGCSTVEEALPEGFQDRVGGRGLVYGGWVPQEQLLHHPNIGCFVNHCGYGTMWEFLLSDCQVVLIPEIGDQILNTRLMANELKIGVEVERGKNREVPKESLSEAIKFVMDKDNETANLMKR…
GHUGT79-1	MRKSGHSKLHIAMFPWVAYGHFIPFFHLSNKLAHKGHQISFFVPKGVQPKLENMNQYLNLIQFFPLLIPHVDGLLPGAETTSVVPLNQQKYLAFAVDQTRDQVEGILKVIKPDMVFYDFWFWIPDLARQLGILPIFYVVVSSMSMGLNTKALTKEMNVEEVMELPTGCPPSTVKLKPEEAAAMLFEAEDFGSGLSFRERIRTAVKGSDAIAFSTCSEIDGPFVTLSLKDLGSLFCYQGLVCLKRIPNSLMRNGLVGFSTVEEALPEGFQDRVGGRGLVYGGWVPQEQLLHHPNIGCFVNHCGYGIMWEFLLSDRQIVLIPEIGDQILNTRLMVNELKIGVEVERGKNREVSKESLSEAIKFVMDKDNETANMMKKNHAKLKQILSNKDFQEGYINNFIK…
GHUGT79-10	MGKSGYSKLHIAMFPWVAYGHFIPFLHLSNKLAHKGHKISFILPKGVQPKLENRNQYPNLIQFVPLVIPHVDGLPPGAETTSVVTLNQQKYLAFAVDQTRDQVEGILEALKPDMVFYDFWFWIPDLARQLGIHPICYVVVSSMIMSLGSNIRTLTKEMTVEEVTKLPPDYPSSTVKFKAEEAAALLFEAEDFGSGLSFGERIRTAVSGSDAIAFRTCRETEGPFCDYVARGYGKPVLLSGPCLPETKTQQLDEKWVSWLSQFEPGSVVFCSLGSQSVLQKDEFQELVLGFELCGLPFLVALKPPQGCSTVEEALPEGFQDRVGGRGLVYGGWVPQEQLLHHPNIGCFVNHCGYGTMWEFLLSDCQVVLIPEIGDQILNTRLMANELKIGVEVERGKNRE…
GHUGT79-13	MAETDSSEFRILMFPWFALGHITPYLHLANKLAQKGYRITFATPQKAINQLQHLNLFPDFISFHVITVPSVNGLPPGAETASDVPVFLSHFLAIALDLTRDQLESLVTSIKPKFIIYDAAYWIPEVAKPLGIKTINFNVVSAASIAIVLVPARNVPTDRPITMEELATPPPGYPSTSIVLRGTELETLLFVTNPFGAEMTFYERITLSMKNCDVISIRTCYEVEGKLCDYISSQYQKQVLLTGPVLPEDSKSSLDERWGNWLAGFEPGSVVFCAFGSQLTLEMAQFRELVLAFELTGLPFFIALKPPLGAETVEEALPEGFKERVKGRGVVYGGWVQQPLVLAHPSVGCFVSHCGFGSMWESLLSDCQIVLVPHLADQILNTRLLADEMKVAVEVKKEE…
GHUGT73-22	MAQGHLIPMVDIGRLLAQRNVIVTVVTTPHNASRVQKTIDRAVESGLAIRLVQLRFPGKEAGLPDGVENIDMISSMEDLFKFFTAANSTDKAVQELFEKLTPRPICIISDMFLHYTLKIATKFQVPRISFHGICCFCYLCVHNLKSSKILDNITSDYECFKVPGLAEKVEFTKPQLPLNLDESWKDIFDTTTKADEASYGVVINSFEELESPYVKEYRKITKAWCIGPVSLSHKNELEKAERGKKASINEQQCLKWLDSQEPNSVIYACLGSMSTMKSPELIELGLGLEASNKPFIWILRGNNNASNQVMKWIEEDGFEERIKGRGFVVVGWAPQVLILSHPAIGGFLTHCGWNSTIEGISAGVPLLTLPLFADQFTNERLVVQILKIGVSVGANEPTA…
GHUGT94-1	MCVIIDILHFIYIYKSIKHSEQKREMDTKQKRIRVLMFPWLAHGHISSFLELAKKLMNQNLYVYFCSTATNLDSIKPKISPNHSLSIQFIEFKLPLLPELPSYHDTTKGLPTHLLNALFKAVEMSGDGFATILKTHNPDLLIYDLHQPWAPTLASSLNIPAIFFYTASAAGPFFAFHAWKKLKREEFPSPEFYINDYFMPTKSSRNEFGRTPPDSSNTEKIFQPFKHSLDIILVKSFRELEGKYMDYLSILLNKKVVPTGPLVRDAIEEHHENEKEILEWLTKKRKASTVFVSFGSEYYLSNKEREAIAEGLELSEVNFIWVLRFPVGDKDKPKLEEALPEGYLERIGERGLMVEDWAPQAKILQHSSIGGFVSHCGWSSVMESLKFGVPIIAMPMRMH…
GHUGTZOG-1	MTNQENSVIVVMVPFPAQGHLNQLLHLSRIILSYGIPVHYVGTSTHNRQAKVRVHGWDPVAVASFHFHDCQVPPFASPPPNPNAAIKFPSHLQPCFDACHHLRKPVTELLRMLSLQAKKVVIIHDSMMGSVVQDVGSIPSTESYAFHTVSAFSLFFYLWESAGKPQVNAEMLGENDVPSLEGCFTEDFLEFIALQHRYLNVTSGSIYNTSEVIEGTYVELLRQHMKEKQHWALGPFNPLKVPEKNSCGSRHYCLEWLDKQAMNSVLYVSFGTTTTMGDEQIQELAIGLRRSNQKFIWVLRDADTGDVFNGEVRRPELPMGYQDSVKDKGLVVRDWAPQLEILAHPAIGGFVSHCGWNSCMESITMGVPIGAWPAHSDQPRNAVLITKLLKLGITIKDWA…
GHUGT74-7	MEKKANNRVHVLVIPYPSQGHINPMLQFSKRLSSKGLKATFATTVFISETMKPEVLNSDIDFDTISDGCDKGGFFEVGSVDDYLVRLQTVGSKTLTELIIKHKNSPRPIDCILYDAFLPWVLDVAQQFGLVGIAFFTQACAVNYIYYYAHNGLLSLPISSSMTPIGIPGLPLLDLRDMPSFIYVAGSYPSYFELVLNQFSNTDKADFIVVNTFYKLEQEVVDSMSKVMTQPLLTIGPTIPSMYLDKRLEKDKDYDLNLFKLDSTSTCWLTTKPPCSVVYVSFGSMANLTIDQMKELARGLKQTGFHFLWVVRPSELPKVPHCFIEEMGDKALIVTWIPQTEVLANEAIGCFFTHCGWNSTIEALCLGVPMVAMPQWTDQTTDAKLVEDVWKVGVRVNVR…
GHUGT92-1	MGSSNDYIHIVMVPFMAHGHLIPFLALAKQIHHQTGFNIAIANTPLNIQYLRSTLRGNPIPGIHFLELQFNSSDHGLPPNTENTENLSLDLIGKFFASSVYLKTPFYNLLKDIVKKQCKPPVCVIADVFCGWAVDVANSLNTINIAFSTGGAYGTLAYVSLWTNLPHRRTDNEEFNVPGFPDRCKFHVSQLHEFLRKADGTDLWSKFMQPQILSSFKSFGWLCNTVEEIEPFGLDLLRKYIKSPVWSIGPLLPKSWLINSSAPASVRQHAGKEPGTSPEKCVQWLDMHSDDSVLYISFGSQNTISPSQMMELATGLEKAGKPFVWVIRPPLGFDLKAEFKPEWLPEGFEDRMSRNNQGLLVKNWAPQLEILSHRSTGAFLSHCGWNSTMESLSQGVKII…
GHUGT72-8	MVQSNQKPHLVLLSAPAHLQPVIELGKRIVTCQDVKVTIIVASFVQSAPAESRMVQAALATKLFDVIHLPPADICNLVEPGDKGITSLSAAMHVVKPDFQAAILGLETLPTALVVHVFAIECLGIADELKIPKYVFVSTNAWFLATIVYTPVLDKEVEGEYADKKEPFALPGCSSIRAEDLPDPMLLRTKANYREFLKIGIEIPKADGILVNAWEELQPKTLASLRDGNLLGGVVKAPIFPVGPINSEGSSALKSELFDWLDKQTTDSVLYISFGSMGGLSLEQMLELALGLELSQQRFIWVVRPPIEKSGSGSVPKFGNIGDDMSSYLPEGFISRTRDRGVIVPQWAPQVEILSHPSCGGFFTHCGWNSAIECITNGLPMIAWPLYAEQRMNATLLTE…
GHUGT71-7	MVMKAELVFIPMPRLGHFVSMVQLAKLLLDLHPNLSITVLIMKLIPDAELDAHVHSLTATRIKFMHLPPPETHKDLSPANFITNLVQTHVPLVKQAATNIVHYSTSVLDSPRFAGFVLDMFFLLSLIWDSDTEFTIPSYLNPVSSKLFPTVMLKPESLPMMNTLARGLRKAKGIMINTFWELESHAISSLSEGSAPPVYPVGPILNLESESEVHQSSDIMKWLDEQPPSSVVFLCLGSEGSFKGDQVKEIACALEQSGHRFLCKIIGWAPQLAILGHPAIGWFVSHCGWNSTLESIWFGVPIAAWPIYAEQQLNAFKSVRELGLAVEIKMDYRRDGIGSDEIEIVSAKTIEKGIRSMMEEGSDVRKRVKEMSEKSRKALMNGGSSHSTTRRLVDDVMNN…
GHUGT88-1	MVELGKLLLSHQPSLSIHILIATPPYQAESTAPYIAAVSSTIPSIVFHKLPKVTLLPSTDVTHHEFLTFEVLRLSNPNVHETLLSISKDYKVHAFTMDFFCTVAFKVAVDLSIPPYFFYTSGVATLSSFFYLQTLHNNTTKSFKELNLLLNIPGVPPVPSADMPKPVLDRNDQVYHIFINNSMYLPKSAGIIINSFESLDPRAIKAIRDGLCVPDGPTPPLYCIGPLIADVDRRSGARSNAAGEGAPNDCLMWLDKQPSKSVVFLCFGSLGLFSAQQLKEIAEGLERSEQRFLWVVRNPPSENLSVAIKEQSEPDLNALLPMGFLERTKERGKVVKSWAPQVTVLNHDSIGGFVTHCGWNSVLESVCAGVPMVAWPLYAEQRFNRVLLVEEMKIALPMV…
GHUGT78-1	MLTPNLVYSNYQCTAPPLPTWTGLWLYNNTVSCPYPSKLNLSRAAVMSKLVDTHVAVLAFPHGTHAAPLLAIINRLASASPKTLFSFFGTAQSNNSIFFSASQLTPPNVKAYNVDDGVPEGYVFVGKPQEDIELFMEAAPQNLRKAMELAVEETGRKVSCLVADAFFWFAKEIAVENGVPWVSFWTAGACSLSSHVYTDLIREKFGVGGIVGREDETLNFIPGMSKVRIRDLPEGIVFGNLESFFSRMLHRMGQVLPEATAVFLNSCEELDPDRTTDLKSKFKQYLNVGPFILATPPPSVPDPYGCLTWLDKQKAATVVYISFGSVVTPPPNELVALAEAVEASQVPFIWSLRDKSKVHLPNGFLERANGMVVPWAPQRDVLAHGAVGVFITHGGWNSL…
GHUGT85-1	MGSVESIKPHAVCVPYPAQGHVTPMMQLAKLLHSMGFFITFVNTEFNHRRYIRSKGSDFVEGLPDFQFETIPDGLPLSDRDATQDIPALCDSTRKNCLEPFLELLTKLNSSRQVPTVTCIVSDGVMSFAIKAAEVLGIPEVQFWTASACSFMGYLQFSELLKRGIFPFPNETFLTDGTLDKPIDWVPGMSNIRFRDLPSCFRANNPNDIMFDFLGSEAQNCLKAPAIIFNTFDELEHEVLEAIAVKFPRIYTIGPLRLLARHMLEEPSKSMNSSLWKEDTYCIEWLNKRELNSVVYVNYGSITVMSEKHLKEFAWGLANSKHPFLWIVRSDIVMGDSAILEDEFLEEIKDRGLITSWCNQYEVLSHPSVGVFLTHCGWNSTLEAISGGLPVICWPLFAD…
GHUGT85-14	MGSLETNKPHIVIVPFPAQGHVNPMMLLAKLLHSRGFFITFVNTEFNHRRLIRSKGPDFVKGLPDFQFKTIPEGLPSSDRNATQDLRVLCDSIRKHCLAPFVELLAKLNSSPQVPTVTCIISDGLMSFAIKAAEQLGIPEVQFWTASACSFMGYLHFSELVKRGIIPFQSETFLNEPIDWVPGMSNIRLRDFPSFVKANDPNDILFDYFGSEAQNCLKASAIIFNAFEDFEHEVFEAIAAKFPQIYTIGPLHLLARHLHVDPSKSMNSSLWKEDTSCIEWLNKREPNSVVYVNYGSITVMSEKHLKEFAWGLANSKHPFLWIVRPDVVMGDSAILDLEFLKEIKERGLIISWCNQYEVLSHPSVGVFLTHCGWNSTVETISGGVPVICWPFFADQQTNC…
GHUGT72-13	MAMVVHEALPSLRSAILAMEVQPIALIVDMFATEAFVVAEEFMMLKYVFVTTNAWFLALTVHGPNLDKEVDRDDHINNQKPIHIPGCEPVRFVDCYEQFLRRNKVYFRMGTEISTANGILVNTFYDLEPRTLAALHDTRKVGLAPKAPVYPIGPLVRPVELSLRGEVLNWLDMQPKESVLYVSFGSGGTLSAKQTIELAWGLENSQQRFIWVVRPPVENDSAATVFKSNGVYNDFLDYFPEGFLNRTCKNGLVVPKWAPQTEILSHPSIGGFLSHCGWNSSLESIVNGVPMIVWPLYAEQKMNATVLAEHIGVATRSKLLASQGVVGRGAIAAMIRKFMVDKEGEVIRAKVKMLKSCAVKALSNGGTSYNALATVAEECKIGMQRRNAKTG
GHUGT74-8	MQNQRRHAHVLVVTYPAQGHINPLIQFAKRLTSKGVKTTVATTLYTVKSINVSSTIAIEPISDGFDEGGFNQAPTLQAYLESFKAAGSKTLTELIMKLNNSGTPVCCVAYDLMLPWALDVAKDFGISAAMMLTNSASVCSLYWHINQGGLNLLVKQETLAAPPMPGLPSLDVSDLPSFLAQPTSQSAYLALILDIFGICEENDWVFCNSFEELESELVEALMAKWPVVMIGPMVPSFYLDSRIEGDTSYGASLWNYDNDQCLKWLDSMPLKSVVYVSFGSMASISNEQFQEIAWGLKASNMPFLWVAKELKDNQLLELIDSIGEMGLVVKWCNQLEVLAHQAVGCFVTHCGWNSTLEGLSLGVPMVCVPQWSDQPTNAKFLAHVWKVGVRAKQDQGIVT…
GHUGT86-1	MADESSQKSHAIFIPYPLQGHVIPSVNLAIKLASKGFTITFINTHAVHHQTAKAHPDIGSDIFAKVRESGLDIRYATVSDGLPVEFDRSLNHDQFMASLLHEFSAHVDEVVSRIVGSGEKVHCLIADTFFVWPSKIAKKFGLLYVSYWTEPALVFTLYYHLDLLRENGHFGQQECREDTIKYIPGVEAVEPRDMMSYLQDTDTTSVCHQIIFNAFQDAKNADFVLCNTVQDLELGTISALHAKVPFYAIGPIFPPGFTKSNVATSLWSESDCSQWLDKKPHGSVLYASFGSYAHVKKSELIEIAKGLALSKVSFLWVLRPDIVSSDDTDPLPVGFKEEVKDRSMIIPWCCQNAVLAHPATGGFLTHCGWNSILESTWCGVPLLCFPLLTDQFTNRKLVV…
GHUGT71-11	MGHLASTVEFAKRLICRDHRIRVIILSMKWFPSASLNAYIDSLTALQPDGIQLIELPQVALPSLDPKKSLESFLDVFVQCYIPPVRNAVRDIVSMRCSLGETRVAGLVLDLFCSPMIDIATGFGLPSYLYFPTNAATFGLMGYLPTRHTPESSEFECSDPEHLIPGFVNPVPTCVLPSAVFCKDGGYTTYVKVAERFKDAKGIIINTFEELEPYALNCFSNGQNPPVYPVGPVINLNGLSYSDSDDRVMKWLDDQPQSSVVFLCFGSMGSFKSPQVKETALGLEQSGFRFLWSLCVQPPQNDASKMLPEGFLERVQGRGMTCSWAPQLKVLAHKAIGGFISHCGWNSILESLWFGVPIVTWPLYAEQQFNAFKMVKELGLAVEMRLNYRKDSDEVVMAD…
GHUGT71-12	MESNLLNPSVDPKKSFGPFIKSYIPHVRNAVRDIVLMRCVSGDTRIAGLVLDLFCSPMIDIATDFSIPSYLFFTSNAAFFGLMWYLPTRHSLKSSEFESSDPEHLIPGFFNPVPTCVLPLPVFSKDRGYTTYVKVAARFKDAKGIIINTFEELEPYALHCFSNGQNPPLYPVRPVIELTGLSYFDSDDKVMKWLDDQPQASVVFLCFGSMGSFKTPQVKEIALGLEQSGFRFLWSLRVQPPQNDALEMLPEGFLERVQGRGMICSWAPQLKVLTHKVIGGFISHCGWNSILEILWFGVPITTWPLYAEQQLNAFKMVKELGLAVEMRLNYRKDSNKVVVEK
GHUGT71-13	MPEIGHLVSIVKFAKLLIDHNDRIRVTILSMKWFPDAALDAYTKSLTALPPDGIQLIDLPRVDPPSLAPWKSAESVIDAFIKCYIPLVRNAVRDIVSMKCSSDETRIAGLVLDLFCSPMVDVATDFDLPSYIFITSNAAFVGLMFYLPTRHSLNRSEFQSSDPEHVIPGLVNPVPTYVLPSAVFSKDEGYAAYVKVAERFKDAKGIIINTFEEVEHYALNCFSNGQNPPVYPVGPVINFNGLSYSDSDDKVMKWLDDQPQSSVVFLCFGSMGSFKAPQVKETALGLEQSGFRFLWSLRVQPPQNDASKMLPEGFLERVQGRGMICSWAPQLKVLAHKAIGGFISHCGWNSILGSLWFGVPIVTWPLYAEQQVNAYKMVKELGLAVELRLNYRKDSDEVV…
GHUGT89-5	MATLRSSSHILVFPFPAQGHIIPLLDFTHRLALTATAIDLTITVLVTPKNLPFLTQLLAAHPLIQPLVLPFPPHPSIPSAVENLKDVPQRCLPALMHTLGQLYHPLLSWFQSHPSPPSAIVSDMFLGWTQRLASRVGAKHIVFSPSGGMALSVLYSLWMELPRLDDPRDPTAVVSFDKLPNCPKYPWWQISGLYRACVEGDPAMEFIKDIFHANIQSWGLVVNSFNQLERPYFDHLKRVMGCDRVWAVGPLLPLHDHDDLTVSVHRGGSSSVPLDHLRTWLDACEDGEVVYVCFGSQVVLTNDQMAGVASGLEKSGVRFIWSIKEPSVGHVEENYGMMPNGFVDRVANNGLVIRGWAPQVAILSHRAVGAFLTHCGWNSVLEAVVAGVTMLTCPFGADQ…
GHUGT89-8	MSAAGQHILVYPFPTSGHFIPFLDLTHRLLNRRLTVTVLVTPNNLRLLDPLLTRHASSSLHHLLLPDMDPLPAPNLPARLRRLRDLHYPPLLQWFQSLTSPPVAIFSDFFLGWTQSLASELGLRRIVFSPSSSFSYSLNMSLCRESLRIDDPPAENQTLSFPDIPNSPKYPAYQINSIYRTYKDGDPDKEFYRRNWLQNLESWGVVFNTFSDLEAIYIDHLKKEIMSHDRVWAVGPVLGDDGLDTTNRGGSSSVPFQELVAWLDSRDDNSVVYVSFGSHYVLTRKQMDVVASGLEESGVNFVWSVREPKASQVSSDHGVIPDGFEDRVAGKGFLIKGWAPQVAVLRHRAVGAFVTHCGWNSTLEGIAAGMVMLTWPMGADQFTNTQLLVDECGVGIRVG…
GHUGT84-1	MSTEPLLHAFLVSFPAQGHVNPLLRLGKRLASKGLLITLSTPKVFSKQMAKANNITDDQLIPVGDGFLRFESFQDGWDDDDPRRAHLDQYMHQLELAGKLAISAMIKRYAEQNRPVSCLINNPYIPWASDVAESLGIPSAMLWVQSCACFAAYYHYNLGLVPFPTETDPDIDVQLPSMPLLKHDEVPSYLRPSTPFAFLRTAILGQFKKLDKPFCVLMDTFQELEPEIVEYMSKFCLIKTVGPLFKYPEIPNSTIRCDMMKPDDCIEWLNSKPASSVIYISFGTVVYLKQEQVDEIAKALLATGISFLWVMKPPAKEFGLPFHTLPEGFLEKAGDNGKILLWSPQVKVLTHPSVSCFVSHCGWNSALEALSCGVPIIAFPQWGDQVTNAVYLVDVFKTG…
GHUGT84-2	MHTMRTEPLLHVFLVSFPGQGHVNPLLRFGKRLASKGLLVTLSTPKGFGKQMAKANNITDDQLIPVGDGFLRFESFQDGWDDDDPRRAHLDQYMHQLELAGKPAISAMIKRYAEQNRPVSCFINNPFIPWASDVAESLGIPSAMLWVQSCACFAAYYHYNHGLVTFPTETDPEFDVQLPSMPLLKHDEVPSFLHPSTPFAYLRTAILGQFKKLDKQFCVLMDTFQELEPEIVEYMSKFCLIKTVGPLFKYPEVPNNTIRCDIMKPDDCIEWLDSKPAASVIYISFGTVLYLKQEQVDEIAEALLATGISYLWVMKPPAKEYGLPIHTLPEGFLEKVGDNGKVVQWSRQDKVLIHPSVSCFVSHCGWNSTMEALSCGVPIVAFPQWGDQVTNAVYLVDVF…
GHUGT76-1	MEKQQKSGHLVLVMAPFQGHLTPMLQLATILHSKGFSITIVHPELNSLNPSNHPEFTFVPIPDKIKESQLSDEDLADKLKESLVSTVDVAGSVQSLNKNCAAPLKKCLENILHSHHHIAAVIYDTLMFCAQTIVNDLGLPGITLRTSSATTLLLFPVLPQLGEKELMSGIESPELQALQLQRLRALIVQNPTQAMMEVRAAFTNAMKFSSAIIVNSMEFLELEALSKVRQYFRTPIFIVGPLHKLAPAICGSLLTEDDKCISWLNKQAPKSVIYVSLGSIANIDKQELIETAWGLSNSKQPFLWVVRPGMVCGSEWIESLSNGFEENVGERGCIVKWAPQKEVLAHGAVGGFWSHCGWNSTIESICEGVPMLCRPFFGDQLLNTSYICNVWKIGLELQN…
GHUGT73-27	MAEQLHFVLIPLMAQGHMIPMIDLAKLLAERRVMVSLVTTPHNASRFDSVIQRATQSGLQIQVVKIPFPCREVGLPVGCENLDTLSSRDLLKRFYNALGMLQEPLERFLEQQKPLPSCIISDKCLSWTSKTAERFNVPRIVFHGMGCFSLLCSHNVKLHKAHLSVASDTEPFVVPGLPQTVEITRAQLPGAFVSLPDLDDVRNKMQEAEMSAFGVVINSFNELEQGCVEQYQKAIKKKVWTIGPVSLCNKMNLDKFERGNKASIKEQKCMKWLDSKEPRSVIYACLGSLCRLVPAQLIELGLGLEASQQPFIWVVKTSDERAEELEKWFSEQKYEERIKGRGLLIKGWAPQVLILSHPAIGGFITHSGWNSTIESVCSGVPMITWPQFSEQFFNEKLIV…
GHUGT73-23	MAQGHFVLIPFMAQGHLIPMVDIGRLLAQRGVTVTIVTTPYNAGRVQKSVARAIESGLPIRLLQLQFPGKEVGLIDGVENIDMLHSMEDLIKFVSAANKMEEAMLKLFEKLTPRPNCIISDINLFYTRKIASKFQVPKISFHGFCCFCLLCLRNIQSSKINETVTSDSEYFTVPGLTDKVEFTRVQLPLDNDGSWKEIFEPMWEADRASYGVVINTFEELESAYVKEYRKEKKAWCIGPVSLSHKDELDMAERGNKTSIDGQKCLKWLDSQQPGSVIYACLGSIGTIKCPELIELGLGLEASNKPFIWVLRGNNPTASEVYKWIRRNEFEERTKGRGLVVVGWAPQVLILSHPAIGGFLTHCGWNSIIEGISAGVPLITFPFMGDQFCNEKLAVQILKI…
GHUGT709-1	MEKAKPEAPHVLILPIPAQGHLRPMLKLAELLSNASFQITFLNTEYFHHTFLSSIDIHAFSRRFPKFQFVTIPDGLPPDSPRPGKGIAHYLISLTDAAKPAVVEVLVSLRSKSGRPPTCIIADGIMSSAAVAAGEEFGIPVLAFRTYSACCTWTYFNLSNLVEGGELPLPDKDMDKLVTCIPGLENVLRHRDLPSFCRLEKADDHLLYDFFIAQASAMRRASALILNTFEQLETPFISKLASIFSKIYTIGPLHCLSNVDDPTALASTKSIFWQEEKGCLTWLDSHPSKSVVFVSFGSVVTFTLDQMLEFWHGLVNSGKPFLWVIRSNAIIGEDDPRKILEDLKDNTKGKGSIVSWAPQEEVLAHPAVGAFLTHSGWNSTLESIYAGVPMICWPLFVDQ…
GHUGT89-1	MSAAANATATATASHPHILVFPYPAQGHMLPLLDLTHQLALRGLTITILVTPKNLPFLSPLLSSHPSSITPLVFPFPSHPLIPQGVEHVKDLGNSGNLPVMAALGKLHDPLLNWFNSQSNPPVAIISDFFLGWTQRLATQLQIPRLTFFASGAFVVSLSDYMWSNIEKLKSLSEIKLSHLPGSPVFKPENFPSLFKHYKQSDPDCEFVKDGILANTKSWGCVLNSFDGLETEYIQWLKTYVGHNRVYSVGPVSLIGNRGDSDPSSGSDRVMTWLDQCPDGSVVYVCFGSQKLLSKEQVEALAKGLEKSGTRFVWVVKPGTNNGFGDVPDGFEERVSGQGLVIKEWAPQVLILNHKAVGGFLSHCGWNSVLEGIVGGVMILAWPMEADQFVNAKLLVDEI…
GHUGT89-2	MAADATRSNPHPHILVFPYPAHGHMLALLDLTHQLALHGLTITILVTPKNLPFLSPLLSSHPSSITSLVFPFPSHPLIPPGVEHVKDVGNSGNRLIMAALGKLEDPLFNWFNSQSNPPVAVISDFFLSLSEVEFGHLPGSPVFKQEHLPSLFKLYKRSDPDWEFVKDGLLANAKSWGYVLNSFDALEGEYVQWLKTHVAHDRVFNVGPLSLIGPDVSDRGSSGSSSDLNDQVMTWLNQCPDGSVVYVCFGSQKLLRKEQMEALANGLEKSDTRFIWVVKPGTTQQHVEGFGVVPDGFEQRTAGQGLVIKGWAPQALILNHKAVGGFLSHCGWNSVSEAIVGGAVMLAWPMEADQFLNARLLVDDIGVGVRVCEGADSVPNSDELGRTISEAMTEGGGMQ…
GHUGT91-2	MDRIKKLHIAMFPWLAYGHTMPFLEVSKFLAQNGHRISYISTPKNISRLPKLPPHLSSNITFVEFSLPQVDGLPPGVESTAEVPIENVPYLKNAYDKLQGPLTEFLKNSNVNWIIHDFEPYWLPGVAAPLGINLVLFCLFNATALAFLGPPSALLGEFRKRPEEFTVVPEWIDYPCNIALKHHEIVNHIKCMDDVSDFQRMGQLIQGSQFVTTRACFEFEPDEIKLLIKLYQKPVVPVGLLPPSLPSNEDKRDDKWEATKSWLDSKGEKSVFYIALGSEVNLSEESMRQLAFGIEKSNLPFIWAVRKRPMDEGLIDNIIPPGFEERVSNRGLVLRDWAPQLRILAHSSVGGFLTHCGWSSIIEALKFGRALIVFSGASADQGLNARLLHGRKVGIEIER…
GHUGT73-17	MASLNQQPIHHFLLIPLMTRSHLIPFTDMAKALAHHGQQVTIVTTPLNAARFSDDYVINFNLNIQFLPLYFPAQEVGLPQGCEAMDSLPSPDMATKFFQASNMLQPPLEKWLQGLDSLSLPSCIISDVCFPWTSILALKFNVSRVVFHTVSCFTLLCSHNIDHYKVFDERDKSDFEPVLVPDLPDRIEITKAQLPCFGNQSLDDSKKVLKQFKEAEASAMAVLVNSFLELEPGYVKAYQKFVNNLWCIGPLCLYNKTTRSEASIDDHESLNWLDSQKPNSVIYVCFGSLCHIFDQQLMELGLGLETSNCPFIWVIKEGSYTAELDKWFKEQNFEERVKGRGLIIRGWAPQVQILSKPEIGGFITHCGWSSTLEGIIAGLPLITWPMSSEQFYNEKLIVQ…
GHUGT78-2	MSATQSLKEKHVAVLAFPFGSHDLTILGLACKLARAAPNVQFSFFTIPKSNHSKFSTFKFNVPNNIRTYDVEDGVPVNHVFSGNPVERLDLFLKATLGNFQKGLDVAVMETGRKVNCFVTDMFLTFAADMAEDMKATWIPLCVSIPHNLSAHVYTDLIRRLFSHVGGDKNGGQHQTLELIPGLSPMHVKDLSDEILPRHSNETFFSDTLCKIGCVLPRSTAIVMNFCQELYPTPLFDDLKSMFPAFFGTAAAPPGEELEALAEAIEESDIPFIWSLNNDHKHHLPNGFLQRTNKRGKLVPWAPQAMVLGHASAGVFVTHCGANSVFESIANGVPMVCRPMFGDHWMIGRVVEEIWGVGVKVEGLVFTKSGVLESLKLVLGHEQGRQMRERIKALRELVL…
GHUGT85-2	MGSLSHRHHAVCIPFPAQGHINPMLKLAKILHQKGFYITFVNTEFNHKRILKSRGPDALNGLPSFRFETIPDGLPPTDVDATQDIPSLCNSTSKTCLPHFKQLLRKLNDSASTSKVPPVSCIVSDGVMSFTLDAAKELGVPEVLFWTTSACGFLGYVHYHQLMEKGYTPLKDESYLTNGYLDTVINWIPTMEGIRLRDLPSFLRTTDSNFVMLDFIFSETKRAQKASAIILNTFDDLEHESLDALNSMLPPVYSVGPLHLVLNHNVDNSELKQIGSNLWKEEPECLQWLDSKEPNSVVYVNFGSITVMTADQLNEFAWGLANSKQPFLWVIRPDLVGDESAVVPIEFVAETKDRGMLATWCPQEQVLNHPSIGGFLTHSGWNSTIESISGGVPMTCWPF…
GHUGT80-5	MGSNGIDSSRKDLQEENVSNNRSKGVLKDSEQTDEVDESATEYRSSDDQSFSSSYEKEENQKSSSEQKSSVIEVSGTKQSSVSSTPKRGLDHCTSAPLAAQRHQLIDDNEIAFSRSMTEKKNSRHDLKIDRFSEREKVIERLTRWKNLIVNLIKIQNDGTVEVDLPKNSPVASELLELSSIEGPSFDLDDTLFYETTKSIPRLNIAILVVGTRGDVQPFLAMAKRLQEFGHRVRLATHANFRNFVKLADIDFYPLGGDPRVLAGYMARNKGLIPSGPGEISIQRKQLKSIIESLLPACTEPDIETGMPFRAQAIIANPPAYGHSHVAEALGVPLHIFFTMPWTPTSEFPHPLARVPQSAGYWLSYIVVDLLIWWGIRGYINDFRKKKLKLAPIAYFSTY…
GHUGT76-9	MKLKGRGSVMLFPLPFQGHINPMLQLANILHERGFSISIIHTRFNSPNPLNYPLFRFYPIPDGLSENHVISSDPNRIVAFVKFLNSNCQTPFRVCLAKLISTSLEDEDPTACLVTDALWYSTQAVADDLKLPRIVLRTSNVSSFIVLSSMSLLFEKGYLPLQDSVVEMEVPELPQFRFKDIAMLEASDRESFLQFIEILVQETKASSGIILNSCEDLEQEFLSKLSLLFPIPVFLIGPFHKYFPASSSSLLPQDRTCISWLDKQQPNSVIYVSFGSVAAIEEADFLEVAWGLANSMQPFLWVVRPGLVQGSEWLEILPNGYLEMVGERTHIVKWAPQQEVLAHPSTGAFWTHCGWNSTLESLCEGVPMICQPSFGDQKTDSRFVSHVWRVGVHLEFKIE…
GHUGT74-12	MANGTHVLVLPFPGQGHINPMLQFASPLASKGLKTTLVTTVFIFKSIYSDHPIASTSFRTISDGFDEGGFAQAKSPDIYLSTFKSVGSQSLASLIKELGDSGIPVHAVIYDGFMAWALDIAKQLGIRAAVFLTQSCAVNSIHYHVSRGLLKVPVEGSRIWLPGLPELKIWELPSLIYHHGSYPAWFDTIVNQFSNIDEADWVLVNSFYELEKEVVDWMSKIWKLGTIGPTIPSMYLDRRLKHNEDYGLQLLHPNTSACMRWLNTKPNGSVVYVSFGSLAEVGVEQMAEIAWGLIGTNAYFLWVVREPEEPKLPDNFKHMTREKGLIVRWCPQLEVLKHGSVGCFVSHCGYNSVLEALGLGVPMVAMPQWADQATNAKHVEDVWGVGVRALVDEKGIVRR…
GHUGT74-1	MEHKQMKGHVLVLPYPSQGHINPLLQFAKRLASKGVKATLATTHYTLNSISAAHIAVEPISDGFDEGGFSQAGNVDFYLKSFRDHGSRTLAELIQKFSNSVTPVNCVVYDSFLPWALDVAKQHGIYGAAFFTNSATVCSIFAHIHHGLLTLPLTPETTPLLLPGLPPLNFPDLPSFLGFPDSYPAYLAMKLSQYSTLNQADWVFSNTFEELEGKEARGVSEIWPAKLIGPMVPSAYLDERIKGDRGYGSSLWKPLSEECIEWLETKPSNSVIYVSFGSMISLSEEQIAELAWGLKESNMYFLWVVRDSEQQKLPKWFLDSVQEKGKVVTWCNQLEMLAHRTVGCFVTHCGWNSTLEGLSLGVPMIGVPKWTDQLTDAKFVEEIWEIGVRAKEDKVGVVR…
GHUGT76-10	MESQTETHRKQKKWLRLLLFPLPLQGHVIPMLQLANLLYSKGFSITIIHTCFISSPKYPSKNPHFTFHSIPNGLSKSECSNADNLVSFISLLNANCAEPFRDCLVKLLSDVSDEPVAGLISDSTWKFTDSIAKSLQLPRFVLRTTNISSFLALAALPLLQEKGYLPKQESQEEKPVIELPPLKVKDIPVFKTQDQEGLHQTIAALVEQTKSCTGVIWNSFEELEHGSLTDFRYNFRVPIFPIGPLHKYFPVPSTSLLSQDQSAISWLNKQAPKSVIYVSFGSVASIEKSEFVEIAWGLANSEQPFLWVVRPGSVIGSEWLEPLPKGFMEEIKERGHVVKWAPQQEVLAHTAVGGFWTHSGWNSTLESFCEGVPMICHPCFGDQRVNARYVSDVWRIGVH…
GHUGT708-1	MSISPGSVTSQPHIALFPSAGMGHLTPFLRLASLLLSHNCKLTLITTKPTVSVAECTHISSFLSKHPEINHIEFHVPPMQHSDSISDDPFFIQFEATSRSAHQIHPLLASLTPPISAIFADLVVANGTNKVAVDLGVRNYVVSTTSLKFLSLMAYLPILTTSDAAKLVDGAAEIEIPGLTPLPISSIPPPFFNADHGFTATLVSNAKALPFCNGILMNTFESFEPETLSAISNKRALSNLPPILPIGPLETYGLNMNDQTRYLPWLNDQPAESVVFLSFGSRTAMSKDQIKELSDGLERSGYRFLWVLKTKKVDKDEKEDLGEILSSSFLESTKNRGMVIKEWVNQQDILGNAAIGGFVCHCGWNSVMEAAGNGVPVLAWPQHGDQRTNAEVLEKAGLG…
GHUGT83-1	MGNPHILAIPYPAQGHVIPLMELSHNLVSHGFKITFVNTDFNHKRVKDAFGNKVDGEGSIRLVSIPDGMEPDEDRKQLGKLTYGISKVMPLELKKLVKKIIGSEDNKISCVIADVNMGWALDIAAEFEIPGVAFWPASAMLLALLFSTDKLLDDQVIDKHGTPINGENMIQLYPNTPAMHPNNFLWVCLGDFTAQKNIFEFAMRNNKAVENVEWLICNTTFDLEPGALSLIPEILPIGPLSATNQLGPLTGSFWPEDATCLKWLDQQPPGSVIYVAFGSFTVFDPIQFQELALGLELSNRPFLWVVRPDTTEGTQSDELYPIGFKARVAGRGKMVGWAPQRAVLAHPSIACFISHCGWNSTVEGLSNGIPFLCWPYFADQFINETYICDIWKIGLSFNR…
GHUGT78-5	MEGYRNASKHIAVLAFPFGTHAVPLLNLIRQLSEACPNTMFSFLSIQQSNNSTFRKNLDKIKPFNVWDGLPVGYSFWGTPHEPVDYFLKAVPANFMKAIDAVVFETGKPFDCLITDAFYAFGADIADELNIPWVALWTASPRALLVHLDSDIIRHHVRINGPKDKPLDFLPDFSSIRIADLPNGLTSGDIDAPMPALLHKMGVSLSRATAIATNSYEDLDNTVVNMLKLRFSTFLNVGPFNLVSVSSSTVDDSHGTLDWMSKHEAASVVYISFGSVITPPLHELQALCEALEECEFPYLWSLRGNPEKQLPLGFLERTSSKGKIVPWAPQQKILEHPSVGVFVSHGGWNSVLESINGCVPMICRPFFGDQQLNTRTVEVVWGFGFGLEGGTLTKKGAKK…
GHUGT78-6	MEGYKNASKHIAVLAFPFGTHAVPLLNIIRQLSDACPDTMFSFLSTQQSNNSTFPKNLDKIKPFNVWDGLPEGYSFRGNPHEPVDYFLKAVPGNFIKAIDAVVSETGKPIDCLITDAFYAIGADIADELNIPWVAVWLAGPRALFLHFQTDVIRQHVGINSPEDKTLDFLPEFSGIRVTDLPNGIASGDIDAPIPALLHKMGVSLSRATAIVANSYEDLDNTVVNMLKLRFRMFLNVGPFNLVSVSSSTVDDSHGCLDWVSKHEAASVVYISFGSMITPPPHELQALCEALEECEFPFLWSVRGNPEKQLPQGFLERTSSKGKIVPWAPQQQILEYPSVGVFVSHGGWNSVLESINGGVPMICRPFFGDQQLNTRTVEAVWGFGLGLEGGTLTKEGAKK…
GHUGT73-1	MAPGHMMPMVDMARMFAAFGAKVTIIITTMNALRIKNVIDRDVKLGRDITLEIISLPSTEVGLPEGCENVISAPTPEMSIKLFHAIELLQPKIKKLFSDLHPDCIVSDSLCPWTLDIANELSIARIAFNGSGFFNLCLSENITHYEPHKSIESETETFVVPGLPDEVTLTRSQLPDIVKAKNKFSELFDKLRESQRKSFGVLMNSFYELEPGYADHCRNVLGIKAWHIGPVSLVNRDTVDKVDRGEKTSISKHDCINWLDCKKPRSVLYICFGSLTRFNKKQTTEIAYALEASGHPFIWVVGKVSKTSNDEFEDEEQELWLPKGFEDKIKENGHGLLVRGWAPQVLILEHEAIGGFVTHCGWNSILEGVVAGVPFITWPIFAEQFYNEKLVTQVLNLGV…
GHUGT91-3	MEKSKSLHIVMFPWLAMGHFIPFFRLSKLLALKGHKISFISTPRNLSKLPKIPPNLSSQISLISFSLPTVPNLPSLAESSMDITHNQQQPLKHALDLLQPQLASFLQSSKPDWIIYDYASHSLPSVASQLGISRAFFAVFTAACLSFMGSPSTLIGSGDDGDDARSTAEDFTTIPNWVPFESNLAYRLHEINKYIERTDEDNFGPPDTVRFGITIQQSDVVIVRSSTEFEPDWFNLLGGLYEKPVIPVGFLPPILEESDEIQDDEKWAAVKTWLNKQRVNSVVYVAMGTEVHLSKEELGELAIGLEKSGLPFIWVLKNSPGTGESEFEMLPDGFKERVKGRGFLYMGWAPQVKILSQDSIGGFLTHCGWNSVIEALGLGRVLVMLPMLNDQGLNARLLN…
GHUGT78-7	MEDYKNASKHIVVLPFPFGTHAAPLLNIIHQLSDACPNTIFSFLSTQQSNNSNFPNKFHKIKPFNIWDGLPEGYIYRGDPNEPVEYFLKATPGNFIEAIGAVVAETGKPIDCLITDAFYAFGGDIADELNIPWVVLWTAAPRTLFVHAETDFIRQLVGINGSQDKSLDFFPDFSGIRVSDLPGGITCGDLDAPMAAMLYKMGLELSRATAIAANSFEDVDNKVVNMLKLKFNMFLNVGPFNLVSSVSSFTIDDSHCCLDWLSKHKPSSVVYISFGSVATPPLHELEALSEALEESEFPFLWSFKGNPEKQLPPGFLERTRSRGKIVPWAPQQKILQHSSVGVFVSHGGWNSILDSIVGGVPMIFRPFYGDQILNTRTVEVVWGFGLGLEGGTLTKEGTK…
GHUGT79-2	MADRSFHIAMYPWFALGHITPYVHMANKLAERGHKISFFFPAKTQHKVEAFNLHPHLITFIPIIVPHVEGLPLGAETTNDVPFPLHPLIMTAMDLTEPDIEAYLRELKPHFAFYDFTCWLPVLTRRLGIKSVVYCIISSATIGYLLSPARKTLEKGMIGSDLLEPPEGFPSSSIKLRAHEAQALADYGSGLSFVERQLMSLSDCDIIGFKTCREIEGPYGPVVPNPPKIALEKQWEKFAISSCPKTTDGTETIESALPEGFQERLKGRGILHGGWVPQQLILRHRSVGYFVTHCGSGSLAEAMVSDCQLVLLPQVGDQIINARLMAGDLKIGVEVEKGDEDGVFTKYDVCKAVRTLMDHDNELGNEVRTNHDKWKEFLLKPGLENSYMDDFVMQLHALV
GHUGT79-3	MADKTFHIAMYPWFALGHITPYVHLANKLAENGHKISFFLPAKTLRMVEAFNLHPDLVTFIPIIVPHVEGLPLGAETTNDVPFPLHPLIMTAMDCTEPDIEAYLRELKPHFVFFDFTCWLPTLTRKLGIKSVVYCIISSGTIGYLLSPARKIIERGLTSFDLLEPPKGFPSSSIKLRMYEAQGLAAVTTMDYGSGISFAERHLKSFSDCDAIGFKTCKEIEGPYCEYIGNQFEKPMLYAGPVVPEPPTMVLEERWERLLSNFEAKTLIFCAFGSECVLKKDQFQELVLGLELTGLPFLVALKAPMGAQTIESALPEGFQERVNGTGFIYGGWVPQQLILRHPSVGCFVTHCGSGSLAEAMVNDCQLVLVPHVGDQIINARLMAGDLRIGVEVEKSEKDG…
GHUGT76-2	MEKQHKSSHLVLVMLPFQGHMTPMLQLASILHSKGFSITIVHPELNSPNPSNHPEFTFVSIPDKLTESQLSDKNVTGLVWSLNKNCAVPLRQCLEKILHSHNNIAALIYDTQMYCAQTIANDLGLPAITLRTSAATTMLLYPVFSQLDEEDFMSEIKSPELQALHLQRLRALLSQNPAKEMMEIRVELIKALKSSLAIIVNSMEFLELEALSKVKQYFPAPIITIGPLHKLAPAICSSLFTEEDKCISWLNKQAPKSVIYVSLGSMASIDRKELIEMAWGLFNSKQPFLWVVRRGMVRGSEWIESLPNGFEESVGERGCIVKWAPQTEVLAHAAVGGFWSHCGWNSTIESICEGVPMLCKPFFGDQHLNTSYICNVWKIGLELQNLERGNIERTIKRLM…
GHUGT76-3	MEMEKEHRSSHPRLVLVPLPFQGHINPMLQLGSILHSKGFSITVLHTAFNSPIPSNYPEFVFVSIPDNLSEQLISADDLLPFISLLNLNCGVLFQECLAKMVQKQEVENEPSIACIIYDECMYFCDAVAKYVKLPSIVLRTTSASTYLSRNAILQLKAEGVLTSQVSTSQDLVPGLHPLRLKDLPVSKIGTPEIFLQFITNIYKKRTSSAIIWNTNDVLEQPSLREIQKQCQVGIFPVGPLHEVAPASSSSLIKEDNSCITWLEKQKQNTVLYVSLGSLASVDKKELGEMAWGLANSKQPFLWVIRPGSVDDQEWKKLLTEGFVEAVGENGCIVKWAPQKEVLAHGAVGGFWTHCGWNSTLESISEGVPMICKPCFGDQRVNARHASQVWRIGIQLENM…
GHUGT76-4	MEKQVENSSRLVLVIYPFQGHINPMLQLATIFHAKGYSITIIHPEFNSPNPSNHPQFTFISIPDKLLESKVSLSPGDFMNLVLALNNNCAAPFKKCLKQMLDDEHPHERIAGVIYDGLMYFAQTVADDLGLPGISMRPTAAAMLLFAVIPQIEQESIFDRQIPELQRLELTQMVTSMSKSPTDAMTEVRAASLNAMKRSAGMIANSMEFLEHAALSKIREYSPVPVFTIGPFHKLAPSSSSSLLQEDADCISWLDRQAPKSVIYVSFGSMASLSKQDIVEIAWGLANSEQPFLWVIRPGLVLGSEGTELLPDGFLETVGDRGCIVKWAPQKEVLAHCAVGGFWTHCGWNSTLESVSEGVPMLCRPCFGDQFLNMRYICYIWKIGLELENELERGKIEGA…
GHUGT76-13	MEEQQKSSHVVLVMVTFQGHITPALQLATILHSKCFAISIVHLELNSPNPSNHPEFTFVSIPDKLTESQLSDKDIPGLVRSVNKNCAAPLQQCLEKILHSHHHIAAVIYDSLMFCAQPIVDDLGLPGVTLCTHSALGLLFYHVFPQLNEKDYISGLESPELQALQLQRFHALSSQNPIEAMMEVGAAFANALKSSSAIIVNSMEFLEVLSKIKQYLPTPIFIVGPLHKLAPIMCNSLCTEDNKCISWLNKQAPKSVIYVSFGSIVNIDKQELIETAWGLSNSKQPFLWVSICEGVPMICKPFFGDQLLNASYICNVWKIGLELQNLERGWNIERIIKRLMVDMEGNYIKKRALDLKEKVAFCLMEDGSTSCSFNGLAKHISSI
GHUGT72-1	MAKLQTPHIAILPSPGMGHLIPLVEFGRSLVHQHNFTVTFVIPTNDSPSKAQKSVLDSLPTSITHIFLHPADLSDLPLDSKIETVISLTLARSLSFLRDAFKSMVDKTNLVALVIDLFGTDAFDVAREFNVSPYIFFPATAMTLSLMLYLPKLDQMVPCEYRDRPELVRIPGCIPIQGKELLDPTQDRRNDAYKWLLHHTKRYRLAEGIMVNSFVDLEAGAIKALEEKEPGKPPVYPVGPLVNIGPSKVDDGSDCLKWLDDQPHGSVLYVSFGSGGTLSYNQIHELALGLEMSEQRFLWVVRSPNDAAANATYFSVESEKDPFDFLPKGFLERTKGRGLVVASWAPQAQVLSHGSTGGFLTHCGWNSTLESVVNGVPLIAWPLYAEQKMNALMLIEDIK…
GHUGT80-1	MAASPEHRDDSSSSSPVEVPVKKELEICVDAKQIDSDGGSREAASGDNSRAEVDFALNNGAAEPYSIVHRSFSEVGTLRVGTSNIEKLDSSQPKLVKSKTEAPRHRSILAEDAAQIFDNKMSAQKKLQLLNRIATVKDDGTVEFEVPVDVEPHVLACGLRDEHIEVAEEESPEADIQCIPPLQVVILIVGTRGDVQPFIAIGKRLQEYGHRVRLATHSNFKEFVLTAGLEFYPLGGDPKVLTGYMVKNKGFLPSNPSEIPIQRNQMKEIIYSLLPACKEPDPDSGIPFKADAIIANPPAYGHTHVAEALKVPVHIFFTMPWTPTSEFPHPLSRVKQPAGYRLSYQIVDSMIWLGIRDMINDVRKKKLKLRPVTYLSGSQGSDSDVPHGYIWSPHLVPKP…
GHUGT82-1	MGVQCIMKKPKILLVPYPAQGHVNPMLKLGLALLTHGLQPIIVTPEFIHRRIVANMDLNDYQMRFMSIPDGFSGEEGPYDFFSIEKSMENIMPNHLETLLHELDEDDDGTVVCMVIDLLASWAIQVATRCGIPVAGFWPAMQATYRLITSIPEMIHADLISETGCPRHEGTVSSLPSQPLLSTEDLPWLIGTQASRKARLKFWIRILDRLTSLRWLLLNSFPQESIIHDDEYQDDDYISPPHNNLIIFPVGPLPEPSLTTPKNPSFWKEDTSCLEWLDHQKPNSVIYISFGSWVSPIGDAKIKTLALTLQSLNRPFIWVLAESWRHGLPNGYSETVSKQGKLVLWAPQFQVLQHKAVGLYLTHCGWNSTMEAIQCRKRLLCYPVAGDQFVNCKYIVKVW…
GHUGT71-8	MKKAELVFIPFPAKGHLVSAVEVAKILVDLNSNLYISFLIIKQPVGAERTAYADSLTAATTTTRIKFIHLPQPDSDIDAANFIRSVVQTQEPLVREAVTKIVEHSNSVPGSPRLAGFVLDLFCTSFRDLANDFGVPSYLFCTSGAGFLGFLFFIQALHDEQNFEFVELTDSETEFTIPSYVNPVSAKLFPSGTFKPEGFGLFLSMAKQVREMKGIMVNTFLELESHAVDSLSNGKLPPVYPVGPILNTEGSSGVHQNYDSIMQWLDQQPRSSVVFLCFGSMGSFSANQVKEIACALEQSGHRFLWSLRRAPEQVNGKMGHPTDYENVAEVLPEGFLDRTAEIGKIIGWAPQSAILGHPATGGFVSHCGWNSTLESIWFGVPMATWPLYAEQQLNALQLV…
GHUGT74-13	MGDENNPKKPHVLIFPYPAQGHINPILQFAKRLLSKGVKAALVTTVFLSNSSFSDPSSTSIDIHTISDGFDQGGYEQAGSSDAYLATFWSVGPNSLAALIKKLTEIHPVDALVYDGFLPWALDVAKQFGIPSAVFFTQSCAVNSVYYHVSKGLLQLPLPEPHLSLPGLPPLQVSELPSFVALYGSYPAWFDVVVNQFSNVDGADWVFFNIFYDLEKEVVDWMSRFWNVMTVGPTIPSMYLDKRIENDKDYGMNLFKPNVDACMSWLGGKPKDSVLYISFGSFASLGIEQTTELACALKSSNVCFLWVVRETEMAKLPYNFIEETSEKGLVVAWCPQLEVLSNEAVGCFLTHCGFNSTLEALSLGVPMLAMPQWTDQPTNAKHVEDVWRIGIRAHPNEKG…
GHUGT88-5	MQETIVLYPSPGLGHVFSMVELGKLILHHYNNRYSITILLTTGFWDTPTIISYINSVSQAFPSISFFRFPSISIDLSQNCSGAAIAFHFIRLHAPNVLHSLHQISKSHKISAFIIDLFCTAALSMGKDLNIPTFYFFTSGASTLAVFLQIPKLDKQTFGRSFKDLPNTVFHFEGVPSLRAVHMPEPLLDREDPAYHDFMYFMSNLQQSDGIIVNTFEDLEPISIKAIANGLCLPDAPSTPPTFYVGPLIAPSKHEAENDYCLSWLEKQPSQSVVFLCFGSHGTFYPPQVKEIAKGLENSGQRFLWVVKDPPNHEKTKQAEDNPDVDLDSLLPEGFMERTRDRGLVVKSFAPQVAVLNKDSIGGFVTHCGWNSVLEAVVAGVPMIAWPLYAEQHLNRNIL…
GHUGT88-6	MKETIVLYPSPGLGHVVSMVELGKLILHHYNNRYSITILLTTGFWDTPTIISYINSVSQAFPSISFFRFPSISIDLSQNCSGAAIAFHFIRLHAPNVLHSLQQISKSHKISAFIIDLFCTSALSMGKDLNIPTFYFFTSGASTLAAFLQIPKLDKQTFGRSFKDLPNTVFHFEGVPSLRAVHMPEPLLDRDDPAYHDCMYFMSSLQQSDGIIVNTFEDLEPISIKAIAKLLGSSRLSNEQGLCLPDAPSTPPTFYIGPLIAPSKHEAENDYCLSWLEKQPSQSVVFLCFGSRGTFYPPQIKEIAKGLENSGQRFLWVLKDPPNHEKTKQAEDNPDVDLDRLLQGFMERTRDRGLVVKSFAPQVVVLNKDSIGGFVTHCGWNSVLEAVVAGVPMIAWPLY…
GHUGT88-7	MQETIVLYPSLGLGHVVSMVELGKLVLHHYNNRYSIAILLTTGLSDTPTIISYINSVSQAYPSISFFRFPSISIDLSQNCSGAAIAFHFIRLHAPNALHSLQQISKSHKISAFIIDLFCTSALSMGKDLNIPTFYFFTSGASTLAAFLQIPKLDKQTFGRSFKDLPNTVFHFEGVPSLRAVHMPKPLLDREDPAYHDFMYFMSSLQQSDGIIVNTFEDLEPISIKAIANGLCLPDAPSTPPTFYIGPLIAPSKHEAENDYFLSWLEKQPSQSVVFLCFGSGGTFYPPQVKEIAKGLENSGQRFLWVVKNPPNHEKTKQAEDNPDVDLDRLLPEGFMEITRDRGLIVKSFAPQVAVLNKDSIGGFVTHCGWNSVLEAVVAGVPMIAWPLYAEQHLNRNIF…
GHUGT90-1	MDTYSSKFSAHHVVLFPFMSKGHIIPILNLARLLLRRGMAVTMFTTTGNRPFIAESLADTSVFIIDIPFPQNAPEIPPGVESTDLLPSMSLFFSFCKATKQMQSMVEEKLQGLVRVQPVSFMVSDGFLWWTFESATKFGLPRLVFTGMNQFVSCVSRAVFEDRLLDRAESDDELITVTRFPWIKVTRNDFNTVMPNPNGPTMEVFIDQVKSMSNSSGYIVNSFYELEKVYIDNWNSEKRPKVWCVGPLCLAEPELEPQKKPFWIQWLDQKLAQGCSVLYVAFGSQAEVPSEQLQQIAMGLQESKANFLWVLRKKESESILDEGFEETVKGRGIVVKQWVDQRQILKHQCIEGFLSHCGWNSALESICYGVPILAWPMIAEQALNARMVVEEIKVGLRVE…
GHUGT80-2	MVPSPEHRRNWSFASSSSSSVEVPVKSEQEICIDAKQMDSSRDSLEAASGDDSRAGVDRSAMNNGGAESSGTIRRSYSEVGTSPVGISNIEKLDSSQRKLEIPKNEAQRHRNILAEEAAQIFDNNLPAQQKLNLLNRIATVKDDGTVEFEVPGDVEPHALGGGQRDVYTEVAEEESLETELQYIPPLQIVMLIVGTRGDVQPFIAIGKRLQDYGHRVRLATHSNFKDFVLTAGLEFYPLGGDPKVLAGYMVKNKGFLPSGPSEIPIQRNQIKEIIYSLLPACKDPDPDSAIPFKADAIIANPPAYGHTHVAEALKVPIHIFFTMPWTPTSEFPHPLSRVKQPAGYRLSYQIVDSMIWLGIRDMINDLRKKKLKLRPVTYLSGSQGSDSDVPHGYIWSPH…
GHUGT92-2	MAEKRENVVMFPFMAQGHIIPFLALALLIEKTRNYKITFVNTPLNIKKLRSSLPSDSCVQLLEIPFNSSEHGLPPNTENCDVVPYHLVVRLLEASASLRPVFKQLVEDIIRQQDGQRPLCIIGDIFFGWMAGVAEEVGLFHAVLSGAGGFGLACYYSIWLNLPHKQVKKDGGDHFLLPDFQEASKIELTQLPLTMSVADGRDSWSIFHHKYLPEWTKSGGILFNTVEEFDDIGLVYFKRKLSKPVWAVGPILLSTENRIRASMGGATPEYCKAWLDSKPEKSVLFVSFGSMNTISPSQMMELAKALELSGRHFIWVVRPPIGFDINSEFKANEWLPEGFEERMRESEKGLLVNKWAPQQEILSHKSTSVFLSHCGWNSVLESLSHGVPLLGWAMAAEQF…
GHUGT78-8	MEKYKKASKHIAVMAFPFGTHAAPLLSIIRRLSEAFPAAMFSFLCTERSNSSTFPKGHQKHDSIKPFNVWDGLPEGYTYCLKRNPHEPVDYFLQAVPQNFKDAVDELVAETGRPIDCLITDAFYYFGADIADELKVPWVALWTASPRALFSHAETEFFRRHVGINDPVDKPLDFLQGFASIRVADLPDGVVRGNFDASVPVLLNKMGLTLPRAAAVAANSYEDLDNAVVNMLKSRYKRFLNVGPSNLISASPIDDRHGCLDWLEKHEPASVVYISFGSVITPPPHEIGALTQVLEESNFPFLWSFRGDVEKQLPPGFPKRTSSKGKIVPWAPQQKILEHPSVGVFVSHGGWNSILESISGGVPMVFRPFFGDQKLNTRTVETIWGFGLGLEGGTLTKEA…
GHUGT83-2	MENPHILVIPYPAQGHVIPLMDLSSYLLKHGYKITFVTMEFNHQNAMDILALRGEEMGNRIRLVSVPDGLRSSDERNQPGKISEAILQTMPRKVEELIEEINGSERKINYVIADQSLGWALEIAKKHGIKRAAFCPAAAALLVLGFSIPKLIDDGVIDQDGTPLKREMIKLSPNMPPMNTMNFVWACIGNINAQKNIFKLMVRNNESIKLTDWLLCNSTYELEPAAFTMAPNIKPIGPLLAPKSKPTDSNCLTWLNQQAPQSVIYVAFGSFTTFNTTQFQELALGLELTDRPFLWVVRSDITNGRKNAFPEGFQERIGSRGQMVDWVHQKKVLSHPSIACFISHCGWNSTMEGLSNGVPFLCWPYFADQFFNQSYICEYWGVGLRFERDGRGIITRNEI…
GHUGT73-28	MASVTAKQLHFVLIPLMAQGHMIPMVDMARLLADRGVIVSLITTPRNASRFDTVIERASESGLRIRLVKIPFPCQEVGLPIGCENLDTLCSRDLLKKFYNALDLWREPLEQFLEQQKPQPSCIISDKCLSWTSETAQKFNIPRIVFHGMGCFSLLSSHNVKLHKAHLFVASDSERFRVPGLPQKVEITRAQLPGTFVSLPELDDTRNKMQEAEMNAYGVVINSFNELEHGCVNEYQKAIKKKVWAIGPVSLCNRIYLDKFERGNKASINDNKCLKWLDSMKTRSVIYACLGSLCRLVSAQLIELGLGLEASQQPFVWVVKTGNQRANDELEKWFSEHNFEEKIKGRGLIIKGWAPQVLILSHPAIRGFLTHCGWNSTLEAVCSGVPMITWPQFSEQFFN…
GHUGT73-13	MALKSTKPHFVLIPFMCQGHLLPLIDIGRLLADRNVIVTIITTPQNAARFSAGGNRDIGSKLSISVLELRFPAAEAGLPDGCETVDNLPSMDLMSNFHSAMSMLQVPLEKLLRELKPCPNCIIHDKYFTWMGEIASKLQIPRILFDGKSCFTHLCSHNISTSKVHECVSEGEPFAVPGLPDQIEFTIGQLPGNLNPRSNMKELSKKIIAAEEGAYGSIVNSFEELEAEYAKSYQKIKEHKVWCVGPASLCNKDNIDKAKRGNEALTDENQCLKWLDSWPASSVIYVCFGSLNRLTPPQLMELGLALEASNKPFIWVIRGGYKREEMEKWLAEDGFEERVKGRGLLIRGWAPQLLILSHPSVGGFLTHCGWNSTLEGISCGVPMITWPLFAEQFFNEKHL…
GHUGT89-10	MTNFSNGVHVLMIPFPASGHIFPLTDLAHQILLRGLTVTIMVTPKNRHYLNSLLSLHSSSNLQTLVLPFPSHSSIPHGVENMQDVDISFVPDFEAALSKLHDPLVNWFENHVLPPTAIVSDMLLSSWTPLLASHLGVPDVCFVVTNAHAVSSWWVNDLDSMPECYRKQHLGCIQSWGLVFNSFNEIDNQKLKLIKEELTEHDRLWAVGPLLPIKGRLSSLGEEQYQVMSWLDSCKKVGKSVVYVAFGTQITLTKQQMEAVASALEESMVRFIWVVKEPMKGLGIVDDDDRNVVPPGFEDRVAERGVVIKGWAPQLAILGHPAVGSYLTHCGWNSALEGILAEVLLLAWPMQADHFHNTALLVDELGVAVRVCEGLETVPDASKLARALSGSLTMNLPER…
GHUGT89-11	MSEVKYSGTGAGGGHICIIPFPACGHILPLMDLTHQLLLRGLTVTIMVTPKNLSYLNPLLALHSPNVKPLVFPFPSHPSLPHGVEQMQDLPISFLPHIVNALGKLYHPLVQWFRAQQSPSVAILSDIVLSSWTVNLASHLNIPNICFVPFNVAAVYFWISTPSFLLPFYREAFTMSMQSQGLVFNSFKELEGTKLGLIKEKFAKHYRVWGVGPLPPVKVGDEGLNERGGATSIPPDQVISWLDSCKVDKSVVYIGFGTQITLTKHQMKAVASALEESGVSFIWAVKEPMKRAEDGDDDQSLIPHGFEDRVKGQGLVIKGWVPQLTILKHRAVGSYFTHCGWNSALEAIVAGVLLLAWPMQADHFQITRLLADEVGAAIRVCKGLRSVPDATILARIFVE…
GHUGT89-12	MVTNAIMEAKTHMKPQGDIGNMQAATGDLGNGAVHILTIPFPAAGHILPHIDLIHQLLLRGLKVTILVTPKNLHFLNPILSLYSSSNNIETLVLPFPSHPSIPPGVENMVGFPISFGPIFMEAMAELYNPLFQWFQTHPSPPVAIISDMLLSSWVNTLSSNLNIHHLTFMVTNANSTLPLVRKGMKKLSPSIERFAKNAVVPSLKSWGIIFNTFLELDGDKMEIIKEEFTEHDRLWAIGPLLPIKATNNERGGPSSIPRDEVIAWLDSCKRVNSVVFIGFGSQISLTKLQMEAIASALEESRVRFIWGIKGDSQNMVPLGFEERLAGKGVVIKGWVPQQAILDHRAVGSYLTHCGWNSALEGLLGGALLLAWPMQVDHFDNTNLLVDKLGVAIRACEGL…
GHUGT73-2	MAPGHMMPMVDMARMFAALGAKVTIIITTMNALRIKNVIDRDVKLGRDITLEIISLPSTEVGLPEGCENVVSAPTPEMSIKLFHAIELLQPIIKKLSSDHHPDCIVSDSLCPWTLDIANELGIARIAFNGSGFFNLCLSENITHYEPHKSIELETETFVVPGLPDEVKLTRSQLPDIVKAKNKFSELFDKLNESQRKSFRVLMNSFHELEPGYADHCRNVLGIKAWHIGPVSLVNRDTVDKVDRGEKTSISKHDCINWLDCKKPRSVLYICFGSLTRFNKKQTTEIAYALEASGHSFIWVVGKVLKTSNDEFEDEEQELWLPQGFEDKMKENGQGLLIRGWAPQVLILEHEAIGGFLTHCGWNSILEGVVAGVPFITWPIFAEQFYNEKLVTQVLNLGV…
GHUGT74-4	MEQKHEETHVLVFPFPIQGHINPMLQFSKRLASKGLRVTLISTSKTMQPSASSINFHSIDFHEGDAVANVDEYLELYELVIPKRLAQFIEEYQICSQHGAKVLVYDSGMTWALDVAKQYGLQGASFFTQCWAVNAIFIHLKEGSLRVPLEDENKGNVVVSLPSMPELGMSDLPSFVSDKSGSYPSLWKLIRSQFSNFHEADWVFCNTYDKLEHEIIKWMRSKWPIKTVGPTIPSMYLDKRLEDDNDYGLHLFKPDTDLCLNWLNSKEASSVVYVSFGSIAGLTEEQMVELAMGLKLTNKNFVWVVRETEQNKLPSNFMEETAEKGLVVSWSPQLDVLAHRAVGCFMTHCGWNSTLEALSLGVPMIAMPQWTDQPTNAKFVADVWKVGIRVKKDEKGMMR…
GHUGT73-14	MALNSFSQPHFVLIPFMCQGHLIPMVDIARLLAERGVIVTVITTPKNAARFNSSINGAIKSSLAIRVKQLGFPAAEVGLPEGYETIDNLPSMELMSRFFTTVSLLQQPVERMLKELKPRPSCIIYDRNFTWIVTLASKYQIPKIWFDRKNCFSLLCYHNIITSGAHECVPQGETFPVPGLSDRIELTPAQVPGFLPTMKEHAEKAMEAEGGADGVIINSFQELETEYCESLGKVKKPKVWCIGPVSLSNKNNFYKALRGNEDSITDEDRCLKWLDSWPPSSVIYVCFGSLNRLIPTQLIELGLSLEASKRPFIWVIRGGYKKEEMEKWLKEDGFEDRTKGRGLLIRGWAPQVLILSHPSIGGFLTHCGWNSTLEGSCAGVPMITWPLFAEQFMNKRLFI…
GHUGT73-15	MALNSFSQPHFVLIPFMCQGHLIPMVDIARLLAERGVIVTVITTPKNAARFSSSINGAIKSGLAIRVKQLGFPAAEVGLPEGCETIDNLPSMELMSRFFAAVSLLQQPVERMLEELKPRPSCIIYDRNFTWIITLASKYQIPKIWFDGKNCFSLLCYHNIITSRVHECVPQGETFPVPGLSDRIELTPAQIPGFLPTMKEHAEKAMEAEGGADGVIINSFQELETEYCESLGKVKKQKVWCIGPVSLSNKNDFDKARRGNEDSITDEDKCLKWLDSWPPSSVIYVCFGSLNRLIPTQLIELGLSLEASKRPFIWVIRGGYKKEEMEKWLKEDGFEDRIKGRGLLIRGWAPQVLILSHPSIGGFLTHCGWNSTLEGICASVPMITWPLFAEQFMNQKLLI…
GHUGT76-14	MDRQINSVEMEQRKGRRLVLFPLPLQGHINPMFDLANILHSRGFSITIIQTTFNSPNPSNYPHFTFRIISEDLPENNRCTKDLIAFVSMLNAICGLPFRDCLADLLSDTSEEPIACLISDAILYFTQDVANELKVPRMVLRTGAASSFCVFSSFPLLREKGYLPIQDSQLEEQIVELPPLRVKDLPVIHTNDPEDLYNVVVGMVEQSKASNGMIWNTFEELEGTSLATLHQKLGVPFFPIGPFHKCFAVTSSTTSSSLLTHDQSCISWLDKQDPKSVIYVSFGSLASISETQFLEIAWGLANSNQPFLWVVRPGLVHGSNWVEPLPNGFLETLGGKGHIVKWAPQQQVLAHPSVGGFWTHNGWNSTLESICEGVPMVCMPCFTDQKVNARYVSEVWGIG…
GHUGT709-2	MEQDRSSQSGPPHVLVFPFPLQGHINSMIKLAELLAIAGFKLTFLDSHHNHERLVKFNNIAAHFERYPGFQFKTITDGLPLDHPRSGNWFLDMFEVMELKMKESLKEVLVNSSPPVDCIIGDGTSAFALDVAKELGIPIIFFCTSSPCCFWVYHSIPDIIQAGELPINGSEDMDRLITTVPGMETYLRCRDLPTFCRKLDIEDSIMKLVVKQTRKSLQADALILNTAEELDGPILSQIRTKCPRVYAVGPLHAQLNTRLNAKHGESYDHFSNTLWEVDKSCIFWLNKQPNRSVIYVSFGSITSTSREQLVELWYGLLNSKTKFLLVVRPNSVIGKDGEGEDVVMELMEKSKDRGYIVNWAPQEAVLNHPAIGGFFTHNGWNSTLESIVAGVPMICWPQF…
GHUGT709-3	MEAVHQSPHVLIFPFPAQGHVNSMLKLAELLALASLRVTFLNSEYNHESLVRRTDILSRFAQYPGFKFETIPDGLSQDHPRVGAAMRDMFGSLELITKPIFKQMLFEINPPPDCIIGDGILGLTIDVANELGIPIIPFRTTSAGCIWVFSSIFDMIQAGELPIKGNQDMDCLITSVAGMETFLRFRDLPSFCKVSDVKDPLLQLMARETSKNFKANGLILNTFEELEGATLSQMRTKCPKIYTIGPLHEHLKARLADTNQTMSDRSSNSFREDDRSCISWLDKQPKGSVVYVSFGSIAVLPREKLMEFWFGLVHSGKRFLWVLRPENVPRNDGECDVVPTELVEGTKERGYIVDWAPQEDVLAHGAIGGFLTHSGWNSTLESVTAGVPMICWPCFADQQ…
GHUGT85-3	MSAFYSMGSITKPHAVFVPYPAQGHVNPLMQLAKLLHSRGFYVTFVNTEFNHRRLVRSKGSGFLTSLSDFRFETISDGLPPSDRDATQDIWVLSDSVQKNCLGPFKELLAKLNCSSESPPVSCIISDGSMSFTIKAAKEFGIPEAQFWTTSACGFNAYLHFRELIEGGIVPFKDENFTKDGTLDTPVNGVPGMSSMRLKDFPTLIRTTNQNDIMLNFMSEEAQNCLKSSAIILNTFDELEHEVLQAIAAKSTNLYTIGPLSLLEKLTLLSRDRYFRSSLWKEDSKCLEWLDKRQANSVLFVSYGSITVMTDQLFEEFAWGLANSNHPFLWVVRPDMVMGNPGILPGEYYKDIEGRGLMVNWCPQDQVLSHPSVGAFLTHCGWNSTLESISGAKPVICWP…
GHUGT72-2	MAKTQTPHIAILPSPGMGHLIPLVEFAKRFVQQHNFTVTFVIPTADSPSKAQISTLDSLPSSIDYVFLPPVDLSDLPQDAKIETVISLTVARSLSFLRDALKSLAAKTKLVGLVVDLFGTDAFDVTGEFNLSPYIFYPSTAMALSLFHDLPKLDQMVSCEYKELPEVRIPGCIPIRGKELLDPAQDRKNDAYKWLLHHAKRYRLAEGIMVNSFVELEAGATKALQEKEPDKPPVYPVGPLVNFDASNKGKADGMDCLKWLDEQPHGSVLYVSFGSGGTLSSNQLNELAVGLEMSEHRFLWVVRSPNDKVANATFFSAESQKDPFDFLPKGFLERTKGRGLVVPSWAPQAQVLSHSSTGGFLTHCGWNSTLESIVNGVPLIAWPLYAEQKMNAAMLTQDI…
GHUGT83-3	MGNPHLLVVPYPAQGHVIPFMELSQNLAKQGIKISFVNTEFNHKRVIDAFGKKLDENGLLHLVSVPDGLEDGEDRNQIGNLTERLCQVMPGQLKELIDKVNGSDDNKISCVLADISLGLAFDVAAEQGIPTAGLWPASMFQLMFFLRIPKLIEDGLIDGNGTPLMKHKMFQLSPMTPVIQPINFAWLSFGNSPSTQKFMFDFLRLNNKAVETADWILCNSSLELEPEACNLVPKVLPIGPLSAANRFGNLSGNFWSEDPTCLQWLNQQSPGSVIYVAFGSSTVFDEIHFQELALGLELTKKPFLWVVREYIIKGKHQFYPQGFKERVSNQGKIVSWAPQVAVLGHSSIACFISHCGWNSTIEGVSNGVPFLCWPCFSDQFLNESYIYDIWKVGFKLKRD…
GHUGT84-6	MESTEAAQVIMVTLSMQGHMNPMLKLAKVLVLKGVHVTLATNDVARKRMLDSKISTNFTTINSTGRLSLEFFSDGLSHEFDREKDSGTFLASLKANGPKNLSNLITDLKANGNQFSCLITNPFIPWVPGVAIEHGIPCGVLWIQSATVFAIYYHFIKEPDLFPNLENPNGILELPGIPGLTVGDLPTFMLPCSPSHFRLLVTEFISILDNVKWVLGNSVHELEEETVNSLKAVKPIYSIGPLVSPSLLGKEETIAGSVDMWRAADSCIEWLNKQRPSSVIYISFGSIIMSSKQQIQSIATALKNIKRPFLWVIKASETRKDEFPRGFLEEITKDKSGLVVSWCPQEKVLMNQALACFVTHCGWNSTLETVVAGVPVVAYPEWTDQPTNSKLLVDVFKVG…
GHUGT73-18	MGEELHFLLIPLMSPGHLLPMVDMARLLATHGVTVSIITTPLNALRFTSVVDRAVASGLRIQVHHLPFPAKEFGLPENCENMDQLPSRDLIMNFLMAANELQQRFEELFNKLKPKPSCMVSGKNLPWTVKTAKFNVPRIVFDGMGCFSFVCTHKIELSKVHEMVSEFESFKIPGLLHEIELKKAQLPENLNPVSNDLINIRDIRQAELVCDGIVVNTFEELEKEYVKEFKTVKGSDKVWCIGLLSAINKLSSDKAERGQKQCHFETLQPWLDSKEPGSVIYACLGSISGLTKWQLIELGLGLESSGKPFIWVIRENPKSNEIEKWILDEKFEDRVKDRGIIIHGWSPQLWVLSHPAIGAFLTHCGWNSTMEAVSAGVPVITCPLFAEQFINEKLVVDVL…
GHUGT85-4	MEAGKPHAVCIPLPAQGHINPILLFAKLLHFHGFHITFIHTEFNYYRLIQSRGLDSLRGSPDFRFETITDGLPSTNMRGIQDLPDLCSMLLVHGLRSFRELIMKLNARSDVPPVTCIISDGVMSFTLEVAEEFGIPEMVLFTPSACGMLGYLHFEDLKERGYFPLKDESELNNGYLETEIDWIPALKGVRLKDIPTFIRTTNPDDIMFNYNLQSVNNARKADAVILNTFDDFEHHVLDAIKTKLPKLYTVGPLSMLQRQLCPTNLDSIGSNLWKEDTECLGWLDRWKPKSVVYVNYGSLITVTPQHLREFAWGLADTNYPFLWVIRPDIVDGGGERILSKEFTAAISDRGLLVGWCPQERVLSHPSVGGFLTHCGWNSTMESVSEGVPMICWPFFAEQQ…
GHUGT71-3	MAMDKYEVVFISNPLIGNLVPTVEFSRHLTRHDPRFSATILIITVHERIIVNLYTQSLATAASHSQSHVNFIHLPTVQPPTRYQYQSSLGYTSLFIDKHKPHVKHAISTLASTTSVAALFVDMFTTSMIDVAQDLGIPCYLFFASPASFLGFMLHLPALATQLAADFVDSHSGLIAPKDSAIELIVPTFSKPLPPSVLPSSVLKRNKDGYFWYLEHARRYTETMGIVVNTFLELEPHAIASLSISGLPPVYPVGPILDHAGASQWHTDGAQLHDSIMEWLDQQPPSSVVFLCFGSMGSLKGPQLREIAIGLERSGYRFLWSIREPPKGKLDLPGEYTNVEAVLPAGFLDRTAGLGLVCGWVHQVRVLSHQAIGGFVSHCGWNSILESVWHGVPIATWPV…
GHUGT71-4	MAMDKYEAVFISTPTIGNLVPTVEFAHHLTRHDPRFSATLLIITVPERTIVNLYTKSLATAASHSQSHVNFIHLPTVQPPTPDQYQSSLGYTSLFIDKHKPHVKHAISTLASTTSVAALFVDMFTTSMIDIAQDLGIPCYLFFASPASFLGFMFHLPALDTQLAVAFVDSDSHSGFIVPKDSAVELIVPTFSKPLPPSMLPSHVLKRNKDGYFCFLENARRYTETIGIVVNTFLELEPHAIESLSISGLPPVYPVGPILDHAGASRWHPDGAQQQDSIMEWLDQQPPSSVVFLCFGSMGSLEGPQLREIAIGLERSGYRFLWSIREPRKGKLDLPGEYTNVEAVLPAGFLDRTAGLGIVCGWVQQVRVLSHQAIRGFVSHCGWNSILESVWHGVPIATW…
GHUGT72-14	METTMSHIALLASPGMGHLIPVLELAKHLVSHQSFKVTVFVVATDHASLANTHLLESPADSGDLLDIVLLPFIDVSDIGGPSVSFIATIVTTVLRSMPFLRSEISKMEFRPTALVVDLFGTDALEIADEYNMLKFVFIASNAWFLAVMLCTLEIDRKEIDEHVKNRKPLHIPGCKPIKFEHNLEVFFMDANDPFYQGYVEAINKMSLTDGILVNTWDELEPTTLKALRETKKVPIYPIGPLVRPIEKSAFGNEIIAWLDKQPKQSVIYVSFGSGGTLSAQQVKELAWGLELSQQKFVWVLRPPIENDAAGTFLALGNGSDATLNYLPDGFLVRTQDRGLLVPMWAPQVEVLSHPSIGGFLTHCGWNSTMESIVNGVPMIAWPLYAEQKMNASMLTEDIG…
GHUGT72-9	MLALVFVSDMESKLETHVVLLSSPGLGHLTPVLELAKRLATLSNSKVTIFVVPSLSAAESLVIQSFMSLNLCRIILLPPPDISHLVHADAAVVTRIVVIMREIKPAFSSAVSALSVPPTLLIVDLFGYESMDIADQFKIPKFVYIPSHAWFLALTLYLPVLDEVVKGEYVDEKDALFIPGCRPLQLEDVVDPMLCRSDQQYLEYLNMGIKIPMADGILLNTWEELEPATLEALRDDKLWGGISKAPIYPVGPMVTTPNRPIDSNKSEMFHWLDKQLSESVLYISFGSGGILTKEEMRELALGLELSQQRFIWVVRTPVVGKSCHGSFFTVGNDCNDERLAGYLPEGFLGWSNNMGLIISDWAPQVEILRHQSVGGFLSHYGWNSTLESITHGVPLIAWP…
GHUGT72-3	MATQTPHIIIHPSPGMGHLIPLIEFSKRLVHHHSFTITFIIPTDGSSITLQKSMLDSLPTSIDYVFLPPVDFTDLPEGTKMETLVCLTMLRSLPSFKNTMASLVSTKKLVALVVDLFGTDVFDFAKDFNVSPYIYFPSTAMLLSLFLYLPELDRTVSCEYRDLPEPVRIPGCIPVNGKDLLDPVQDRKNDAYKLVLQHAKRYRLADGIIVNSFMDMERGAIKALLDRTEPDKPPVYPVGPLVNMGDGSGSDSDCLKWLDDQPDGSVLFVSFGSGGTLSSNQFNELARGLELSEQRFLWVVRSPNDKAASANYFTVQSQNNPFDFLPKGFLERTKGRGLVVPSWAPQARVLSHRSTGGFLAHCGWNSTLESVVNGVPLIAWPLYAEQKMNAVMLTEDINV…
GHUGT83-4	MAVRRGHVIVIPHAAQGHLAPLMKLSLQIAAHGVKVTLVNTEFIHEKVMASLPAKALEEDQKPPISLVSIPDGLEPDDDRRDYVKMTESMRRVMPGHFMKLIENINSRSNGDEKISCVLADTAAGWALEVAEKMGIKRAAVLLSGPASMALALHVPKLVEAGILDSDGTLKTDEPITLSEDIPSWSSGELSWSCSDDPVMQKLLFAYVSTAAKTFKFAEQILCNSFHELDPSAMKLIPKALPIGPFSTTNHFETFAGNLWPEDSTCLNWLDKQTPGSVIYIALGSTTMLSPNQVGELALGLELTTLPFLWVVRSNMTDGSTAEFPKGFMEKVADRAKLVQWAPQEKVLAHPSVSCFVSHCGWNSTLEGLTMGVPFLCWPYFADQFHNRTYICDVWKIGL…
GHUGT83-5	MERQPHALVIPYPAQGHVAPLMKLALQIASHGVKVTFVNTESIHAKIKASLPENVEEAHLISLVSLPDGLELDDDRTDWVKLNDSIHRTMPGYLEDFILKVNGSNANQKFTCVVADTSVGWALELAKKAGLQAVAVWPAGGPCLALALHLPQLLEAGIIDTDGTVLKDEAISVSKDVLAWTSTEIGWGFPDPVFQKLFFGFYTIFPQYYKFQDWFLCNSIYELDSAALQLVPNVFPIGPLLASNHLATFAGNLWPQDSTCLQWLDNHASGSVIYVAFGSSTTVDSQQLHELAFGLELTGQPFLWVIRSDLMNDGSLAKLPEGFINRVSNRAKFVEWAPQEKVLAHPSVACFMSHCGWNSTMEGLTMGVPFLCWPYLADQFCNRNYICDVWRIGLGLRKD…
GHUGT91-4	MENLPIEKVPYLKRAYDKIRDPLSDFLKNSNVNWIIHDSLPYWLPGIAAPLGINLVFFGIFNASSFAFAGPPSALLGDSRKRPEDFTVVPEWIDYPCDNVVFKLYEIVNQQCVDDDVSDSHRIGRLIQGCQFVTVRTCFEFERDAIKLLIKLYQKPVVPVGLLPPLLSLPSNEDNKWETIRSWLDSKGEKSVLYIALGSEVNLSEESMHQMAFGVEKSNLPFIWVVRNRPVGEGQMNDIILSGYEKRVSKRGLVLRDWAPQLRILAHSSVGGFLTHCGWSSIIEALKYGRALILFSGGNSDQGLNARLLHGKKVGLEIERNEVDGLFTSDLVAATIRRVMVEPEGEVFRANAQAMREIFGNEELSNNYLNEFTRFIEEFSPSACHC
GHUGT91-5	MDRTEKLHIAMFPWLAYGHTMPFLEVSKFLAQKGHRISYISTPKNISRLPKLPPHLSSNISFVEFSLPHVHGLPPGVESTSEVPIHKVPYLKRAYDKLRDPLTDFLKNSNVNWIIHDFAPYWLPGIAAPLGINLVFFSIFNASTSTFGGPPSALLGDHRKRLEDFTVVPEWIDYPCNNVAFTLYETVNYQQCVDDDVPDSHRIGRLIQGCQFVTMRTCFEFEWDAIKLLIKLYQKPVVPVGLLPPLLSLPSNEVNKWEAIKSWLDSKGEKSVLYIALGSEVNLSEESMHQLAFGVEKSNLPFIWVVRNRPVDEGQMNDIIPPGYEKRVSKRGLVLRDWVPQLRILAHSSGGGFLTHCGWSSIIEALKYGRALILFSGGNSGQGLNARLLHGKKVGLEIE…
GHUGT73-3	MGREIHMFFLPFLAHGHLIPTVDMAKLFASRGVKTTIVTTPVNASFFSNTIERSKESGIHIGVELLNFPAVDFGLPEGCENVDLIPTHLSFELTSKFWKAVRMLQEPFEKLLQECKPDCMVVGMFFPWAIDVANKFGIPWLVFHGTSYFSLCATECMRLYEPHKKVQSDSEPFVVPNLPGDIEFTKNQLPDSVKHEDENEVSKMVKAAREAALKSYGVVVNSFYELEATYADYYRNVLGKKAWHVGPVSLCNRTAIDKLERGKKSTIDEHECLKWLDSKASNSVLYICFGSMANFTSAQLKEIAMALEVSEVQFIWVVRKPKNNEEDEDWLPEGFEKRMEGKGLIIRGWAPQVLILDHEAVGGFVTHCGWNSTLEGVCAGVPMVTWPIFAEQFYNEKLV…
GHUGT73-4	MDSKPDPLHILFFPHLAHGHMIPTIDMARVFARQGVKATILTTHLNASFFSKVIERDRELGFEIDTVMIKFPSVEAGLPEGIENISSITSQEMGYKLFKAVSLLQQPLQQVLEDCHPNCLVADGMFPWATEVARKVGIPRLVFYGTSYLACCVLDSILRYEPLKNVTSDDQLFEVPGIPDKIMMTRLQQAAELRDSGTNTETTVVLHKLLEAEITSSGVIMNSFQELEPAYVRHYRKTLGRKTWHIGPLSLCNNDIEDKLERGNANAVSTHRVECLIWLDSKKPNSVLYICFGSVSWISPTQLNELAKGIEASGVDFIWVVRKTNKDEEEEEDKEEWLPKGFEERMKGKGLIIRGWAPQLLILDHEAIGGFLTHCGWNSILESITAGVPMVTWPLSNEQ…
GHUGT85-5	MAPISLPNKPHAVCIPYPAQGHVNPMLKVAKLLHFKGFHITFVNTEYNHKRLLKSRGPHALNGLPDFRFGTIPDGLPPPDIDATQDIPALCDSTSKHCLAPFRRLLVELKATSGVPPVTCIVADGCMSFTLEAAKELGIPSVLFWTPSASGFLAYCHYRRLIDERYTPLKDESYMTNGYLDTVIDWIPGMKNIRIRDLPSFVRTTNPDDIMLNFLATEGDRASKASAIIVNTFDELEHDVVKALSSIFPKFYTIGPLHLLLNHIPPSSPLSSMRSNLWKEEPQCLQWLDLKESKSVVYVNFGSITVMTANQMVEFAWGLANSKKPFLWIIRPDLVRGDSAILPPEFIEETKDRCFMASWCPQEEVLNHSAVAGFLTHSGWNSTVESISSGVAMVSWPFF…
GHUGT708-2	MSSSDGNLHVALLPSSGMGHLLPYLRLAASLIHHQCSLTLFTTHPIVSSAESQLISTFLSAFPQITQKKFTPIPLDPVAANITDPFQLQWETIRQSAHLLSPLISSSSPPLSFIITDVTLMSSVISVTAKLCLPNYILFTSSARMLSLFSCFPSIPSSIPKESLPPILLDSNSSFTKNFSDNSGSLKHFNGVLINSFEELEKESLEMLASGNLTKGLPPVFPLGPFQPLELERISLLAPLKWLENQEESSVVYVSFGSRTAMSKEQIRELGNGLVLSGCKFLWVVKSKVVDKEEEEGLDEILGHQLMKKIENNGLVVKEWVDQWQILSQKAVGGFISHCGWNSVVEAACHGIPVLGWPQQGDQMINAEVIEAGGWGLCMKSWGWGSNHLVKGVEIGDKI…
GHUGT73-11	MATPTQEEQQLHFVVFPFMSQGHMAPMIDIARLLAQRGVIVTIITTPQKAARFKATLDRAMESGLFIRLLEVQFPCAEFGLPEGCESFDMLPSFSLAWNFYQATDALETPVKKLLPELTPSPNCILSDVLFAFTLDIANQFQIPRIVFHGVCCFRLVCLHNLRISNVLDHVSSETEYFVVPNMPHKVEFTKCQVTQVMAENLKQFSEERKKADLESYGVIINSFEEMEPEYVKEYKKAREDKVWCIGPVSLCNKDAMDKAQRGNKASVDEQEFLRWLDSQKPGTVIYACLGSISNLTPSQLIQLGLGLEASNRPFIWVIRASDASNDVDTWISEDGFEERTKGRGLVIRGWAPQVLILSHQAIGGFLTHCGWNSTIEGISAGVPLITWPLFADQFANEK…
GHUGT87-3	MNLIHTRPISGTHVVAIPYPGRGHINPMMNLCKLLASRKHDLLITFVITEEWLGFIRSYTKPDNIHFASIPNVLPSELVRGADFPGFYEAVMTKMEAPFEELLDTLELPVTAIIADTELKWAICMGNRRNFRVASLCTTSAKFFSVLHSMVLTENWRFLIDTLDNGSELAERSSGISPDIRMIFEGSTRQVFQLSLECISRVPKAKYVLFTSVYELEGHAIDTLKARFNIPIYTIGPAIPYFELHGNSSETMVQNVPSYLQWLDIHPPCSVLYVSLGSFLSVSNDQMDEIAAGLQDSGVPYLWVARGETSWPTEKGSEMGFVVPWCDQLKVLCYSSIGGFLTHCGWNSILEAIYAGIPMLTFPILFDQAPNSKQIVDDWKIGWRLKEEQKDGSLVTRAS…
GHUGT87-1	MSSTSSAKRAVCHIVAMPYPGRGHINPLMNLCNELASKSDNILITFVVTEEWLSFIGSERKAGKIRFRCIPNVVPSELVRASDMIGFLEAVWTKMEAPFEQLLVELELPPTLIIADTHLFWAVSVGNRRNIPVASFWPMSTTMFSVFHHFHLFQEKGHFPVDLLVDYIPGVSSTRLLDLPGFNGGIYPLILKRILGCVSWAGKANYLLLPSIYALESQTIDALKAELSLSIYTVGPSIPYLDLSHGDKDDCLQWLDRQPSNSVLYVSMGSFLSVSNVQMEEITAGLQDSGVRFLLVAREGSWKLKHGCGGEGLVVPWCDQLRVLCHPSIGGFWSHCGWNSVKEGIFAGTPFLTFPLFADQNLNSKLIVEDWKIGWRTKKHQFTTRGEISSLVKKLMDLE…
GHUGT79-11	MSKSGCSKLHIAMFPWVAYGHFIPFLHLSNKLAHKGHKISFILPKGVQPKLENMNQYPNLIQFVPLVIPHVDGLPPGAETTSVIPLNQQKYLAFAVDQTRDQVEGILGALKPDMVFYDFWFWIPDLARQLGIHSICYVVVSSMIMSLGSNIRTITKETTVEEVAKLPPDYPSSTVKFKAEEAAALLFEANDFGSGLSFGERTRTAVSGSDAIAFRTCRETEGPFCDYFARGIGKSVLLTGPCLPETNTQQLDEKWVSWLSQFEPGSVVFCSFGSQSVLQKDEFQELVLGFELCGLPFLVALKPPQGFSTVEEALPEGFQDRVGGRGLVYGGWVPQEQLLHHPNIGCFVNHCGYGTMWEFLLSDCQIVLIPEIGDQILNTRLMVNELKIGVEVERGKNRE…
GHUGT79-12	MGKSGYSKLHIAMFPWVAYGHFIPFLHLSNKLAHKGHKISFILPKGVQPKLENMNQYPNLIQFVPLVIPHVDGLPPGAETTSVVPLNQQKYLAFAVDQTRDQVEGILGALKPDMVFYDFWFWIPDLARQLGIHPIFYVVVSSMIMSLGSNIRTLTKEMTVEEVTKLPPDYPSSTVKFKAEEAAALLFEAEDFGSGLSFGERIRTAVSGSDAIAFRTCRETEGPFCDYVARGYGKPVLLSGPCLPETKTQQLDEKWVSWLSQFEPGSVVFCSLGSQSVLQKDEFQELLLGFELCGLPFLLALKPPQGCSTVEEALPEGFQDRVGGRGLVYGGWVPQEQLLHHPNIGCFVNHCGYGTMWEFLLSDCQVVLIPEIGDQILNTRLMANELKIGVEVERGKNRE…
GHUGT79-14	MAETDSSEFRILMFPWFAFGHMTPYLHLANKLAQKGYRITFATPQKAINRLRHLNLFPDFISFHVITVPSVTGLPPGAETASDVPIFLTHFLAIALDLTRDQLESLVTSIKPKFIIYDAAYWIPEVAKPLGIKTINFNVVSAASIAIVLVPARNVPKDRPITMEELATPPPGYPSTSVVLRGTELETLLFVTNPFGEEMTFYERITLSMKNCDVISIRTCYEVEGKLCDYISSQYQKQVLLTGPVLPEDSKSSLDERWSNWLAGFEPGSVVFCAFGSQLILEMAQFRELVLAFELTGLPFFIALKPPLGAEKVEEALPEGFEERVKGRGVVYGAWVQQPLVLAHPSVGCFVSHCGFGSMWESLLSDCQIVLVPHLGDQILEHQAIGR
GHUGT73-24	MGSQTQQPHFVLFPSMAQGHLIPMVDIGRLLAQRNVIVTIVTTPHNASRVQKTIDRAVESGRAIRLVQLRFPGKEARLPDGVENIDMISSMEDLFKFFTAANSMDEAVQELFEKLTPRPICIISDMFLHYTLKIATKFQVPRISFHGICCFCYLCVHNLKSSKILDNVTSDYECFKVPGLAEKVEFTKPQLPLNLDESWKDVFNTTTKADEASYGDVINSFEELESPYVKEYRKITKAWCIGPVSLSHKNELDKAERGKKASINEQQCLKWLDSQEPNSVIYACLGSMSTMKSPELIELGLGLEASNKAFIWILRGNNDASNQVMKWIEEDGFEERIKGRGFVVVGWAPQALILSHPAIGGFLTHCGWNSTIEGISAGVPLLTLPLFADQFTNERLVVQ…
GHUGT73-25	MGLPHFVLFPSMAQGHLIPMVDISRLLAQRNVIVTIVTTPHNASRVQKTIDRAIESGLAIRLVQLRFPGKEAGLPDGVENMDMISSMEDLFKFFTAANSMDEAVQELFEKLTPRPICIISDFFLHYTLKIATKFQVPRISFHGICCFCYLCVHNLKSSKILDNITSDYECFKVPGLAEKVEFTKPQLPLNLDESWKDIFDTTTKADEASYGVVINSFEELESPYVKEYRKITKAWCIGPVSLSHKNELDKAERGKKASINEQQCLKWLDSKEPNSVIYACLGSMSTMKSPELIELGLGLEASNKPFIWILRGNNDASNQVTKWIEEDGFEERIKGRGFVVVGWAPQVLILSHPAIGGFLTHCGWNSTIEGISAGVPLLTLPLFADQFTNERLVVQILKT…
GHUGT94-2	MDTKQKRIRVLMFPWLAHSHISSFLELAKKLMNHNLYVYFCSTATNLDSIKPKISPHHSLSIQFIELKLPLLPELPSYYHTTKGLPTHLLNALFKAVEMSGDGFATILKTHNPDLLIYDLHQPWAPTLASSLNIPAILFYTASAAGPFFAFHAWKKLKGEEFPSPEFYINDCFMPTKSSRNEFGRTPPDSSNTEKTFQAFRHSLDIILVKSFSELEGKYMDYLSILLNKKVVPTGPLVQDAIEEHHENEKEILEWLTKKRKASTVLVSFGSEYYLSNKEREAIAEGLELSEVNFIWVLRFPVGDKDKPKLEEALPEGYLERIGERGLMVEGWAPQAKILQHSSIGGFVSHCGWSSVMESLKFGVPIIAMPMLMHIDQPLNARLVQDVGVGVEVKRGKDG…
GHUGT74-2	MEHKQFKGHVILLPYPSQGHINPLLQFAKRLASKGVKATLATTHYTFNSICAAHIGVEPISDGFDEGGFSQAGNVDFYLKSFKEEGSRSLSQLIQKFKDSSTSVTCVVYDSFLPWALDVAKQHGIYGASFFTNSAAVCSIFSRIHHGRLALPLTPESKPLMLPGLPPLNFRDLPTFLRFPDSYPAYLAMKLSQYSNLNEADWVFDNTFEDLEGKEAKGVSELWQAKLIGPMVPSAYLDERIKGDRGYGSSLWKPLSEECMEWLETKPSQSVVYISFGSMVSLTEEETEEIARALEESNLHYLWIVRETEQKKLPKWFLESNKEKGMVVTWCNQLEMLAHPAVGCFVTHCGWNSTLEGLSLGVPMVGVPKWADQLTDAKFVEEIWGIGVRAKEDEEGVVR…
GHUGTZOG-2	MTNQENSVIVVMVPFPAQGHLNQLLHLSRIILSYGIPVHYVGTSTHNRQAKVRVHGWDPVAVASFHFHDCQVPPFASPPPNPNAAIKFPSHLQPCFDACHYLRKPVTELLRMLSSQARKVVIIHDSMMGSVVQDVGSIPNTESYAFHTVSAFSLFFYLWESTGKPQVNAEMLGENDVPSLEGCFTEDFLEFIALQHRYLNVTSGSIYNTSKVIEGTYVDLLRQHMKEKQHWALGPFNPLKVPEKSSCGSRHYCLEWLDKQEMNSVLYVSFGTTTTMGDEQIQELAIGLRRSNQKFIWVLRDADTGDVFNGEVRRPELPKGYQDSVKDKGLVVRDWAPQLEILAHPAIGGFVSHCGWNSCMESITMGVPIGAWPVHSDQPRNAVLITKLLKLGITIKDWA…
GHUGT74-9	MEKKANNRGHVLVIPYPTQGHINPMLQFSKRLSSKGLKATFATTVFISETMKPELLNSDIDFDTISDGCDEGRFFEVRSIDDYLVRLQTVGSKTLTELIIKHKNSPRPIDCILYDAFLPWVLDVAQQFGIVGIAFFTQACAVNYIYYYARNGLLSLPISSSMMPIVIPGLPLLDLRDMPSFIYVVGSYPSYFELVLNQFSNIAKADFILVNTFYKLEQEVVDSMSKVMSQPLLTIGPTIPSMYLDKRLENDKDYDLNLFKLDSTNTCWLTTKPPCSVVYVSFGSLANLTSDQMKELSRGLKQAGFHFLWVVRSSELPKVPHGFIEEMGDKALIVTWIPQTEVLANEAIGCFFTHCGWNSTIEALCLGVPMVAMPQWTDQTTDAKLVEDVWKVGVRVNVR…
GHUGT74-10	MEKKANKRVHVLVIPYPSQGHINPMLQFSKRLSSKGLKATFATTVFISETMKPELLNSDIDFDTISDGCDEGGFLEVGSVDDYLVRLQTVGSKTLTELIIKHKNSPHPIDCILYDAFLPWVLDVAQQFGIVGIAFFTQACAVDYIYYCAHNGHLSLPISSSMMPIVIPGLPLLDLRDMPSFIYVEGSYPSYFELVLNQFSNIDKVDFILVNSFYKLEQEVVDSMSKVMTQPLLTIGPTIPSMYLDKRLENDKDYDLNLFKLDSNGTCWLTNKPPCSVVYVSFGSMANLTIDQMKELARGLKQTGFHFLWVVRSSELPKVPHGFIEEMGDKALIVTWIPQTEVLANEAIGCFFTHCGWNSTIEALCLGVPMVAMPQWTDQTTDAKLVEDVWKVGVRVNVR…
GHUGT74-11	MEKKANKRGHVLVIPYSTQGHINPMLQFSKRLSSKGLKATFATTVFISETMKPELLNSEIDFDTISDGCDKDGFFALGDIDDYLVRLQTVGSKTLTELIIKHKNSPHPIDCILYDAFLPWVLDVAQQFGIVGIAFFTQSCAVDYIYYYVHNGLLSLPISSSMMPIVIPGLPLLDLRDMPSFIYVVGSYPSHFKLVLNQFSNIDKADFILVNTFYKLEQEVVDSMSKVMSQPLLTIGPTIPSMYLDKRLENDKDYDLNLFKLDSTSTCWLTTKPPCSVVYVSFGSLVNLTSDQMKELARGLKQTGFYFLWVVRSSELPKVPHGFIEEMGDKALIVTWIPQTEVLANEAIGCFFTHCGWNSTIEALCLGVPIVAMPQWADQTTDAMLVEDVWKVGVRVNVR…
GHUGT92-3	MGSSNDYIHIVMVPFMAHGHLIPFLALAKQIHHQTGFNIAIANTPLNIQYLRSTLRGNPIPGIHFLQLQFNSSDHGLPPNTENTENLSLDLIGKFFASSAYLKTPFYNLLKDIVKKQCTPPVCVIADVFFGWAVDVANSLNTINITFSTGGAYGTLAYVSLWTNLPHRRTDNAEFNVPGFPDRCKFHVSQLHDFLRKADGTDLWSKFMQPQILSSLKSFGWLCNTVEEIEPYGLDLLRKYIKSPVWSIGPLLPKSWLINSSASGRQHAGKEPGTSPEKCVQWLDMHSDDSVLYISFGSQNTISPSNMMELATGLEKAGKPFAWVIRPPLGFDLKAEFKPEWLPEGFEDRMSRNNQGLLVKNWAPQLEILSHRSTGAFLSHCGWNSTMESLSQGVKIIGW…
GHUGT75-1	MNSSHHYKNPLISFTNYSKLVKRERIIHYPRAAVTIMPQPHFIVVTYPAQGHINPTLQFAKHLIRIGVRVTYITSISASRRMTKVPTAEGLSFLPFSDGYDDGIKPGDDTDHYLSEFKRRGKDAISEYITSSENEGKPITCIVYSLCLHWAAEVARKHHIPSALLWIQPATVFDIYYFYFNGYESAIKAQADETNPKCSIKLPGLPPLFPRDLPSFVIASNVYQSALSLFQEQMDVLAEEPNAKILINTFDALEHEALNAIEKFKTVGIGPLVPSSFFNSKDALDNSLRVDLFQSDSKDYIQWLDSKPKSAVVYVSFGSIAALKKQQVEEIARALISSRRPFLWVMRNRKDRGEEEKEEDKLTCREELEQFGMVVPWCSQVEVLSHPSLGCFVTHCGWN…
GHUGT75-2	MSQPHFLLVASPAQGHINPTLQFAKHLIRVGVRVTFITCISARSRMTKVPTAQGLTFLPFSDGYDDGFQLRDDIDHYLSELRRRGKEAISEFLTSSENEGKPVTCIVYSLFNHWATEVARKHHIPTTLLWIQPATVFDIYYFYFNGYESTIKAQADETNPKRSIKLPGLPLLATRDLPSFVTASNVYRWGPSLIQEQMDILADESNPKILVNTFDALEQEALNAIENFNMIGIGPLIPSSFLNSSDSLDNSLRTDLFQPDSKDYLQWLDSKPKSAVVYVSFGSITVLTKQQVEEIARALISSRRPFLWVVRNRKDGGEEEKEEDKLTCREELEQVGMVVPWCSQVEVLSHPSLGCFVTHCGWNSTLESMVAGVPVVAFPQWTDQGTNAKLIEDVWGNGV…
GHUGT75-3	MSQPHFLLVTFPAQGHINPTLQFAKHLIRIGVRVTFITCISARRRMTKVPTAQGLTFLPFSDGYDDGFQPGDDIEHYLSELRRRGKEAISEFITSSEYEGKPVTCIVYTLFIHWASEVARKHHIPAALLWIQPATVFDIYYFYFNGYESTIKVPVDETNPKRSIKLPGLPLLATRDLPSFVTASNVYRWALSLFQEQMDILADESNPKILVNTFDALEQEALNAIENFNMVGIGPLIPSSFLNSNDSLDNSLRTDLFQSDSKDYIQWLDSKPKSAVVYVSFGSIAVLTKQQVEEIARALISSRRPFLWVVRNWKDGVEEEKEEDKLTWREELERFGMVVPWCSQVEVLSHPSLGCFVTHCGWNSTLESMVAGVPVVAFPQWTDQGTNAKLIEDVWGNGV…
GHUGT75-4	MSQPYFLLVTFPAQGHINPTLQFAKHLIRIGVRVTFITCISARRRMSKVPTAQGLTFLPFSDGYDDGFQPGDDIDHYLSEFRRRGKEAISEFITSSENEGKPVTCIVYTLFIHWASEVARKHHIPTALLWIQPATVFDIYYFYFNGYETTFKAQADETNPQRSIKLPGLPLLATRDLPLTALNVYRWALSLIQEKMDVLADESNPKILVNTFDALEHEALNAIENFNMVGIGPLIPFSFLNSNDSLDNSLRTDLFQSDSKDYLQWLDSKPKSAVVYVSFGSIAVLTKQQVEEIARALISSRRPFLWVVRNRKDGGYEEKEEDKLTCREELEQFGMVVPWCSQVEVLFHPSLGCFVTHCGWNSTLESMVAGVPVVAFPQWSDQGTTAKLIEDVWGNGVRV…
GHUGT72-10	MVQSNQKPHLVLLSAPAHLQPVIELGKRLVTCQDVKATIIVASFVQSAPAESRMVQAALATKLFDVIHLPPADISNLVEPGDKGITSLSAAMHVVKPDFQAAILGLETLPTALVVHVFAIECLGIADELKIPKYVFVSTNAWFLATIVYTPVLDKEVEGEYADKKEPFALPGCSSIRAEDLPDPMLLRTKANYREYLKIGMEIPKADGILVNSWEELQPKTLASLRDGNLLAGVVKAPIFPVGPINSEGSSALKNELFDWLDKQPTDSVLYISFGSMGGLSLEQMLELAWGLELSQQRFIWVVRPPIEKSGSGSGPKFGNIGDDVSSYLPEGFISRIRDRGVIVPQWAPQVEILSHPSCGGFFTHCGWNSAIECITNGLPMIAWPLYAEQRMNATLLTE…
GHUGT71-17	MKLNPHAELDAYVHSLTATRIKFIHLPPLETHKGLSPANFITTLVQTHVPLVKQAATNIFQYSTSVLDSHRLAGFVLDMFFPSFIDLGNELGVPSYVFYASDAAFLGFQFYALGLHDEQNVNIFELKDSDTESTIPSYLNPVSSKLFPTVMLKPESLPMMNTLARGLRKAKGIMINTFWELESHAISSLSEASAPPVYPVGPILNLKSESEVHQSSDIMKWLDEQPPSSVVFLCFGSGGSFKGDQVKEIACALEQSGHRFLWSLRQSPDPSKGPMASPTDYDDASEVLPKGFLDRTHGIGKIIGWAPQLAILGHPAIGGFVSHCGWNLTLESIWFEVPIAAWPIFAEQQLNALKLVRELGLAVEIKMDYRRDGIGSDEIEIVSAKTIEKGKGA
GHUGT71-9	MAELVFIPMSRMGHFAPMVELARLLVDLHSELSITVLILKLNPDAQVAAYIHSLTATRIKFIHLPQPETQKDISFSNHISNLQAHAPLVKDATNNILHHSSSRFIGFVFDLFLTPFIDVGNQLGVPSYVFYASSAAFLGFQSQALDLQDEQNVNIVELKDSDTEFTIPSYINPVSSKLFPTILLNPESNSMATTLVRWLRKAKGIMINTFWELESHAISSLSNGSVPPVYPVGPILDLERKSEVHQNSDIMKWLDEQPPSSVVFLCFGTGGNFNEDQVKEIASALEQSGHRFLWSLRQPPDPFKGPMASQTDYDDASEILPEGFLDRTHGIGKIIGWAPQVAILGHPAIGGFVSHCGWNSILESIWFGVPIATWPLYAEQQLNAFKLVTELGIAVEIKM…
GHUGT84-3	MRTEPLLHAFLVSFPAQGHVNPLLRLGKRLASKGLLITLSTPKVFGKQMAKANNITDDQLIPVGDGFLRFESFQDGWDDDDPRRAHLDQYMHQLELAGKPAISAMIKRYAEQNRPVSCLINNPYIPWASDVAESLGIPSAMLWVQSCACFAAYYHYNHGLVPFPTETDPEIDVQLPSMPLLKHDEVPSYLRPSTPFAFLRTAILGQFKKLDKPFCVLIDTFQELEPEIVEYMSKFCLIKTVGPLVKYPEVPNSTIRCDMMKPDDCIEWLDSKPASSVIYISFGTVVYLKQEQVDEIAKALLATGISFLWVMKPPAKEFGLPFHTLPEGFLEKVGDNGKILLWSPQVKVLTHPSISCFMSHCGWNSVLETLSCGVPIIAFPQWGDQVTNAVYLVDVFKTG…
GHUGT84-4	MRTESLLHVFLVSFPGQGHVNPHLRLGKRLASKGLFVTLSTPKGFAQKMAEANNITDDHPIPVGDGFLQFGSFEDGWDDDDPRRAHLDQYMHQLELAGKPAISAMIERYAEQNRPVSCLINNPFIPWASDVAESLGIPSAMLWVQSCACFAAYYHYNHGLVKFPTETDPEIDVQLPSMPLLKHDEVPSFLHPSTPFAFLRTAILGQFKKLDKQFCVLMDTFQELEPEIVEYMSKFCLIKTVGPLFKYPEVPNNTIRCDIMKPDDCIEWLDSKPAASVIYISFGTVVYLKQEQVDEIAEALLATGISYLWVMKPPAKESGLPIHTLPEGFLEKVGDNGKVVQWSPQDKVLIHPSVSCFVSHCGWNSTMEALSCGVPIVAFPQWGDQVTNAVYLVDVFKTG…
GHUGT84-5	MALNEGQEEIHVLMVTLTAQGHLNPMLRLAKRLVDEGLHVTLATTQFGCHRILKAVTTTTTTTDATNFMSGIRLLSFPDGFNLDYDRGANLDHYMESLAKAGPLNLSNLIKQHYHRTKLSCIISNPFVSWAVDAALENGIPCAMLWIQPCSLYAIYYRFYKLNQFPTTLISNMIIELPGLPLLHTEDLPSFLLPSNSFGGVFKLLSDMFETIKKYKWVLANSFFELEKEAIESMTELCPIRPVGPLVPPLLLDQHQSLDVGIEMEKPDETSLDWLNKQRPHSVIYVSFGSLAVLSAKTMEAIATALKNTKHPFLWVVKTAGQLPLGFEEETKTQGLIIPWSLQTKVLAHPSIACFITHCGWNSMLEALVAGVPMIAYPQWSDQPTNAKLVVDVFKVGLK…
GHUGT72-15	MSFFFLVPVYIRAKLELWFSSWSFSFKILWVIMHTGKVHVALVASPGMGHLIPVLELGKRLVSHHGISATIFVVTMDASLSRSQLLKVSGITDDFLDVVLLPAVDISARVDKTTGILRQMAMMVHEALPSLRSAILAMEVQPIALIVDMFATEAFVVAEEFMMFKYVFVTTNAWFLALTVHGPNLDKEVDQDDHINNQKPIHIPGCEPVRFVDCYEQFLRRNKVYFRMGTEISTADGILVNSFYDLEPLTLAALHDTRKVGLAPKAPVYPIGPLVRPVELSLRGEVLRWLDMQPKESVLYVSFGSGGTLSAKQTIELAWGLENSQQRFIWVVRPPVENDSAATVFKSNGVNNDFLDYLPEGFLNRTCKNGLVVPKWAPQTEILSHPSIGGFLSHCGWNS…
GHUGT85-6	MSSIKSHAVCLPFPAQGHINPMMQLAKLLHSRGFYITFVNSEFNHRRLIRSRGEEAVKGLPDFRYEAIPDGLPPSDSDATQCVPAICDSTRKNCLAPFLELLSKLNSSPQLPPVTCIVCDGIMNCGTKAAQLIGVPYVQLWTSSTVSFLGFLHYKELAQRGIVPFKDEGFVSDGTLEMPIDWIPGMPNMRLKDLPSLIRTTDPEDTMFNYVMEVSQECLNSSSIIFNTFDEFEKEVLQVIASKSPNIYAIGPLTSLSRNLHNSLNSSLWKEDTSCIEWLNTMKPKSVVYVNYGSVTVMSNHHLEEFAWGLANSKYPFLWVVRPDVVMGESAVFPREFMEAIKGRGLITSWCPQQQVLSHPAVGVFLTHCGWNSLLEAVSEGVPLICWPFFGDQQTNCRY…
GHUGT85-7	MASVETSKPHAVCIPYPSQGHVSPMMQLAKLLQSRGFFITFVNTEFNHRRLIRSKGADFVKGLPDFRFETIPDGLPSSDRDATQDVRALCDSTRKNCLAPFLELLAKLNSSSHVPSVTCIVSDGVMSFAIKAAQVFGIPEVQFWTASACSFMGYLQFSELLKRGIIPFQNETFLSDGTLDKPIDWVPEMSNFQLRDLPSFIRANNPNDIMFDFMGSEAQNCLKAPAIIFNTFDEFEHEVLKAIAAKFPGIYTIGPLHLLTRHMPDCPSKSINSSLWKEDTSCIEWLNKREPSSIVYVSYGTVTVMSEKHLKEFAWGLANSKHPFLWIVRPDIVMGDSAILHEEFLEEIKDRALITSWCNQYEVLSHPSVGVFLTHCGWNSNLEAISGGVPLICWPFFAD…
GHUGT85-8	MDSIKSHAVCLPSPAQGHINPMMQLAKLLHSRGFHITFVNSEFNHRRFIRSRGEEAVKGLPHFRFEAIPDGLPPSDSDATQSVPALCNSTRKNCLAPFLELLSKLNSSPHLPPVTCIVCDGTMNFGTKAAQLIGVPYVQLWTSSTVSFLGFLHYKELAQRGIVPFKDERFVSDGTLEMPIDWIPGMPNMRLKDIPSFIRTTDPDDFMFNYIMEVSQECLNSSSIIFNTFDDLDKEVLQVIASKSPNIYAIGPLASLSKNSLEIQYDLLNSSLWKEDTSCIEWLNTMEPKSVVYVNYGSVTVISNHHLKEFAWGLANSKYPFLWVVRPDLVIGESAILPREFLEEIKGRGYIISWCPQQKVLSHSAVGVFVTHCGWNSILEALSEGVPLICWPFFNDQQT…
GHUGT85-9	MGSIKSHAVCLPFPAQGHINPMMQLAKLLHSRGFYITFVNSEFNHRRLIRSRGEEAVKGLPDFRFEAIPDGLPPSDSDATQCAPAICDSTRKNCLAPFLELLSKLNSSPQLTPVTCIVCDGIMNCGTKAAQLIGVPYVQLWTSSTVSFLGFLHYKELAQRGIVPFKDEGFVSDGTLEMAIDWIPGMPNMRLKDLPSFIRTTDPEDTMFNYLMEVSQECLESSSIIFNTFDEFEKEVLQVIASKSPNIYAIGPLTSLSRNLLEIQHNSLNSSLWKEDTSCIEWLNTMKPKSVVYVNYGSVTVMSNHHLEEFAWGLANSKYPFLWVIRPGVVMGESAILPREFMEAIKGRGFITSWCPQQQVLSHPAIGVFLTHCGWNSLLEAVSEGVPLICWPFFGDQQT…
GHUGT75-5	MADQPQPPPQVLLVTFASQGHINPSLQFANKLINNGVHVTLMSASSMIHQFNKASPVHGLSYAYYSDGYDHAFQLSGDTNHYLSETKRHGTQSLREFLADQGTRFTSIVYCTLLPWVATVAREFHIPATLLWFQPASLLNICHHYFKGYDEIITKNIDDPMFTVQMPGLPPLSRHDLPSFFIPSNPQAMPLLTMKEHVEVLDQETNPRVLVNTFDLLETEAIKAADKWYSMVGIGPLMPNLAETSMGGDLFKVTKEHREMEWLNTKPETSVIYVAFGSLSTLAKPQMELLAKGLLETGRPFLWVIRESTDEQETDPLSRLNELKKLGMIVPWCSQVQVLSHPSIGCFLTHSGWNSTFESLVSGVPMVTFPQWVDQGTNSKLVQDVWKTGVRLRQNEDGM…
GHUGT78-3	MSQLVDPHVAVLAFPHGTHAAPLLAIIDRLASASPKTLFSFFGTAQSNNSIFFSTSQPTPPNVKAYNVDDGVPGGYVFVGKPQEDIELFMEVAPQNLRKAMELAVEESGRKVSCLVADAFFWFAKQIAVENGVPWVSFWTAGACSLSSHVYTDLIREKFGVGGIVGREDETLNFIPGMSKVRIRDLPEGIVLGNLESFFSRMLHRMGQVLPEATAVFLNSCEELDPDRTTDLKSKFKQYLNVGPFILATPPPSVPDPYGCLTWLDKQKPATVVYISFGSVVTPPPNELVALAEAVEASQVPFIWSLRDKSKVHLPNGFLERANGMVVPWAPQRDVLAHGAVGVFITHGGWNSLVESIAGGVPMIFRPFFGDHGVNGRMVEDVWEIGVIVESGVLTKNGI…
GHUGT88-2	MVEAVVLYPSPPIGHLLAMVELGKLLLSHRPSLSIHILIATPPYQAESTASYIAAVSSTIPSIVFHKLPKVTLLPSTDVTHHEFLTFEVLRLSNPNVHETLLSISKDYKVHAFIMDFFCTVAFKVAVDLSIPPYFFYTSGVATLSSFFYLPTLHNNTTKSFKELNLLLNIPGVPPVPSADMPKPVLDRNDQVYHIFINNSMYLPKSAGIIINSFESLEPRAIKAIRDGLCVPDGPTPPLYCIGPLIADVDRRSGARSNVAGEGAPDDCLMWLDKQPSKSVVFLCFGSLGLFSAQQLKEIAEGLERSEQRFLWVVRNPPSENLSVAIKEQSEPDLNTLLPMGFLERTKEKGKVVKSWAPQVAVLNHDSIGGFVTHCGWNSVLESVCAGVPMVAWPLYAEQ…
GHUGT89-6	MATLRSSSHILVFPFPAQGHIIPLLDFTHRIALAATDIDLTITVLVTPKNLPFLTQLLAAHPRIPPLVLPFPPHPSIPSAVENLKDIPQRCLPALMHTLGQLYHPLLSWFQSHPSPPSAIVSDMFLGWTQRLASRVGAKHIVFSPSGAMALSILYSLWMELPRLDDPRDQTAVVSFDKLPNCPKYPWWKISGLYRACVEGDPAMEFIKDIFHANIQNWGLVVNSFNQLERPYFDHLKRMMGCDRVWAVGPLLPLHDHDDLTVAVHRGGSSSVPLDHLLTWLDACEDGEVVYVCFGSQVVLTNDQMAGVASGLEKSGVRFIWSIKEPSVGHVEANYGMIPNGFEERVANNGLVIRGWAPQVAILSHRAVGAFLTHCGWNSVLEAVVAGVTMLTWPFGADQ…
GHUGT89-9	MSAAGQHILVYPFPTSGHFIPFLDLTHRLLNRRLTVTVLVTPNNLHLLDPLLTRHASSSLHHLLLPDMDPLPAPNLPARLRRLRDLHYPALLQWFQSLTSPPVAIFSDFFLGWTQSLASELGLRRIVFSPSSSFSYSLNMSLCRESLRIDDPQAENQTLSFPDIPNSPKYPAYQINSIYRTYKDADPDKEFYRRNWLQNLESWGVVFNTFSDLEAIYIDHLKKEIMGHDRIWAVGPVLGDDGLDTTNRGGSSSVPFQDLVAWLDSRDDNSVVYVSFGSHYVLTLKQMDVVASGLEESGVNFVWSVREPKASQVSRDHGVIPDGFEDRVAGKGFLIKGWAPQLAVLRHRAVGAFLTHCGWNSTLEGIAAGVVMLTWPMGADQFTNTKLLVDECGVGIRVG…
GHUGT71-14	MKKVELIFVPTPGIGHLVSTVEFAKLLIDHNDRIRVTILSMKWFPDAALDAYTKSLTALPPDGIQLIDLPRVDPPSLAPWKSAESIIDSFIKCYIPPVRNAVRDIVSMKCSSDETRVAGLVLDLFCSPMVDIATDFDLPSYIFITSNAAFLGLMFYLPTRHSLNSSEFQSSDPEHVIPGFVCPVPTYVLPSAVFSKDGGYAAYVKVAERFKDAKGIIINTFEEVEHYALSCFSNGQNPPVYPVGPVINPNGLSYSDSDDKVMKWLDDQPQSSVVFLCFGSMGSFKAPQVKETALGLEQSGFRFLWSLRVQPPQNDASNMLPEGFLERVQGRGLICSWAPQLKVLAHKAIGGFISHCGWNSILESLWFGVPIVTWPLYAEQQLNAYKMVKELGLAVEMRL…
GHUGT86-2	MADESSQKSHAIFIPYPLQGHVIPSVNLAIKLASKGFTITFINTQAVHHQTAKAHPDIGSDIFAKVRESGLDIRYATVSDGLPVEFDRSLHHDQFMASLLHEFSAHVDEVVGRIVGSGEKVHCLIADTFFVWSSKIAKKFGLLYVSYWTEPALVFTLYYHLDLLRENGHFGQQECREDTIKYMPGVEAVEPRDMMSYLQDTDTTSVCHQIIFNAFQDAKNADFVLCNTVQDLELGTISALHAKVPFYAIGPIFPPGFTKSNVATSLWSESDCSQWLDKKPHGSVLYASFGSYAHVKKSELIEIAKGLALSKVSFLWVLRPDIVSSDDTDPLPVGFKEEVKDRSMIIPWCCQNAVLAHPATGGFLTHCGWNSVLESIWCGVPLLCFPLLTDQFTNRKLVV…
GHUGT78-9	MEGYKNASKHIAVLAFPFGTHAAPLLNITRQLSDACPDTMFSFLSTQQSNNSTFSKNHDKIKPFNVWDGLPEGYSFRGNPHEPVDYFLKAVPGSFIKAIDAVVSETGKPVDCLITDAFYAFGADIADELNIPWVAVWMSGPRALFLHLQTDVIRQHVGINNPEDKPLDFPEFSGFRVTDLPNGIASGDIDAPMPALLHKIGVSLSRATAIVANSYEELDNTVVNMLKLRFSMFLNVGPFTLVSISSSTVDDSHGCLDWVSKHEAASVVYISFGSLITPPPHELQALCEALEECEFPFLWSLKGNPEKQLPQGFLERTSSKGKIVPWAPQQQILEHPSVGVFVSHGGWNSVLESINGGVPMICRPFFGDQQLNTRTVEVVWGFALGLEGGTLTKGGAKKA…
GHUGT78-10	MEGYRSASKHIAVLAFPFGTHAVPLLNLIRQLSDACPHTMFSFLSTQQSNNSTFPKNLDKIKPFNVWDGLPVGYSFRGNPHEPVDYFLKAVPGNFMKAINAVVFETGKPFDCLITDAFYAFGADIADQLNIPWVALWTASPRALFVHVDSDIIRHHVGINGPKDKPLHFLPHFSSIRVADLPNGLTSGDIDAPMPALLYKMGVSLSRAAAVATNSYEDLDNTVVNMLKLRFSTFLNVGPFNLVSVSSSTVDDSHGTLDWMSKHEAASVVYISFGSVITPPPHELHALCEALEECEFPYLWSLRGSPEKQLPLGFLERTSSKGKIVPWAPQQKILEHPSVGVFVSHVGWNSVLESINGCVPMICRPFFGDQQLNTRTVEVVWGFGLGLEGGTLTKEGAKK…
GHUGT83-6	MGNPHILAIPYPAQGHVIPLMELSHNMVSHGFKITFVNTDFNHKRVKDAFGNKVDGEGSIRLVSIPDGMEPDEDRKQLGKLTDGISKVMPLELKKLVKKINGSEDNKISCVIADVNMGWALDIAAEFEIPGVAFWPASAMLLALLFSTDKLLDDQVIDKHGTPINGENMIQLYPNTPAMHPNNFLWVCLGDFTAQKTIFEFAMRNNKAVKNVEWLICNTTFDLEPGALSLIPEILPIGPLSATNQLGPLTGSFWPEDATCLKWLDQQPPGSVIYVAFGSFTVFDPIQFQELALGLELSNRPFLWVVRPDTTDGTPSDELYPIGFKARVAGRGKMVGWAPQRAVLAHPSIACFISHCGWNSTVEGLSNGIPFLCWPYFADQFINETYICDIWKIGLSFNR…
GHUGT708-4	MSISPGSVTSQPHIALFPSAGMGHLTPFLRLASLLLSHNCKLTLITAKPTVSVAECTHISSFLSKHPEINHIEFHVPPMQLSGSISDDPFFIQFEATSRSAHQIHPLLASLTPPVSAIFADLVVANGANKVAVDLGVRNYIVSTTSLKFLSLMAYLPVLTTSAAAKLVDGATEIEIPGLTPLPISSIPPPFFNADHGFTATLVSNAKALPFCNGILMNTFESFEPETLSAINNKRALSNLPSILPIGPLETYGLNMNGQTRYLPWLNDQPAESVVFLSFGSRTAMSKDQIKELSDGLERSGYRFLWVLKTKKVDKDEKEDLGEILSSSFLERTKNRGMVIKEWVNQQDILGNAAIGGFVSHCGWNSVMEAAGNGVPVLAWPQHGDQRTNAEVLEKAGLG…
GHUGT709-4	MAQEQQQQPHTSSSHVLIFPLPAQGHVNSMLKLAELLAHAGLKVTFLNSHFIHQQLLRHTDILSRFAKYAGFQFKTILDGVPNDHPRVGGDFVRKLFDGLELITKPLFKDMLVNSKPKVDCIIGDGVLGIALDIADDLGIPIIQFRTISACSLWAYFAIPDMIHAGELPIKGNEDMDRLITSVPGMEAFLRCRDLPSFCRASDTKDSILQQLAQETRKNSEAHGLLLNTFEDLEGPILSHMRTKFPKIYTIGPLNLHLKTRLFKSDQTSSGPSSNSFREVDRSCLSWLDKQPKGSVVYVSFGSVAVLSREQVFEFWFGLVNSEKRFLLVLRPDNMAENGGGDDKGVSIPIELIEGTKKRGYRVSWAPQEEVLAHEAVGGFLTHSGWNSTLESVVEGVPM…
GHUGT73-26	MAQGHFVLIPFMAQGHLIPMVDIGRLLAQRDVTVTIVTTPYNAGRVQKSVARAIESGLPIRLLQLQFPGKEVGLPDGVENIDMLHSMEDLIKFVSAANKMEEAMLKLFEKLTPRPNCIISDINLFYTRKIATKFQVPRVSFHGFCCFCLLCLRNIQSSKINETVTSDSEYFTVPGLTDKVEFTRVQLPLDYDGSWKEIFEPMWEADRASYGVVINTFEELESAYVKEYRKEKKAWCIGPVSLSHKDELDMAERGNKASIDGQKCLKWLDSQQPGSVIYACLGSIGSIKCPELIELGLGLEASNRPFIWVLRGNNPTASEVDKWIKRNGFEERTKGRGLVAVGWAPQVLILSHPAIGGFLTHCGWNSIIEGISAGVPLITLPFMGDQFCNEKLVVQILKI…
GHUGT73-5	MATITNNKSTYKKLNTPVFLPFHSQKIFTTMTQQLHIFFFPFMAHGHTIPFIDLAILFATKGVKSTIIATPSNAPHIKKVTHKANKLGYQIDTLVIKFPAVEAGLPDGCDDTDKVPSPDMMPKFFLAVEMLKQPLSDLLKQHCPHCLVADMFFPWTTEVAAMFKIPRIVFHGTCVFSLSAMEHVRLYQPHKSKETFTIPNFPGDDIKMTTAELQDYVKQETWRTKLFNDSKETESECFGVIVNSFYELESVYADHYTDFLGRRAWYVGPISLSTKGVINKAERGKQYSSIEEHECLKWLQSKDRNSVVYICFGSTTNFVDSQLMEIAKGLEASGQQFVWVVRKEKESNDEKGKENWLLEFEKRMEGKGLVIRGWAPQVLILENEAIGGFVTHCGWNSIL…
GHUGT89-3	MSATAAATASHPHILVFPYPAQGHMLPLLDLTHQLALRGLTITILVTPKSLPFLSTLLSTHPSSITPLVFPFPSHPLIPQGVEHVKDLGNSGNLPIMAALGKLHDPLLNWFNSQSNPPVAIISDFFLGWTQRLATQLQIPRLTFFASGAFVVSLCDYMWSNIEKLKSLSEIKLSHLPGSPVFKPENFPSLFKHYKQSDPDCEFVKDGILANTKSWGCVLNSFDALETEYIQWLKTYVGHNRVYSVGPVSLIGNRGDSDPSSGSDGVMTWLDQCPDGSVVYVCFGSQKLLRKVQVEALANGLEKSGTRFIWVVKPGTTNGFGDVPDGFEERVAGQGLVIKGWAPQLLILNHKAVGGFLSHCGWNSVLEGIVGGVMILAWPMEADQFVNAKLLVDEIGVAV…
GHUGT91-6	MDYSNSKKQLHIAIFPLLAYGHIAPYLQVAKFLAQKGHHVYYVSTPKNISRLPQLPPNLCSHISFIPLSLPQVDGLPPGVESTSELPVHKVPYLKRAYDELETQLTEFLKVYFSILNASSNAFFGSASEIVGGSRKSPEDFTVVPAWMYYPNNIAFKLHETKIHQKPIVPLGLLPPSLSNIEDKGDENWETLKKWLDSKQEKSVFYVALGSEVSLSQESMHELAFGIEKSGLPFIWVVRKPPLDEEPFAEDMIPTEFEERVSKQGMVLRGWAPQLRILGYSSVGGFLTHCGWSSVIESLGLGKPLILFPGGNADFGLTARLMHWKKVGFEIERNDVDGSFKSDLVAACTKRVMVDPEGEQLRANALAIKEIFGNGHVSYALGENLWLKDLEIVTI
GHUGT91-7	MDYSSSRKQLHIAMFPWLAYGHIAPYLQVAKFLAQKNHHLYYVSTPKNISRLPQLPPTLCSNITFIPLSLPHVDGLPPGVESTSELPIHKVPYLKKSFDKLETQLTEFLERSPQIKLIIHDFAPHWLPPMANQLGINLVYFSILNASSNAFLGSPSEILGGSRKSPEDFTVVPTWMDYPNNIAFKLHETVSHKECEDIVSDFERCATVLLNCKILTLRTCYEFEPEALRVLSKIHQKPIIVPLGLLPPPLTSVDDKGDENWEALKKWLDSKQEKSVFYVALGSEVSLSQESMHELAFGIEKSGLPFIWVVRKPPLVEEQFAEDMIPPEFEERVSKQGMVLRGWAPQLRILAHSSVGGFLTHCGWSSVIESLGLGKPLILFPGGSADLGLIARLMHWKKV…
GHUGT91-8	MDRTKKLHIAMFPWLAYGHTMPFLEVSKFLAQKGHRISYISTPKNISRLPKLPPLLSSNITFVEFSLPQVDGLPPGVESTAEVPIENVPYLKNAYDKLQGPLTEFLKNSNVNWLIHDFEPYWLPGVAAPLGINLVLFCLFNATALAFMGPPSALLGEFRKRPEEFTVVPEWIDYPCNVALKHHEIVNHIKCMDDVSDFQRMGQLIQGSQFVTTRACFEFEPDEIKLLIKLYQKPVVPVGLLPPSLPSNEDKRDDKWEATKSWLDSKGEKSVFYIALGSEVSLSEESMRQLAFGIEKSNLPFIWAVRKRPMGEGLIDNIIPPGFEERVSNRGLVLRDWAPQLRILAHSSVGGFLTHCGWSSIIEALKFGRALIVFSGASADQGLNARLLHGRKVGIEIER…
GHUGT73-19	MASLNQQPIHHFLFIPLMTRSHLIPFTDLAKALAHHGQQVTIVMTPLNAARFSDDYAINFNLNIQFLPLYFPAQEVGLPQGCEAMDSLPSPDMATKFLQASNMLQQPLEKWLQGLDSLSLPSCIISDVCFPWTSILALKFNVSRVVFHTVSCFTLLCSHNIDHYKVFDERDKSDFEPVLVPDLPDRIEITKAQLPFFGKNKALDDSKKVLKQFKEAEASAMAVVVNSFQELEPGYVKAYQKFVNNLWCIGPLCLYNKTTRSEASIDDHESLNWLDSQKPNSVIYVCFGSLCHIFDQQLMELGLGLETSNCPFIWVIKEGSYTAELDNWFKEQNFEERVKGRGLIIRGWAPQFQILSKPAIGGLITHCGWSSTLEGIIAGLPLITWPMSNEQFYNEKLIV…
GHUGT78-4	MSVTQSLKEKHVAVLAFPFGSHDLTILGLACKLARAAPNVQFSFFTIPKSNHSKFSTFKFDVPNNIRTYDVEDGVPVNHVFSGIPVERLDLFLKATPGNFQKGLDAAVMETGRKVNCLVTDMFLTFAADMAEDMKATWIPLCVSIPHNLSAHVYTDLIRRLFSHVGGDKNGGQHQTLELIPGLSPMHVKDLSDEILPRHSNETFFSYTLSKIGCVLPRSTAIVMNFCQELYPTPLFDDLKSMFPALLNVGFLTQELPPSPLPPSDSDTTGCLSWLDKQSSKSVVYISFGTAAAPPGEELKALAEAIEESDIPFIWSLNNDHKHNLPNGFPQRTNKQGKLVPWAPQAMVLGHASTGVFVTHCGANSVFESIANGVPMICRPMFGDHWMIGRVVEEIWGVG…
[truncated: 671 more rows]
