# Supplementary material for: Genome-wide identification, evolution and function analysis of UGTs superfamily in cotton
Source: Front Mol Biosci. 2022 Sep 13;9:965403. doi: 10.3389/fmolb.2022.965403 (PMC9513525; doi:10.3389/fmolb.2022.965403)
Supplement: Supplementary file 3 [file Table9.XLSX]

## Sheet: Summary
	Category	Cis Elements	Functions	Signal Seq.	No. of Genes	Percentage
	Common	CAAT-box	Common cis-acting element in promoter and enhancer regions	CAAAT/AGCTCAATTTCA/CAACCAACTCC/CAAT/CCAAT/CCCAATTT/TGCAAATCT/TGCCAAC	224	99.115
		TATA-box	Core promoter element around -30 of transcription start	ATATAA/TATATA	223	98.6726
		A-box	Cis-acting regulatory element	CCGTCC	32	14.1593
	Light Responsive Elements	Box 4	Part of a conserved DNA module involved in light responsiveness	ATTAAT	205	90.708
		G-Box	Cis-acting regulatory element involved in light responsiveness	ACACGTG(G/t)CACC/ACACGTGGC/ACACGTGT/CACGAC/CACGTC/CACGTG/CACGTGAAA/CACGTT/CAGACGTGGCA/CCACGTAA/GCCACGTGGA/TAAACGTG/TAACACGTAG/TACGTG/TCCACATGGCA/tgACACGTGGCA	168	74.3363
		GT1-motif	Light responsive responsiveness	GGTTAA/GCGGTAATT/GGTTAAT/GTGTGTGAA	166	73.4513
		TCT-motif	Part of a light responsive element	TCTTAC	127	56.1947
		GATA-motif	Part of a light responsive element	GATAGGG/AAGATAAGATT/AAGGATAAGG/GATAGGA	102	45.1327
		MRE	MYB binding site involved in light responsiveness	AACCTAA	98	43.3628
		AE-box	Part of a module for light response	AGAAACAA/AGAAACTT	65	28.7611
		I-box	Part of a light responsive element	GTGTGTGAA/gGATAAGGTG/cCATATCCAAT	63	27.8761
		ATCT-motif	Part of a conserved DNA module involved in light responsiveness	AATCTAATCC	59	26.1062
		AT1-motif	Part of a light responsive module	AATTATTTTTTATT	42	18.5841
		TCCC-motif	Part of a light responsive element	TCTCCCT	42	18.5841
		GA-motif	Part of a light responsive elements	ATAGATAA	38	16.8142
		chs-CMA1a	Light responsiveness	TTACTTAA	36	15.9292
		ACE	Cis-acting element involved in light responsiveness	CTAACGTATT/GACACGTATG/GCGACGTACC	31	13.7168
		LAMP-element	Part of a light responsive element	CTTTATCA	28	12.3894
		Chs-CMA2a	Part of a light responsive element	TCACTTGA	23	10.177
		Sp1	Light responsive element	GGGCGG	23	10.177
		3-AF1 binding site	Light responsive element	TAAGAGAGGAA	23	10.177
		Gap-box	Part of a light responsive element	CAAATGAA(A/G)A	19	8.40708
		ATC-motif	Part of a conserved DNA module involved in light responsiveness	AGTAATCT/AGCTATCCA/TGCTATCCA	17	7.52212
		Box II	Part of a light responsive element	ACACGTAGA/TGGTAATAA/CCACGTGGC/ACACGTTGT	16	7.07965
		Chs-Unit 1 m1	Part of a light responsive element	ACCTAACCCGG	6	2.65487
		L-box	Part of a light responsive element	ATCCCACCTAC	5	2.21239
		AAAC-motif	Light responsive element	CAATCAAAACCT	5	2.21239
		LS7	Part of a light responsive element	CAGATTTATTTTTA	4	1.76991
		CAG-motif	Part of a light response element	GAAAGGCAGAC	3	1.32743
		ACA-motif	Part of gapA in (gapA-CMA1) involved with light responsiveness	AATCACAACCATA	2	0.884956
		4cl-CMA1b	Light responsive element	ATTCCGATAAACT	1	0.442478
		Chs-CMA2c	Part of a light responsive element	ATGTACGTGGAGG	1	0.442478
	Abiotic Stress Related	ARE	Cis-acting regulatory element essential for the anaerobic induction	AAACCA	188	83.1858
		As-1	Low-temperature responsiveness	TGACG	142	62.8319
		WUN-motif	Wound-responsive element	AAATTACT/AAATTACT/AAATTACTA/AAATTTCCT/AAATTTCTT/CAATTACAT/CCATTTCAA/TAATTACTC/TTATTACAT	127	56.1947
		LTR	Cis-acting element involved in low-temperature responsiveness	CCGAAA	115	50.885
		O2-site	Cis-acting regulatory element involved in zein metabolism regulation	GATGA(C/T)(A/G)TG(A/G)	87	38.4956
		TC-rich repeats	Cis-acting element involved in defense and stress responsiveness	ATTCTCTAAC/GTTTTCTTAC	80	35.3982
		MBS	MYB binding site involved in drought-inducibility	CAACTG	80	35.3982
		Circadian	Cis-acting regulatory element involved in circadian control	CAAAGATATC	40	17.6991
		GC-motif	Enhancer-like element involved in anoxic specific inducibility	CCCCCG	14	6.19469
	Growth & Development	CAT-box	Cis-acting regulatory element related to meristem expression	GCCACT	97	42.9204
		AT-rich element	Binding site of AT-rich DNA binding protein (ATBP-1)	ATAGAAATCAA	48	21.2389
		GCN4_motif	Cis-regulatory element involved in endosperm expression	TGAGTCA	43	19.0265
		HD-Zip 1	Element involved in differentiation of the palisade mesophyll cells	CAAT(A/T)ATTG	24	10.6195
		MBSI	MYB binding site involved in flavonoid biosynthetic genes regulation	TTTTTACGGTTA	21	9.29204
		Box III	Protein binding site	atCATTTTCACt	14	6.19469
		MSA-like	Cis-acting element involved in cell cycle regulation	(T/C)C(T/C)AACGG(T/C)(T/C)A/TCAAACGGT	6	2.65487
		3-AF3 binding site	Part of a conserved DNA module array (CMA3)	CACTATCTAAC	5	2.21239
		HD-Zip 3	Protein binding site	GTAAT(G/C)ATTAC	4	1.76991
		RY-element	Cis-acting regulatory element involved in seed-specific regulation	CATGCATG	2	0.884956
	Hormone Responsive Elements	ABRE	Cis-acting element involved in the abscisic acid responsiveness	AACCCGG/ACGTG/CACGTG/CGCACGTGTC/CGTACGTGCA/GACACGTACGT/GACACGTGGC/GCAACGTGTC/GCCGCGTGGC/TACGGTC/TACGTGTC	151	66.8142
		CGTCA-motif	Cis-acting regulatory element involved in the MeJA-responsiveness	CGTCA	142	62.8319
		TGACG-motif	Cis-acting regulatory element involved in the MeJA-responsiveness	TGACG	142	62.8319
		TCA-element	Cis-acting element involved in salicylic acid responsiveness	CCATCTTTTT/TCAGAAGAGG	93	41.1504
		TGA-element	Auxin responsiveness	AACGAC	73	32.3009
		P-box	Gibberellin-responsive element	CCTTTTG	60	26.5487
		TATC-box	Cis-acting element involved in gibberellin-responsiveness	TATCCCA	34	15.0442
		GARE-motif	Gibberellin responsive element	TCTGTTG	29	12.8319
		AuxRR-core	Cis-acting regulatory element involved in auxin responsiveness	GGTCCAT	20	8.84956
		TGA-box	Part of an auxin-responsive element	TGACGTAA	3	1.32743
		SARE	Cis-acting element involved in salicylic acid responsiveness	TTCGACCATCTT	1	0.442478
	Unknown	MYB	Unknown Function	CAACAG/CAACCA/CAACTG/TAACCA/TAACTG	218	96.4602
		MYC	Unknown Function	CAATTG	211	93.3628
		AT~TATA-box	Unknown Function	TATATA/TATATAAA	202	89.3805
		ERE	Unknown Function	ATTTTAAA	188	83.1858
		STRE	Unknown Function	AGGGG	164	72.5664
		AAGAA-motif	Unknown Function	gGTAAAGAAA/GAAAGAA	146	64.6018
		W box	Unknown Function	TTGACC	126	55.7522
		Myb-binding site	Unknown Function	CAACAG	84	37.1681
		TCA	Unknown Function	TCATCTTCAT	82	36.2832
		WRE3	Unknown Function	CCACCT	81	35.8407
		ABRE4	Unknown Function	CACGTA	47	20.7965
		ABRE3a	Unknown Function	TACGTG	46	20.354
		MYB recognition site	Unknown Function	CCGTTG	37	16.3717
		DRE core	Unknown Function	GCCGAC	32	14.1593
		CCGTCC-box	Unknown Function	CCGTCC	32	14.1593
		Box S	Unknown Function	AGCCACC	24	10.6195
		CTAG-motif	Unknown Function	ACTAGCAGAA	18	7.9646
		CARE	Unknown Function	CAACTCAC	13	5.75221
		DRE1	Unknown Function	ACCGAGA	12	5.30973
		F-box	Unknown Function	CTATTCTCATT	10	4.42478
		AC-I	Unknown Function	(T/C)C(T/C)(C/T)ACC(T/C)ACC/GCTTACCTACCA	8	3.53982
		E2Fb	Unknown Function	TTTGCCGC	7	3.09735
		ABRE2	Unknown Function	CCACGTGG	6	2.65487
		dOCT	Unknown Function	CTCGGATC	5	2.21239
		AT~ABRE	Unknown Function	TACGTGTC	4	1.76991
		OCT	Unknown Function	CGCGGATC	4	1.76991
		Ybox	Unknown Function	TGTGGAGGAGCA	4	1.76991
		re2f-1	Unknown Function	GCGGGAAA	3	1.32743
		AC-II	Unknown Function	CCACCAACCCCC/TCACCAACCCCC	2	0.884956
		JERE	Unknown Function	AGACCGCC	2	0.884956
		Telo-box	Unknown Function	AAACCCTAACCCTAA	2	0.884956

## Sheet: Cis-acting Elements
GHUGT1	MBSI	TTTTTACGGTTA	388	11	-	Petunia hybrida	MYB binding site involved in flavonoid biosynthetic genes regulation
GHUGT1	Unnamed__4	CTCC	35	4	+	Petroselinum hortense
GHUGT1	Unnamed__4	CTCC	886	4	-	Petroselinum hortense
GHUGT1	Unnamed__4	CTCC	1806	4	-	Petroselinum hortense
GHUGT1	ARE	AAACCA	895	6	+	Zea mays	cis-acting regulatory element essential for the anaerobic induction
GHUGT1	ARE	AAACCA	1984	6	+	Zea mays	cis-acting regulatory element essential for the anaerobic induction
GHUGT1	TGACG-motif	TGACG	630	5	+	Hordeum vulgare	cis-acting regulatory element involved in the MeJA-responsiveness
GHUGT1	TGACG-motif	TGACG	787	5	-	Hordeum vulgare	cis-acting regulatory element involved in the MeJA-responsiveness
GHUGT1	as-1	TGACG	630	5	+	Arabidopsis thaliana
GHUGT1	as-1	TGACG	787	5	-	Arabidopsis thaliana
GHUGT1	Box 4	ATTAAT	1122	6	-	Petroselinum crispum	part of a conserved DNA module involved in light responsiveness
GHUGT1	Box 4	ATTAAT	1481	6	-	Petroselinum crispum	part of a conserved DNA module involved in light responsiveness
GHUGT1	Box 4	ATTAAT	1689	6	-	Petroselinum crispum	part of a conserved DNA module involved in light responsiveness
GHUGT1	Box 4	ATTAAT	1734	6	-	Petroselinum crispum	part of a conserved DNA module involved in light responsiveness
GHUGT1	ABRE3a	TACGTG	807	6	+	Zea mays
GHUGT1	AE-box	AGAAACAA	155	8	+	Arabidopsis thaliana	part of a module for light response
GHUGT1	MYC	CATGTG	1070	6	-	Arabidopsis thaliana
GHUGT1	MYC	CATTTG	1268	6	-	Arabidopsis thaliana
GHUGT1	MYC	CAATTG	1356	6	-	Arabidopsis thaliana
GHUGT1	GATA-motif	AAGATAAGATT	870	10	+	Arabidopsis thaliana	part of a light responsive element
GHUGT1	GARE-motif	TCTGTTG	368	7	-	Brassica oleracea	gibberellin-responsive element
GHUGT1	MYB	TAACCA	81	6	-	Arabidopsis thaliana
GHUGT1	MYB	CAACAG	368	6	+	Arabidopsis thaliana
GHUGT1	MYB	TAACCA	388	6	+	Arabidopsis thaliana
GHUGT1	TATA-box	ATTATA	230	6	+	Brassica napus	core promoter element around -30 of transcription start
GHUGT1	TATA-box	TATAA	231	5	-	Arabidopsis thaliana	core promoter element around -30 of transcription start
GHUGT1	TATA-box	TATA	232	4	+	Arabidopsis thaliana	core promoter element around -30 of transcription start
GHUGT1	TATA-box	TATA	239	4	+	Arabidopsis thaliana	core promoter element around -30 of transcription start
GHUGT1	TATA-box	ATATAT	327	6	+	Brassica napus	core promoter element around -30 of transcription start
GHUGT1	TATA-box	TATA	328	4	+	Arabidopsis thaliana	core promoter element around -30 of transcription start
GHUGT1	TATA-box	TATATA	482	6	+	Arabidopsis thaliana	core promoter element around -30 of transcription start
GHUGT1	TATA-box	ATATAT	483	6	+	Brassica napus	core promoter element around -30 of transcription start
GHUGT1	TATA-box	TATA	484	4	+	Arabidopsis thaliana	core promoter element around -30 of transcription start
GHUGT1	TATA-box	TATA	513	4	+	Arabidopsis thaliana	core promoter element around -30 of transcription start
GHUGT1	TATA-box	TATA	609	4	+	Arabidopsis thaliana	core promoter element around -30 of transcription start
GHUGT1	TATA-box	taTATAAAtc	651	9	-	Arabidopsis thaliana	core promoter element around -30 of transcription start
GHUGT1	TATA-box	TATA	682	4	+	Arabidopsis thaliana	core promoter element around -30 of transcription start
GHUGT1	TATA-box	ATATAA	737	6	+	Brassica oleracea	core promoter element around -30 of transcription start
GHUGT1	TATA-box	TATA	738	4	+	Arabidopsis thaliana	core promoter element around -30 of transcription start
GHUGT1	TATA-box	ATTATA	903	6	+	Brassica napus	core promoter element around -30 of transcription start
GHUGT1	TATA-box	TATAA	904	5	-	Arabidopsis thaliana	core promoter element around -30 of transcription start
GHUGT1	TATA-box	TATA	905	4	+	Arabidopsis thaliana	core promoter element around -30 of transcription start
GHUGT1	TATA-box	TATTTAAA	919	8	+	Arabidopsis thaliana	core promoter element around -30 of transcription start
GHUGT1	TATA-box	ATATAT	1111	6	-	Brassica napus	core promoter element around -30 of transcription start
GHUGT1	TATA-box	TATA	1112	4	-	Arabidopsis thaliana	core promoter element around -30 of transcription start
GHUGT1	TATA-box	TATA	1146	4	-	Arabidopsis thaliana	core promoter element around -30 of transcription start
GHUGT1	TATA-box	ATTATA	1153	6	+	Brassica napus	core promoter element around -30 of transcription start
GHUGT1	TATA-box	TATAA	1154	5	-	Arabidopsis thaliana	core promoter element around -30 of transcription start
GHUGT1	TATA-box	TATA	1155	4	-	Arabidopsis thaliana	core promoter element around -30 of transcription start
GHUGT1	TATA-box	TATACA	1239	6	-	Helianthus annuus	core promoter element around -30 of transcription start
GHUGT1	TATA-box	TATA	1241	4	-	Arabidopsis thaliana	core promoter element around -30 of transcription start
GHUGT1	TATA-box	TATAAAT	1283	7	-	Brassica juncea	core promoter element around -30 of transcription start
GHUGT1	TATA-box	TATAAA	1284	6	-	Helianthus annuus	core promoter element around -30 of transcription start
GHUGT1	TATA-box	TATAA	1285	5	-	Arabidopsis thaliana	core promoter element around -30 of transcription start
GHUGT1	TATA-box	TATA	1286	4	-	Arabidopsis thaliana	core promoter element around -30 of transcription start
GHUGT1	TATA-box	ATTATA	1335	6	+	Brassica napus	core promoter element around -30 of transcription start
GHUGT1	TATA-box	TATAA	1336	5	-	Arabidopsis thaliana	core promoter element around -30 of transcription start
GHUGT1	TATA-box	TATA	1337	4	-	Arabidopsis thaliana	core promoter element around -30 of transcription start
GHUGT1	TATA-box	TATTTAAA	1379	8	-	Arabidopsis thaliana	core promoter element around -30 of transcription start
GHUGT1	TATA-box	ATTATA	1386	6	+	Brassica napus	core promoter element around -30 of transcription start
GHUGT1	TATA-box	TATAA	1387	5	-	Arabidopsis thaliana	core promoter element around -30 of transcription start
GHUGT1	TATA-box	TATA	1388	4	-	Arabidopsis thaliana	core promoter element around -30 of transcription start
GHUGT1	TATA-box	ATTATA	1398	6	+	Brassica napus	core promoter element around -30 of transcription start
GHUGT1	TATA-box	TATAA	1399	5	-	Arabidopsis thaliana	core promoter element around -30 of transcription start
GHUGT1	TATA-box	TATA	1400	4	-	Arabidopsis thaliana	core promoter element around -30 of transcription start
GHUGT1	TATA-box	ATATAA	1452	6	+	Brassica oleracea	core promoter element around -30 of transcription start
GHUGT1	TATA-box	TATA	1453	4	-	Arabidopsis thaliana	core promoter element around -30 of transcription start
GHUGT1	TATA-box	ATATAA	1468	6	+	Brassica oleracea	core promoter element around -30 of transcription start
GHUGT1	TATA-box	TATA	1469	4	-	Arabidopsis thaliana	core promoter element around -30 of transcription start
GHUGT1	TATA-box	ATATAT	1526	6	-	Brassica napus	core promoter element around -30 of transcription start
GHUGT1	TATA-box	TATATA	1527	6	-	Arabidopsis thaliana	core promoter element around -30 of transcription start
GHUGT1	TATA-box	ATATAA	1528	6	+	Brassica oleracea	core promoter element around -30 of transcription start
GHUGT1	TATA-box	TATA	1529	4	-	Arabidopsis thaliana	core promoter element around -30 of transcription start
GHUGT1	TATA-box	ATTATA	1533	6	+	Brassica napus	core promoter element around -30 of transcription start
GHUGT1	TATA-box	TATAA	1534	5	-	Arabidopsis thaliana	core promoter element around -30 of transcription start
GHUGT1	TATA-box	TATA	1535	4	-	Arabidopsis thaliana	core promoter element around -30 of transcription start
GHUGT1	TATA-box	ATATAT	1565	6	-	Brassica napus	core promoter element around -30 of transcription start
GHUGT1	TATA-box	TATA	1566	4	-	Arabidopsis thaliana	core promoter element around -30 of transcription start
GHUGT1	TATA-box	ATATAT	1608	6	-	Brassica napus	core promoter element around -30 of transcription start
GHUGT1	TATA-box	TATATA	1609	6	-	Arabidopsis thaliana	core promoter element around -30 of transcription start
GHUGT1	TATA-box	ATATAT	1610	6	-	Brassica napus	core promoter element around -30 of transcription start
GHUGT1	TATA-box	TATA	1611	4	-	Arabidopsis thaliana	core promoter element around -30 of transcription start
GHUGT1	TATA-box	ATATAA	1652	6	+	Brassica oleracea	core promoter element around -30 of transcription start
GHUGT1	TATA-box	TATA	1653	4	-	Arabidopsis thaliana	core promoter element around -30 of transcription start
GHUGT1	TATA-box	TATATAA	1663	7	-	Arabidopsis thaliana	core promoter element around -30 of transcription start
GHUGT1	TATA-box	TATATA	1664	6	-	Arabidopsis thaliana	core promoter element around -30 of transcription start
GHUGT1	TATA-box	ATATAT	1665	6	-	Brassica napus	core promoter element around -30 of transcription start
GHUGT1	TATA-box	TATA	1666	4	-	Arabidopsis thaliana	core promoter element around -30 of transcription start
GHUGT1	TATA-box	TATACA	1670	6	-	Helianthus annuus	core promoter element around -30 of transcription start
GHUGT1	TATA-box	TATA	1672	4	-	Arabidopsis thaliana	core promoter element around -30 of transcription start
GHUGT1	TATA-box	TACAAAA	1707	7	-	Oryza sativa	core promoter element around -30 of transcription start
GHUGT1	TATA-box	taTATAAAtc	1746	9	+	Arabidopsis thaliana	core promoter element around -30 of transcription start
GHUGT1	TATA-box	TATA	1748	4	-	Arabidopsis thaliana	core promoter element around -30 of transcription start
GHUGT1	TATA-box	TATTTAAA	1787	8	-	Arabidopsis thaliana	core promoter element around -30 of transcription start
GHUGT1	CAAT-box	CAAT	58	4	+	Nicotiana glutinosa
GHUGT1	CAAT-box	CAAT	62	4	+	Nicotiana glutinosa
GHUGT1	CAAT-box	CAAT	169	4	-	Nicotiana glutinosa
GHUGT1	CAAT-box	CAAT	287	4	+	Nicotiana glutinosa
GHUGT1	CAAT-box	CAAAT	491	5	+	Pisum sativum	common cis-acting element in promoter and enhancer regions
GHUGT1	CAAT-box	CAAT	496	4	-	Nicotiana glutinosa
GHUGT1	CAAT-box	CAAT	504	4	-	Nicotiana glutinosa
GHUGT1	CAAT-box	CAAT	536	4	-	Nicotiana glutinosa
GHUGT1	CAAT-box	CAAT	676	4	+	Nicotiana glutinosa
GHUGT1	CAAT-box	CAAAT	693	5	-	Pisum sativum	common cis-acting element in promoter and enhancer regions
GHUGT1	CAAT-box	CAAAT	757	5	+	Pisum sativum	common cis-acting element in promoter and enhancer regions
GHUGT1	CAAT-box	CAAT	838	4	+	Nicotiana glutinosa
GHUGT1	CAAT-box	CCAAT	898	5	+	Arabidopsis thaliana	common cis-acting element in promoter and enhancer regions
GHUGT1	CAAT-box	CAAT	899	4	+	Nicotiana glutinosa
GHUGT1	CAAT-box	CAAAT	934	5	+	Pisum sativum	common cis-acting element in promoter and enhancer regions
GHUGT1	CAAT-box	CAAT	950	4	-	Nicotiana glutinosa
GHUGT1	CAAT-box	CAAAT	963	5	-	Pisum sativum	common cis-acting element in promoter and enhancer regions
GHUGT1	CAAT-box	CAAT	1039	4	+	Nicotiana glutinosa
GHUGT1	CAAT-box	CAAAT	1126	5	-	Pisum sativum	common cis-acting element in promoter and enhancer regions
GHUGT1	CAAT-box	CAAT	1151	4	+	Nicotiana glutinosa
GHUGT1	CAAT-box	CAAAT	1164	5	-	Pisum sativum	common cis-acting element in promoter and enhancer regions
GHUGT1	CAAT-box	CAAT	1172	4	+	Nicotiana glutinosa
GHUGT1	CAAT-box	CAAAT	1206	5	+	Pisum sativum	common cis-acting element in promoter and enhancer regions
GHUGT1	CAAT-box	CAAT	1209	4	-	Nicotiana glutinosa
GHUGT1	CAAT-box	CAAT	1237	4	-	Nicotiana glutinosa
GHUGT1	CAAT-box	CAAAT	1268	5	+	Pisum sativum	common cis-acting element in promoter and enhancer regions
GHUGT1	CAAT-box	CAAAT	1313	5	+	Pisum sativum	common cis-acting element in promoter and enhancer regions
GHUGT1	CAAT-box	CAAT	1319	4	-	Nicotiana glutinosa
GHUGT1	CAAT-box	CAAT	1356	4	+	Nicotiana glutinosa
GHUGT1	CAAT-box	CAAT	1358	4	-	Nicotiana glutinosa
GHUGT1	CAAT-box	CAAAT	1411	5	-	Pisum sativum	common cis-acting element in promoter and enhancer regions
GHUGT1	CAAT-box	CAAAT	1428	5	-	Pisum sativum	common cis-acting element in promoter and enhancer regions
GHUGT1	CAAT-box	CAAAT	1502	5	-	Pisum sativum	common cis-acting element in promoter and enhancer regions
GHUGT1	CAAT-box	CAAT	1559	4	-	Nicotiana glutinosa
GHUGT1	CAAT-box	CAAT	1569	4	-	Nicotiana glutinosa
GHUGT1	CAAT-box	CAAAT	1573	5	-	Pisum sativum	common cis-acting element in promoter and enhancer regions
GHUGT1	CAAT-box	CAAT	1583	4	-	Nicotiana glutinosa
GHUGT1	CAAT-box	CAAT	1650	4	+	Nicotiana glutinosa
GHUGT1	CAAT-box	CAAT	1682	4	-	Nicotiana glutinosa
GHUGT1	CAAT-box	CAAAT	1740	5	-	Pisum sativum	common cis-acting element in promoter and enhancer regions
GHUGT1	CAAT-box	CAAT	1755	4	+	Nicotiana glutinosa
GHUGT1	CAAT-box	CAAT	1765	4	-	Nicotiana glutinosa
GHUGT1	CAAT-box	CAAT	1812	4	-	Nicotiana glutinosa
GHUGT1	CAAT-box	CAAT	1816	4	-	Nicotiana glutinosa
GHUGT1	CAAT-box	CAAT	1847	4	+	Nicotiana glutinosa
GHUGT1	CAAT-box	CAAT	1879	4	+	Nicotiana glutinosa
GHUGT1	CAAT-box	CAAAT	1881	5	-	Pisum sativum	common cis-acting element in promoter and enhancer regions
GHUGT1	CAAT-box	CAAT	1891	4	-	Nicotiana glutinosa
GHUGT1		motif_sequence	210	4	+	organism	short_function
GHUGT1		motif_sequence	262	4	-	organism	short_function
GHUGT1		motif_sequence	1438	4	+	organism	short_function
GHUGT1		motif_sequence	1508	4	+	organism	short_function
GHUGT1	I-box	TGATAATGT	217	9	-	Solanum tuberosum	part of a light responsive element
GHUGT1	I-box	atGATAAGGTC	336	10	-	Helianthus annuus	part of a light responsive element
GHUGT1	ABRE	ACGTG	808	5	+	Arabidopsis thaliana	cis-acting element involved in the abscisic acid responsiveness
GHUGT1	W box	TTGACC	447	6	-	Arabidopsis thaliana
GHUGT1	STRE	AGGGG	1802	5	+	Arabidopsis thaliana
GHUGT1	MYB-like sequence	TAACCA	81	6	-	Arabidopsis thaliana
GHUGT1	MYB-like sequence	TAACCA	388	6	+	Arabidopsis thaliana
GHUGT1	ERE	ATTTCATA	145	8	+	Nicotiana glutinos
GHUGT1	ERE	ATTTTAAA	956	8	+	Nicotiana glutinos
GHUGT1	ERE	ATTTTAAA	1115	8	+	Nicotiana glutinos
GHUGT1	ERE	ATTTTAAA	1377	8	+	Nicotiana glutinos
GHUGT1	CGTCA-motif	CGTCA	630	5	-	Hordeum vulgare	cis-acting regulatory element involved in the MeJA-responsiveness
GHUGT1	CGTCA-motif	CGTCA	787	5	+	Hordeum vulgare	cis-acting regulatory element involved in the MeJA-responsiveness
GHUGT1	Myb	TAACTG	175	6	-	Arabidopsis thaliana
GHUGT1	Myb-binding site	CAACAG	368	6	+	Nicotiana tabacum
GHUGT1	AT~TATA-box	TATATA	482	6	+	Arabidopsis thaliana
GHUGT1	AT~TATA-box	TATATA	1527	6	-	Arabidopsis thaliana
GHUGT1	AT~TATA-box	TATATA	1609	6	-	Arabidopsis thaliana
GHUGT1	AT~TATA-box	TATATA	1664	6	-	Arabidopsis thaliana
GHUGT1	DRE core	GCCGAC	1871	6	+	Arabidopsis thaliana
GHUGT1	TATA	TATAAAAT	1453	8	+	Arabidopsis thaliana
GHUGT1	G-box	TACGTG	807	6	+	Arabidopsis thaliana	cis-acting regulatory element involved in light responsiveness
GHUGT1	ABRE4	CACGTA	807	6	-	Zea mays
GHUGT1	WUN-motif	AAATTTCTT	876	9	+	Nicotiana glutinosa
GHUGT1	GT1-motif	GGTTAA	315	6	-	Arabidopsis thaliana	light responsive element
GHUGT1	GT1-motif	GGTTAAT	386	7	-	Avena sativa	light responsive element
GHUGT1	GT1-motif	GGTTAA	387	6	-	Arabidopsis thaliana	light responsive element
GHUGT1	GT1-motif	GGTTAA	474	6	+	Arabidopsis thaliana	light responsive element
GHUGT1	GT1-motif	GGTTAAT	1024	7	-	Avena sativa	light responsive element
GHUGT1	GT1-motif	GGTTAA	1025	6	-	Arabidopsis thaliana	light responsive element
GHUGT10	TC-rich repeats	GTTTTCTTAC	637	9	+	Nicotiana tabacum	cis-acting element involved in defense and stress responsiveness
GHUGT10	GCN4_motif	TGAGTCA	499	7	-	Oryza sativa	cis-regulatory element involved in endosperm expression
GHUGT10	GCN4_motif	TGAGTCA	895	7	-	Oryza sativa	cis-regulatory element involved in endosperm expression
GHUGT10	GCN4_motif	TGAGTCA	1758	7	-	Oryza sativa	cis-regulatory element involved in endosperm expression
GHUGT10	MRE	AACCTAA	513	7	+	Petroselinum crispum	MYB binding site involved in light responsiveness
GHUGT10	TATA-box	TATAAGAA	1	8	-	Zea mays	core promoter element around -30 of transcription start
GHUGT10	TATA-box	TATAA	4	5	-	Arabidopsis thaliana	core promoter element around -30 of transcription start
GHUGT10	TATA-box	TATA	5	4	+	Arabidopsis thaliana	core promoter element around -30 of transcription start
GHUGT10	TATA-box	TATAAAA	62	7	-	Pisum sativum	core promoter element around -30 of transcription start
GHUGT10	TATA-box	TATAAA	63	6	-	Helianthus annuus	core promoter element around -30 of transcription start
GHUGT10	TATA-box	TATAA	64	5	-	Arabidopsis thaliana	core promoter element around -30 of transcription start
GHUGT10	TATA-box	TATA	65	4	+	Arabidopsis thaliana	core promoter element around -30 of transcription start
GHUGT10	TATA-box	TATAAAA	118	7	-	Pisum sativum	core promoter element around -30 of transcription start
GHUGT10	TATA-box	TATAAA	119	6	-	Helianthus annuus	core promoter element around -30 of transcription start
GHUGT10	TATA-box	TATAA	120	5	-	Arabidopsis thaliana	core promoter element around -30 of transcription start
GHUGT10	TATA-box	TATA	121	4	+	Arabidopsis thaliana	core promoter element around -30 of transcription start
GHUGT10	TATA-box	TATAAA	200	6	-	Helianthus annuus	core promoter element around -30 of transcription start
GHUGT10	TATA-box	TATAA	201	5	-	Arabidopsis thaliana	core promoter element around -30 of transcription start
GHUGT10	TATA-box	TATA	202	4	+	Arabidopsis thaliana	core promoter element around -30 of transcription start
GHUGT10	TATA-box	ATTATA	207	6	+	Brassica napus	core promoter element around -30 of transcription start
GHUGT10	TATA-box	TATAA	208	5	-	Arabidopsis thaliana	core promoter element around -30 of transcription start
GHUGT10	TATA-box	TATA	209	4	+	Arabidopsis thaliana	core promoter element around -30 of transcription start
GHUGT10	TATA-box	TATACA	265	6	-	Helianthus annuus	core promoter element around -30 of transcription start
GHUGT10	TATA-box	TATA	267	4	+	Arabidopsis thaliana	core promoter element around -30 of transcription start
GHUGT10	TATA-box	TATACA	309	6	-	Helianthus annuus	core promoter element around -30 of transcription start
GHUGT10	TATA-box	TATA	311	4	+	Arabidopsis thaliana	core promoter element around -30 of transcription start
GHUGT10	TATA-box	TACAAAA	571	7	-	Oryza sativa	core promoter element around -30 of transcription start
GHUGT10	TATA-box	TATACA	574	6	-	Helianthus annuus	core promoter element around -30 of transcription start
GHUGT10	TATA-box	TATATA	576	6	+	Arabidopsis thaliana	core promoter element around -30 of transcription start
GHUGT10	TATA-box	ATATAA	577	6	+	Brassica oleracea	core promoter element around -30 of transcription start
GHUGT10	TATA-box	TATA	578	4	+	Arabidopsis thaliana	core promoter element around -30 of transcription start
GHUGT10	TATA-box	TATA	835	4	+	Arabidopsis thaliana	core promoter element around -30 of transcription start
GHUGT10	TATA-box	TAAAGATT	870	8	-	Arabidopsis thaliana	core promoter element around -30 of transcription start
GHUGT10	TATA-box	TATAAA	956	6	-	Helianthus annuus	core promoter element around -30 of transcription start
GHUGT10	TATA-box	TATAA	957	5	-	Arabidopsis thaliana	core promoter element around -30 of transcription start
GHUGT10	TATA-box	TATA	958	4	+	Arabidopsis thaliana	core promoter element around -30 of transcription start
GHUGT10	TATA-box	ATATAA	1040	6	+	Brassica oleracea	core promoter element around -30 of transcription start
GHUGT10	TATA-box	TATA	1041	4	-	Arabidopsis thaliana	core promoter element around -30 of transcription start
GHUGT10	TATA-box	ATATAA	1182	6	+	Brassica oleracea	core promoter element around -30 of transcription start
GHUGT10	TATA-box	TATA	1183	4	-	Arabidopsis thaliana	core promoter element around -30 of transcription start
GHUGT10	TATA-box	ATATAA	1189	6	+	Brassica oleracea	core promoter element around -30 of transcription start
GHUGT10	TATA-box	TATA	1190	4	-	Arabidopsis thaliana	core promoter element around -30 of transcription start
GHUGT10	TATA-box	TACAAAA	1201	7	+	Oryza sativa	core promoter element around -30 of transcription start
GHUGT10	TATA-box	TATA	1335	4	-	Arabidopsis thaliana	core promoter element around -30 of transcription start
GHUGT10	TATA-box	TATA	1350	4	-	Arabidopsis thaliana	core promoter element around -30 of transcription start
GHUGT10	TATA-box	ATATAA	1423	6	+	Brassica oleracea	core promoter element around -30 of transcription start
GHUGT10	TATA-box	TATA	1424	4	-	Arabidopsis thaliana	core promoter element around -30 of transcription start
GHUGT10	TATA-box	ATTATA	1453	6	+	Brassica napus	core promoter element around -30 of transcription start
GHUGT10	TATA-box	TATAA	1454	5	-	Arabidopsis thaliana	core promoter element around -30 of transcription start
GHUGT10	TATA-box	TATA	1455	4	-	Arabidopsis thaliana	core promoter element around -30 of transcription start
GHUGT10	TATA-box	TATAAAA	1627	7	-	Pisum sativum	core promoter element around -30 of transcription start
GHUGT10	TATA-box	TATAAA	1628	6	-	Helianthus annuus	core promoter element around -30 of transcription start
GHUGT10	TATA-box	TATAA	1629	5	-	Arabidopsis thaliana	core promoter element around -30 of transcription start
GHUGT10	TATA-box	TATA	1630	4	-	Arabidopsis thaliana	core promoter element around -30 of transcription start
GHUGT10	TATA-box	TATA	1837	4	-	Arabidopsis thaliana	core promoter element around -30 of transcription start
GHUGT10	CAAT-box	CAAT	50	4	-	Nicotiana glutinosa
GHUGT10	CAAT-box	CAAT	174	4	+	Nicotiana glutinosa
GHUGT10	CAAT-box	CAAT	284	4	+	Nicotiana glutinosa
GHUGT10	CAAT-box	CAAT	328	4	+	Nicotiana glutinosa
GHUGT10	CAAT-box	CAAAT	334	5	+	Pisum sativum	common cis-acting element in promoter and enhancer regions
GHUGT10	CAAT-box	CAAAT	337	5	-	Pisum sativum	common cis-acting element in promoter and enhancer regions
GHUGT10	CAAT-box	CAAAT	367	5	-	Pisum sativum	common cis-acting element in promoter and enhancer regions
GHUGT10	CAAT-box	CAAT	407	4	+	Nicotiana glutinosa
GHUGT10	CAAT-box	CAAAT	447	5	-	Pisum sativum	common cis-acting element in promoter and enhancer regions
GHUGT10	CAAT-box	CAAAT	486	5	-	Pisum sativum	common cis-acting element in promoter and enhancer regions
GHUGT10	CAAT-box	CAAAT	496	5	-	Pisum sativum	common cis-acting element in promoter and enhancer regions
GHUGT10	CAAT-box	CAAT	523	4	-	Nicotiana glutinosa
GHUGT10	CAAT-box	CAAAT	609	5	+	Pisum sativum	common cis-acting element in promoter and enhancer regions
GHUGT10	CAAT-box	CAAAT	646	5	+	Pisum sativum	common cis-acting element in promoter and enhancer regions
GHUGT10	CAAT-box	CAAT	721	4	+	Nicotiana glutinosa
GHUGT10	CAAT-box	CAAAT	847	5	+	Pisum sativum	common cis-acting element in promoter and enhancer regions
GHUGT10	CAAT-box	CAAT	925	4	-	Nicotiana glutinosa
GHUGT10	CAAT-box	CAAAT	973	5	-	Pisum sativum	common cis-acting element in promoter and enhancer regions
GHUGT10	CAAT-box	CAAAT	982	5	+	Pisum sativum	common cis-acting element in promoter and enhancer regions
GHUGT10	CAAT-box	CCAAT	990	5	+	Arabidopsis thaliana	common cis-acting element in promoter and enhancer regions
GHUGT10	CAAT-box	CAAT	991	4	+	Nicotiana glutinosa
GHUGT10	CAAT-box	CAAAT	1016	5	-	Pisum sativum	common cis-acting element in promoter and enhancer regions
GHUGT10	CAAT-box	CCAAT	1083	5	-	Arabidopsis thaliana	common cis-acting element in promoter and enhancer regions
GHUGT10	CAAT-box	CCAAT	1230	5	-	Arabidopsis thaliana	common cis-acting element in promoter and enhancer regions
GHUGT10	CAAT-box	CAAT	1295	4	-	Nicotiana glutinosa
GHUGT10	CAAT-box	CCAAT	1420	5	+	Arabidopsis thaliana	common cis-acting element in promoter and enhancer regions
GHUGT10	CAAT-box	CAAT	1421	4	+	Nicotiana glutinosa
GHUGT10	CAAT-box	CCAAT	1510	5	+	Arabidopsis thaliana	common cis-acting element in promoter and enhancer regions
GHUGT10	CAAT-box	CAAT	1511	4	+	Nicotiana glutinosa
GHUGT10	CAAT-box	CAAT	1609	4	+	Nicotiana glutinosa
GHUGT10	CAAT-box	CAAAT	1638	5	+	Pisum sativum	common cis-acting element in promoter and enhancer regions
GHUGT10	CAAT-box	CAAT	1663	4	-	Nicotiana glutinosa
GHUGT10	CAAT-box	CAAT	1715	4	-	Nicotiana glutinosa
GHUGT10	CAAT-box	CCAAT	1724	5	-	Arabidopsis thaliana	common cis-acting element in promoter and enhancer regions
GHUGT10	CAAT-box	CAAT	1750	4	-	Nicotiana glutinosa
GHUGT10		motif_sequence	247	4	+	organism	short_function
GHUGT10		motif_sequence	258	4	+	organism	short_function
GHUGT10		motif_sequence	302	4	+	organism	short_function
GHUGT10		motif_sequence	1122	4	-	organism	short_function
GHUGT10		motif_sequence	1813	4	+	organism	short_function
GHUGT10		motif_sequence	1931	4	-	organism	short_function
GHUGT10	AT1-motif	AATTATTTTTTATT	1159	14	-	Solanum tuberosum	part of a light responsive module
GHUGT10	CAT-box	GCCACT	1741	6	+	Arabidopsis thaliana	cis-acting regulatory element related to meristem expression
GHUGT10	CAT-box	GCCACT	1753	6	+	Arabidopsis thaliana	cis-acting regulatory element related to meristem expression
GHUGT10	AT~TATA-box	TATATA	576	6	+	Arabidopsis thaliana
GHUGT10	G-box	CACGAC	1781	6	-	Zea mays	cis-acting regulatory element involved in light responsiveness
GHUGT10	TATA	TATAAAAT	61	8	-	Arabidopsis thaliana
GHUGT10	TATA	TATAAAAT	1455	8	+	Arabidopsis thaliana
GHUGT10	WUN-motif	AAATTACTA	1445	9	+	Nicotiana glutinosa
GHUGT10	WUN-motif	AAATTTCTT	1639	9	+	Nicotiana glutinosa
GHUGT10	AT-rich element	ATAGAAATCAA	1025	10	+	Glycine max	binding site of AT-rich DNA binding protein (ATBP-1)
GHUGT10	W box	TTGACC	783	6	+	Arabidopsis thaliana
GHUGT10	W box	TTGACC	1670	6	+	Arabidopsis thaliana
GHUGT10	STRE	AGGGG	1388	5	+	Arabidopsis thaliana
GHUGT10	STRE	AGGGG	1927	5	+	Arabidopsis thaliana
GHUGT10	ERE	ATTTTAAA	414	8	-	Nicotiana glutinos
GHUGT10	Myb	CAACTG	695	6	-	Arabidopsis thaliana
GHUGT10	Myb	TAACTG	1947	6	+	Arabidopsis thaliana
GHUGT10	AuxRR-core	GGTCCAT	1733	7	+	Nicotiana tabacum	cis-acting regulatory element involved in auxin responsiveness
GHUGT10	Unnamed__4	CTCC	26	4	-	Petroselinum hortense
GHUGT10	Unnamed__4	CTCC	1494	4	-	Petroselinum hortense
GHUGT10	Unnamed__4	CTCC	1805	4	+	Petroselinum hortense
GHUGT10	Unnamed__4	CTCC	1844	4	+	Petroselinum hortense
GHUGT10	Unnamed__4	CTCC	1850	4	+	Petroselinum hortense
GHUGT10	Box 4	ATTAAT	995	6	+	Petroselinum crispum	part of a conserved DNA module involved in light responsiveness
GHUGT10	Box 4	ATTAAT	1285	6	-	Petroselinum crispum	part of a conserved DNA module involved in light responsiveness
GHUGT10	Box 4	ATTAAT	1601	6	-	Petroselinum crispum	part of a conserved DNA module involved in light responsiveness
GHUGT10	MBSI	TTTTTACGGTTA	13	11	+	Petunia hybrida	MYB binding site involved in flavonoid biosynthetic genes regulation
GHUGT10	MBSI	aaaAaaC(G/C)GTTA	1137	10.5	-	Petunia hybrida	MYB binding site involved in flavonoid biosynthetic genes regulation
GHUGT10	GATA-motif	GATAGGG	1503	7	-	Pisum sativum	part of a light responsive element
GHUGT10	TATC-box	TATCCCA	1506	7	+	Oryza sativa	cis-acting element involved in gibberellin-responsiveness
GHUGT10	WRE3	CCACCT	1792	6	+	Pisum sativum
GHUGT10	LS7	CAGATTTATTTTTA	800	13	+	Zea mays	part of a light responsive element
GHUGT10	MBS	CAACTG	695	6	-	Arabidopsis thaliana	MYB binding site involved in drought-inducibility
GHUGT100	LTR	CCGAAA	978	6	-	Hordeum vulgare	cis-acting element involved in low-temperature responsiveness
GHUGT100	LTR	CCGAAA	986	6	-	Hordeum vulgare	cis-acting element involved in low-temperature responsiveness
GHUGT100	STRE	AGGGG	1082	5	+	Arabidopsis thaliana
GHUGT100	W box	TTGACC	1278	6	-	Arabidopsis thaliana
GHUGT100	ERE	ATTTTAAA	1626	8	+	Nicotiana glutinos
GHUGT100	Myb	CAACTG	116	6	-	Arabidopsis thaliana
GHUGT100	Myb	TAACTG	641	6	-	Arabidopsis thaliana
GHUGT100	Myb	TAACTG	1868	6	-	Arabidopsis thaliana
GHUGT100	I-box	AAGATAAGGCT	1636	10	+	Gossypium hirsutum	part of a light responsive element
GHUGT100	ABRE	AACCCGG	567	7	-	Arabidopsis thaliana	cis-acting element involved in the abscisic acid responsiveness
GHUGT100	ABRE	ACGTG	1093	5	-	Arabidopsis thaliana	cis-acting element involved in the abscisic acid responsiveness
GHUGT100	TATA-box	TATAAA	371	6	-	Helianthus annuus	core promoter element around -30 of transcription start
GHUGT100	TATA-box	TATAA	372	5	-	Arabidopsis thaliana	core promoter element around -30 of transcription start
GHUGT100	TATA-box	TATA	373	4	+	Arabidopsis thaliana	core promoter element around -30 of transcription start
GHUGT100	TATA-box	TATATTTATATTT	777	12	-	Avena sativa	core promoter element around -30 of transcription start
GHUGT100	TATA-box	ATATAT	785	6	+	Brassica napus	core promoter element around -30 of transcription start
GHUGT100	TATA-box	TATA	786	4	+	Arabidopsis thaliana	core promoter element around -30 of transcription start
GHUGT100	TATA-box	TATA	821	4	+	Arabidopsis thaliana	core promoter element around -30 of transcription start
GHUGT100	TATA-box	ATATAT	825	6	+	Brassica napus	core promoter element around -30 of transcription start
GHUGT100	TATA-box	TATA	826	4	+	Arabidopsis thaliana	core promoter element around -30 of transcription start
GHUGT100	TATA-box	TATA	845	4	+	Arabidopsis thaliana	core promoter element around -30 of transcription start
GHUGT100	TATA-box	ccTATAAAaa	872	9	+	Arabidopsis thaliana	core promoter element around -30 of transcription start
GHUGT100	TATA-box	TATA	874	4	+	Arabidopsis thaliana	core promoter element around -30 of transcription start
GHUGT100	TATA-box	TACAAAA	1013	7	-	Oryza sativa	core promoter element around -30 of transcription start
GHUGT100	TATA-box	ATTATA	1037	6	+	Brassica napus	core promoter element around -30 of transcription start
GHUGT100	TATA-box	TATAA	1038	5	-	Arabidopsis thaliana	core promoter element around -30 of transcription start
GHUGT100	TATA-box	TATA	1039	4	-	Arabidopsis thaliana	core promoter element around -30 of transcription start
GHUGT100	TATA-box	ATTATA	1048	6	+	Brassica napus	core promoter element around -30 of transcription start
GHUGT100	TATA-box	TATAA	1049	5	-	Arabidopsis thaliana	core promoter element around -30 of transcription start
GHUGT100	TATA-box	TATA	1050	4	-	Arabidopsis thaliana	core promoter element around -30 of transcription start
GHUGT100	TATA-box	ATATAT	1406	6	-	Brassica napus	core promoter element around -30 of transcription start
GHUGT100	TATA-box	TATA	1407	4	-	Arabidopsis thaliana	core promoter element around -30 of transcription start
GHUGT100	TATA-box	TATAAAA	1661	7	-	Pisum sativum	core promoter element around -30 of transcription start
GHUGT100	TATA-box	TATAAA	1662	6	-	Helianthus annuus	core promoter element around -30 of transcription start
GHUGT100	TATA-box	TATAA	1663	5	-	Arabidopsis thaliana	core promoter element around -30 of transcription start
GHUGT100	TATA-box	TATA	1664	4	-	Arabidopsis thaliana	core promoter element around -30 of transcription start
GHUGT100	TATA-box	TATA	1673	4	-	Arabidopsis thaliana	core promoter element around -30 of transcription start
GHUGT100	TATA-box	TATAAGAA	1889	8	-	Zea mays	core promoter element around -30 of transcription start
GHUGT100	TATA-box	TATAA	1892	5	-	Arabidopsis thaliana	core promoter element around -30 of transcription start
GHUGT100	TATA-box	TATA	1893	4	-	Arabidopsis thaliana	core promoter element around -30 of transcription start
GHUGT100	TATA-box	ATTATA	1939	6	+	Brassica napus	core promoter element around -30 of transcription start
GHUGT100	TATA-box	TATAA	1940	5	-	Arabidopsis thaliana	core promoter element around -30 of transcription start
GHUGT100	TATA-box	TATA	1941	4	-	Arabidopsis thaliana	core promoter element around -30 of transcription start
GHUGT100	CAAT-box	CCAAT	86	5	+	Arabidopsis thaliana	common cis-acting element in promoter and enhancer regions
GHUGT100	CAAT-box	CAAT	87	4	+	Nicotiana glutinosa
GHUGT100	CAAT-box	CCAAT	172	5	-	Arabidopsis thaliana	common cis-acting element in promoter and enhancer regions
GHUGT100	CAAT-box	CAAAT	446	5	-	Pisum sativum	common cis-acting element in promoter and enhancer regions
GHUGT100	CAAT-box	CAAAT	581	5	-	Pisum sativum	common cis-acting element in promoter and enhancer regions
GHUGT100	CAAT-box	CAAT	698	4	-	Nicotiana glutinosa
GHUGT100	CAAT-box	CAAT	725	4	-	Nicotiana glutinosa
GHUGT100	CAAT-box	CAAT	734	4	-	Nicotiana glutinosa
GHUGT100	CAAT-box	CAAAT	745	5	+	Pisum sativum	common cis-acting element in promoter and enhancer regions
GHUGT100	CAAT-box	CAAT	758	4	-	Nicotiana glutinosa
GHUGT100	CAAT-box	CAAAT	853	5	-	Pisum sativum	common cis-acting element in promoter and enhancer regions
GHUGT100	CAAT-box	CAAT	892	4	+	Nicotiana glutinosa
GHUGT100	CAAT-box	CAAAT	1053	5	-	Pisum sativum	common cis-acting element in promoter and enhancer regions
GHUGT100	CAAT-box	CAAAT	1101	5	-	Pisum sativum	common cis-acting element in promoter and enhancer regions
GHUGT100	CAAT-box	CAAT	1120	4	+	Nicotiana glutinosa
GHUGT100	CAAT-box	CCAAT	1198	5	+	Arabidopsis thaliana	common cis-acting element in promoter and enhancer regions
GHUGT100	CAAT-box	CAAT	1199	4	+	Nicotiana glutinosa
GHUGT100	CAAT-box	CCAAT	1235	5	+	Arabidopsis thaliana	common cis-acting element in promoter and enhancer regions
GHUGT100	CAAT-box	CAAT	1236	4	+	Nicotiana glutinosa
GHUGT100	CAAT-box	CAAAT	1246	5	+	Pisum sativum	common cis-acting element in promoter and enhancer regions
GHUGT100	CAAT-box	CCAAT	1259	5	-	Arabidopsis thaliana	common cis-acting element in promoter and enhancer regions
GHUGT100	CAAT-box	CAAT	1281	4	+	Nicotiana glutinosa
GHUGT100	CAAT-box	CAAT	1324	4	-	Nicotiana glutinosa
GHUGT100	CAAT-box	CCAAT	1532	5	+	Arabidopsis thaliana	common cis-acting element in promoter and enhancer regions
GHUGT100	CAAT-box	CAAT	1533	4	+	Nicotiana glutinosa
GHUGT100	CAAT-box	CAAT	1559	4	-	Nicotiana glutinosa
GHUGT100	CAAT-box	CAAT	1601	4	+	Nicotiana glutinosa
GHUGT100	CAAT-box	CAAT	1650	4	+	Nicotiana glutinosa
GHUGT100	CAAT-box	CAAAT	1690	5	+	Pisum sativum	common cis-acting element in promoter and enhancer regions
GHUGT100	CAAT-box	CAAT	1792	4	+	Nicotiana glutinosa
GHUGT100	CAAT-box	CAAT	1951	4	+	Nicotiana glutinosa
GHUGT100		motif_sequence	66	4	+	organism	short_function
GHUGT100		motif_sequence	106	4	+	organism	short_function
GHUGT100		motif_sequence	108	4	-	organism	short_function
GHUGT100		motif_sequence	135	4	-	organism	short_function
GHUGT100		motif_sequence	233	4	+	organism	short_function
GHUGT100		motif_sequence	259	4	+	organism	short_function
GHUGT100		motif_sequence	501	4	-	organism	short_function
GHUGT100		motif_sequence	721	4	-	organism	short_function
GHUGT100		motif_sequence	801	4	-	organism	short_function
GHUGT100		motif_sequence	1004	4	+	organism	short_function
GHUGT100		motif_sequence	1020	4	+	organism	short_function
GHUGT100		motif_sequence	1113	4	+	organism	short_function
GHUGT100		motif_sequence	1255	4	-	organism	short_function
GHUGT100		motif_sequence	1327	4	-	organism	short_function
GHUGT100		motif_sequence	1374	4	-	organism	short_function
GHUGT100		motif_sequence	1596	4	+	organism	short_function
GHUGT100		motif_sequence	1608	4	+	organism	short_function
GHUGT100		motif_sequence	1829	4	+	organism	short_function
GHUGT100	GATA-motif	AAGATAAGATT	1573	10	-	Arabidopsis thaliana	part of a light responsive element
GHUGT100	MYC	CATGTG	76	6	-	Arabidopsis thaliana
GHUGT100	MYC	CATGTG	78	6	+	Arabidopsis thaliana
GHUGT100	MYC	CATGTG	136	6	-	Arabidopsis thaliana
GHUGT100	MYC	CATTTG	445	6	+	Arabidopsis thaliana
GHUGT100	MYC	CATGTG	1828	6	+	Arabidopsis thaliana
GHUGT100	Myc	TCTCTTA	752	7	-	Arabidopsis thaliana
GHUGT100	Myc	TCTCTTA	904	7	-	Arabidopsis thaliana
GHUGT100	WRE3	CCACCT	123	6	-	Pisum sativum
GHUGT100	WRE3	CCACCT	717	6	-	Pisum sativum
GHUGT100	WRE3	CCACCT	1680	6	-	Pisum sativum
GHUGT100	AT-rich sequence	TAAAATACT	268	9	-	Pisum sativum	element for maximal elicitor-mediated activation (2copies)
GHUGT100	MBS	CAACTG	116	6	-	Arabidopsis thaliana	MYB binding site involved in drought-inducibility
GHUGT100	ARE	AAACCA	1062	6	-	Zea mays	cis-acting regulatory element essential for the anaerobic induction
GHUGT100	ARE	AAACCA	1529	6	+	Zea mays	cis-acting regulatory element essential for the anaerobic induction
GHUGT100	ARE	AAACCA	1631	6	+	Zea mays	cis-acting regulatory element essential for the anaerobic induction
GHUGT100	AAGAA-motif	GAAAGAA	248	7	+	Avena sativa
GHUGT100	AAGAA-motif	GAAAGAA	701	7	+	Avena sativa
GHUGT100	AAGAA-motif	GAAAGAA	792	7	-	Avena sativa
GHUGT100	TCA-element	CCATCTTTTT	1008	9	+	Nicotiana tabacum	cis-acting element involved in salicylic acid responsiveness
GHUGT100	TCA-element	TCAGAAGAGG	1073	9	-	Brassica oleracea	cis-acting element involved in salicylic acid responsiveness
GHUGT100	Unnamed__4	CTCC	30	4	+	Petroselinum hortense
GHUGT100	Unnamed__4	CTCC	102	4	+	Petroselinum hortense
GHUGT100	Unnamed__4	CTCC	127	4	-	Petroselinum hortense
GHUGT100	Unnamed__4	CTCC	261	4	+	Petroselinum hortense
GHUGT100	Unnamed__4	CTCC	331	4	-	Petroselinum hortense
GHUGT100	Unnamed__4	CTCC	429	4	-	Petroselinum hortense
GHUGT100	Unnamed__4	CTCC	455	4	-	Petroselinum hortense
GHUGT100	Unnamed__4	CTCC	473	4	-	Petroselinum hortense
GHUGT100	Unnamed__4	CTCC	721	4	-	Petroselinum hortense
GHUGT100	Unnamed__4	CTCC	884	4	+	Petroselinum hortense
GHUGT100	Unnamed__4	CTCC	1006	4	+	Petroselinum hortense
GHUGT100	Unnamed__4	CTCC	1274	4	-	Petroselinum hortense
GHUGT100	Unnamed__4	CTCC	1399	4	+	Petroselinum hortense
GHUGT100	Unnamed__4	CTCC	1432	4	-	Petroselinum hortense
GHUGT100	chs-Unit 1 m1	ACCTAACCCGG	567	10	-	Zea mays	part of a light responsive element
GHUGT100	G-Box	CACGTT	1093	6	+	Pisum sativum	cis-acting regulatory element involved in light responsiveness
GHUGT100	Unnamed__1	CGTGG	328	5	+	Zea mays
GHUGT100	Unnamed__1	CGTGG	673	5	+	Zea mays
GHUGT100	Unnamed__1	CGTGG	1060	5	+	Zea mays
GHUGT100	Unnamed__1	CGTGG	1092	5	-	Zea mays
GHUGT100	Unnamed__1	CGTGG	1251	5	+	Zea mays
GHUGT100	AACA_motif	TAACAAACTCCA	720	11	-	Oryza sativa	involved in endosperm-specific negative expression
GHUGT101	MRE	AACCTAA	877	7	+	Petroselinum crispum	MYB binding site involved in light responsiveness
GHUGT101	MRE	AACCTAA	1036	7	+	Petroselinum crispum	MYB binding site involved in light responsiveness
GHUGT101	MRE	AACCTAA	1277	7	+	Petroselinum crispum	MYB binding site involved in light responsiveness
GHUGT101	TATA-box	TATA	322	4	+	Arabidopsis thaliana	core promoter element around -30 of transcription start
GHUGT101	TATA-box	ATTATA	358	6	+	Brassica napus	core promoter element around -30 of transcription start
GHUGT101	TATA-box	TATAA	359	5	-	Arabidopsis thaliana	core promoter element around -30 of transcription start
GHUGT101	TATA-box	TATA	360	4	+	Arabidopsis thaliana	core promoter element around -30 of transcription start
GHUGT101	TATA-box	TACAAAA	531	7	-	Oryza sativa	core promoter element around -30 of transcription start
GHUGT101	TATA-box	TATACA	534	6	-	Helianthus annuus	core promoter element around -30 of transcription start
GHUGT101	TATA-box	TATATA	536	6	+	Arabidopsis thaliana	core promoter element around -30 of transcription start
GHUGT101	TATA-box	ATATAA	537	6	+	Brassica oleracea	core promoter element around -30 of transcription start
GHUGT101	TATA-box	TATA	538	4	+	Arabidopsis thaliana	core promoter element around -30 of transcription start
GHUGT101	TATA-box	TATA	683	4	+	Arabidopsis thaliana	core promoter element around -30 of transcription start
GHUGT101	TATA-box	TATA	838	4	+	Arabidopsis thaliana	core promoter element around -30 of transcription start
GHUGT101	TATA-box	TATA	997	4	+	Arabidopsis thaliana	core promoter element around -30 of transcription start
GHUGT101	TATA-box	TATA	1589	4	-	Arabidopsis thaliana	core promoter element around -30 of transcription start
GHUGT101	TATA-box	TATTTAAA	1837	8	-	Arabidopsis thaliana	core promoter element around -30 of transcription start
GHUGT101	CAAT-box	CAAT	65	4	+	Nicotiana glutinosa
GHUGT101	CAAT-box	CCAAT	163	5	+	Arabidopsis thaliana	common cis-acting element in promoter and enhancer regions
GHUGT101	CAAT-box	CAAT	164	4	+	Nicotiana glutinosa
GHUGT101	CAAT-box	CAAT	356	4	+	Nicotiana glutinosa
GHUGT101	CAAT-box	CAAAT	431	5	+	Pisum sativum	common cis-acting element in promoter and enhancer regions
GHUGT101	CAAT-box	CCAAT	467	5	+	Arabidopsis thaliana	common cis-acting element in promoter and enhancer regions
GHUGT101	CAAT-box	CAAT	468	4	+	Nicotiana glutinosa
GHUGT101	CAAT-box	CCAAT	502	5	+	Arabidopsis thaliana	common cis-acting element in promoter and enhancer regions
GHUGT101	CAAT-box	CAAT	503	4	+	Nicotiana glutinosa
GHUGT101	CAAT-box	CAAT	565	4	+	Nicotiana glutinosa
GHUGT101	CAAT-box	CAAAT	663	5	+	Pisum sativum	common cis-acting element in promoter and enhancer regions
GHUGT101	CAAT-box	CAAAT	766	5	-	Pisum sativum	common cis-acting element in promoter and enhancer regions
GHUGT101	CAAT-box	CAAAT	782	5	+	Pisum sativum	common cis-acting element in promoter and enhancer regions
GHUGT101	CAAT-box	CAAAT	826	5	+	Pisum sativum	common cis-acting element in promoter and enhancer regions
GHUGT101	CAAT-box	CAAT	844	4	+	Nicotiana glutinosa
GHUGT101	CAAT-box	CCAAT	861	5	-	Arabidopsis thaliana	common cis-acting element in promoter and enhancer regions
GHUGT101	CAAT-box	CAAT	866	4	+	Nicotiana glutinosa
GHUGT101	CAAT-box	CAAT	889	4	+	Nicotiana glutinosa
GHUGT101	CAAT-box	CAAT	897	4	+	Nicotiana glutinosa
GHUGT101	CAAT-box	CAAT	945	4	+	Nicotiana glutinosa
GHUGT101	CAAT-box	CAAT	958	4	-	Nicotiana glutinosa
GHUGT101	CAAT-box	CAAT	968	4	+	Nicotiana glutinosa
GHUGT101	CAAT-box	CAAT	980	4	+	Nicotiana glutinosa
GHUGT101	CAAT-box	CAAT	988	4	+	Nicotiana glutinosa
GHUGT101	CAAT-box	CAAT	1003	4	+	Nicotiana glutinosa
GHUGT101	CAAT-box	CCAAT	1020	5	-	Arabidopsis thaliana	common cis-acting element in promoter and enhancer regions
GHUGT101	CAAT-box	CAAT	1025	4	+	Nicotiana glutinosa
GHUGT101	CAAT-box	CAAT	1048	4	+	Nicotiana glutinosa
GHUGT101	CAAT-box	CAAT	1056	4	+	Nicotiana glutinosa
GHUGT101	CAAT-box	CAAT	1104	4	+	Nicotiana glutinosa
GHUGT101	CAAT-box	CAAT	1117	4	-	Nicotiana glutinosa
GHUGT101	CAAT-box	CAAT	1127	4	+	Nicotiana glutinosa
GHUGT101	CAAT-box	CAAAT	1171	5	+	Pisum sativum	common cis-acting element in promoter and enhancer regions
GHUGT101	CAAT-box	CAAT	1176	4	+	Nicotiana glutinosa
GHUGT101	CAAT-box	CAAAT	1197	5	+	Pisum sativum	common cis-acting element in promoter and enhancer regions
GHUGT101	CAAT-box	CAAT	1212	4	+	Nicotiana glutinosa
GHUGT101	CAAT-box	CAAT	1248	4	-	Nicotiana glutinosa
GHUGT101	CAAT-box	CAAAT	1330	5	-	Pisum sativum	common cis-acting element in promoter and enhancer regions
GHUGT101	CAAT-box	CAAT	1456	4	-	Nicotiana glutinosa
GHUGT101	CAAT-box	CAAAT	1503	5	+	Pisum sativum	common cis-acting element in promoter and enhancer regions
GHUGT101	CAAT-box	TGCCAAC	1524	7	+	Petunia hybrida	common cis-acting element in promoter and enhancer regions
GHUGT101	CAAT-box	CAAAT	1629	5	+	Pisum sativum	common cis-acting element in promoter and enhancer regions
GHUGT101	CAAT-box	CAAT	1711	4	+	Nicotiana glutinosa
GHUGT101	CAAT-box	CCAAT	1757	5	-	Arabidopsis thaliana	common cis-acting element in promoter and enhancer regions
GHUGT101	CAAT-box	CCAAT	1767	5	+	Arabidopsis thaliana	common cis-acting element in promoter and enhancer regions
GHUGT101	CAAT-box	CAAT	1768	4	+	Nicotiana glutinosa
GHUGT101	CAAT-box	CAAT	1805	4	+	Nicotiana glutinosa
GHUGT101	CAAT-box	CAAT	1862	4	-	Nicotiana glutinosa
GHUGT101	CAAT-box	CCAAT	1866	5	-	Arabidopsis thaliana	common cis-acting element in promoter and enhancer regions
GHUGT101	CAAT-box	CAAT	1891	4	-	Nicotiana glutinosa
GHUGT101		motif_sequence	9	4	+	organism	short_function
GHUGT101		motif_sequence	15	4	+	organism	short_function
GHUGT101		motif_sequence	247	4	+	organism	short_function
GHUGT101		motif_sequence	267	4	+	organism	short_function
GHUGT101		motif_sequence	829	4	+	organism	short_function
GHUGT101		motif_sequence	1339	4	+	organism	short_function
GHUGT101		motif_sequence	1354	4	+	organism	short_function
GHUGT101		motif_sequence	1360	4	+	organism	short_function
GHUGT101		motif_sequence	1381	4	-	organism	short_function
GHUGT101		motif_sequence	1414	4	+	organism	short_function
GHUGT101		motif_sequence	1425	4	+	organism	short_function
GHUGT101		motif_sequence	1487	4	-	organism	short_function
GHUGT101		motif_sequence	1492	4	-	organism	short_function
GHUGT101		motif_sequence	1541	4	-	organism	short_function
GHUGT101		motif_sequence	1555	4	-	organism	short_function
GHUGT101		motif_sequence	1560	4	-	organism	short_function
GHUGT101		motif_sequence	1576	4	-	organism	short_function
GHUGT101	CCAAT-box	CAACGG	1789	6	-	Hordeum vulgare	MYBHv1 binding site
GHUGT101	I-box	AGATAAGG	1437	8	-	Triticum aestivum	part of a light responsive element
GHUGT101	TC-rich repeats	ATTCTCTAAC	1903	9	-	Nicotiana tabacum	cis-acting element involved in defense and stress responsiveness
GHUGT101	CTAG-motif	ACTAGCAGAA	400	9	+	Avena sativa
GHUGT101	STRE	AGGGG	634	5	+	Arabidopsis thaliana
GHUGT101	STRE	AGGGG	706	5	-	Arabidopsis thaliana
GHUGT101	STRE	AGGGG	1512	5	+	Arabidopsis thaliana
GHUGT101	STRE	AGGGG	1749	5	+	Arabidopsis thaliana
GHUGT101	STRE	AGGGG	1852	5	+	Arabidopsis thaliana
GHUGT101	Myb	TAACTG	1949	6	-	Arabidopsis thaliana
GHUGT101	LTR	CCGAAA	850	6	+	Hordeum vulgare	cis-acting element involved in low-temperature responsiveness
GHUGT101	LTR	CCGAAA	1009	6	+	Hordeum vulgare	cis-acting element involved in low-temperature responsiveness
GHUGT101	AT~TATA-box	TATATA	536	6	+	Arabidopsis thaliana
GHUGT101	MYB recognition site	CCGTTG	1789	6	+	Arabidopsis thaliana
GHUGT101	G-box	CACGAC	1260	6	+	Zea mays	cis-acting regulatory element involved in light responsiveness
GHUGT101	GT1-motif	GGTTAA	343	6	+	Arabidopsis thaliana	light responsive element
GHUGT101	Unnamed__1	CGTGG	1259	5	-	Zea mays
GHUGT101	Unnamed__1	CGTGG	1699	5	-	Zea mays
GHUGT101	TCA	TCATCTTCAT	13	9	+	Pisum sativum
GHUGT101	TCA	TCATCTTCAT	310	9	+	Pisum sativum
GHUGT101	AAGAA-motif	GAAAGAA	810	7	+	Avena sativa
GHUGT101	TCA-element	CCATCTTTTT	952	9	-	Nicotiana tabacum	cis-acting element involved in salicylic acid responsiveness
GHUGT101	TCA-element	CCATCTTTTT	1111	9	-	Nicotiana tabacum	cis-acting element involved in salicylic acid responsiveness
GHUGT101	Unnamed__4	CTCC	79	4	+	Petroselinum hortense
GHUGT101	Unnamed__4	CTCC	180	4	-	Petroselinum hortense
GHUGT101	Unnamed__4	CTCC	209	4	+	Petroselinum hortense
GHUGT101	Unnamed__4	CTCC	249	4	+	Petroselinum hortense
GHUGT101	Unnamed__4	CTCC	273	4	+	Petroselinum hortense
GHUGT101	Unnamed__4	CTCC	297	4	+	Petroselinum hortense
GHUGT101	Unnamed__4	CTCC	394	4	+	Petroselinum hortense
GHUGT101	Unnamed__4	CTCC	476	4	-	Petroselinum hortense
GHUGT101	Unnamed__4	CTCC	637	4	-	Petroselinum hortense
GHUGT101	Unnamed__4	CTCC	1366	4	+	Petroselinum hortense
GHUGT101	Unnamed__4	CTCC	1411	4	+	Petroselinum hortense
GHUGT101	Unnamed__4	CTCC	1416	4	+	Petroselinum hortense
GHUGT101	Unnamed__4	CTCC	1435	4	+	Petroselinum hortense
GHUGT101	Unnamed__4	CTCC	1510	4	-	Petroselinum hortense
GHUGT101	Unnamed__4	CTCC	1583	4	-	Petroselinum hortense
GHUGT101	Unnamed__4	CTCC	1614	4	-	Petroselinum hortense
GHUGT101	ARE	AAACCA	34	6	-	Zea mays	cis-acting regulatory element essential for the anaerobic induction
GHUGT101	ARE	AAACCA	1256	6	+	Zea mays	cis-acting regulatory element essential for the anaerobic induction
GHUGT101	ARE	AAACCA	1696	6	+	Zea mays	cis-acting regulatory element essential for the anaerobic induction
GHUGT101	ARE	AAACCA	1984	6	+	Zea mays	cis-acting regulatory element essential for the anaerobic induction
GHUGT101	Box 4	ATTAAT	857	6	+	Petroselinum crispum	part of a conserved DNA module involved in light responsiveness
GHUGT101	Box 4	ATTAAT	1016	6	-	Petroselinum crispum	part of a conserved DNA module involved in light responsiveness
GHUGT101	Box 4	ATTAAT	1799	6	-	Petroselinum crispum	part of a conserved DNA module involved in light responsiveness
GHUGT101	ATCT-motif	AATCTAATCC	1328	9	-	Pisum sativum	part of a conserved DNA module involved in light responsiveness
GHUGT101	MYC	CATGTG	649	6	+	Arabidopsis thaliana
GHUGT101	MYC	CATTTG	765	6	+	Arabidopsis thaliana
GHUGT101	MYC	CATTTG	826	6	-	Arabidopsis thaliana
GHUGT101	MYC	CATTTG	1629	6	-	Arabidopsis thaliana
GHUGT101	MYB	CAACCA	594	6	+	Arabidopsis thaliana
GHUGT101	MYB	CAACCA	1777	6	+	Arabidopsis thaliana
GHUGT102	MYC	CATTTG	1306	6	-	Arabidopsis thaliana
GHUGT102	MYC	CATGTG	1509	6	-	Arabidopsis thaliana
GHUGT102	MYC	CATTTG	1625	6	-	Arabidopsis thaliana
GHUGT102	TATC-box	TATCCCA	4	7	-	Oryza sativa	cis-acting element involved in gibberellin-responsiveness
GHUGT102	MYB	CAACAG	387	6	-	Arabidopsis thaliana
GHUGT102	MYB	TAACCA	725	6	-	Arabidopsis thaliana
GHUGT102	MYB	TAACCA	926	6	-	Arabidopsis thaliana
GHUGT102	MYB	TAACCA	1247	6	-	Arabidopsis thaliana
GHUGT102	MYB	TAACCA	1830	6	+	Arabidopsis thaliana
GHUGT102	TGA-element	AACGAC	416	6	-	Brassica oleracea	auxin-responsive element
GHUGT102	Unnamed__6	taTAAATATct	118	10	+	Zea mays
GHUGT102	Unnamed__6	taTAAATATct	1076	10	+	Zea mays
GHUGT102	ATCT-motif	AATCTAATCC	1349	9	-	Pisum sativum	part of a conserved DNA module involved in light responsiveness
GHUGT102	chs-CMA1a	TTACTTAA	1604	8	-	Daucus carota	part of a light responsive element
GHUGT102	LS7	CAGATTTATTTTTA	1422	13	+	Zea mays	part of a light responsive element
GHUGT102	TCA-element	TCAGAAGAGG	53	9	-	Brassica oleracea	cis-acting element involved in salicylic acid responsiveness
GHUGT102	Box III	atCATTTTCACt	1695	11	-	Pisum sativum	protein binding site
GHUGT102	Unnamed__4	CTCC	51	4	+	Petroselinum hortense
GHUGT102	Unnamed__4	CTCC	518	4	-	Petroselinum hortense
GHUGT102	Unnamed__4	CTCC	670	4	-	Petroselinum hortense
GHUGT102	Unnamed__4	CTCC	1394	4	-	Petroselinum hortense
GHUGT102	Unnamed__4	CTCC	1778	4	+	Petroselinum hortense
GHUGT102	Unnamed__4	CTCC	1808	4	+	Petroselinum hortense
GHUGT102	ARE	AAACCA	154	6	+	Zea mays	cis-acting regulatory element essential for the anaerobic induction
GHUGT102	ARE	AAACCA	268	6	-	Zea mays	cis-acting regulatory element essential for the anaerobic induction
GHUGT102	Box 4	ATTAAT	262	6	+	Petroselinum crispum	part of a conserved DNA module involved in light responsiveness
GHUGT102	Box 4	ATTAAT	627	6	+	Petroselinum crispum	part of a conserved DNA module involved in light responsiveness
GHUGT102	Box 4	ATTAAT	657	6	+	Petroselinum crispum	part of a conserved DNA module involved in light responsiveness
GHUGT102	Box 4	ATTAAT	1271	6	-	Petroselinum crispum	part of a conserved DNA module involved in light responsiveness
GHUGT102	G-Box	CACGTG	1328	6	-	Pisum sativum	cis-acting regulatory element involved in light responsiveness
GHUGT102	G-Box	CACGTG	1834	6	-	Pisum sativum	cis-acting regulatory element involved in light responsiveness
GHUGT102	G-Box	CACGTT	1901	6	+	Pisum sativum	cis-acting regulatory element involved in light responsiveness
GHUGT102	Unnamed__1	CGTGG	1327	5	-	Zea mays
GHUGT102	Unnamed__1	CGTGG	1833	5	-	Zea mays
GHUGT102	Unnamed__1	CGTGG	1836	5	+	Zea mays
GHUGT102	Unnamed__1	CGTGG	1900	5	-	Zea mays
GHUGT102	TCT-motif	TCTTAC	561	6	+	Arabidopsis thaliana	part of a light responsive element
GHUGT102	TCA	TCATCTTCAT	1121	9	-	Pisum sativum
GHUGT102	LTR	CCGAAA	745	6	+	Hordeum vulgare	cis-acting element involved in low-temperature responsiveness
GHUGT102	LTR	CCGAAA	857	6	-	Hordeum vulgare	cis-acting element involved in low-temperature responsiveness
GHUGT102	LTR	CCGAAA	880	6	+	Hordeum vulgare	cis-acting element involved in low-temperature responsiveness
GHUGT102	AT~TATA-box	TATATAAA	759	8	-	Arabidopsis thaliana
GHUGT102	AT~TATA-box	TATATA	761	6	+	Arabidopsis thaliana
GHUGT102	AT~TATA-box	TATATA	1074	6	-	Arabidopsis thaliana
GHUGT102	AT~TATA-box	TATATA	1076	6	-	Arabidopsis thaliana
GHUGT102	AT~TATA-box	TATATA	1078	6	-	Arabidopsis thaliana
GHUGT102	dOCT	CTCGGATC	1967	8	+	Zea mays
GHUGT102	TATA	TATAAAAT	757	8	-	Arabidopsis thaliana
GHUGT102	G-box	GCCACGTGGA	1326	9	+	Arabidopsis thaliana	cis-acting regulatory element involved in light responsiveness
GHUGT102	G-box	CACGTG	1328	6	-	Arabidopsis thaliana	cis-acting regulatory element involved in light responsiveness
GHUGT102	G-box	CACGTG	1834	6	-	Arabidopsis thaliana	cis-acting regulatory element involved in light responsiveness
GHUGT102	GT1-motif	GGTTAA	467	6	+	Arabidopsis thaliana	light responsive element
GHUGT102	GT1-motif	GGTTAA	610	6	-	Arabidopsis thaliana	light responsive element
GHUGT102	GT1-motif	GGTTAA	699	6	+	Arabidopsis thaliana	light responsive element
GHUGT102	GT1-motif	GGTTAAT	706	7	+	Avena sativa	light responsive element
GHUGT102	GT1-motif	GGTTAAT	726	7	+	Avena sativa	light responsive element
GHUGT102	GT1-motif	GGTTAAT	731	7	-	Avena sativa	light responsive element
GHUGT102	GT1-motif	GGTTAA	732	6	-	Arabidopsis thaliana	light responsive element
GHUGT102	GT1-motif	GGTTAAT	740	7	-	Avena sativa	light responsive element
GHUGT102	GT1-motif	GGTTAA	741	6	-	Arabidopsis thaliana	light responsive element
GHUGT102	GT1-motif	GGTTAAT	797	7	+	Avena sativa	light responsive element
GHUGT102	GT1-motif	GGTTAA	827	6	-	Arabidopsis thaliana	light responsive element
GHUGT102	GT1-motif	GGTTAAT	861	7	+	Avena sativa	light responsive element
GHUGT102	GT1-motif	GGTTAAT	875	7	-	Avena sativa	light responsive element
GHUGT102	GT1-motif	GGTTAA	876	6	-	Arabidopsis thaliana	light responsive element
GHUGT102	GT1-motif	GGTTAAT	897	7	+	Avena sativa	light responsive element
GHUGT102	GT1-motif	GGTTAA	927	6	+	Arabidopsis thaliana	light responsive element
GHUGT102	GT1-motif	GGTTAAT	955	7	+	Avena sativa	light responsive element
GHUGT102	GT1-motif	GGTTAAT	964	7	+	Avena sativa	light responsive element
GHUGT102	GT1-motif	GGTTAA	984	6	+	Arabidopsis thaliana	light responsive element
GHUGT102	GT1-motif	GGTTAA	986	6	-	Arabidopsis thaliana	light responsive element
GHUGT102	GT1-motif	GGTTAAT	1248	7	+	Avena sativa	light responsive element
GHUGT102	GT1-motif	GGTTAA	1455	6	+	Arabidopsis thaliana	light responsive element
GHUGT102	GT1-motif	GGTTAA	1829	6	-	Arabidopsis thaliana	light responsive element
GHUGT102	WUN-motif	TAATTACTC	1711	9	+	Nicotiana glutinosa
GHUGT102	STRE	AGGGG	580	5	+	Arabidopsis thaliana
GHUGT102	STRE	AGGGG	1001	5	-	Arabidopsis thaliana
GHUGT102	MYB-like sequence	TAACCA	725	6	-	Arabidopsis thaliana
GHUGT102	MYB-like sequence	TAACCA	926	6	-	Arabidopsis thaliana
GHUGT102	MYB-like sequence	TAACCA	1247	6	-	Arabidopsis thaliana
GHUGT102	MYB-like sequence	TAACCA	1830	6	+	Arabidopsis thaliana
GHUGT102	ERE	ATTTTAAA	276	8	-	Nicotiana glutinos
GHUGT102	ERE	ATTTTAAA	424	8	+	Nicotiana glutinos
GHUGT102	ERE	ATTTTAAA	1445	8	+	Nicotiana glutinos
GHUGT102	Myb	TAACTG	634	6	-	Arabidopsis thaliana
GHUGT102	Myb	TAACTG	650	6	+	Arabidopsis thaliana
GHUGT102	Myb	TAACTG	675	6	-	Arabidopsis thaliana
GHUGT102	Myb	TAACTG	787	6	-	Arabidopsis thaliana
GHUGT102	Myb-binding site	CAACAG	387	6	-	Nicotiana tabacum
GHUGT102	ABRE	CACGTG	1328	6	-	Arabidopsis thaliana	cis-acting element involved in the abscisic acid responsiveness
GHUGT102	ABRE	ACGTG	1329	5	+	Arabidopsis thaliana	cis-acting element involved in the abscisic acid responsiveness
GHUGT102	ABRE	CACGTG	1834	6	-	Arabidopsis thaliana	cis-acting element involved in the abscisic acid responsiveness
GHUGT102	ABRE	ACGTG	1835	5	+	Arabidopsis thaliana	cis-acting element involved in the abscisic acid responsiveness
GHUGT102	ABRE	ACGTG	1901	5	-	Arabidopsis thaliana	cis-acting element involved in the abscisic acid responsiveness
GHUGT102	CTAG-motif	ACTAGCAGAA	224	9	+	Avena sativa
GHUGT102	ABRE2	CCACGTGG	1833	8	-	Zea mays
GHUGT102	GCN4_motif	TGAGTCA	132	7	+	Oryza sativa	cis-regulatory element involved in endosperm expression
GHUGT102	CAAT-box	CAAAT	34	5	+	Pisum sativum	common cis-acting element in promoter and enhancer regions
GHUGT102	CAAT-box	CAAT	37	4	-	Nicotiana glutinosa
GHUGT102	CAAT-box	CAAAT	63	5	-	Pisum sativum	common cis-acting element in promoter and enhancer regions
GHUGT102	CAAT-box	CAAT	82	4	-	Nicotiana glutinosa
GHUGT102	CAAT-box	CAAAT	137	5	+	Pisum sativum	common cis-acting element in promoter and enhancer regions
GHUGT102	CAAT-box	CAAT	144	4	+	Nicotiana glutinosa
GHUGT102	CAAT-box	CAAAT	170	5	+	Pisum sativum	common cis-acting element in promoter and enhancer regions
GHUGT102	CAAT-box	CAAAT	243	5	-	Pisum sativum	common cis-acting element in promoter and enhancer regions
GHUGT102	CAAT-box	CAAT	257	4	-	Nicotiana glutinosa
GHUGT102	CAAT-box	CCAAT	266	5	-	Arabidopsis thaliana	common cis-acting element in promoter and enhancer regions
GHUGT102	CAAT-box	CAAT	335	4	+	Nicotiana glutinosa
GHUGT102	CAAT-box	CAAT	352	4	+	Nicotiana glutinosa
GHUGT102	CAAT-box	CCAAT	357	5	+	Arabidopsis thaliana	common cis-acting element in promoter and enhancer regions
GHUGT102	CAAT-box	CAAT	358	4	+	Nicotiana glutinosa
GHUGT102	CAAT-box	CAAT	401	4	-	Nicotiana glutinosa
GHUGT102	CAAT-box	CAAAT	589	5	+	Pisum sativum	common cis-acting element in promoter and enhancer regions
GHUGT102	CAAT-box	CAAT	604	4	-	Nicotiana glutinosa
GHUGT102	CAAT-box	CCAAT	723	5	-	Arabidopsis thaliana	common cis-acting element in promoter and enhancer regions
GHUGT102	CAAT-box	CAAT	767	4	+	Nicotiana glutinosa
GHUGT102	CAAT-box	CAAT	933	4	+	Nicotiana glutinosa
GHUGT102	CAAT-box	CAAT	993	4	-	Nicotiana glutinosa
GHUGT102	CAAT-box	CAAT	1009	4	-	Nicotiana glutinosa
GHUGT102	CAAT-box	CAAAT	1041	5	-	Pisum sativum	common cis-acting element in promoter and enhancer regions
GHUGT102	CAAT-box	CAAAT	1098	5	+	Pisum sativum	common cis-acting element in promoter and enhancer regions
GHUGT102	CAAT-box	CAAAT	1268	5	+	Pisum sativum	common cis-acting element in promoter and enhancer regions
GHUGT102	CAAT-box	CCAAT	1292	5	-	Arabidopsis thaliana	common cis-acting element in promoter and enhancer regions
GHUGT102	CAAT-box	CAAAT	1306	5	+	Pisum sativum	common cis-acting element in promoter and enhancer regions
GHUGT102	CAAT-box	CAAAT	1318	5	+	Pisum sativum	common cis-acting element in promoter and enhancer regions
GHUGT102	CAAT-box	CAAT	1321	4	-	Nicotiana glutinosa
GHUGT102	CAAT-box	CAAT	1378	4	-	Nicotiana glutinosa
GHUGT102	CAAT-box	CAAAT	1390	5	-	Pisum sativum	common cis-acting element in promoter and enhancer regions
GHUGT102	CAAT-box	CAAAT	1436	5	-	Pisum sativum	common cis-acting element in promoter and enhancer regions
GHUGT102	CAAT-box	CAAAT	1524	5	+	Pisum sativum	common cis-acting element in promoter and enhancer regions
GHUGT102	CAAT-box	CAAAT	1576	5	+	Pisum sativum	common cis-acting element in promoter and enhancer regions
GHUGT102	CAAT-box	CAAAT	1586	5	-	Pisum sativum	common cis-acting element in promoter and enhancer regions
GHUGT102	CAAT-box	CAAAT	1625	5	+	Pisum sativum	common cis-acting element in promoter and enhancer regions
GHUGT102	CAAT-box	CAAT	1683	4	+	Nicotiana glutinosa
GHUGT102	CAAT-box	CCAAT	1877	5	-	Arabidopsis thaliana	common cis-acting element in promoter and enhancer regions
GHUGT102	CAAT-box	CAAT	1882	4	-	Nicotiana glutinosa
GHUGT102	CAAT-box	CAAT	1977	4	-	Nicotiana glutinosa
GHUGT102	TATA-box	TACAAAA	86	7	+	Oryza sativa	core promoter element around -30 of transcription start
GHUGT102	TATA-box	TATACA	116	6	-	Helianthus annuus	core promoter element around -30 of transcription start
GHUGT102	TATA-box	TATA	118	4	+	Arabidopsis thaliana	core promoter element around -30 of transcription start
GHUGT102	TATA-box	ATTATA	164	6	+	Brassica napus	core promoter element around -30 of transcription start
GHUGT102	TATA-box	TATAA	165	5	-	Arabidopsis thaliana	core promoter element around -30 of transcription start
GHUGT102	TATA-box	TATA	166	4	+	Arabidopsis thaliana	core promoter element around -30 of transcription start
GHUGT102	TATA-box	TACAAAA	174	7	-	Oryza sativa	core promoter element around -30 of transcription start
GHUGT102	TATA-box	TATAAAA	296	7	-	Pisum sativum	core promoter element around -30 of transcription start
GHUGT102	TATA-box	TATAAA	297	6	-	Helianthus annuus	core promoter element around -30 of transcription start
GHUGT102	TATA-box	TATAA	298	5	-	Arabidopsis thaliana	core promoter element around -30 of transcription start
GHUGT102	TATA-box	TATA	299	4	+	Arabidopsis thaliana	core promoter element around -30 of transcription start
GHUGT102	TATA-box	ATATAA	369	6	+	Brassica oleracea	core promoter element around -30 of transcription start
GHUGT102	TATA-box	TATA	370	4	+	Arabidopsis thaliana	core promoter element around -30 of transcription start
GHUGT102	TATA-box	TATAA	434	5	-	Arabidopsis thaliana	core promoter element around -30 of transcription start
GHUGT102	TATA-box	TATA	435	4	+	Arabidopsis thaliana	core promoter element around -30 of transcription start
GHUGT102	TATA-box	TATAAAT	445	7	-	Brassica juncea	core promoter element around -30 of transcription start
GHUGT102	TATA-box	TATAAA	446	6	-	Helianthus annuus	core promoter element around -30 of transcription start
GHUGT102	TATA-box	TATAA	447	5	-	Arabidopsis thaliana	core promoter element around -30 of transcription start
GHUGT102	TATA-box	TATA	448	4	+	Arabidopsis thaliana	core promoter element around -30 of transcription start
GHUGT102	TATA-box	TATAAAT	751	7	-	Brassica juncea	core promoter element around -30 of transcription start
GHUGT102	TATA-box	TATAAA	752	6	-	Helianthus annuus	core promoter element around -30 of transcription start
GHUGT102	TATA-box	TATAA	753	5	-	Arabidopsis thaliana	core promoter element around -30 of transcription start
GHUGT102	TATA-box	TATA	754	4	+	Arabidopsis thaliana	core promoter element around -30 of transcription start
GHUGT102	TATA-box	TATAAAA	758	7	-	Pisum sativum	core promoter element around -30 of transcription start
GHUGT102	TATA-box	TATAAA	759	6	-	Helianthus annuus	core promoter element around -30 of transcription start
GHUGT102	TATA-box	TATATAA	760	7	-	Arabidopsis thaliana	core promoter element around -30 of transcription start
GHUGT102	TATA-box	TATATA	761	6	+	Arabidopsis thaliana	core promoter element around -30 of transcription start
GHUGT102	TATA-box	TATA	763	4	+	Arabidopsis thaliana	core promoter element around -30 of transcription start
GHUGT102	TATA-box	ATATAT	775	6	+	Brassica napus	core promoter element around -30 of transcription start
GHUGT102	TATA-box	TATA	776	4	+	Arabidopsis thaliana	core promoter element around -30 of transcription start
GHUGT102	TATA-box	ccTATAAAaa	804	9	-	Arabidopsis thaliana	core promoter element around -30 of transcription start
GHUGT102	TATA-box	TATAAAA	805	7	-	Pisum sativum	core promoter element around -30 of transcription start
GHUGT102	TATA-box	TATAAA	806	6	-	Helianthus annuus	core promoter element around -30 of transcription start
GHUGT102	TATA-box	TATAA	807	5	-	Arabidopsis thaliana	core promoter element around -30 of transcription start
GHUGT102	TATA-box	TATA	808	4	+	Arabidopsis thaliana	core promoter element around -30 of transcription start
GHUGT102	TATA-box	TATAAAA	814	7	-	Pisum sativum	core promoter element around -30 of transcription start
GHUGT102	TATA-box	TATAAA	815	6	-	Helianthus annuus	core promoter element around -30 of transcription start
GHUGT102	TATA-box	TATAA	816	5	-	Arabidopsis thaliana	core promoter element around -30 of transcription start
GHUGT102	TATA-box	TATA	817	4	+	Arabidopsis thaliana	core promoter element around -30 of transcription start
GHUGT102	TATA-box	ATATAA	850	6	+	Brassica oleracea	core promoter element around -30 of transcription start
GHUGT102	TATA-box	TATA	851	4	+	Arabidopsis thaliana	core promoter element around -30 of transcription start
GHUGT102	TATA-box	ATATAA	1034	6	+	Brassica oleracea	core promoter element around -30 of transcription start
GHUGT102	TATA-box	TATA	1035	4	-	Arabidopsis thaliana	core promoter element around -30 of transcription start
GHUGT102	TATA-box	TACAAAA	1069	7	-	Oryza sativa	core promoter element around -30 of transcription start
GHUGT102	TATA-box	TATACA	1072	6	-	Helianthus annuus	core promoter element around -30 of transcription start
GHUGT102	TATA-box	TATATA	1074	6	-	Arabidopsis thaliana	core promoter element around -30 of transcription start
GHUGT102	TATA-box	ATATAT	1075	6	-	Brassica napus	core promoter element around -30 of transcription start
GHUGT102	TATA-box	TATATA	1076	6	-	Arabidopsis thaliana	core promoter element around -30 of transcription start
GHUGT102	TATA-box	ATATAT	1077	6	-	Brassica napus	core promoter element around -30 of transcription start
GHUGT102	TATA-box	TATATA	1078	6	-	Arabidopsis thaliana	core promoter element around -30 of transcription start
GHUGT102	TATA-box	ATATAT	1079	6	-	Brassica napus	core promoter element around -30 of transcription start
GHUGT102	TATA-box	TATA	1080	4	-	Arabidopsis thaliana	core promoter element around -30 of transcription start
GHUGT102	TATA-box	ATATAA	1140	6	+	Brassica oleracea	core promoter element around -30 of transcription start
GHUGT102	TATA-box	TATA	1141	4	-	Arabidopsis thaliana	core promoter element around -30 of transcription start
GHUGT102	TATA-box	TATA	1302	4	-	Arabidopsis thaliana	core promoter element around -30 of transcription start
GHUGT102	TATA-box	TATA	1408	4	-	Arabidopsis thaliana	core promoter element around -30 of transcription start
GHUGT102	TATA-box	TATAA	1497	5	-	Arabidopsis thaliana	core promoter element around -30 of transcription start
GHUGT102	TATA-box	TATA	1498	4	-	Arabidopsis thaliana	core promoter element around -30 of transcription start
GHUGT102	TATA-box	TATTTAAA	1593	8	+	Arabidopsis thaliana	core promoter element around -30 of transcription start
GHUGT102	TATA-box	ATATAA	1653	6	+	Brassica oleracea	core promoter element around -30 of transcription start
GHUGT102	TATA-box	TATA	1654	4	-	Arabidopsis thaliana	core promoter element around -30 of transcription start
GHUGT102	TATA-box	ATATAA	1708	6	+	Brassica oleracea	core promoter element around -30 of transcription start
GHUGT102	TATA-box	TATA	1709	4	-	Arabidopsis thaliana	core promoter element around -30 of transcription start
GHUGT102		motif_sequence	100	4	-	organism	short_function
GHUGT102		motif_sequence	239	4	-	organism	short_function
GHUGT102		motif_sequence	397	4	-	organism	short_function
GHUGT102		motif_sequence	1085	4	+	organism	short_function
GHUGT102		motif_sequence	1126	4	-	organism	short_function
GHUGT102		motif_sequence	1368	4	-	organism	short_function
GHUGT102		motif_sequence	1397	4	-	organism	short_function
GHUGT102		motif_sequence	1693	4	-	organism	short_function
GHUGT102		motif_sequence	1731	4	+	organism	short_function
GHUGT103	GCN4_motif	TGAGTCA	332	7	+	Oryza sativa	cis-regulatory element involved in endosperm expression
GHUGT103	CAAT-box	CCAAT	21	5	+	Arabidopsis thaliana	common cis-acting element in promoter and enhancer regions
GHUGT103	CAAT-box	CAAT	22	4	+	Nicotiana glutinosa
GHUGT103	CAAT-box	CAAT	24	4	-	Nicotiana glutinosa
GHUGT103	CAAT-box	CAAT	36	4	+	Nicotiana glutinosa
GHUGT103	CAAT-box	CCAAT	92	5	+	Arabidopsis thaliana	common cis-acting element in promoter and enhancer regions
GHUGT103	CAAT-box	CAAT	93	4	+	Nicotiana glutinosa
GHUGT103	CAAT-box	CAAAT	126	5	+	Pisum sativum	common cis-acting element in promoter and enhancer regions
GHUGT103	CAAT-box	CAAAT	136	5	+	Pisum sativum	common cis-acting element in promoter and enhancer regions
GHUGT103	CAAT-box	CAAT	269	4	-	Nicotiana glutinosa
GHUGT103	CAAT-box	CAAT	302	4	+	Nicotiana glutinosa
GHUGT103	CAAT-box	CAAT	327	4	+	Nicotiana glutinosa
GHUGT103	CAAT-box	CAAT	533	4	-	Nicotiana glutinosa
GHUGT103	CAAT-box	CAAT	562	4	+	Nicotiana glutinosa
GHUGT103	CAAT-box	CAAT	586	4	+	Nicotiana glutinosa
GHUGT103	CAAT-box	CAAAT	616	5	+	Pisum sativum	common cis-acting element in promoter and enhancer regions
GHUGT103	CAAT-box	CAAT	655	4	-	Nicotiana glutinosa
GHUGT103	CAAT-box	CCAAT	668	5	-	Arabidopsis thaliana	common cis-acting element in promoter and enhancer regions
GHUGT103	CAAT-box	CAAAT	698	5	+	Pisum sativum	common cis-acting element in promoter and enhancer regions
GHUGT103	CAAT-box	CAAT	714	4	+	Nicotiana glutinosa
GHUGT103	CAAT-box	CAAT	755	4	+	Nicotiana glutinosa
GHUGT103	CAAT-box	CAAT	795	4	-	Nicotiana glutinosa
GHUGT103	CAAT-box	CCAAT	897	5	+	Arabidopsis thaliana	common cis-acting element in promoter and enhancer regions
GHUGT103	CAAT-box	CAAT	898	4	+	Nicotiana glutinosa
GHUGT103	CAAT-box	CCAAT	906	5	-	Arabidopsis thaliana	common cis-acting element in promoter and enhancer regions
GHUGT103	CAAT-box	CAAAT	936	5	+	Pisum sativum	common cis-acting element in promoter and enhancer regions
GHUGT103	CAAT-box	CAAT	952	4	+	Nicotiana glutinosa
GHUGT103	CAAT-box	CAAT	993	4	+	Nicotiana glutinosa
GHUGT103	CAAT-box	CAAT	1033	4	-	Nicotiana glutinosa
GHUGT103	CAAT-box	CCAAT	1071	5	-	Arabidopsis thaliana	common cis-acting element in promoter and enhancer regions
GHUGT103	CAAT-box	CAAAT	1096	5	+	Pisum sativum	common cis-acting element in promoter and enhancer regions
GHUGT103	CAAT-box	CAAAT	1137	5	-	Pisum sativum	common cis-acting element in promoter and enhancer regions
GHUGT103	CAAT-box	CAAT	1165	4	+	Nicotiana glutinosa
GHUGT103	CAAT-box	CCAAT	1215	5	+	Arabidopsis thaliana	common cis-acting element in promoter and enhancer regions
GHUGT103	CAAT-box	CAAT	1216	4	+	Nicotiana glutinosa
GHUGT103	CAAT-box	CAAAT	1220	5	+	Pisum sativum	common cis-acting element in promoter and enhancer regions
GHUGT103	CAAT-box	CAAT	1272	4	-	Nicotiana glutinosa
GHUGT103	CAAT-box	CAAT	1296	4	+	Nicotiana glutinosa
GHUGT103	CAAT-box	CCAAT	1303	5	-	Arabidopsis thaliana	common cis-acting element in promoter and enhancer regions
GHUGT103	CAAT-box	CAAT	1348	4	-	Nicotiana glutinosa
GHUGT103	CAAT-box	CAAAT	1638	5	+	Pisum sativum	common cis-acting element in promoter and enhancer regions
GHUGT103	CAAT-box	CAAAT	1677	5	-	Pisum sativum	common cis-acting element in promoter and enhancer regions
GHUGT103	CAAT-box	CAAAT	1816	5	+	Pisum sativum	common cis-acting element in promoter and enhancer regions
GHUGT103	CAAT-box	CAAT	1888	4	+	Nicotiana glutinosa
GHUGT103	CAAT-box	CCAAT	1972	5	+	Arabidopsis thaliana	common cis-acting element in promoter and enhancer regions
GHUGT103	CAAT-box	CAAT	1973	4	+	Nicotiana glutinosa
GHUGT103	TATA-box	ATATAT	60	6	+	Brassica napus	core promoter element around -30 of transcription start
GHUGT103	TATA-box	TATATA	61	6	+	Arabidopsis thaliana	core promoter element around -30 of transcription start
GHUGT103	TATA-box	ATATAT	62	6	+	Brassica napus	core promoter element around -30 of transcription start
GHUGT103	TATA-box	TATATA	63	6	+	Arabidopsis thaliana	core promoter element around -30 of transcription start
GHUGT103	TATA-box	TATA	65	4	+	Arabidopsis thaliana	core promoter element around -30 of transcription start
GHUGT103	TATA-box	TATA	196	4	+	Arabidopsis thaliana	core promoter element around -30 of transcription start
GHUGT103	TATA-box	ATTATA	744	6	+	Brassica napus	core promoter element around -30 of transcription start
GHUGT103	TATA-box	TATAA	745	5	-	Arabidopsis thaliana	core promoter element around -30 of transcription start
GHUGT103	TATA-box	TATA	746	4	+	Arabidopsis thaliana	core promoter element around -30 of transcription start
GHUGT103	TATA-box	TATAAAA	786	7	-	Pisum sativum	core promoter element around -30 of transcription start
GHUGT103	TATA-box	TATAAA	787	6	-	Helianthus annuus	core promoter element around -30 of transcription start
GHUGT103	TATA-box	TATAA	788	5	-	Arabidopsis thaliana	core promoter element around -30 of transcription start
GHUGT103	TATA-box	TATA	789	4	+	Arabidopsis thaliana	core promoter element around -30 of transcription start
GHUGT103	TATA-box	ATATAA	800	6	+	Brassica oleracea	core promoter element around -30 of transcription start
GHUGT103	TATA-box	TATA	801	4	+	Arabidopsis thaliana	core promoter element around -30 of transcription start
GHUGT103	TATA-box	ATATAA	815	6	+	Brassica oleracea	core promoter element around -30 of transcription start
GHUGT103	TATA-box	TATA	816	4	+	Arabidopsis thaliana	core promoter element around -30 of transcription start
GHUGT103	TATA-box	ATTATA	891	6	+	Brassica napus	core promoter element around -30 of transcription start
GHUGT103	TATA-box	TATAA	892	5	-	Arabidopsis thaliana	core promoter element around -30 of transcription start
GHUGT103	TATA-box	TATA	893	4	+	Arabidopsis thaliana	core promoter element around -30 of transcription start
GHUGT103	TATA-box	ATTATA	982	6	+	Brassica napus	core promoter element around -30 of transcription start
GHUGT103	TATA-box	TATAA	983	5	-	Arabidopsis thaliana	core promoter element around -30 of transcription start
GHUGT103	TATA-box	TATA	984	4	+	Arabidopsis thaliana	core promoter element around -30 of transcription start
GHUGT103	TATA-box	TATAAAA	1024	7	-	Pisum sativum	core promoter element around -30 of transcription start
GHUGT103	TATA-box	TATAAA	1025	6	-	Helianthus annuus	core promoter element around -30 of transcription start
GHUGT103	TATA-box	TATAA	1026	5	-	Arabidopsis thaliana	core promoter element around -30 of transcription start
GHUGT103	TATA-box	TATA	1027	4	-	Arabidopsis thaliana	core promoter element around -30 of transcription start
GHUGT103	TATA-box	ATATAA	1038	6	+	Brassica oleracea	core promoter element around -30 of transcription start
GHUGT103	TATA-box	TATA	1039	4	-	Arabidopsis thaliana	core promoter element around -30 of transcription start
GHUGT103	TATA-box	ATATAA	1053	6	+	Brassica oleracea	core promoter element around -30 of transcription start
GHUGT103	TATA-box	TATA	1054	4	-	Arabidopsis thaliana	core promoter element around -30 of transcription start
GHUGT103	TATA-box	ccTATAAAaa	1066	9	-	Arabidopsis thaliana	core promoter element around -30 of transcription start
GHUGT103	TATA-box	ATTATA	1077	6	+	Brassica napus	core promoter element around -30 of transcription start
GHUGT103	TATA-box	TATAA	1078	5	-	Arabidopsis thaliana	core promoter element around -30 of transcription start
GHUGT103	TATA-box	TATA	1079	4	-	Arabidopsis thaliana	core promoter element around -30 of transcription start
GHUGT103	TATA-box	ATATAT	1180	6	-	Brassica napus	core promoter element around -30 of transcription start
GHUGT103	TATA-box	TATATA	1181	6	-	Arabidopsis thaliana	core promoter element around -30 of transcription start
GHUGT103	TATA-box	ATATAA	1182	6	+	Brassica oleracea	core promoter element around -30 of transcription start
GHUGT103	TATA-box	TATA	1183	4	-	Arabidopsis thaliana	core promoter element around -30 of transcription start
GHUGT103	TATA-box	TATAAGAA	1207	8	-	Zea mays	core promoter element around -30 of transcription start
GHUGT103	TATA-box	TATAA	1210	5	-	Arabidopsis thaliana	core promoter element around -30 of transcription start
GHUGT103	TATA-box	TATA	1211	4	-	Arabidopsis thaliana	core promoter element around -30 of transcription start
GHUGT103	TATA-box	ATTATA	1223	6	+	Brassica napus	core promoter element around -30 of transcription start
GHUGT103	TATA-box	TATATAA	1224	7	-	Arabidopsis thaliana	core promoter element around -30 of transcription start
GHUGT103	TATA-box	TATATA	1225	6	-	Arabidopsis thaliana	core promoter element around -30 of transcription start
GHUGT103	TATA-box	ATATAT	1226	6	-	Brassica napus	core promoter element around -30 of transcription start
GHUGT103	TATA-box	TATATA	1227	6	-	Arabidopsis thaliana	core promoter element around -30 of transcription start
GHUGT103	TATA-box	ATATAA	1228	6	+	Brassica oleracea	core promoter element around -30 of transcription start
GHUGT103	TATA-box	TATA	1229	4	-	Arabidopsis thaliana	core promoter element around -30 of transcription start
GHUGT103	TATA-box	TATAAAA	1463	7	-	Pisum sativum	core promoter element around -30 of transcription start
GHUGT103	TATA-box	TATAAA	1464	6	-	Helianthus annuus	core promoter element around -30 of transcription start
GHUGT103	TATA-box	TATAA	1465	5	-	Arabidopsis thaliana	core promoter element around -30 of transcription start
GHUGT103	TATA-box	TATA	1466	4	-	Arabidopsis thaliana	core promoter element around -30 of transcription start
GHUGT103	TATA-box	TATACA	1520	6	-	Helianthus annuus	core promoter element around -30 of transcription start
GHUGT103	TATA-box	TATA	1522	4	-	Arabidopsis thaliana	core promoter element around -30 of transcription start
GHUGT103	TATA-box	ATTATA	1567	6	+	Brassica napus	core promoter element around -30 of transcription start
GHUGT103	TATA-box	TATAA	1568	5	-	Arabidopsis thaliana	core promoter element around -30 of transcription start
GHUGT103	TATA-box	TATA	1569	4	-	Arabidopsis thaliana	core promoter element around -30 of transcription start
GHUGT103	TATA-box	ATTATA	1780	6	+	Brassica napus	core promoter element around -30 of transcription start
GHUGT103	TATA-box	TATAA	1781	5	-	Arabidopsis thaliana	core promoter element around -30 of transcription start
GHUGT103	TATA-box	TATA	1782	4	-	Arabidopsis thaliana	core promoter element around -30 of transcription start
GHUGT103	TATA-box	TATA	1965	4	-	Arabidopsis thaliana	core promoter element around -30 of transcription start
GHUGT103		motif_sequence	253	4	+	organism	short_function
GHUGT103		motif_sequence	456	4	-	organism	short_function
GHUGT103		motif_sequence	636	4	-	organism	short_function
GHUGT103		motif_sequence	846	4	+	organism	short_function
GHUGT103		motif_sequence	856	4	+	organism	short_function
GHUGT103		motif_sequence	1204	4	+	organism	short_function
GHUGT103		motif_sequence	1361	4	-	organism	short_function
GHUGT103		motif_sequence	1745	4	-	organism	short_function
GHUGT103		motif_sequence	1860	4	+	organism	short_function
GHUGT103	AT1-motif	AATTATTTTTTATT	353	13	+	Solanum tuberosum	part of a light responsive module
GHUGT103	E2Fb	TTTGCCGC	1841	8	+	Nicotiana tabacum
GHUGT103	CCAAT-box	CAACGG	200	6	-	Hordeum vulgare	MYBHv1 binding site
GHUGT103	W box	TTGACC	407	6	-	Arabidopsis thaliana
GHUGT103	STRE	AGGGG	1354	5	+	Arabidopsis thaliana
GHUGT103	MYB-like sequence	TAACCA	89	6	+	Arabidopsis thaliana
GHUGT103	Myb	TAACTG	861	6	-	Arabidopsis thaliana
GHUGT103	Myb	CAACTG	1832	6	+	Arabidopsis thaliana
GHUGT103	Myb	TAACTG	1865	6	-	Arabidopsis thaliana
GHUGT103	CGTCA-motif	CGTCA	368	5	-	Hordeum vulgare	cis-acting regulatory element involved in the MeJA-responsiveness
GHUGT103	CGTCA-motif	CGTCA	1251	5	+	Hordeum vulgare	cis-acting regulatory element involved in the MeJA-responsiveness
GHUGT103	CGTCA-motif	CGTCA	1574	5	+	Hordeum vulgare	cis-acting regulatory element involved in the MeJA-responsiveness
GHUGT103	ERE	ATTTTAAA	1282	8	-	Nicotiana glutinos
GHUGT103	ERE	ATTTTAAA	1669	8	+	Nicotiana glutinos
GHUGT103	ERE	ATTTTAAA	1671	8	-	Nicotiana glutinos
GHUGT103	AT~TATA-box	TATATA	61	6	+	Arabidopsis thaliana
GHUGT103	AT~TATA-box	TATATA	63	6	+	Arabidopsis thaliana
GHUGT103	AT~TATA-box	TATATA	1181	6	-	Arabidopsis thaliana
GHUGT103	AT~TATA-box	TATATA	1225	6	-	Arabidopsis thaliana
GHUGT103	AT~TATA-box	TATATA	1227	6	-	Arabidopsis thaliana
GHUGT103	LTR	CCGAAA	1907	6	-	Hordeum vulgare	cis-acting element involved in low-temperature responsiveness
GHUGT103	MYB recognition site	CCGTTG	200	6	+	Arabidopsis thaliana
GHUGT103	TATA	TATAAAAT	789	8	+	Arabidopsis thaliana
GHUGT103	TATA	TATAAAAT	1027	8	+	Arabidopsis thaliana
GHUGT103	GT1-motif	GGTTAA	88	6	-	Arabidopsis thaliana	light responsive element
GHUGT103	GT1-motif	GGTTAA	1420	6	+	Arabidopsis thaliana	light responsive element
GHUGT103	GT1-motif	GGTTAA	1767	6	-	Arabidopsis thaliana	light responsive element
GHUGT103	Unnamed__1	CGTGG	1144	5	-	Zea mays
GHUGT103	Unnamed__4	CTCC	100	4	-	Petroselinum hortense
GHUGT103	Unnamed__4	CTCC	218	4	-	Petroselinum hortense
GHUGT103	Unnamed__4	CTCC	255	4	+	Petroselinum hortense
GHUGT103	Unnamed__4	CTCC	636	4	-	Petroselinum hortense
GHUGT103	Unnamed__4	CTCC	1689	4	-	Petroselinum hortense
GHUGT103	Unnamed__4	CTCC	1970	4	+	Petroselinum hortense
GHUGT103	AAGAA-motif	GAAAGAA	605	7	+	Avena sativa
GHUGT103	TCA-element	CCATCTTTTT	722	9	+	Nicotiana tabacum	cis-acting element involved in salicylic acid responsiveness
GHUGT103	TCA-element	CCATCTTTTT	960	9	+	Nicotiana tabacum	cis-acting element involved in salicylic acid responsiveness
GHUGT103	as-1	TGACG	368	5	+	Arabidopsis thaliana
GHUGT103	as-1	TGACG	1251	5	-	Arabidopsis thaliana
GHUGT103	as-1	TGACG	1574	5	-	Arabidopsis thaliana
GHUGT103	TGACG-motif	TGACG	368	5	+	Hordeum vulgare	cis-acting regulatory element involved in the MeJA-responsiveness
GHUGT103	TGACG-motif	TGACG	1251	5	-	Hordeum vulgare	cis-acting regulatory element involved in the MeJA-responsiveness
GHUGT103	TGACG-motif	TGACG	1574	5	-	Hordeum vulgare	cis-acting regulatory element involved in the MeJA-responsiveness
GHUGT103	ARE	AAACCA	868	6	+	Zea mays	cis-acting regulatory element essential for the anaerobic induction
GHUGT103	Box 4	ATTAAT	155	6	+	Petroselinum crispum	part of a conserved DNA module involved in light responsiveness
GHUGT103	Box 4	ATTAAT	341	6	+	Petroselinum crispum	part of a conserved DNA module involved in light responsiveness
GHUGT103	Box 4	ATTAAT	664	6	+	Petroselinum crispum	part of a conserved DNA module involved in light responsiveness
GHUGT103	Box 4	ATTAAT	679	6	+	Petroselinum crispum	part of a conserved DNA module involved in light responsiveness
GHUGT103	Box 4	ATTAAT	902	6	+	Petroselinum crispum	part of a conserved DNA module involved in light responsiveness
GHUGT103	Box 4	ATTAAT	917	6	+	Petroselinum crispum	part of a conserved DNA module involved in light responsiveness
GHUGT103	Box 4	ATTAAT	1258	6	-	Petroselinum crispum	part of a conserved DNA module involved in light responsiveness
GHUGT103	Box 4	ATTAAT	1288	6	-	Petroselinum crispum	part of a conserved DNA module involved in light responsiveness
GHUGT103	Box 4	ATTAAT	1651	6	-	Petroselinum crispum	part of a conserved DNA module involved in light responsiveness
GHUGT103	chs-CMA2a	TCACTTGA	1598	8	-	Petroselinum crispum	part of a light responsive element
GHUGT103	WRE3	CCACCT	257	6	+	Pisum sativum
GHUGT103	AE-box	AGAAACTT	1481	8	+	Arabidopsis thaliana	part of a module for light response
GHUGT103	MBS	CAACTG	1832	6	+	Arabidopsis thaliana	MYB binding site involved in drought-inducibility
GHUGT103	MYC	CAATTG	22	6	+	Arabidopsis thaliana
GHUGT103	MYC	CATTTG	616	6	-	Arabidopsis thaliana
GHUGT103	MYC	CATTTG	1096	6	-	Arabidopsis thaliana
GHUGT103	Myc	TCTCTTA	47	7	-	Arabidopsis thaliana
GHUGT103	Myc	TCTCTTA	376	7	+	Arabidopsis thaliana
GHUGT103	MYB	TAACCA	89	6	+	Arabidopsis thaliana
GHUGT103	MYB	CAACCA	176	6	+	Arabidopsis thaliana
GHUGT104	TATA	TATAAAAT	341	8	+	Arabidopsis thaliana
GHUGT104	TATA	TATAAAAT	1617	8	-	Arabidopsis thaliana
GHUGT104	G-box	CACGTC	1511	6	-	Zea mays	cis-acting regulatory element involved in light responsiveness
GHUGT104	MYB recognition site	CCGTTG	715	6	+	Arabidopsis thaliana
GHUGT104	CAT-box	GCCACT	201	6	-	Arabidopsis thaliana	cis-acting regulatory element related to meristem expression
GHUGT104	CAT-box	GCCACT	434	6	-	Arabidopsis thaliana	cis-acting regulatory element related to meristem expression
GHUGT104	CAT-box	GCCACT	467	6	-	Arabidopsis thaliana	cis-acting regulatory element related to meristem expression
GHUGT104	CAT-box	GCCACT	619	6	-	Arabidopsis thaliana	cis-acting regulatory element related to meristem expression
GHUGT104	CAT-box	GCCACT	814	6	-	Arabidopsis thaliana	cis-acting regulatory element related to meristem expression
GHUGT104	CAT-box	GCCACT	1765	6	+	Arabidopsis thaliana	cis-acting regulatory element related to meristem expression
GHUGT104	AT~TATA-box	TATATA	52	6	+	Arabidopsis thaliana
GHUGT104	AT~TATA-box	TATATA	1825	6	-	Arabidopsis thaliana
GHUGT104	AT~TATA-box	TATATA	1930	6	-	Arabidopsis thaliana
GHUGT104	AT~TATA-box	TATATA	1932	6	-	Arabidopsis thaliana
GHUGT104	ERE	ATTTTAAA	1594	8	-	Nicotiana glutinos
GHUGT104	CGTCA-motif	CGTCA	893	5	-	Hordeum vulgare	cis-acting regulatory element involved in the MeJA-responsiveness
GHUGT104	CGTCA-motif	CGTCA	995	5	+	Hordeum vulgare	cis-acting regulatory element involved in the MeJA-responsiveness
GHUGT104	W box	TTGACC	1585	6	-	Arabidopsis thaliana
GHUGT104	L-box	ATCCCACCTAC	1256	11	+	Petroselinum crispum	part of a light responsive element
GHUGT104	ABRE	ACGTG	1512	5	+	Arabidopsis thaliana	cis-acting element involved in the abscisic acid responsiveness
GHUGT104	I-box	gGATAAGGTG	950	9	-	Zea mays	part of a light responsive element
GHUGT104	CCAAT-box	CAACGG	715	6	-	Hordeum vulgare	MYBHv1 binding site
GHUGT104		motif_sequence	231	4	-	organism	short_function
GHUGT104		motif_sequence	235	4	+	organism	short_function
GHUGT104		motif_sequence	274	4	-	organism	short_function
GHUGT104		motif_sequence	278	4	+	organism	short_function
GHUGT104		motif_sequence	317	4	-	organism	short_function
GHUGT104		motif_sequence	321	4	+	organism	short_function
GHUGT104		motif_sequence	360	4	-	organism	short_function
GHUGT104		motif_sequence	364	4	+	organism	short_function
GHUGT104		motif_sequence	1052	4	+	organism	short_function
GHUGT104		motif_sequence	1205	4	+	organism	short_function
GHUGT104		motif_sequence	1489	4	-	organism	short_function
GHUGT104		motif_sequence	1692	4	+	organism	short_function
GHUGT104	O2-site	GATGA(C/T)(A/G)TG(A/G)	949	8	-	Zea mays	cis-acting regulatory element involved in zein metabolism regulation
GHUGT104	A-box	CCGTCC	987	6	-	Petroselinum crispum	cis-acting regulatory element
GHUGT104	A-box	CCGTCC	1400	6	+	Petroselinum crispum	cis-acting regulatory element
GHUGT104	TATA-box	ATTATA	24	6	+	Brassica napus	core promoter element around -30 of transcription start
GHUGT104	TATA-box	TATAA	25	5	-	Arabidopsis thaliana	core promoter element around -30 of transcription start
GHUGT104	TATA-box	TATA	26	4	+	Arabidopsis thaliana	core promoter element around -30 of transcription start
GHUGT104	TATA-box	ATTATA	50	6	+	Brassica napus	core promoter element around -30 of transcription start
GHUGT104	TATA-box	TATATAA	51	7	-	Arabidopsis thaliana	core promoter element around -30 of transcription start
GHUGT104	TATA-box	TATATA	52	6	+	Arabidopsis thaliana	core promoter element around -30 of transcription start
GHUGT104	TATA-box	ATATAA	53	6	+	Brassica oleracea	core promoter element around -30 of transcription start
GHUGT104	TATA-box	TATA	54	4	+	Arabidopsis thaliana	core promoter element around -30 of transcription start
GHUGT104	TATA-box	TATACA	339	6	-	Helianthus annuus	core promoter element around -30 of transcription start
GHUGT104	TATA-box	TATA	341	4	+	Arabidopsis thaliana	core promoter element around -30 of transcription start
GHUGT104	TATA-box	TATTTAAA	628	8	+	Arabidopsis thaliana	core promoter element around -30 of transcription start
GHUGT104	TATA-box	TATAA	1358	5	-	Arabidopsis thaliana	core promoter element around -30 of transcription start
GHUGT104	TATA-box	TATA	1359	4	-	Arabidopsis thaliana	core promoter element around -30 of transcription start
GHUGT104	TATA-box	TATTTAAA	1538	8	+	Arabidopsis thaliana	core promoter element around -30 of transcription start
GHUGT104	TATA-box	TATTTAAA	1554	8	-	Arabidopsis thaliana	core promoter element around -30 of transcription start
GHUGT104	TATA-box	TATAAAA	1618	7	-	Pisum sativum	core promoter element around -30 of transcription start
GHUGT104	TATA-box	TATAAA	1619	6	-	Helianthus annuus	core promoter element around -30 of transcription start
GHUGT104	TATA-box	TATAA	1620	5	-	Arabidopsis thaliana	core promoter element around -30 of transcription start
GHUGT104	TATA-box	TATA	1621	4	-	Arabidopsis thaliana	core promoter element around -30 of transcription start
GHUGT104	TATA-box	ATTATA	1823	6	+	Brassica napus	core promoter element around -30 of transcription start
GHUGT104	TATA-box	TATATAA	1824	7	-	Arabidopsis thaliana	core promoter element around -30 of transcription start
GHUGT104	TATA-box	TATATA	1825	6	-	Arabidopsis thaliana	core promoter element around -30 of transcription start
GHUGT104	TATA-box	ATATAT	1826	6	-	Brassica napus	core promoter element around -30 of transcription start
GHUGT104	TATA-box	TATA	1827	4	-	Arabidopsis thaliana	core promoter element around -30 of transcription start
GHUGT104	TATA-box	TATACA	1928	6	-	Helianthus annuus	core promoter element around -30 of transcription start
GHUGT104	TATA-box	TATATA	1930	6	-	Arabidopsis thaliana	core promoter element around -30 of transcription start
GHUGT104	TATA-box	ATATAT	1931	6	-	Brassica napus	core promoter element around -30 of transcription start
GHUGT104	TATA-box	TATATA	1932	6	-	Arabidopsis thaliana	core promoter element around -30 of transcription start
GHUGT104	TATA-box	ATATAA	1933	6	+	Brassica oleracea	core promoter element around -30 of transcription start
GHUGT104	TATA-box	TATA	1934	4	-	Arabidopsis thaliana	core promoter element around -30 of transcription start
GHUGT104	CAAT-box	CAAT	12	4	-	Nicotiana glutinosa
GHUGT104	CAAT-box	CAAAT	41	5	-	Pisum sativum	common cis-acting element in promoter and enhancer regions
GHUGT104	CAAT-box	CCAAT	69	5	-	Arabidopsis thaliana	common cis-acting element in promoter and enhancer regions
GHUGT104	CAAT-box	CAAAT	128	5	-	Pisum sativum	common cis-acting element in promoter and enhancer regions
GHUGT104	CAAT-box	CAAAT	399	5	+	Pisum sativum	common cis-acting element in promoter and enhancer regions
GHUGT104	CAAT-box	CAAAT	404	5	-	Pisum sativum	common cis-acting element in promoter and enhancer regions
GHUGT104	CAAT-box	CAAT	427	4	+	Nicotiana glutinosa
GHUGT104	CAAT-box	CAAAT	456	5	+	Pisum sativum	common cis-acting element in promoter and enhancer regions
GHUGT104	CAAT-box	CAAAT	910	5	+	Pisum sativum	common cis-acting element in promoter and enhancer regions
GHUGT104	CAAT-box	CAAAT	998	5	+	Pisum sativum	common cis-acting element in promoter and enhancer regions
GHUGT104	CAAT-box	CAAT	1003	4	-	Nicotiana glutinosa
GHUGT104	CAAT-box	CAAAT	1009	5	+	Pisum sativum	common cis-acting element in promoter and enhancer regions
GHUGT104	CAAT-box	CAAT	1040	4	-	Nicotiana glutinosa
GHUGT104	CAAT-box	CAAAT	1091	5	+	Pisum sativum	common cis-acting element in promoter and enhancer regions
GHUGT104	CAAT-box	CCAAT	1102	5	-	Arabidopsis thaliana	common cis-acting element in promoter and enhancer regions
GHUGT104	CAAT-box	CAAAT	1115	5	-	Pisum sativum	common cis-acting element in promoter and enhancer regions
GHUGT104	CAAT-box	CAAT	1127	4	+	Nicotiana glutinosa
GHUGT104	CAAT-box	CAAT	1154	4	-	Nicotiana glutinosa
GHUGT104	CAAT-box	CCAAT	1174	5	+	Arabidopsis thaliana	common cis-acting element in promoter and enhancer regions
GHUGT104	CAAT-box	CAAT	1175	4	+	Nicotiana glutinosa
GHUGT104	CAAT-box	CAAT	1186	4	+	Nicotiana glutinosa
GHUGT104	CAAT-box	CAAT	1191	4	-	Nicotiana glutinosa
GHUGT104	CAAT-box	CAAT	1215	4	+	Nicotiana glutinosa
GHUGT104	CAAT-box	CAAT	1375	4	+	Nicotiana glutinosa
GHUGT104	CAAT-box	CAAAT	1423	5	-	Pisum sativum	common cis-acting element in promoter and enhancer regions
GHUGT104	CAAT-box	CCAAT	1486	5	-	Arabidopsis thaliana	common cis-acting element in promoter and enhancer regions
GHUGT104	CAAT-box	CAAAT	1608	5	+	Pisum sativum	common cis-acting element in promoter and enhancer regions
GHUGT104	CAAT-box	CAAAT	1785	5	+	Pisum sativum	common cis-acting element in promoter and enhancer regions
GHUGT104	CAAT-box	CAAAT	1851	5	+	Pisum sativum	common cis-acting element in promoter and enhancer regions
GHUGT104	CAAT-box	CAAT	1890	4	-	Nicotiana glutinosa
GHUGT104	CAAT-box	CCAAT	1944	5	-	Arabidopsis thaliana	common cis-acting element in promoter and enhancer regions
GHUGT104	GCN4_motif	TGAGTCA	1426	7	+	Oryza sativa	cis-regulatory element involved in endosperm expression
GHUGT104	MYB	CAACCA	188	6	+	Arabidopsis thaliana
GHUGT104	Myc	TCTCTTA	1347	7	-	Arabidopsis thaliana
GHUGT104	GATA-motif	GATAGGA	1168	7	-	Arabidopsis thaliana	part of a light responsive element
GHUGT104	TATC-box	TATCCCA	1255	7	+	Oryza sativa	cis-acting element involved in gibberellin-responsiveness
GHUGT104	MYC	CATGTG	277	6	+	Arabidopsis thaliana
GHUGT104	MYC	CATTTG	1422	6	+	Arabidopsis thaliana
GHUGT104	CCGTCC motif	CCGTCC	987	6	-	Nicotiana tabacum
GHUGT104	CCGTCC motif	CCGTCC	1400	6	+	Nicotiana tabacum
GHUGT104	WRE3	CCACCT	1259	6	+	Pisum sativum
GHUGT104	WRE3	CCACCT	1432	6	-	Pisum sativum
GHUGT104	AC-I	(T/C)C(T/C)(C/T)ACC(T/C)ACC	1257	9	+	Phaseolus vulgaris
GHUGT104	Box 4	ATTAAT	18	6	+	Petroselinum crispum	part of a conserved DNA module involved in light responsiveness
GHUGT104	Box 4	ATTAAT	1098	6	-	Petroselinum crispum	part of a conserved DNA module involved in light responsiveness
GHUGT104	Box 4	ATTAAT	1631	6	-	Petroselinum crispum	part of a conserved DNA module involved in light responsiveness
GHUGT104	Box 4	ATTAAT	1720	6	-	Petroselinum crispum	part of a conserved DNA module involved in light responsiveness
GHUGT104	ARE	AAACCA	1518	6	+	Zea mays	cis-acting regulatory element essential for the anaerobic induction
GHUGT104	TGACG-motif	TGACG	893	5	+	Hordeum vulgare	cis-acting regulatory element involved in the MeJA-responsiveness
GHUGT104	TGACG-motif	TGACG	995	5	-	Hordeum vulgare	cis-acting regulatory element involved in the MeJA-responsiveness
GHUGT104	as-1	TGACG	893	5	+	Arabidopsis thaliana
GHUGT104	as-1	TGACG	995	5	-	Arabidopsis thaliana
GHUGT104	TCA-element	CCATCTTTTT	1203	9	+	Nicotiana tabacum	cis-acting element involved in salicylic acid responsiveness
GHUGT104	CCGTCC-box	CCGTCC	987	6	-	Petroselinum hortense
GHUGT104	CCGTCC-box	CCGTCC	1400	6	+	Petroselinum hortense
GHUGT104	AAGAA-motif	gGTAAAGAAA	311	9	+	Avena sativa
GHUGT104	AAGAA-motif	GAAAGAA	1981	7	-	Avena sativa
GHUGT104	Unnamed__4	CTCC	111	4	-	Petroselinum hortense
GHUGT104	Unnamed__4	CTCC	1088	4	+	Petroselinum hortense
GHUGT104	Unnamed__4	CTCC	1324	4	+	Petroselinum hortense
GHUGT104	Unnamed__4	CTCC	1337	4	-	Petroselinum hortense
GHUGT104	Unnamed__4	CTCC	1384	4	+	Petroselinum hortense
GHUGT104	Unnamed__4	CTCC	1441	4	+	Petroselinum hortense
GHUGT104	Unnamed__4	CTCC	1489	4	-	Petroselinum hortense
GHUGT104	Unnamed__4	CTCC	1676	4	+	Petroselinum hortense
GHUGT104	Unnamed__4	CTCC	1709	4	+	Petroselinum hortense
GHUGT104	Unnamed__4	CTCC	1915	4	+	Petroselinum hortense
GHUGT104	HD-Zip 1	CAAT(A/T)ATTG	1186	8	-	Arabidopsis thaliana	element involved in differentiation of the palisade mesophyll cells
GHUGT104	TCT-motif	TCTTAC	1957	6	+	Arabidopsis thaliana	part of a light responsive element
GHUGT104	Unnamed__1	CGTGG	1476	5	-	Zea mays
GHUGT105	Unnamed__1	CGTGG	1684	5	-	Zea mays
GHUGT105	Unnamed__4	CTCC	283	4	+	Petroselinum hortense
GHUGT105	Unnamed__4	CTCC	369	4	-	Petroselinum hortense
GHUGT105	Unnamed__4	CTCC	372	4	-	Petroselinum hortense
GHUGT105	Unnamed__4	CTCC	751	4	+	Petroselinum hortense
GHUGT105	Unnamed__4	CTCC	774	4	-	Petroselinum hortense
GHUGT105	Unnamed__4	CTCC	875	4	+	Petroselinum hortense
GHUGT105	Unnamed__4	CTCC	1533	4	-	Petroselinum hortense
GHUGT105	Unnamed__4	CTCC	1565	4	-	Petroselinum hortense
GHUGT105	Unnamed__4	CTCC	1649	4	+	Petroselinum hortense
GHUGT105	Unnamed__4	CTCC	1675	4	+	Petroselinum hortense
GHUGT105	Unnamed__4	CTCC	1708	4	+	Petroselinum hortense
GHUGT105	Unnamed__4	CTCC	1915	4	+	Petroselinum hortense
GHUGT105	AAGAA-motif	GAAAGAA	1981	7	-	Avena sativa
GHUGT105	TGACG-motif	TGACG	757	5	-	Hordeum vulgare	cis-acting regulatory element involved in the MeJA-responsiveness
GHUGT105	as-1	TGACG	757	5	-	Arabidopsis thaliana
GHUGT105	ARE	AAACCA	860	6	-	Zea mays	cis-acting regulatory element essential for the anaerobic induction
GHUGT105	Box 4	ATTAAT	270	6	+	Petroselinum crispum	part of a conserved DNA module involved in light responsiveness
GHUGT105	Box 4	ATTAAT	640	6	+	Petroselinum crispum	part of a conserved DNA module involved in light responsiveness
GHUGT105	Box 4	ATTAAT	835	6	+	Petroselinum crispum	part of a conserved DNA module involved in light responsiveness
GHUGT105	Box 4	ATTAAT	1502	6	-	Petroselinum crispum	part of a conserved DNA module involved in light responsiveness
GHUGT105	Box 4	ATTAAT	1719	6	-	Petroselinum crispum	part of a conserved DNA module involved in light responsiveness
GHUGT105	WRE3	CCACCT	1026	6	+	Pisum sativum
GHUGT105	MYC	CATGTG	159	6	+	Arabidopsis thaliana
GHUGT105	MYC	CAATTG	464	6	+	Arabidopsis thaliana
GHUGT105	MYC	CATTTG	538	6	+	Arabidopsis thaliana
GHUGT105	MYC	CATGTG	1488	6	+	Arabidopsis thaliana
GHUGT105	MYB	CAACCA	254	6	+	Arabidopsis thaliana
GHUGT105	MYB	TAACCA	829	6	-	Arabidopsis thaliana
GHUGT105	TATA-box	TATA	119	4	+	Arabidopsis thaliana	core promoter element around -30 of transcription start
GHUGT105	TATA-box	TATAAA	126	6	-	Helianthus annuus	core promoter element around -30 of transcription start
GHUGT105	TATA-box	TATAA	127	5	-	Arabidopsis thaliana	core promoter element around -30 of transcription start
GHUGT105	TATA-box	TATA	128	4	+	Arabidopsis thaliana	core promoter element around -30 of transcription start
GHUGT105	TATA-box	TATAA	176	5	-	Arabidopsis thaliana	core promoter element around -30 of transcription start
GHUGT105	TATA-box	TATA	177	4	+	Arabidopsis thaliana	core promoter element around -30 of transcription start
GHUGT105	TATA-box	TATA	305	4	+	Arabidopsis thaliana	core promoter element around -30 of transcription start
GHUGT105	TATA-box	TATA	595	4	+	Arabidopsis thaliana	core promoter element around -30 of transcription start
GHUGT105	TATA-box	TATA	822	4	+	Arabidopsis thaliana	core promoter element around -30 of transcription start
GHUGT105	TATA-box	TAAAGATT	986	8	-	Arabidopsis thaliana	core promoter element around -30 of transcription start
GHUGT105	TATA-box	TATACA	1174	6	-	Helianthus annuus	core promoter element around -30 of transcription start
GHUGT105	TATA-box	TATA	1176	4	-	Arabidopsis thaliana	core promoter element around -30 of transcription start
GHUGT105	TATA-box	taTATAAAtc	1197	9	-	Arabidopsis thaliana	core promoter element around -30 of transcription start
GHUGT105	TATA-box	TATAAAA	1198	7	-	Pisum sativum	core promoter element around -30 of transcription start
GHUGT105	TATA-box	TATAAA	1199	6	-	Helianthus annuus	core promoter element around -30 of transcription start
GHUGT105	TATA-box	TATATAA	1200	7	-	Arabidopsis thaliana	core promoter element around -30 of transcription start
GHUGT105	TATA-box	TATATA	1201	6	-	Arabidopsis thaliana	core promoter element around -30 of transcription start
GHUGT105	TATA-box	ATATAT	1202	6	-	Brassica napus	core promoter element around -30 of transcription start
GHUGT105	TATA-box	TATATA	1203	6	-	Arabidopsis thaliana	core promoter element around -30 of transcription start
GHUGT105	TATA-box	ATATAA	1204	6	+	Brassica oleracea	core promoter element around -30 of transcription start
GHUGT105	TATA-box	TATA	1205	4	-	Arabidopsis thaliana	core promoter element around -30 of transcription start
GHUGT105	TATA-box	ATTATA	1235	6	+	Brassica napus	core promoter element around -30 of transcription start
GHUGT105	TATA-box	TATATAA	1236	7	-	Arabidopsis thaliana	core promoter element around -30 of transcription start
GHUGT105	TATA-box	TATATA	1237	6	-	Arabidopsis thaliana	core promoter element around -30 of transcription start
GHUGT105	TATA-box	ATATAT	1238	6	-	Brassica napus	core promoter element around -30 of transcription start
GHUGT105	TATA-box	TATA	1239	4	-	Arabidopsis thaliana	core promoter element around -30 of transcription start
GHUGT105	TATA-box	ATTATA	1245	6	+	Brassica napus	core promoter element around -30 of transcription start
GHUGT105	TATA-box	TATAA	1246	5	-	Arabidopsis thaliana	core promoter element around -30 of transcription start
GHUGT105	TATA-box	TATA	1247	4	-	Arabidopsis thaliana	core promoter element around -30 of transcription start
GHUGT105	TATA-box	TACATAAA	1260	8	-	Oryza sativa	core promoter element around -30 of transcription start
GHUGT105	TATA-box	ATTATA	1267	6	+	Brassica napus	core promoter element around -30 of transcription start
GHUGT105	TATA-box	TATAA	1268	5	-	Arabidopsis thaliana	core promoter element around -30 of transcription start
GHUGT105	TATA-box	TATA	1269	4	-	Arabidopsis thaliana	core promoter element around -30 of transcription start
GHUGT105	TATA-box	ATTATA	1274	6	+	Brassica napus	core promoter element around -30 of transcription start
GHUGT105	TATA-box	TATATAA	1275	7	-	Arabidopsis thaliana	core promoter element around -30 of transcription start
GHUGT105	TATA-box	TATATA	1276	6	-	Arabidopsis thaliana	core promoter element around -30 of transcription start
GHUGT105	TATA-box	ATATAA	1277	6	+	Brassica oleracea	core promoter element around -30 of transcription start
GHUGT105	TATA-box	TATA	1278	4	-	Arabidopsis thaliana	core promoter element around -30 of transcription start
GHUGT105	TATA-box	ATATAT	1282	6	-	Brassica napus	core promoter element around -30 of transcription start
GHUGT105	TATA-box	TATA	1283	4	-	Arabidopsis thaliana	core promoter element around -30 of transcription start
GHUGT105	TATA-box	TATAAA	1524	6	-	Helianthus annuus	core promoter element around -30 of transcription start
GHUGT105	TATA-box	TATAA	1525	5	-	Arabidopsis thaliana	core promoter element around -30 of transcription start
GHUGT105	TATA-box	TATA	1526	4	-	Arabidopsis thaliana	core promoter element around -30 of transcription start
GHUGT105	TATA-box	ATTATA	1544	6	+	Brassica napus	core promoter element around -30 of transcription start
GHUGT105	TATA-box	TATAA	1545	5	-	Arabidopsis thaliana	core promoter element around -30 of transcription start
GHUGT105	TATA-box	TATA	1546	4	-	Arabidopsis thaliana	core promoter element around -30 of transcription start
GHUGT105	TATA-box	ATTATA	1823	6	+	Brassica napus	core promoter element around -30 of transcription start
GHUGT105	TATA-box	TATATAA	1824	7	-	Arabidopsis thaliana	core promoter element around -30 of transcription start
GHUGT105	TATA-box	TATATA	1825	6	-	Arabidopsis thaliana	core promoter element around -30 of transcription start
GHUGT105	TATA-box	ATATAT	1826	6	-	Brassica napus	core promoter element around -30 of transcription start
GHUGT105	TATA-box	TATA	1827	4	-	Arabidopsis thaliana	core promoter element around -30 of transcription start
GHUGT105	TATA-box	TATACA	1928	6	-	Helianthus annuus	core promoter element around -30 of transcription start
GHUGT105	TATA-box	TATATA	1930	6	-	Arabidopsis thaliana	core promoter element around -30 of transcription start
GHUGT105	TATA-box	ATATAT	1931	6	-	Brassica napus	core promoter element around -30 of transcription start
GHUGT105	TATA-box	TATATA	1932	6	-	Arabidopsis thaliana	core promoter element around -30 of transcription start
GHUGT105	TATA-box	ATATAA	1933	6	+	Brassica oleracea	core promoter element around -30 of transcription start
GHUGT105	TATA-box	TATA	1934	4	-	Arabidopsis thaliana	core promoter element around -30 of transcription start
GHUGT105	CAAT-box	CCAAT	113	5	+	Arabidopsis thaliana	common cis-acting element in promoter and enhancer regions
GHUGT105	CAAT-box	CAAT	114	4	+	Nicotiana glutinosa
GHUGT105	CAAT-box	CAAAT	150	5	-	Pisum sativum	common cis-acting element in promoter and enhancer regions
GHUGT105	CAAT-box	CAAAT	195	5	+	Pisum sativum	common cis-acting element in promoter and enhancer regions
GHUGT105	CAAT-box	CAAT	226	4	-	Nicotiana glutinosa
GHUGT105	CAAT-box	CAAAT	298	5	+	Pisum sativum	common cis-acting element in promoter and enhancer regions
GHUGT105	CAAT-box	CAAT	323	4	+	Nicotiana glutinosa
GHUGT105	CAAT-box	CAAT	406	4	+	Nicotiana glutinosa
GHUGT105	CAAT-box	CAAT	464	4	+	Nicotiana glutinosa
GHUGT105	CAAT-box	CAAT	466	4	-	Nicotiana glutinosa
GHUGT105	CAAT-box	CAAAT	503	5	+	Pisum sativum	common cis-acting element in promoter and enhancer regions
GHUGT105	CAAT-box	CAAAT	539	5	-	Pisum sativum	common cis-acting element in promoter and enhancer regions
GHUGT105	CAAT-box	CAAT	608	4	+	Nicotiana glutinosa
GHUGT105	CAAT-box	CCAAT	624	5	+	Arabidopsis thaliana	common cis-acting element in promoter and enhancer regions
GHUGT105	CAAT-box	CAAT	625	4	+	Nicotiana glutinosa
GHUGT105	CAAT-box	CAAT	783	4	+	Nicotiana glutinosa
GHUGT105	CAAT-box	CAAAT	818	5	+	Pisum sativum	common cis-acting element in promoter and enhancer regions
GHUGT105	CAAT-box	CAAAT	857	5	-	Pisum sativum	common cis-acting element in promoter and enhancer regions
GHUGT105	CAAT-box	CAAT	946	4	+	Nicotiana glutinosa
GHUGT105	CAAT-box	CAAAT	952	5	+	Pisum sativum	common cis-acting element in promoter and enhancer regions
GHUGT105	CAAT-box	CAAT	985	4	+	Nicotiana glutinosa
GHUGT105	CAAT-box	CAAT	995	4	-	Nicotiana glutinosa
GHUGT105	CAAT-box	CAAT	1042	4	+	Nicotiana glutinosa
GHUGT105	CAAT-box	CAAT	1164	4	-	Nicotiana glutinosa
GHUGT105	CAAT-box	CAAT	1172	4	-	Nicotiana glutinosa
GHUGT105	CAAT-box	CAAAT	1376	5	-	Pisum sativum	common cis-acting element in promoter and enhancer regions
GHUGT105	CAAT-box	CCAAT	1414	5	+	Arabidopsis thaliana	common cis-acting element in promoter and enhancer regions
GHUGT105	CAAT-box	CAAT	1415	4	+	Nicotiana glutinosa
GHUGT105	CAAT-box	CAAT	1466	4	-	Nicotiana glutinosa
GHUGT105	CAAT-box	CAAT	1496	4	-	Nicotiana glutinosa
GHUGT105	CAAT-box	CAAT	1520	4	-	Nicotiana glutinosa
GHUGT105	CAAT-box	CCAAT	1530	5	-	Arabidopsis thaliana	common cis-acting element in promoter and enhancer regions
GHUGT105	CAAT-box	CAAT	1549	4	-	Nicotiana glutinosa
GHUGT105	CAAT-box	CAAAT	1851	5	+	Pisum sativum	common cis-acting element in promoter and enhancer regions
GHUGT105	CAAT-box	CAAT	1890	4	-	Nicotiana glutinosa
GHUGT105	CAAT-box	CCAAT	1944	5	-	Arabidopsis thaliana	common cis-acting element in promoter and enhancer regions
GHUGT105		motif_sequence	5	4	+	organism	short_function
GHUGT105		motif_sequence	20	4	+	organism	short_function
GHUGT105		motif_sequence	246	4	-	organism	short_function
GHUGT105		motif_sequence	533	4	+	organism	short_function
GHUGT105		motif_sequence	557	4	+	organism	short_function
GHUGT105		motif_sequence	657	4	+	organism	short_function
GHUGT105		motif_sequence	710	4	+	organism	short_function
GHUGT105		motif_sequence	1565	4	-	organism	short_function
GHUGT105		motif_sequence	1570	4	-	organism	short_function
GHUGT105		motif_sequence	1691	4	+	organism	short_function
GHUGT105	TC-rich repeats	GTTTTCTTAC	849	9	+	Nicotiana tabacum	cis-acting element involved in defense and stress responsiveness
GHUGT105	ABRE	ACGTG	214	5	+	Arabidopsis thaliana	cis-acting element involved in the abscisic acid responsiveness
GHUGT105	P-box	CCTTTTG	1029	7	+	Oryza sativa	gibberellin-responsive element
GHUGT105	W box	TTGACC	345	6	+	Arabidopsis thaliana
GHUGT105	STRE	AGGGG	172	5	-	Arabidopsis thaliana
GHUGT105	STRE	AGGGG	437	5	-	Arabidopsis thaliana
GHUGT105	STRE	AGGGG	739	5	-	Arabidopsis thaliana
GHUGT105	STRE	AGGGG	1435	5	-	Arabidopsis thaliana
GHUGT105	MYB-like sequence	TAACCA	829	6	-	Arabidopsis thaliana
GHUGT105	ERE	ATTTTAAA	1368	8	+	Nicotiana glutinos
GHUGT105	ERE	ATTTTAAA	1370	8	-	Nicotiana glutinos
GHUGT105	ERE	ATTTTAAA	1640	8	+	Nicotiana glutinos
GHUGT105	CGTCA-motif	CGTCA	757	5	+	Hordeum vulgare	cis-acting regulatory element involved in the MeJA-responsiveness
GHUGT105	AT~TATA-box	TATATAAA	1199	8	-	Arabidopsis thaliana
GHUGT105	AT~TATA-box	TATATA	1201	6	-	Arabidopsis thaliana
GHUGT105	AT~TATA-box	TATATA	1203	6	-	Arabidopsis thaliana
GHUGT105	AT~TATA-box	TATATA	1237	6	-	Arabidopsis thaliana
GHUGT105	AT~TATA-box	TATATA	1276	6	-	Arabidopsis thaliana
GHUGT105	AT~TATA-box	TATATA	1825	6	-	Arabidopsis thaliana
GHUGT105	AT~TATA-box	TATATA	1930	6	-	Arabidopsis thaliana
GHUGT105	AT~TATA-box	TATATA	1932	6	-	Arabidopsis thaliana
GHUGT105	CAT-box	GCCACT	1765	6	+	Arabidopsis thaliana	cis-acting regulatory element related to meristem expression
GHUGT105	G-box	CACGTC	213	6	-	Zea mays	cis-acting regulatory element involved in light responsiveness
GHUGT105	Gap-box	CAAATGAA(A/G)A	534	9.5	-	Arabidopsis thaliana	part of a light responsive element
GHUGT105	GT1-motif	GGTTAAT	830	7	+	Avena sativa	light responsive element
GHUGT106	WRE3	CCACCT	1817	6	-	Pisum sativum
GHUGT106	chs-CMA1a	TTACTTAA	116	8	-	Daucus carota	part of a light responsive element
GHUGT106	ATCT-motif	AATCTAATCC	303	9	-	Pisum sativum	part of a conserved DNA module involved in light responsiveness
GHUGT106	GATA-motif	GATAGGA	212	7	-	Arabidopsis thaliana	part of a light responsive element
GHUGT106	MYC	CATTTG	195	6	+	Arabidopsis thaliana
GHUGT106	MYC	CATTTG	298	6	-	Arabidopsis thaliana
GHUGT106	MYC	CATTTG	1339	6	-	Arabidopsis thaliana
GHUGT106	MYC	CATTTG	1897	6	+	Arabidopsis thaliana
GHUGT106	MYB	TAACCA	1326	6	+	Arabidopsis thaliana
GHUGT106	MYB	CAACAG	1465	6	-	Arabidopsis thaliana
GHUGT106	MYB	TAACCA	1474	6	-	Arabidopsis thaliana
GHUGT106	MYB	CAACCA	1533	6	-	Arabidopsis thaliana
GHUGT106	Myc	TCTCTTA	426	7	+	Arabidopsis thaliana
GHUGT106	GA-motif	ATAGATAA	416	8	-	Arabidopsis thaliana	part of a light responsive element
GHUGT106	Unnamed__1	CGTGG	1858	5	+	Zea mays
GHUGT106	TCA	TCATCTTCAT	1804	9	-	Pisum sativum
GHUGT106	ARE	AAACCA	302	6	-	Zea mays	cis-acting regulatory element essential for the anaerobic induction
GHUGT106	ARE	AAACCA	393	6	+	Zea mays	cis-acting regulatory element essential for the anaerobic induction
GHUGT106	ARE	AAACCA	631	6	+	Zea mays	cis-acting regulatory element essential for the anaerobic induction
GHUGT106	ARE	AAACCA	638	6	+	Zea mays	cis-acting regulatory element essential for the anaerobic induction
GHUGT106	ARE	AAACCA	838	6	+	Zea mays	cis-acting regulatory element essential for the anaerobic induction
GHUGT106	ARE	AAACCA	887	6	+	Zea mays	cis-acting regulatory element essential for the anaerobic induction
GHUGT106	ARE	AAACCA	894	6	+	Zea mays	cis-acting regulatory element essential for the anaerobic induction
GHUGT106	ARE	AAACCA	908	6	+	Zea mays	cis-acting regulatory element essential for the anaerobic induction
GHUGT106	ARE	AAACCA	1469	6	-	Zea mays	cis-acting regulatory element essential for the anaerobic induction
GHUGT106	as-1	TGACG	11	5	-	Arabidopsis thaliana
GHUGT106	as-1	TGACG	1749	5	+	Arabidopsis thaliana
GHUGT106	TGACG-motif	TGACG	11	5	-	Hordeum vulgare	cis-acting regulatory element involved in the MeJA-responsiveness
GHUGT106	TGACG-motif	TGACG	1749	5	+	Hordeum vulgare	cis-acting regulatory element involved in the MeJA-responsiveness
GHUGT106	AAGAA-motif	GAAAGAA	129	7	+	Avena sativa
GHUGT106	AAGAA-motif	GAAAGAA	1085	7	+	Avena sativa
GHUGT106	AAGAA-motif	gGTAAAGAAA	1476	9	+	Avena sativa
GHUGT106	circadian	CAAAGATATC	47	9	+	Lycopersicon esculentum	cis-acting regulatory element involved in circadian control
GHUGT106	Unnamed__4	CTCC	684	4	+	Petroselinum hortense
GHUGT106	Unnamed__4	CTCC	819	4	+	Petroselinum hortense
GHUGT106	Unnamed__4	CTCC	1253	4	+	Petroselinum hortense
GHUGT106	Unnamed__4	CTCC	1757	4	+	Petroselinum hortense
GHUGT106	G-Box	CACGTT	1262	6	-	Pisum sativum	cis-acting regulatory element involved in light responsiveness
GHUGT106	G-Box	CACGTT	1795	6	+	Pisum sativum	cis-acting regulatory element involved in light responsiveness
GHUGT106	Box 4	ATTAAT	335	6	+	Petroselinum crispum	part of a conserved DNA module involved in light responsiveness
GHUGT106	Box 4	ATTAAT	717	6	+	Petroselinum crispum	part of a conserved DNA module involved in light responsiveness
GHUGT106	Box 4	ATTAAT	736	6	+	Petroselinum crispum	part of a conserved DNA module involved in light responsiveness
GHUGT106	Box 4	ATTAAT	1009	6	-	Petroselinum crispum	part of a conserved DNA module involved in light responsiveness
GHUGT106	Box 4	ATTAAT	1013	6	-	Petroselinum crispum	part of a conserved DNA module involved in light responsiveness
GHUGT106	Box 4	ATTAAT	1040	6	-	Petroselinum crispum	part of a conserved DNA module involved in light responsiveness
GHUGT106	Box 4	ATTAAT	1074	6	-	Petroselinum crispum	part of a conserved DNA module involved in light responsiveness
GHUGT106	Box 4	ATTAAT	1708	6	-	Petroselinum crispum	part of a conserved DNA module involved in light responsiveness
GHUGT106	STRE	AGGGG	598	5	-	Arabidopsis thaliana
GHUGT106	STRE	AGGGG	855	5	-	Arabidopsis thaliana
GHUGT106	STRE	AGGGG	868	5	-	Arabidopsis thaliana
GHUGT106	STRE	AGGGG	1420	5	-	Arabidopsis thaliana
GHUGT106	STRE	AGGGG	1612	5	-	Arabidopsis thaliana
GHUGT106	W box	TTGACC	967	6	-	Arabidopsis thaliana
GHUGT106	CGTCA-motif	CGTCA	11	5	+	Hordeum vulgare	cis-acting regulatory element involved in the MeJA-responsiveness
GHUGT106	CGTCA-motif	CGTCA	1749	5	-	Hordeum vulgare	cis-acting regulatory element involved in the MeJA-responsiveness
GHUGT106	ERE	ATTTTAAA	90	8	+	Nicotiana glutinos
GHUGT106	ERE	ATTTTAAA	512	8	+	Nicotiana glutinos
GHUGT106	ERE	ATTTTAAA	728	8	+	Nicotiana glutinos
GHUGT106	ERE	ATTTTAAA	730	8	-	Nicotiana glutinos
GHUGT106	ERE	ATTTTAAA	1068	8	-	Nicotiana glutinos
GHUGT106	ERE	ATTTTAAA	1733	8	+	Nicotiana glutinos
GHUGT106	AuxRR-core	GGTCCAT	1867	7	+	Nicotiana tabacum	cis-acting regulatory element involved in auxin responsiveness
GHUGT106	Myb-binding site	CAACAG	1465	6	-	Nicotiana tabacum
GHUGT106	MYB-like sequence	TAACCA	1326	6	+	Arabidopsis thaliana
GHUGT106	MYB-like sequence	TAACCA	1474	6	-	Arabidopsis thaliana
GHUGT106	CAT-box	GCCACT	958	6	+	Arabidopsis thaliana	cis-acting regulatory element related to meristem expression
GHUGT106	AT~TATA-box	TATATA	404	6	+	Arabidopsis thaliana
GHUGT106	AT~TATA-box	TATATA	406	6	+	Arabidopsis thaliana
GHUGT106	AT~TATA-box	TATATA	759	6	+	Arabidopsis thaliana
GHUGT106	AT~TATA-box	TATATA	778	6	+	Arabidopsis thaliana
GHUGT106	WUN-motif	AAATTTCTT	1480	9	-	Nicotiana glutinosa
GHUGT106	GT1-motif	GGTTAA	587	6	-	Arabidopsis thaliana	light responsive element
GHUGT106	GT1-motif	GGTTAA	594	6	-	Arabidopsis thaliana	light responsive element
GHUGT106	GT1-motif	GGTTAAT	1324	7	-	Avena sativa	light responsive element
GHUGT106	GT1-motif	GGTTAA	1325	6	-	Arabidopsis thaliana	light responsive element
GHUGT106	GT1-motif	GGTTAA	1475	6	+	Arabidopsis thaliana	light responsive element
GHUGT106	Gap-box	CAAATGAA(A/G)A	191	9.5	-	Arabidopsis thaliana	part of a light responsive element
GHUGT106	TATA	TATAAAAT	347	8	+	Arabidopsis thaliana
GHUGT106	TATA-box	TATTTAAA	92	8	-	Arabidopsis thaliana	core promoter element around -30 of transcription start
GHUGT106	TATA-box	ATTATA	145	6	+	Brassica napus	core promoter element around -30 of transcription start
GHUGT106	TATA-box	TATAA	146	5	-	Arabidopsis thaliana	core promoter element around -30 of transcription start
GHUGT106	TATA-box	TATA	147	4	+	Arabidopsis thaliana	core promoter element around -30 of transcription start
GHUGT106	TATA-box	TACAAAA	160	7	-	Oryza sativa	core promoter element around -30 of transcription start
GHUGT106	TATA-box	TATAA	201	5	-	Arabidopsis thaliana	core promoter element around -30 of transcription start
GHUGT106	TATA-box	TATA	202	4	+	Arabidopsis thaliana	core promoter element around -30 of transcription start
GHUGT106	TATA-box	TATTTAAA	285	8	+	Arabidopsis thaliana	core promoter element around -30 of transcription start
GHUGT106	TATA-box	TATTTAAA	287	8	-	Arabidopsis thaliana	core promoter element around -30 of transcription start
GHUGT106	TATA-box	ATATAT	292	6	+	Brassica napus	core promoter element around -30 of transcription start
GHUGT106	TATA-box	TATA	293	4	+	Arabidopsis thaliana	core promoter element around -30 of transcription start
GHUGT106	TATA-box	ATTATA	324	6	+	Brassica napus	core promoter element around -30 of transcription start
GHUGT106	TATA-box	TATAA	325	5	-	Arabidopsis thaliana	core promoter element around -30 of transcription start
GHUGT106	TATA-box	TATA	326	4	+	Arabidopsis thaliana	core promoter element around -30 of transcription start
GHUGT106	TATA-box	TATACA	345	6	-	Helianthus annuus	core promoter element around -30 of transcription start
GHUGT106	TATA-box	TATA	347	4	+	Arabidopsis thaliana	core promoter element around -30 of transcription start
GHUGT106	TATA-box	ATATAT	403	6	+	Brassica napus	core promoter element around -30 of transcription start
GHUGT106	TATA-box	TATATA	404	6	+	Arabidopsis thaliana	core promoter element around -30 of transcription start
GHUGT106	TATA-box	ATATAT	405	6	+	Brassica napus	core promoter element around -30 of transcription start
GHUGT106	TATA-box	TATATA	406	6	+	Arabidopsis thaliana	core promoter element around -30 of transcription start
GHUGT106	TATA-box	ATATAA	407	6	+	Brassica oleracea	core promoter element around -30 of transcription start
GHUGT106	TATA-box	TATA	408	4	+	Arabidopsis thaliana	core promoter element around -30 of transcription start
GHUGT106	TATA-box	TATA	445	4	+	Arabidopsis thaliana	core promoter element around -30 of transcription start
GHUGT106	TATA-box	ATTATA	555	6	+	Brassica napus	core promoter element around -30 of transcription start
GHUGT106	TATA-box	TATAA	556	5	-	Arabidopsis thaliana	core promoter element around -30 of transcription start
GHUGT106	TATA-box	TATA	557	4	+	Arabidopsis thaliana	core promoter element around -30 of transcription start
GHUGT106	TATA-box	ATTATA	705	6	+	Brassica napus	core promoter element around -30 of transcription start
GHUGT106	TATA-box	TATAA	706	5	-	Arabidopsis thaliana	core promoter element around -30 of transcription start
GHUGT106	TATA-box	TATA	707	4	+	Arabidopsis thaliana	core promoter element around -30 of transcription start
GHUGT106	TATA-box	ATTATA	757	6	+	Brassica napus	core promoter element around -30 of transcription start
GHUGT106	TATA-box	TATATAA	758	7	-	Arabidopsis thaliana	core promoter element around -30 of transcription start
GHUGT106	TATA-box	TATATA	759	6	+	Arabidopsis thaliana	core promoter element around -30 of transcription start
GHUGT106	TATA-box	ATATAA	760	6	+	Brassica oleracea	core promoter element around -30 of transcription start
GHUGT106	TATA-box	TATA	761	4	+	Arabidopsis thaliana	core promoter element around -30 of transcription start
GHUGT106	TATA-box	ATATAT	777	6	+	Brassica napus	core promoter element around -30 of transcription start
GHUGT106	TATA-box	TATATA	778	6	+	Arabidopsis thaliana	core promoter element around -30 of transcription start
GHUGT106	TATA-box	ATATAA	779	6	+	Brassica oleracea	core promoter element around -30 of transcription start
GHUGT106	TATA-box	TATA	780	4	+	Arabidopsis thaliana	core promoter element around -30 of transcription start
GHUGT106	TATA-box	TATA	926	4	+	Arabidopsis thaliana	core promoter element around -30 of transcription start
GHUGT106	TATA-box	ATTATA	1002	6	+	Brassica napus	core promoter element around -30 of transcription start
GHUGT106	TATA-box	TATAA	1003	5	-	Arabidopsis thaliana	core promoter element around -30 of transcription start
GHUGT106	TATA-box	TATA	1004	4	-	Arabidopsis thaliana	core promoter element around -30 of transcription start
GHUGT106	TATA-box	TATAA	1132	5	-	Arabidopsis thaliana	core promoter element around -30 of transcription start
GHUGT106	TATA-box	TATA	1133	4	-	Arabidopsis thaliana	core promoter element around -30 of transcription start
GHUGT106	TATA-box	ATATAA	1184	6	+	Brassica oleracea	core promoter element around -30 of transcription start
GHUGT106	TATA-box	TATA	1185	4	-	Arabidopsis thaliana	core promoter element around -30 of transcription start
GHUGT106	TATA-box	ATATAA	1218	6	+	Brassica oleracea	core promoter element around -30 of transcription start
GHUGT106	TATA-box	TATA	1219	4	-	Arabidopsis thaliana	core promoter element around -30 of transcription start
GHUGT106	TATA-box	TATA	1228	4	-	Arabidopsis thaliana	core promoter element around -30 of transcription start
GHUGT106	TATA-box	TATA	1280	4	-	Arabidopsis thaliana	core promoter element around -30 of transcription start
GHUGT106	TATA-box	ATATAA	1333	6	+	Brassica oleracea	core promoter element around -30 of transcription start
GHUGT106	TATA-box	TATA	1334	4	-	Arabidopsis thaliana	core promoter element around -30 of transcription start
GHUGT106	TATA-box	TACAAAA	1486	7	-	Oryza sativa	core promoter element around -30 of transcription start
GHUGT106	TATA-box	ATATAA	1546	6	+	Brassica oleracea	core promoter element around -30 of transcription start
GHUGT106	TATA-box	TATA	1547	4	-	Arabidopsis thaliana	core promoter element around -30 of transcription start
GHUGT106	TATA-box	ATATAA	1660	6	+	Brassica oleracea	core promoter element around -30 of transcription start
GHUGT106	TATA-box	TATA	1661	4	-	Arabidopsis thaliana	core promoter element around -30 of transcription start
GHUGT106	TATA-box	TATTTAAA	1735	8	-	Arabidopsis thaliana	core promoter element around -30 of transcription start
GHUGT106	TATA-box	TATA	1831	4	-	Arabidopsis thaliana	core promoter element around -30 of transcription start
GHUGT106	TATA-box	TATA	1893	4	-	Arabidopsis thaliana	core promoter element around -30 of transcription start
GHUGT106	TATA-box	TATAAATA	1949	8	-	Daucus carota	core promoter element around -30 of transcription start
GHUGT106	TATA-box	TATAAAT	1950	7	-	Brassica juncea	core promoter element around -30 of transcription start
GHUGT106	TATA-box	taTATAAAtc	1951	9	+	Arabidopsis thaliana	core promoter element around -30 of transcription start
GHUGT106	TATA-box	TATAA	1952	5	-	Arabidopsis thaliana	core promoter element around -30 of transcription start
GHUGT106	TATA-box	TATA	1953	4	-	Arabidopsis thaliana	core promoter element around -30 of transcription start
GHUGT106	CAAT-box	CAAT	15	4	-	Nicotiana glutinosa
GHUGT106	CAAT-box	CAAT	60	4	-	Nicotiana glutinosa
GHUGT106	CAAT-box	CAAAT	125	5	-	Pisum sativum	common cis-acting element in promoter and enhancer regions
GHUGT106	CAAT-box	CAAAT	196	5	-	Pisum sativum	common cis-acting element in promoter and enhancer regions
GHUGT106	CAAT-box	CAAAT	206	5	-	Pisum sativum	common cis-acting element in promoter and enhancer regions
GHUGT106	CAAT-box	CAAT	245	4	+	Nicotiana glutinosa
GHUGT106	CAAT-box	CAAT	265	4	+	Nicotiana glutinosa
GHUGT106	CAAT-box	CAAAT	298	5	+	Pisum sativum	common cis-acting element in promoter and enhancer regions
GHUGT106	CAAT-box	CAAT	339	4	-	Nicotiana glutinosa
GHUGT106	CAAT-box	CAAT	343	4	-	Nicotiana glutinosa
GHUGT106	CAAT-box	CAAAT	367	5	+	Pisum sativum	common cis-acting element in promoter and enhancer regions
GHUGT106	CAAT-box	CAAAT	534	5	+	Pisum sativum	common cis-acting element in promoter and enhancer regions
GHUGT106	CAAT-box	CAAT	724	4	+	Nicotiana glutinosa
GHUGT106	CAAT-box	CAAT	983	4	+	Nicotiana glutinosa
GHUGT106	CAAT-box	CAAAT	1022	5	-	Pisum sativum	common cis-acting element in promoter and enhancer regions
GHUGT106	CAAT-box	CAAT	1036	4	-	Nicotiana glutinosa
GHUGT106	CAAT-box	CAAT	1044	4	-	Nicotiana glutinosa
GHUGT106	CAAT-box	CAAAT	1098	5	+	Pisum sativum	common cis-acting element in promoter and enhancer regions
GHUGT106	CAAT-box	CAAT	1151	4	-	Nicotiana glutinosa
GHUGT106	CAAT-box	CAAAT	1330	5	+	Pisum sativum	common cis-acting element in promoter and enhancer regions
GHUGT106	CAAT-box	CAAAT	1339	5	+	Pisum sativum	common cis-acting element in promoter and enhancer regions
GHUGT106	CAAT-box	CAAT	1367	4	-	Nicotiana glutinosa
GHUGT106	CAAT-box	CAAT	1408	4	+	Nicotiana glutinosa
GHUGT106	CAAT-box	CAAAT	1453	5	-	Pisum sativum	common cis-acting element in promoter and enhancer regions
GHUGT106	CAAT-box	CAAAT	1582	5	+	Pisum sativum	common cis-acting element in promoter and enhancer regions
GHUGT106	CAAT-box	CAAT	1595	4	+	Nicotiana glutinosa
GHUGT106	CAAT-box	CAAT	1624	4	-	Nicotiana glutinosa
GHUGT106	CAAT-box	CAAT	1654	4	-	Nicotiana glutinosa
GHUGT106	CAAT-box	CAAT	1731	4	+	Nicotiana glutinosa
GHUGT106	CAAT-box	CAAT	1747	4	-	Nicotiana glutinosa
GHUGT106	CAAT-box	CAAAT	1898	5	-	Pisum sativum	common cis-acting element in promoter and enhancer regions
GHUGT106	CAAT-box	CCAAT	1927	5	-	Arabidopsis thaliana	common cis-acting element in promoter and enhancer regions
GHUGT106	MRE	AACCTAA	847	7	+	Petroselinum crispum	MYB binding site involved in light responsiveness
GHUGT106		motif_sequence	817	4	+	organism	short_function
GHUGT106		motif_sequence	1251	4	+	organism	short_function
GHUGT106		motif_sequence	1293	4	+	organism	short_function
GHUGT106		motif_sequence	1499	4	-	organism	short_function
GHUGT106		motif_sequence	1806	4	-	organism	short_function
GHUGT106		motif_sequence	1915	4	+	organism	short_function
GHUGT106	I-box	GATAAGGGT	811	9	-	Arabidopsis thaliana	part of a light responsive element
GHUGT106	I-box	AGATAAGG	813	8	-	Triticum aestivum	part of a light responsive element
GHUGT106	ABRE	ACGTG	1263	5	+	Arabidopsis thaliana	cis-acting element involved in the abscisic acid responsiveness
GHUGT106	ABRE	ACGTG	1795	5	-	Arabidopsis thaliana	cis-acting element involved in the abscisic acid responsiveness
GHUGT107	chs-CMA1a	TTACTTAA	1287	8	-	Daucus carota	part of a light responsive element
GHUGT107	AT-rich sequence	TAAAATACT	1380	9	-	Pisum sativum	element for maximal elicitor-mediated activation (2copies)
GHUGT107	ABRE3a	TACGTG	39	6	+	Zea mays
GHUGT107	ABRE3a	TACGTG	1802	6	-	Zea mays
GHUGT107	Unnamed__6	taTAAATATct	1366	10	-	Zea mays
GHUGT107	MYB	TAACCA	327	6	-	Arabidopsis thaliana
GHUGT107	MYB	CAACCA	1164	6	+	Arabidopsis thaliana
GHUGT107	MYB	TAACCA	1358	6	+	Arabidopsis thaliana
GHUGT107	MYB	TAACCA	1491	6	+	Arabidopsis thaliana
GHUGT107	TCT-motif	TCTTAC	1215	6	-	Arabidopsis thaliana	part of a light responsive element
GHUGT107	Unnamed__4	CTCC	225	4	-	Petroselinum hortense
GHUGT107	Unnamed__4	CTCC	1472	4	-	Petroselinum hortense
GHUGT107	Unnamed__4	CTCC	1512	4	-	Petroselinum hortense
GHUGT107	Unnamed__4	CTCC	1540	4	+	Petroselinum hortense
GHUGT107	Unnamed__4	CTCC	1545	4	+	Petroselinum hortense
GHUGT107	Unnamed__4	CTCC	1639	4	-	Petroselinum hortense
GHUGT107	ARE	AAACCA	1156	6	-	Zea mays	cis-acting regulatory element essential for the anaerobic induction
GHUGT107	ARE	AAACCA	1891	6	+	Zea mays	cis-acting regulatory element essential for the anaerobic induction
GHUGT107	Box 4	ATTAAT	107	6	+	Petroselinum crispum	part of a conserved DNA module involved in light responsiveness
GHUGT107	Box 4	ATTAAT	395	6	+	Petroselinum crispum	part of a conserved DNA module involved in light responsiveness
GHUGT107	Box 4	ATTAAT	1300	6	-	Petroselinum crispum	part of a conserved DNA module involved in light responsiveness
GHUGT107	Box 4	ATTAAT	1408	6	-	Petroselinum crispum	part of a conserved DNA module involved in light responsiveness
GHUGT107	G-Box	CACGTG	1777	6	-	Pisum sativum	cis-acting regulatory element involved in light responsiveness
GHUGT107	P-box	CCTTTTG	133	7	+	Oryza sativa	gibberellin-responsive element
GHUGT107	W box	TTGACC	368	6	-	Arabidopsis thaliana
GHUGT107	STRE	AGGGG	1474	5	+	Arabidopsis thaliana
GHUGT107	AT-rich element	ATAGAAATCAA	1769	10	+	Glycine max	binding site of AT-rich DNA binding protein (ATBP-1)
GHUGT107	AT-rich element	ATAGAAATCAA	1852	10	-	Glycine max	binding site of AT-rich DNA binding protein (ATBP-1)
GHUGT107	MYB-like sequence	TAACCA	327	6	-	Arabidopsis thaliana
GHUGT107	MYB-like sequence	TAACCA	1358	6	+	Arabidopsis thaliana
GHUGT107	MYB-like sequence	TAACCA	1491	6	+	Arabidopsis thaliana
GHUGT107	ERE	ATTTCATA	979	8	+	Nicotiana glutinos
GHUGT107	ERE	ATTTCATA	1262	8	-	Nicotiana glutinos
GHUGT107	ERE	ATTTTAAA	1340	8	+	Nicotiana glutinos
GHUGT107	ERE	ATTTTAAA	1383	8	+	Nicotiana glutinos
GHUGT107	AT~TATA-box	TATATA	172	6	+	Arabidopsis thaliana
GHUGT107	AT~TATA-box	TATATA	204	6	+	Arabidopsis thaliana
GHUGT107	AT~TATA-box	TATATA	206	6	+	Arabidopsis thaliana
GHUGT107	AT~TATA-box	TATATA	254	6	+	Arabidopsis thaliana
GHUGT107	AT~TATA-box	TATATA	461	6	+	Arabidopsis thaliana
GHUGT107	AT~TATA-box	TATATA	463	6	+	Arabidopsis thaliana
GHUGT107	TATA	TATAAAAT	1269	8	+	Arabidopsis thaliana
GHUGT107	TATA	TATAAAAT	1310	8	+	Arabidopsis thaliana
GHUGT107	TATA	TATAAAAT	1743	8	+	Arabidopsis thaliana
GHUGT107	G-box	TACGTG	39	6	+	Arabidopsis thaliana	cis-acting regulatory element involved in light responsiveness
GHUGT107	G-box	CACGTG	1777	6	-	Arabidopsis thaliana	cis-acting regulatory element involved in light responsiveness
GHUGT107	G-box	TACGTG	1802	6	-	Arabidopsis thaliana	cis-acting regulatory element involved in light responsiveness
GHUGT107	WUN-motif	CAATTACAT	183	9	-	Nicotiana glutinosa
GHUGT107	WUN-motif	TAATTACTC	194	9	-	Nicotiana glutinosa
GHUGT107	GT1-motif	GGTTAA	328	6	+	Arabidopsis thaliana	light responsive element
GHUGT107	GT1-motif	GGTTAAT	1489	7	-	Avena sativa	light responsive element
GHUGT107	GT1-motif	GGTTAA	1490	6	-	Arabidopsis thaliana	light responsive element
GHUGT107	GT1-motif	GGTTAAT	1721	7	-	Avena sativa	light responsive element
GHUGT107	GT1-motif	GGTTAA	1722	6	-	Arabidopsis thaliana	light responsive element
GHUGT107	ABRE4	CACGTA	39	6	-	Zea mays
GHUGT107	ABRE4	CACGTA	1802	6	+	Zea mays
GHUGT107	MRE	AACCTAA	1724	7	+	Petroselinum crispum	MYB binding site involved in light responsiveness
GHUGT107	TATA-box	ATATAT	67	6	+	Brassica napus	core promoter element around -30 of transcription start
GHUGT107	TATA-box	TATA	68	4	+	Arabidopsis thaliana	core promoter element around -30 of transcription start
GHUGT107	TATA-box	TATATAA	171	7	-	Arabidopsis thaliana	core promoter element around -30 of transcription start
GHUGT107	TATA-box	TATATA	172	6	+	Arabidopsis thaliana	core promoter element around -30 of transcription start
GHUGT107	TATA-box	ATATAA	173	6	+	Brassica oleracea	core promoter element around -30 of transcription start
GHUGT107	TATA-box	TATA	174	4	+	Arabidopsis thaliana	core promoter element around -30 of transcription start
GHUGT107	TATA-box	TATATA	204	6	+	Arabidopsis thaliana	core promoter element around -30 of transcription start
GHUGT107	TATA-box	ATATAT	205	6	+	Brassica napus	core promoter element around -30 of transcription start
GHUGT107	TATA-box	TATATA	206	6	+	Arabidopsis thaliana	core promoter element around -30 of transcription start
GHUGT107	TATA-box	ATATAT	207	6	+	Brassica napus	core promoter element around -30 of transcription start
GHUGT107	TATA-box	TATA	208	4	+	Arabidopsis thaliana	core promoter element around -30 of transcription start
GHUGT107	TATA-box	ATATAT	253	6	+	Brassica napus	core promoter element around -30 of transcription start
GHUGT107	TATA-box	TATATA	254	6	+	Arabidopsis thaliana	core promoter element around -30 of transcription start
GHUGT107	TATA-box	ATATAA	255	6	+	Brassica oleracea	core promoter element around -30 of transcription start
GHUGT107	TATA-box	TATA	256	4	+	Arabidopsis thaliana	core promoter element around -30 of transcription start
GHUGT107	TATA-box	ATTATA	386	6	+	Brassica napus	core promoter element around -30 of transcription start
GHUGT107	TATA-box	TATAA	387	5	-	Arabidopsis thaliana	core promoter element around -30 of transcription start
GHUGT107	TATA-box	TATA	388	4	+	Arabidopsis thaliana	core promoter element around -30 of transcription start
GHUGT107	TATA-box	TATATAA	460	7	-	Arabidopsis thaliana	core promoter element around -30 of transcription start
GHUGT107	TATA-box	TATATA	461	6	+	Arabidopsis thaliana	core promoter element around -30 of transcription start
GHUGT107	TATA-box	ATATAT	462	6	+	Brassica napus	core promoter element around -30 of transcription start
GHUGT107	TATA-box	TATATA	463	6	+	Arabidopsis thaliana	core promoter element around -30 of transcription start
GHUGT107	TATA-box	ATATAT	464	6	+	Brassica napus	core promoter element around -30 of transcription start
GHUGT107	TATA-box	TATA	465	4	+	Arabidopsis thaliana	core promoter element around -30 of transcription start
GHUGT107	TATA-box	ATTATA	1205	6	+	Brassica napus	core promoter element around -30 of transcription start
GHUGT107	TATA-box	TATAA	1206	5	-	Arabidopsis thaliana	core promoter element around -30 of transcription start
GHUGT107	TATA-box	TATA	1207	4	-	Arabidopsis thaliana	core promoter element around -30 of transcription start
GHUGT107	TATA-box	ATATAA	1221	6	+	Brassica oleracea	core promoter element around -30 of transcription start
GHUGT107	TATA-box	TATA	1222	4	-	Arabidopsis thaliana	core promoter element around -30 of transcription start
GHUGT107	TATA-box	ATTATA	1234	6	+	Brassica napus	core promoter element around -30 of transcription start
GHUGT107	TATA-box	TATAA	1235	5	-	Arabidopsis thaliana	core promoter element around -30 of transcription start
GHUGT107	TATA-box	TATA	1236	4	-	Arabidopsis thaliana	core promoter element around -30 of transcription start
GHUGT107	TATA-box	ATATAT	1259	6	-	Brassica napus	core promoter element around -30 of transcription start
GHUGT107	TATA-box	TATA	1260	4	-	Arabidopsis thaliana	core promoter element around -30 of transcription start
GHUGT107	TATA-box	ATATAA	1268	6	+	Brassica oleracea	core promoter element around -30 of transcription start
GHUGT107	TATA-box	TATA	1269	4	-	Arabidopsis thaliana	core promoter element around -30 of transcription start
GHUGT107	TATA-box	TATTTAAA	1276	8	-	Arabidopsis thaliana	core promoter element around -30 of transcription start
GHUGT107	TATA-box	TATAAATA	1306	8	-	Daucus carota	core promoter element around -30 of transcription start
GHUGT107	TATA-box	TATAAAT	1307	7	-	Brassica juncea	core promoter element around -30 of transcription start
GHUGT107	TATA-box	TATAAA	1308	6	-	Helianthus annuus	core promoter element around -30 of transcription start
GHUGT107	TATA-box	TATAA	1309	5	-	Arabidopsis thaliana	core promoter element around -30 of transcription start
GHUGT107	TATA-box	TATA	1310	4	-	Arabidopsis thaliana	core promoter element around -30 of transcription start
GHUGT107	TATA-box	TATTTAAA	1328	8	+	Arabidopsis thaliana	core promoter element around -30 of transcription start
GHUGT107	TATA-box	TATA	1337	4	-	Arabidopsis thaliana	core promoter element around -30 of transcription start
GHUGT107	TATA-box	TATTTAAA	1342	8	-	Arabidopsis thaliana	core promoter element around -30 of transcription start
GHUGT107	TATA-box	ATATAA	1355	6	+	Brassica oleracea	core promoter element around -30 of transcription start
GHUGT107	TATA-box	TATA	1356	4	-	Arabidopsis thaliana	core promoter element around -30 of transcription start
GHUGT107	TATA-box	TATAAATA	1369	8	-	Daucus carota	core promoter element around -30 of transcription start
GHUGT107	TATA-box	TATAAAT	1370	7	-	Brassica juncea	core promoter element around -30 of transcription start
GHUGT107	TATA-box	TATAAA	1371	6	-	Helianthus annuus	core promoter element around -30 of transcription start
GHUGT107	TATA-box	TATAA	1372	5	-	Arabidopsis thaliana	core promoter element around -30 of transcription start
GHUGT107	TATA-box	TATA	1373	4	-	Arabidopsis thaliana	core promoter element around -30 of transcription start
GHUGT107	TATA-box	TATAAAT	1425	7	-	Brassica juncea	core promoter element around -30 of transcription start
GHUGT107	TATA-box	TATAAA	1426	6	-	Helianthus annuus	core promoter element around -30 of transcription start
GHUGT107	TATA-box	TATAA	1427	5	-	Arabidopsis thaliana	core promoter element around -30 of transcription start
GHUGT107	TATA-box	TATA	1428	4	-	Arabidopsis thaliana	core promoter element around -30 of transcription start
GHUGT107	TATA-box	TATAA	1742	5	-	Arabidopsis thaliana	core promoter element around -30 of transcription start
GHUGT107	TATA-box	TATA	1743	4	-	Arabidopsis thaliana	core promoter element around -30 of transcription start
GHUGT107	TATA-box	ATTATA	1754	6	+	Brassica napus	core promoter element around -30 of transcription start
GHUGT107	TATA-box	TATAA	1755	5	-	Arabidopsis thaliana	core promoter element around -30 of transcription start
GHUGT107	TATA-box	TATA	1756	4	-	Arabidopsis thaliana	core promoter element around -30 of transcription start
GHUGT107	TATA-box	TATA	1922	4	-	Arabidopsis thaliana	core promoter element around -30 of transcription start
GHUGT107	CAAT-box	CCAAT	87	5	-	Arabidopsis thaliana	common cis-acting element in promoter and enhancer regions
GHUGT107	CAAT-box	CAAT	120	4	-	Nicotiana glutinosa
GHUGT107	CAAT-box	CAAT	188	4	-	Nicotiana glutinosa
GHUGT107	CAAT-box	CAAT	229	4	-	Nicotiana glutinosa
GHUGT107	CAAT-box	CAAT	290	4	+	Nicotiana glutinosa
GHUGT107	CAAT-box	CAAAT	306	5	+	Pisum sativum	common cis-acting element in promoter and enhancer regions
GHUGT107	CAAT-box	CAAAT	324	5	-	Pisum sativum	common cis-acting element in promoter and enhancer regions
GHUGT107	CAAT-box	CAAAT	371	5	+	Pisum sativum	common cis-acting element in promoter and enhancer regions
GHUGT107	CAAT-box	CAAAT	408	5	+	Pisum sativum	common cis-acting element in promoter and enhancer regions
GHUGT107	CAAT-box	CAAAT	485	5	+	Pisum sativum	common cis-acting element in promoter and enhancer regions
GHUGT107	CAAT-box	CAAAT	1014	5	+	Pisum sativum	common cis-acting element in promoter and enhancer regions
GHUGT107	CAAT-box	CAAT	1087	4	+	Nicotiana glutinosa
GHUGT107	CAAT-box	CAAAT	1151	5	-	Pisum sativum	common cis-acting element in promoter and enhancer regions
GHUGT107	CAAT-box	CAAAT	1349	5	-	Pisum sativum	common cis-acting element in promoter and enhancer regions
GHUGT107	CAAT-box	CCAAT	1469	5	-	Arabidopsis thaliana	common cis-acting element in promoter and enhancer regions
GHUGT107	CAAT-box	CAAT	1590	4	+	Nicotiana glutinosa
GHUGT107	CAAT-box	CAAT	1600	4	+	Nicotiana glutinosa
GHUGT107	CAAT-box	CAAAT	1602	5	-	Pisum sativum	common cis-acting element in promoter and enhancer regions
GHUGT107	CAAT-box	CAAT	1712	4	+	Nicotiana glutinosa
GHUGT107	CAAT-box	CCAAT	1834	5	+	Arabidopsis thaliana	common cis-acting element in promoter and enhancer regions
GHUGT107	CAAT-box	CAAT	1835	4	+	Nicotiana glutinosa
GHUGT107	CAAT-box	CAAT	1839	4	-	Nicotiana glutinosa
GHUGT107	CAAT-box	CAAT	1861	4	-	Nicotiana glutinosa
GHUGT107	CAAT-box	CCAAT	1894	5	+	Arabidopsis thaliana	common cis-acting element in promoter and enhancer regions
GHUGT107	CAAT-box	CAAT	1895	4	+	Nicotiana glutinosa
GHUGT107	CAAT-box	CAAT	1944	4	+	Nicotiana glutinosa
GHUGT107	CAAT-box	CAAT	1955	4	+	Nicotiana glutinosa
GHUGT107		motif_sequence	36	4	+	organism	short_function
GHUGT107		motif_sequence	191	4	-	organism	short_function
GHUGT107		motif_sequence	225	4	-	organism	short_function
GHUGT107		motif_sequence	380	4	-	organism	short_function
GHUGT107		motif_sequence	449	4	+	organism	short_function
GHUGT107		motif_sequence	1170	4	+	organism	short_function
GHUGT107		motif_sequence	1512	4	-	organism	short_function
GHUGT107		motif_sequence	1543	4	+	organism	short_function
GHUGT107		motif_sequence	1611	4	-	organism	short_function
GHUGT107		motif_sequence	1908	4	+	organism	short_function
GHUGT107	AT1-motif	AATTATTTTTTATT	1390	13	+	Solanum tuberosum	part of a light responsive module
GHUGT107	AT1-motif	AATTATTTTTTATT	1591	13	-	Solanum tuberosum	part of a light responsive module
GHUGT107	ABRE	ACGTG	40	5	+	Arabidopsis thaliana	cis-acting element involved in the abscisic acid responsiveness
GHUGT107	ABRE	CACGTG	1777	6	-	Arabidopsis thaliana	cis-acting element involved in the abscisic acid responsiveness
GHUGT107	ABRE	ACGTG	1778	5	+	Arabidopsis thaliana	cis-acting element involved in the abscisic acid responsiveness
GHUGT107	ABRE	ACGTG	1802	5	-	Arabidopsis thaliana	cis-acting element involved in the abscisic acid responsiveness
GHUGT108	MYC	CATGTG	2	6	+	Arabidopsis thaliana
GHUGT108	MYC	CATGTG	432	6	-	Arabidopsis thaliana
GHUGT108	MYC	CATGTG	700	6	+	Arabidopsis thaliana
GHUGT108	MYC	CATGTG	992	6	+	Arabidopsis thaliana
GHUGT108	MYC	CATGTG	1081	6	+	Arabidopsis thaliana
GHUGT108	MYC	CATGTG	1754	6	-	Arabidopsis thaliana
GHUGT108	MYB	TAACCA	267	6	-	Arabidopsis thaliana
GHUGT108	MYB	TAACCA	289	6	-	Arabidopsis thaliana
GHUGT108	MYB	TAACCA	884	6	-	Arabidopsis thaliana
GHUGT108	MYB	TAACCA	941	6	-	Arabidopsis thaliana
GHUGT108	MYB	TAACCA	1033	6	-	Arabidopsis thaliana
GHUGT108	MYB	TAACCA	1128	6	-	Arabidopsis thaliana
GHUGT108	MYB	CAACCA	1164	6	-	Arabidopsis thaliana
GHUGT108	MYB	TAACCA	1168	6	-	Arabidopsis thaliana
GHUGT108	MYB	CAACCA	1895	6	-	Arabidopsis thaliana
GHUGT108	MYB	TAACCA	1915	6	+	Arabidopsis thaliana
GHUGT108	ATCT-motif	AATCTAATCC	870	9	-	Pisum sativum	part of a conserved DNA module involved in light responsiveness
GHUGT108	ATCT-motif	AATCTAATCC	1693	9	-	Pisum sativum	part of a conserved DNA module involved in light responsiveness
GHUGT108	TGACG-motif	TGACG	6	5	+	Hordeum vulgare	cis-acting regulatory element involved in the MeJA-responsiveness
GHUGT108	TGACG-motif	TGACG	697	5	-	Hordeum vulgare	cis-acting regulatory element involved in the MeJA-responsiveness
GHUGT108	TGACG-motif	TGACG	956	5	+	Hordeum vulgare	cis-acting regulatory element involved in the MeJA-responsiveness
GHUGT108	TGACG-motif	TGACG	1390	5	-	Hordeum vulgare	cis-acting regulatory element involved in the MeJA-responsiveness
GHUGT108	as-1	TGACG	6	5	+	Arabidopsis thaliana
GHUGT108	as-1	TGACG	697	5	-	Arabidopsis thaliana
GHUGT108	as-1	TGACG	956	5	+	Arabidopsis thaliana
GHUGT108	as-1	TGACG	1390	5	-	Arabidopsis thaliana
GHUGT108	ARE	AAACCA	229	6	-	Zea mays	cis-acting regulatory element essential for the anaerobic induction
GHUGT108	ARE	AAACCA	356	6	-	Zea mays	cis-acting regulatory element essential for the anaerobic induction
GHUGT108	ARE	AAACCA	791	6	+	Zea mays	cis-acting regulatory element essential for the anaerobic induction
GHUGT108	circadian	CAAAGATATC	405	9	-	Lycopersicon esculentum	cis-acting regulatory element involved in circadian control
GHUGT108	circadian	CAAAGATATC	967	9	-	Lycopersicon esculentum	cis-acting regulatory element involved in circadian control
GHUGT108	Unnamed__4	CTCC	39	4	-	Petroselinum hortense
GHUGT108	Unnamed__4	CTCC	101	4	-	Petroselinum hortense
GHUGT108	Unnamed__4	CTCC	158	4	-	Petroselinum hortense
GHUGT108	Unnamed__4	CTCC	238	4	-	Petroselinum hortense
GHUGT108	Unnamed__4	CTCC	1212	4	-	Petroselinum hortense
GHUGT108	Unnamed__4	CTCC	1427	4	-	Petroselinum hortense
GHUGT108	AAGAA-motif	gGTAAAGAAA	73	9	+	Avena sativa
GHUGT108	AAGAA-motif	gGTAAAGAAA	747	9	-	Avena sativa
GHUGT108	G-Box	TCCACATGGCA	989	10	-	Triticum aestivum	cis-acting regulatory element involved in light responsiveness
GHUGT108	G-Box	CACGTT	1688	6	-	Pisum sativum	cis-acting regulatory element involved in light responsiveness
GHUGT108	Box 4	ATTAAT	1315	6	-	Petroselinum crispum	part of a conserved DNA module involved in light responsiveness
GHUGT108	Unnamed__1	CGTGG	9	5	+	Zea mays
GHUGT108	Unnamed__1	CGTGG	1690	5	+	Zea mays
GHUGT108	AT~TATA-box	TATATA	1477	6	-	Arabidopsis thaliana
GHUGT108	AT~TATA-box	TATATA	1479	6	-	Arabidopsis thaliana
GHUGT108	AT~TATA-box	TATATA	1522	6	-	Arabidopsis thaliana
GHUGT108	AT~TATA-box	TATATA	1568	6	-	Arabidopsis thaliana
GHUGT108	AT~TATA-box	TATATA	1903	6	-	Arabidopsis thaliana
GHUGT108	AT~TATA-box	TATATA	1905	6	-	Arabidopsis thaliana
GHUGT108	GT1-motif	GGTTAAT	290	7	+	Avena sativa	light responsive element
GHUGT108	G-box	CACGTC	7	6	-	Zea mays	cis-acting regulatory element involved in light responsiveness
GHUGT108	TATA	TATAAAAT	1582	8	+	Arabidopsis thaliana
GHUGT108	Unnamed__2	AACCTAACCT	182	9	-	Petroselinum hortense
GHUGT108	STRE	AGGGG	379	5	+	Arabidopsis thaliana
GHUGT108	STRE	AGGGG	1634	5	+	Arabidopsis thaliana
GHUGT108	STRE	AGGGG	1922	5	-	Arabidopsis thaliana
GHUGT108	W box	TTGACC	1646	6	-	Arabidopsis thaliana
GHUGT108	LAMP-element	CTTTATCA	1469	8	+	Pisum sativum	part of a light responsive element
GHUGT108	ERE	ATTTTAAA	1731	8	+	Nicotiana glutinos
GHUGT108	CGTCA-motif	CGTCA	6	5	-	Hordeum vulgare	cis-acting regulatory element involved in the MeJA-responsiveness
GHUGT108	CGTCA-motif	CGTCA	697	5	+	Hordeum vulgare	cis-acting regulatory element involved in the MeJA-responsiveness
GHUGT108	CGTCA-motif	CGTCA	956	5	-	Hordeum vulgare	cis-acting regulatory element involved in the MeJA-responsiveness
GHUGT108	CGTCA-motif	CGTCA	1390	5	+	Hordeum vulgare	cis-acting regulatory element involved in the MeJA-responsiveness
GHUGT108	MYB-like sequence	TAACCA	267	6	-	Arabidopsis thaliana
GHUGT108	MYB-like sequence	TAACCA	289	6	-	Arabidopsis thaliana
GHUGT108	MYB-like sequence	TAACCA	884	6	-	Arabidopsis thaliana
GHUGT108	MYB-like sequence	TAACCA	941	6	-	Arabidopsis thaliana
GHUGT108	MYB-like sequence	TAACCA	1033	6	-	Arabidopsis thaliana
GHUGT108	MYB-like sequence	TAACCA	1128	6	-	Arabidopsis thaliana
GHUGT108	MYB-like sequence	TAACCA	1168	6	-	Arabidopsis thaliana
GHUGT108	MYB-like sequence	TAACCA	1915	6	+	Arabidopsis thaliana
GHUGT108	TCCC-motif	TCTCCCT	236	7	-	Spinacia oleracea	part of a light responsive element
GHUGT108	ABRE	ACGTG	8	5	+	Arabidopsis thaliana	cis-acting element involved in the abscisic acid responsiveness
GHUGT108	ABRE	ACGTG	1689	5	+	Arabidopsis thaliana	cis-acting element involved in the abscisic acid responsiveness
GHUGT108	TATA-box	TACAAAA	347	7	-	Oryza sativa	core promoter element around -30 of transcription start
GHUGT108	TATA-box	TATAA	441	5	-	Arabidopsis thaliana	core promoter element around -30 of transcription start
GHUGT108	TATA-box	TATA	442	4	+	Arabidopsis thaliana	core promoter element around -30 of transcription start
GHUGT108	TATA-box	TATACA	451	6	-	Helianthus annuus	core promoter element around -30 of transcription start
GHUGT108	TATA-box	TATATTTATATTT	453	12	+	Avena sativa	core promoter element around -30 of transcription start
GHUGT108	TATA-box	TACAAAA	463	7	-	Oryza sativa	core promoter element around -30 of transcription start
GHUGT108	TATA-box	TATAA	504	5	-	Arabidopsis thaliana	core promoter element around -30 of transcription start
GHUGT108	TATA-box	TATA	505	4	+	Arabidopsis thaliana	core promoter element around -30 of transcription start
GHUGT108	TATA-box	TATA	523	4	+	Arabidopsis thaliana	core promoter element around -30 of transcription start
GHUGT108	TATA-box	TACAAAA	1061	7	-	Oryza sativa	core promoter element around -30 of transcription start
GHUGT108	TATA-box	TATAAA	1105	6	-	Helianthus annuus	core promoter element around -30 of transcription start
GHUGT108	TATA-box	TATAA	1106	5	-	Arabidopsis thaliana	core promoter element around -30 of transcription start
GHUGT108	TATA-box	TATA	1107	4	-	Arabidopsis thaliana	core promoter element around -30 of transcription start
GHUGT108	TATA-box	TACAAAA	1120	7	-	Oryza sativa	core promoter element around -30 of transcription start
GHUGT108	TATA-box	ATATAT	1286	6	-	Brassica napus	core promoter element around -30 of transcription start
GHUGT108	TATA-box	TATA	1287	4	-	Arabidopsis thaliana	core promoter element around -30 of transcription start
GHUGT108	TATA-box	TATAAAA	1294	7	-	Pisum sativum	core promoter element around -30 of transcription start
GHUGT108	TATA-box	TATAAA	1295	6	-	Helianthus annuus	core promoter element around -30 of transcription start
GHUGT108	TATA-box	TATAA	1296	5	-	Arabidopsis thaliana	core promoter element around -30 of transcription start
GHUGT108	TATA-box	TATA	1297	4	-	Arabidopsis thaliana	core promoter element around -30 of transcription start
GHUGT108	TATA-box	TATTTAAA	1323	8	-	Arabidopsis thaliana	core promoter element around -30 of transcription start
GHUGT108	TATA-box	TATAAAA	1342	7	-	Pisum sativum	core promoter element around -30 of transcription start
GHUGT108	TATA-box	TATAAA	1343	6	-	Helianthus annuus	core promoter element around -30 of transcription start
GHUGT108	TATA-box	TATAA	1344	5	-	Arabidopsis thaliana	core promoter element around -30 of transcription start
GHUGT108	TATA-box	TATA	1345	4	-	Arabidopsis thaliana	core promoter element around -30 of transcription start
GHUGT108	TATA-box	ATATAT	1462	6	-	Brassica napus	core promoter element around -30 of transcription start
GHUGT108	TATA-box	TATA	1463	4	-	Arabidopsis thaliana	core promoter element around -30 of transcription start
GHUGT108	TATA-box	ATATAT	1476	6	-	Brassica napus	core promoter element around -30 of transcription start
GHUGT108	TATA-box	TATATA	1477	6	-	Arabidopsis thaliana	core promoter element around -30 of transcription start
GHUGT108	TATA-box	ATATAT	1478	6	-	Brassica napus	core promoter element around -30 of transcription start
GHUGT108	TATA-box	TATATA	1479	6	-	Arabidopsis thaliana	core promoter element around -30 of transcription start
GHUGT108	TATA-box	ATATAT	1480	6	-	Brassica napus	core promoter element around -30 of transcription start
GHUGT108	TATA-box	TATA	1481	4	-	Arabidopsis thaliana	core promoter element around -30 of transcription start
GHUGT108	TATA-box	TATA	1504	4	-	Arabidopsis thaliana	core promoter element around -30 of transcription start
GHUGT108	TATA-box	ATTATA	1512	6	+	Brassica napus	core promoter element around -30 of transcription start
GHUGT108	TATA-box	TATAA	1513	5	-	Arabidopsis thaliana	core promoter element around -30 of transcription start
GHUGT108	TATA-box	TATA	1514	4	-	Arabidopsis thaliana	core promoter element around -30 of transcription start
GHUGT108	TATA-box	ATATAT	1521	6	-	Brassica napus	core promoter element around -30 of transcription start
GHUGT108	TATA-box	TATATA	1522	6	-	Arabidopsis thaliana	core promoter element around -30 of transcription start
GHUGT108	TATA-box	TATA	1524	4	-	Arabidopsis thaliana	core promoter element around -30 of transcription start
GHUGT108	TATA-box	TATATA	1568	6	-	Arabidopsis thaliana	core promoter element around -30 of transcription start
GHUGT108	TATA-box	ATATAA	1569	6	+	Brassica oleracea	core promoter element around -30 of transcription start
GHUGT108	TATA-box	TATA	1570	4	-	Arabidopsis thaliana	core promoter element around -30 of transcription start
GHUGT108	TATA-box	ATATAA	1581	6	+	Brassica oleracea	core promoter element around -30 of transcription start
GHUGT108	TATA-box	TATA	1582	4	-	Arabidopsis thaliana	core promoter element around -30 of transcription start
GHUGT108	TATA-box	TATTTAAA	1589	8	+	Arabidopsis thaliana	core promoter element around -30 of transcription start
GHUGT108	TATA-box	TATATAA	1902	7	-	Arabidopsis thaliana	core promoter element around -30 of transcription start
GHUGT108	TATA-box	TATATA	1903	6	-	Arabidopsis thaliana	core promoter element around -30 of transcription start
GHUGT108	TATA-box	ATATAT	1904	6	-	Brassica napus	core promoter element around -30 of transcription start
GHUGT108	TATA-box	TATATA	1905	6	-	Arabidopsis thaliana	core promoter element around -30 of transcription start
GHUGT108	TATA-box	ATATAA	1906	6	+	Brassica oleracea	core promoter element around -30 of transcription start
GHUGT108	TATA-box	TATA	1907	4	-	Arabidopsis thaliana	core promoter element around -30 of transcription start
GHUGT108	TATA-box	TATA	1913	4	-	Arabidopsis thaliana	core promoter element around -30 of transcription start
GHUGT108	TATA-box	ATATAT	1948	6	-	Brassica napus	core promoter element around -30 of transcription start
GHUGT108	TATA-box	TATA	1949	4	-	Arabidopsis thaliana	core promoter element around -30 of transcription start
GHUGT108	CAAT-box	CCAAT	14	5	+	Arabidopsis thaliana	common cis-acting element in promoter and enhancer regions
GHUGT108	CAAT-box	CAAT	15	4	+	Nicotiana glutinosa
GHUGT108	CAAT-box	CCAAT	30	5	-	Arabidopsis thaliana	common cis-acting element in promoter and enhancer regions
GHUGT108	CAAT-box	CCAAT	90	5	-	Arabidopsis thaliana	common cis-acting element in promoter and enhancer regions
GHUGT108	CAAT-box	CAAT	116	4	-	Nicotiana glutinosa
GHUGT108	CAAT-box	CCAAT	120	5	-	Arabidopsis thaliana	common cis-acting element in promoter and enhancer regions
GHUGT108	CAAT-box	CCAAT	155	5	-	Arabidopsis thaliana	common cis-acting element in promoter and enhancer regions
GHUGT108	CAAT-box	CAAT	163	4	-	Nicotiana glutinosa
GHUGT108	CAAT-box	CAAT	197	4	-	Nicotiana glutinosa
GHUGT108	CAAT-box	CAAT	212	4	-	Nicotiana glutinosa
GHUGT108	CAAT-box	CAAT	286	4	+	Nicotiana glutinosa
GHUGT108	CAAT-box	CAAAT	353	5	-	Pisum sativum	common cis-acting element in promoter and enhancer regions
GHUGT108	CAAT-box	CAAAT	384	5	-	Pisum sativum	common cis-acting element in promoter and enhancer regions
GHUGT108	CAAT-box	CAAT	514	4	+	Nicotiana glutinosa
GHUGT108	CAAT-box	CAAAT	546	5	+	Pisum sativum	common cis-acting element in promoter and enhancer regions
GHUGT108	CAAT-box	CAAAT	559	5	-	Pisum sativum	common cis-acting element in promoter and enhancer regions
GHUGT108	CAAT-box	CAAAT	565	5	+	Pisum sativum	common cis-acting element in promoter and enhancer regions
GHUGT108	CAAT-box	CAAT	570	4	+	Nicotiana glutinosa
GHUGT108	CAAT-box	CAAT	578	4	-	Nicotiana glutinosa
GHUGT108	CAAT-box	CAAT	605	4	-	Nicotiana glutinosa
GHUGT108	CAAT-box	CAAAT	616	5	+	Pisum sativum	common cis-acting element in promoter and enhancer regions
GHUGT108	CAAT-box	CAAAT	651	5	+	Pisum sativum	common cis-acting element in promoter and enhancer regions
GHUGT108	CAAT-box	CAAT	662	4	-	Nicotiana glutinosa
GHUGT108	CAAT-box	CAAAT	731	5	+	Pisum sativum	common cis-acting element in promoter and enhancer regions
GHUGT108	CAAT-box	CAAT	736	4	+	Nicotiana glutinosa
GHUGT108	CAAT-box	CAAT	759	4	+	Nicotiana glutinosa
GHUGT108	CAAT-box	CAAAT	781	5	+	Pisum sativum	common cis-acting element in promoter and enhancer regions
GHUGT108	CAAT-box	CCAAT	794	5	+	Arabidopsis thaliana	common cis-acting element in promoter and enhancer regions
GHUGT108	CAAT-box	CAAT	795	4	+	Nicotiana glutinosa
GHUGT108	CAAT-box	CAAAT	834	5	+	Pisum sativum	common cis-acting element in promoter and enhancer regions
GHUGT108	CAAT-box	CAAT	845	4	-	Nicotiana glutinosa
GHUGT108	CAAT-box	CAAAT	881	5	-	Pisum sativum	common cis-acting element in promoter and enhancer regions
GHUGT108	CAAT-box	CAAT	889	4	-	Nicotiana glutinosa
GHUGT108	CAAT-box	CAAAT	920	5	-	Pisum sativum	common cis-acting element in promoter and enhancer regions
GHUGT108	CAAT-box	CAAAT	938	5	-	Pisum sativum	common cis-acting element in promoter and enhancer regions
GHUGT108	CAAT-box	CAAT	946	4	-	Nicotiana glutinosa
GHUGT108	CAAT-box	CCAAT	961	5	+	Arabidopsis thaliana	common cis-acting element in promoter and enhancer regions
GHUGT108	CAAT-box	CAAT	962	4	+	Nicotiana glutinosa
GHUGT108	CAAT-box	CAAT	1008	4	-	Nicotiana glutinosa
GHUGT108	CAAT-box	CAAAT	1012	5	-	Pisum sativum	common cis-acting element in promoter and enhancer regions
GHUGT108	CAAT-box	CAAT	1027	4	-	Nicotiana glutinosa
GHUGT108	CAAT-box	CAAAT	1100	5	-	Pisum sativum	common cis-acting element in promoter and enhancer regions
GHUGT108	CAAT-box	CAAT	1115	4	-	Nicotiana glutinosa
GHUGT108	CAAT-box	CCAAT	1126	5	-	Arabidopsis thaliana	common cis-acting element in promoter and enhancer regions
GHUGT108	CAAT-box	CAAT	1133	4	-	Nicotiana glutinosa
GHUGT108	CAAT-box	CAAT	1143	4	-	Nicotiana glutinosa
GHUGT108	CAAT-box	CAAT	1173	4	-	Nicotiana glutinosa
GHUGT108	CAAT-box	CAAT	1192	4	-	Nicotiana glutinosa
GHUGT108	CAAT-box	CAAAT	1203	5	-	Pisum sativum	common cis-acting element in promoter and enhancer regions
GHUGT108	CAAT-box	CAAT	1436	4	-	Nicotiana glutinosa
GHUGT108	CAAT-box	CAAT	1529	4	-	Nicotiana glutinosa
GHUGT108	CAAT-box	CAAT	1621	4	-	Nicotiana glutinosa
GHUGT108	CAAT-box	CAAAT	1776	5	-	Pisum sativum	common cis-acting element in promoter and enhancer regions
GHUGT108	MRE	AACCTAA	392	7	-	Petroselinum crispum	MYB binding site involved in light responsiveness
GHUGT108		motif_sequence	55	4	+	organism	short_function
GHUGT108		motif_sequence	298	4	-	organism	short_function
GHUGT108		motif_sequence	516	4	+	organism	short_function
GHUGT108		motif_sequence	692	4	+	organism	short_function
GHUGT108		motif_sequence	812	4	-	organism	short_function
GHUGT108		motif_sequence	862	4	-	organism	short_function
GHUGT108		motif_sequence	899	4	+	organism	short_function
GHUGT108		motif_sequence	949	4	-	organism	short_function
GHUGT108		motif_sequence	1039	4	+	organism	short_function
GHUGT108		motif_sequence	1041	4	-	organism	short_function
GHUGT108		motif_sequence	1082	4	+	organism	short_function
GHUGT108		motif_sequence	1400	4	-	organism	short_function
GHUGT108		motif_sequence	1427	4	-	organism	short_function
GHUGT108		motif_sequence	1796	4	-	organism	short_function
GHUGT109	AE-box	AGAAACTT	781	8	+	Arabidopsis thaliana	part of a module for light response
GHUGT109	MYC	CATTTG	361	6	-	Arabidopsis thaliana
GHUGT109	MYC	CAATTG	681	6	+	Arabidopsis thaliana
GHUGT109	MYC	CATGTG	885	6	+	Arabidopsis thaliana
GHUGT109	MYB	TAACCA	380	6	-	Arabidopsis thaliana
GHUGT109	Unnamed__1	CGTGG	1918	5	+	Zea mays
GHUGT109	GA-motif	ATAGATAA	1521	8	-	Arabidopsis thaliana	part of a light responsive element
GHUGT109	TCT-motif	TCTTAC	1923	6	+	Arabidopsis thaliana	part of a light responsive element
GHUGT109	HD-Zip 1	CAAT(A/T)ATTG	198	8.5	+	Arabidopsis thaliana	element involved in differentiation of the palisade mesophyll cells
GHUGT109	Unnamed__4	CTCC	1901	4	+	Petroselinum hortense
GHUGT109	Unnamed__4	CTCC	1986	4	-	Petroselinum hortense
GHUGT109	circadian	CAAAGATATC	788	9	-	Lycopersicon esculentum	cis-acting regulatory element involved in circadian control
GHUGT109	TCA-element	CCATCTTTTT	1274	9	+	Nicotiana tabacum	cis-acting element involved in salicylic acid responsiveness
GHUGT109	ARE	AAACCA	446	6	+	Zea mays	cis-acting regulatory element essential for the anaerobic induction
GHUGT109	G-Box	CACGTG	425	6	+	Pisum sativum	cis-acting regulatory element involved in light responsiveness
GHUGT109	G-Box	CACGTT	867	6	-	Pisum sativum	cis-acting regulatory element involved in light responsiveness
GHUGT109	P-box	CCTTTTG	1397	7	-	Oryza sativa	gibberellin-responsive element
GHUGT109	AT-rich element	ATAGAAATCAA	397	10	-	Glycine max	binding site of AT-rich DNA binding protein (ATBP-1)
GHUGT109	W box	TTGACC	996	6	+	Arabidopsis thaliana
GHUGT109	Unnamed__2	CCCCGG	978	6	+	Zea mays
GHUGT109	MYB-like sequence	TAACCA	380	6	-	Arabidopsis thaliana
GHUGT109	ERE	ATTTTAAA	799	8	-	Nicotiana glutinos
GHUGT109	AT~TATA-box	TATATA	330	6	+	Arabidopsis thaliana
GHUGT109	AT~TATA-box	TATATA	405	6	+	Arabidopsis thaliana
GHUGT109	AT~TATA-box	TATATA	407	6	+	Arabidopsis thaliana
GHUGT109	AT~TATA-box	TATATA	458	6	+	Arabidopsis thaliana
GHUGT109	AT~TATA-box	TATATA	460	6	+	Arabidopsis thaliana
GHUGT109	AT~TATA-box	TATATA	966	6	+	Arabidopsis thaliana
GHUGT109	AT~TATA-box	TATATA	1575	6	-	Arabidopsis thaliana
GHUGT109	LTR	CCGAAA	1267	6	+	Hordeum vulgare	cis-acting element involved in low-temperature responsiveness
GHUGT109	LTR	CCGAAA	1314	6	-	Hordeum vulgare	cis-acting element involved in low-temperature responsiveness
GHUGT109	CAT-box	GCCACT	430	6	+	Arabidopsis thaliana	cis-acting regulatory element related to meristem expression
GHUGT109	TATA	TATAAAAT	5	8	-	Arabidopsis thaliana
GHUGT109	TATA	TATAAAAT	269	8	-	Arabidopsis thaliana
GHUGT109	TATA	TATAAAAT	543	8	-	Arabidopsis thaliana
GHUGT109	TATA	TATAAAAT	596	8	-	Arabidopsis thaliana
GHUGT109	TATA	TATAAAAT	651	8	+	Arabidopsis thaliana
GHUGT109	G-box	CACGTG	425	6	+	Arabidopsis thaliana	cis-acting regulatory element involved in light responsiveness
GHUGT109	G-box	CACGAC	1916	6	-	Zea mays	cis-acting regulatory element involved in light responsiveness
GHUGT109	GT1-motif	GTGTGTGAA	68	9	-	Solanum tuberosum	light responsive element
GHUGT109	GT1-motif	GGTTAAT	367	7	-	Avena sativa	light responsive element
GHUGT109	GT1-motif	GGTTAA	368	6	-	Arabidopsis thaliana	light responsive element
GHUGT109	GT1-motif	GGTTAA	1739	6	+	Arabidopsis thaliana	light responsive element
GHUGT109	MRE	AACCTAA	914	7	-	Petroselinum crispum	MYB binding site involved in light responsiveness
GHUGT109	CAAT-box	CAAT	24	4	+	Nicotiana glutinosa
GHUGT109	CAAT-box	CCAAT	30	5	+	Arabidopsis thaliana	common cis-acting element in promoter and enhancer regions
GHUGT109	CAAT-box	CAAT	31	4	+	Nicotiana glutinosa
GHUGT109	CAAT-box	CCAAT	61	5	-	Arabidopsis thaliana	common cis-acting element in promoter and enhancer regions
GHUGT109	CAAT-box	CAAT	100	4	-	Nicotiana glutinosa
GHUGT109	CAAT-box	CAAT	175	4	-	Nicotiana glutinosa
GHUGT109	CAAT-box	CAAT	198	4	+	Nicotiana glutinosa
GHUGT109	CAAT-box	CAAT	203	4	-	Nicotiana glutinosa
GHUGT109	CAAT-box	CAAAT	276	5	-	Pisum sativum	common cis-acting element in promoter and enhancer regions
GHUGT109	CAAT-box	CAAT	284	4	-	Nicotiana glutinosa
GHUGT109	CAAT-box	CAAT	336	4	+	Nicotiana glutinosa
GHUGT109	CAAT-box	CAAAT	361	5	+	Pisum sativum	common cis-acting element in promoter and enhancer regions
GHUGT109	CAAT-box	CAAAT	374	5	+	Pisum sativum	common cis-acting element in promoter and enhancer regions
GHUGT109	CAAT-box	CAAAT	377	5	-	Pisum sativum	common cis-acting element in promoter and enhancer regions
GHUGT109	CAAT-box	CAAAT	400	5	-	Pisum sativum	common cis-acting element in promoter and enhancer regions
GHUGT109	CAAT-box	CAAT	451	4	-	Nicotiana glutinosa
GHUGT109	CAAT-box	CAAT	657	4	-	Nicotiana glutinosa
GHUGT109	CAAT-box	CAAT	681	4	+	Nicotiana glutinosa
GHUGT109	CAAT-box	CCAAT	683	5	-	Arabidopsis thaliana	common cis-acting element in promoter and enhancer regions
GHUGT109	CAAT-box	CAAT	692	4	-	Nicotiana glutinosa
GHUGT109	CAAT-box	CAAT	757	4	+	Nicotiana glutinosa
GHUGT109	CAAT-box	CAAAT	808	5	+	Pisum sativum	common cis-acting element in promoter and enhancer regions
GHUGT109	CAAT-box	CAAT	830	4	+	Nicotiana glutinosa
GHUGT109	CAAT-box	CAAT	1071	4	+	Nicotiana glutinosa
GHUGT109	CAAT-box	CAAT	1113	4	-	Nicotiana glutinosa
GHUGT109	CAAT-box	CAAT	1131	4	-	Nicotiana glutinosa
GHUGT109	CAAT-box	CAAAT	1152	5	+	Pisum sativum	common cis-acting element in promoter and enhancer regions
GHUGT109	CAAT-box	CAAAT	1300	5	+	Pisum sativum	common cis-acting element in promoter and enhancer regions
GHUGT109	CAAT-box	CAAT	1365	4	+	Nicotiana glutinosa
GHUGT109	CAAT-box	CAAAT	1369	5	-	Pisum sativum	common cis-acting element in promoter and enhancer regions
GHUGT109	CAAT-box	CAAT	1381	4	-	Nicotiana glutinosa
GHUGT109	CAAT-box	CAAT	1433	4	+	Nicotiana glutinosa
GHUGT109	CAAT-box	CAAT	1448	4	+	Nicotiana glutinosa
GHUGT109	CAAT-box	CAAT	1460	4	-	Nicotiana glutinosa
GHUGT109	CAAT-box	CAAT	1490	4	-	Nicotiana glutinosa
GHUGT109	CAAT-box	CAAT	1609	4	-	Nicotiana glutinosa
GHUGT109	CAAT-box	CAAT	1613	4	-	Nicotiana glutinosa
GHUGT109	CAAT-box	CAAT	1644	4	+	Nicotiana glutinosa
GHUGT109	CAAT-box	CCAAT	1653	5	-	Arabidopsis thaliana	common cis-acting element in promoter and enhancer regions
GHUGT109	CAAT-box	CCAAT	1677	5	-	Arabidopsis thaliana	common cis-acting element in promoter and enhancer regions
GHUGT109	CAAT-box	CAAT	1682	4	+	Nicotiana glutinosa
GHUGT109	CAAT-box	CAAT	1766	4	-	Nicotiana glutinosa
GHUGT109	CAAT-box	CAAAT	1783	5	-	Pisum sativum	common cis-acting element in promoter and enhancer regions
GHUGT109	CAAT-box	CCAAT	1848	5	-	Arabidopsis thaliana	common cis-acting element in promoter and enhancer regions
GHUGT109	CAAT-box	CAAT	1871	4	-	Nicotiana glutinosa
GHUGT109	CAAT-box	CCAAT	1937	5	+	Arabidopsis thaliana	common cis-acting element in promoter and enhancer regions
GHUGT109	CAAT-box	CAAT	1938	4	+	Nicotiana glutinosa
GHUGT109	CAAT-box	CCAAT	1983	5	-	Arabidopsis thaliana	common cis-acting element in promoter and enhancer regions
GHUGT109	TATA-box	TATAAAA	6	7	-	Pisum sativum	core promoter element around -30 of transcription start
GHUGT109	TATA-box	TATAAA	7	6	-	Helianthus annuus	core promoter element around -30 of transcription start
GHUGT109	TATA-box	TATAA	8	5	-	Arabidopsis thaliana	core promoter element around -30 of transcription start
GHUGT109	TATA-box	TATA	9	4	+	Arabidopsis thaliana	core promoter element around -30 of transcription start
GHUGT109	TATA-box	TATA	47	4	+	Arabidopsis thaliana	core promoter element around -30 of transcription start
GHUGT109	TATA-box	ccTATAAAaa	56	9	-	Arabidopsis thaliana	core promoter element around -30 of transcription start
GHUGT109	TATA-box	ATATAA	156	6	+	Brassica oleracea	core promoter element around -30 of transcription start
GHUGT109	TATA-box	TATA	157	4	+	Arabidopsis thaliana	core promoter element around -30 of transcription start
GHUGT109	TATA-box	TATAAAA	270	7	-	Pisum sativum	core promoter element around -30 of transcription start
GHUGT109	TATA-box	TATAAA	271	6	-	Helianthus annuus	core promoter element around -30 of transcription start
GHUGT109	TATA-box	TATAA	272	5	-	Arabidopsis thaliana	core promoter element around -30 of transcription start
GHUGT109	TATA-box	TATA	273	4	+	Arabidopsis thaliana	core promoter element around -30 of transcription start
GHUGT109	TATA-box	TATACA	286	6	-	Helianthus annuus	core promoter element around -30 of transcription start
GHUGT109	TATA-box	TATA	288	4	+	Arabidopsis thaliana	core promoter element around -30 of transcription start
GHUGT109	TATA-box	TATTTAAA	306	8	+	Arabidopsis thaliana	core promoter element around -30 of transcription start
GHUGT109	TATA-box	ATATAT	329	6	+	Brassica napus	core promoter element around -30 of transcription start
GHUGT109	TATA-box	TATATA	330	6	+	Arabidopsis thaliana	core promoter element around -30 of transcription start
GHUGT109	TATA-box	TATA	332	4	+	Arabidopsis thaliana	core promoter element around -30 of transcription start
GHUGT109	TATA-box	TATAAGAA	349	8	-	Zea mays	core promoter element around -30 of transcription start
GHUGT109	TATA-box	TATAA	352	5	-	Arabidopsis thaliana	core promoter element around -30 of transcription start
GHUGT109	TATA-box	TATA	353	4	+	Arabidopsis thaliana	core promoter element around -30 of transcription start
GHUGT109	TATA-box	taTATAAAtc	399	9	-	Arabidopsis thaliana	core promoter element around -30 of transcription start
GHUGT109	TATA-box	TATACA	403	6	-	Helianthus annuus	core promoter element around -30 of transcription start
GHUGT109	TATA-box	TATATA	405	6	+	Arabidopsis thaliana	core promoter element around -30 of transcription start
GHUGT109	TATA-box	ATATAT	406	6	+	Brassica napus	core promoter element around -30 of transcription start
GHUGT109	TATA-box	TATATA	407	6	+	Arabidopsis thaliana	core promoter element around -30 of transcription start
GHUGT109	TATA-box	ATATAT	408	6	+	Brassica napus	core promoter element around -30 of transcription start
GHUGT109	TATA-box	TATA	409	4	+	Arabidopsis thaliana	core promoter element around -30 of transcription start
GHUGT109	TATA-box	TATA	418	4	+	Arabidopsis thaliana	core promoter element around -30 of transcription start
GHUGT109	TATA-box	ATATAT	457	6	+	Brassica napus	core promoter element around -30 of transcription start
GHUGT109	TATA-box	TATATA	458	6	+	Arabidopsis thaliana	core promoter element around -30 of transcription start
GHUGT109	TATA-box	ATATAT	459	6	+	Brassica napus	core promoter element around -30 of transcription start
GHUGT109	TATA-box	TATATA	460	6	+	Arabidopsis thaliana	core promoter element around -30 of transcription start
GHUGT109	TATA-box	TATA	462	4	+	Arabidopsis thaliana	core promoter element around -30 of transcription start
GHUGT109	TATA-box	TATA	512	4	+	Arabidopsis thaliana	core promoter element around -30 of transcription start
GHUGT109	TATA-box	TATAAAA	544	7	-	Pisum sativum	core promoter element around -30 of transcription start
GHUGT109	TATA-box	TATAAA	545	6	-	Helianthus annuus	core promoter element around -30 of transcription start
GHUGT109	TATA-box	TATAA	546	5	-	Arabidopsis thaliana	core promoter element around -30 of transcription start
GHUGT109	TATA-box	TATA	547	4	+	Arabidopsis thaliana	core promoter element around -30 of transcription start
GHUGT109	TATA-box	TATTTAAA	552	8	+	Arabidopsis thaliana	core promoter element around -30 of transcription start
GHUGT109	TATA-box	TATAAATA	583	8	-	Daucus carota	core promoter element around -30 of transcription start
GHUGT109	TATA-box	TATAAAT	584	7	-	Brassica juncea	core promoter element around -30 of transcription start
GHUGT109	TATA-box	TATAAA	585	6	-	Helianthus annuus	core promoter element around -30 of transcription start
GHUGT109	TATA-box	TATAA	586	5	-	Arabidopsis thaliana	core promoter element around -30 of transcription start
GHUGT109	TATA-box	TATA	587	4	+	Arabidopsis thaliana	core promoter element around -30 of transcription start
GHUGT109	TATA-box	TATAAAA	597	7	-	Pisum sativum	core promoter element around -30 of transcription start
GHUGT109	TATA-box	TATAAA	598	6	-	Helianthus annuus	core promoter element around -30 of transcription start
GHUGT109	TATA-box	TATAA	599	5	-	Arabidopsis thaliana	core promoter element around -30 of transcription start
GHUGT109	TATA-box	TATA	600	4	+	Arabidopsis thaliana	core promoter element around -30 of transcription start
GHUGT109	TATA-box	TATAA	650	5	-	Arabidopsis thaliana	core promoter element around -30 of transcription start
GHUGT109	TATA-box	TATA	651	4	+	Arabidopsis thaliana	core promoter element around -30 of transcription start
GHUGT109	TATA-box	TATAAAA	722	7	-	Pisum sativum	core promoter element around -30 of transcription start
GHUGT109	TATA-box	TATAAA	723	6	-	Helianthus annuus	core promoter element around -30 of transcription start
GHUGT109	TATA-box	TATAA	724	5	-	Arabidopsis thaliana	core promoter element around -30 of transcription start
GHUGT109	TATA-box	TATA	725	4	+	Arabidopsis thaliana	core promoter element around -30 of transcription start
GHUGT109	TATA-box	TATAA	787	5	-	Arabidopsis thaliana	core promoter element around -30 of transcription start
GHUGT109	TATA-box	TATA	788	4	+	Arabidopsis thaliana	core promoter element around -30 of transcription start
GHUGT109	TATA-box	ATTATA	964	6	+	Brassica napus	core promoter element around -30 of transcription start
GHUGT109	TATA-box	TATATAA	965	7	-	Arabidopsis thaliana	core promoter element around -30 of transcription start
GHUGT109	TATA-box	TATATA	966	6	+	Arabidopsis thaliana	core promoter element around -30 of transcription start
GHUGT109	TATA-box	ATATAT	967	6	+	Brassica napus	core promoter element around -30 of transcription start
GHUGT109	TATA-box	TATA	968	4	+	Arabidopsis thaliana	core promoter element around -30 of transcription start
GHUGT109	TATA-box	TATAA	1013	5	-	Arabidopsis thaliana	core promoter element around -30 of transcription start
GHUGT109	TATA-box	TATA	1014	4	-	Arabidopsis thaliana	core promoter element around -30 of transcription start
GHUGT109	TATA-box	TATAA	1287	5	-	Arabidopsis thaliana	core promoter element around -30 of transcription start
GHUGT109	TATA-box	TATA	1288	4	-	Arabidopsis thaliana	core promoter element around -30 of transcription start
GHUGT109	TATA-box	TATACA	1339	6	-	Helianthus annuus	core promoter element around -30 of transcription start
GHUGT109	TATA-box	TATA	1341	4	-	Arabidopsis thaliana	core promoter element around -30 of transcription start
GHUGT109	TATA-box	TATA	1496	4	-	Arabidopsis thaliana	core promoter element around -30 of transcription start
GHUGT109	TATA-box	TATA	1526	4	-	Arabidopsis thaliana	core promoter element around -30 of transcription start
GHUGT109	TATA-box	TATATA	1575	6	-	Arabidopsis thaliana	core promoter element around -30 of transcription start
GHUGT109	TATA-box	ATATAT	1576	6	-	Brassica napus	core promoter element around -30 of transcription start
GHUGT109	TATA-box	TATA	1577	4	-	Arabidopsis thaliana	core promoter element around -30 of transcription start
GHUGT109	TATA-box	TATTTAAA	1618	8	+	Arabidopsis thaliana	core promoter element around -30 of transcription start
GHUGT109	TATA-box	ATATAT	1627	6	-	Brassica napus	core promoter element around -30 of transcription start
GHUGT109	TATA-box	TATA	1628	4	-	Arabidopsis thaliana	core promoter element around -30 of transcription start
GHUGT109	TATA-box	TATAA	1748	5	-	Arabidopsis thaliana	core promoter element around -30 of transcription start
GHUGT109	TATA-box	TATA	1749	4	-	Arabidopsis thaliana	core promoter element around -30 of transcription start
GHUGT109	TATA-box	TATA	1761	4	-	Arabidopsis thaliana	core promoter element around -30 of transcription start
GHUGT109	TATA-box	TATACA	1768	6	-	Helianthus annuus	core promoter element around -30 of transcription start
GHUGT109	TATA-box	TATA	1770	4	-	Arabidopsis thaliana	core promoter element around -30 of transcription start
GHUGT109	TATA-box	ATATAT	1779	6	-	Brassica napus	core promoter element around -30 of transcription start
GHUGT109	TATA-box	TATA	1780	4	-	Arabidopsis thaliana	core promoter element around -30 of transcription start
GHUGT109	TATA-box	TATA	1844	4	-	Arabidopsis thaliana	core promoter element around -30 of transcription start
GHUGT109	TATA-box	TATA	1856	4	-	Arabidopsis thaliana	core promoter element around -30 of transcription start
GHUGT109	TATA-box	ATATAA	1940	6	+	Brassica oleracea	core promoter element around -30 of transcription start
GHUGT109	TATA-box	TATA	1941	4	-	Arabidopsis thaliana	core promoter element around -30 of transcription start
GHUGT109	TATA-box	ATTATA	1978	6	+	Brassica napus	core promoter element around -30 of transcription start
GHUGT109	TATA-box	TATAA	1979	5	-	Arabidopsis thaliana	core promoter element around -30 of transcription start
GHUGT109	TATA-box	TATA	1980	4	-	Arabidopsis thaliana	core promoter element around -30 of transcription start
GHUGT109		motif_sequence	886	4	+	organism	short_function
GHUGT109		motif_sequence	1318	4	-	organism	short_function
GHUGT109		motif_sequence	1456	4	-	organism	short_function
GHUGT109		motif_sequence	1797	4	-	organism	short_function
GHUGT109		motif_sequence	1932	4	+	organism	short_function
GHUGT109		motif_sequence	1970	4	-	organism	short_function
GHUGT109	ABRE	CACGTG	425	6	+	Arabidopsis thaliana	cis-acting element involved in the abscisic acid responsiveness
GHUGT109	ABRE	ACGTG	426	5	+	Arabidopsis thaliana	cis-acting element involved in the abscisic acid responsiveness
GHUGT109	ABRE	ACGTG	868	5	+	Arabidopsis thaliana	cis-acting element involved in the abscisic acid responsiveness
GHUGT109	ABRE	AACCCGG	952	7	+	Arabidopsis thaliana	cis-acting element involved in the abscisic acid responsiveness
GHUGT11	ABRE	CACGTG	1867	6	-	Arabidopsis thaliana	cis-acting element involved in the abscisic acid responsiveness
[truncated: 34,298 more rows]

## Sheet: Full Details
Common			Light Rensponsive Elements																													Stress Related Cis-Elements									Growth & Development
CAAT-box	TATA-box	A-box	Box 4	G-Box	GT1-motif	TCT-motif	GATA-motif	MRE	AE-box	I-box	ATCT-motif	AT1-motif	TCCC-motif	GA-motif	chs-CMA1a	ACE	LAMP-element	chs-CMA2a	Sp1	3-AF1 binding site	Gap-box	ATC-motif	Box II	chs-Unit 1 m1	L-box	AAAC-motif	LS7	CAG-motif	ACA-motif	chs-CMA2c	4cl-CMA1b	ARE	as-1	WUN-motif	LTR	O2-site	TC-rich repeats	MBS	circadian	GC-motif	CAT-box	AT-rich element	GCN4_motif	HD-Zip 1	MBSI	Box III	MSA-like	3-AF3 binding site	HD-Zip 3
GHUGT1	GHUGT1	GHUGT104	GHUGT1	GHUGT1	GHUGT1	GHUGT102	GHUGT1	GHUGT10	GHUGT1	GHUGT1	GHUGT101	GHUGT10	GHUGT108	GHUGT106	GHUGT102	GHUGT11	GHUGT108	GHUGT103	GHUGT110	GHUGT114	GHUGT105	GHUGT120	GHUGT115	GHUGT100	GHUGT104	GHUGT121	GHUGT10	GHUGT133	GHUGT164	GHUGT2	GHUGT62	GHUGT1	GHUGT1	GHUGT1	GHUGT100	GHUGT104	GHUGT10	GHUGT10	GHUGT106	GHUGT129	GHUGT10	GHUGT10	GHUGT10	GHUGT104	GHUGT1	GHUGT102	GHUGT113	GHUGT129	GHUGT152
GHUGT10	GHUGT10	GHUGT11	GHUGT10	GHUGT10	GHUGT100	GHUGT104	GHUGT10	GHUGT101	GHUGT103	GHUGT100	GHUGT102	GHUGT103	GHUGT118	GHUGT109	GHUGT106	GHUGT12	GHUGT120	GHUGT11	GHUGT112	GHUGT115	GHUGT106	GHUGT143	GHUGT134	GHUGT125	GHUGT117	GHUGT123	GHUGT102	GHUGT136	GHUGT178			GHUGT100	GHUGT103	GHUGT10	GHUGT101	GHUGT110	GHUGT101	GHUGT100	GHUGT108	GHUGT13	GHUGT104	GHUGT107	GHUGT102	GHUGT109	GHUGT10	GHUGT119	GHUGT119	GHUGT135	GHUGT36
GHUGT100	GHUGT100	GHUGT110	GHUGT101	GHUGT100	GHUGT101	GHUGT107	GHUGT100	GHUGT106	GHUGT109	GHUGT101	GHUGT106	GHUGT107	GHUGT125	GHUGT110	GHUGT107	GHUGT123	GHUGT127	GHUGT118	GHUGT118	GHUGT142	GHUGT117	GHUGT150	GHUGT148	GHUGT205	GHUGT127	GHUGT16	GHUGT115	GHUGT21				GHUGT101	GHUGT104	GHUGT102	GHUGT102	GHUGT114	GHUGT105	GHUGT103	GHUGT109	GHUGT134	GHUGT105	GHUGT109	GHUGT103	GHUGT111	GHUGT127	GHUGT135	GHUGT135	GHUGT190	GHUGT55
GHUGT101	GHUGT101	GHUGT113	GHUGT102	GHUGT101	GHUGT104	GHUGT109	GHUGT104	GHUGT107	GHUGT110	GHUGT104	GHUGT108	GHUGT112	GHUGT128	GHUGT111	GHUGT113	GHUGT130	GHUGT132	GHUGT129	GHUGT120	GHUGT151	GHUGT119	GHUGT180	GHUGT151	GHUGT211	GHUGT148	GHUGT208	GHUGT170					GHUGT102	GHUGT105	GHUGT106	GHUGT103	GHUGT115	GHUGT11	GHUGT11	GHUGT110	GHUGT138	GHUGT106	GHUGT110	GHUGT104	GHUGT124	GHUGT140	GHUGT136	GHUGT172	GHUGT219	GHUGT71
GHUGT102	GHUGT102	GHUGT118	GHUGT103	GHUGT102	GHUGT106	GHUGT110	GHUGT106	GHUGT108	GHUGT111	GHUGT106	GHUGT110	GHUGT117	GHUGT130	GHUGT119	GHUGT121	GHUGT131	GHUGT139	GHUGT13	GHUGT123	GHUGT152	GHUGT135	GHUGT184	GHUGT169	GHUGT6	GHUGT191	GHUGT25						GHUGT103	GHUGT106	GHUGT107	GHUGT109	GHUGT118	GHUGT115	GHUGT111	GHUGT111	GHUGT143	GHUGT109	GHUGT116	GHUGT11	GHUGT129	GHUGT142	GHUGT161	GHUGT216	GHUGT71
GHUGT103	GHUGT103	GHUGT119	GHUGT104	GHUGT104	GHUGT110	GHUGT112	GHUGT113	GHUGT109	GHUGT132	GHUGT110	GHUGT12	GHUGT137	GHUGT136	GHUGT12	GHUGT126	GHUGT134	GHUGT146	GHUGT134	GHUGT128	GHUGT161	GHUGT160	GHUGT186	GHUGT18	GHUGT90								GHUGT104	GHUGT108	GHUGT11	GHUGT110	GHUGT119	GHUGT119	GHUGT113	GHUGT113	GHUGT148	GHUGT11	GHUGT121	GHUGT112	GHUGT13	GHUGT169	GHUGT189	GHUGT218
GHUGT104	GHUGT104	GHUGT121	GHUGT105	GHUGT105	GHUGT112	GHUGT114	GHUGT118	GHUGT110	GHUGT133	GHUGT112	GHUGT123	GHUGT139	GHUGT138	GHUGT120	GHUGT127	GHUGT137	GHUGT170	GHUGT139	GHUGT142	GHUGT166	GHUGT172	GHUGT196	GHUGT199									GHUGT105	GHUGT11	GHUGT113	GHUGT111	GHUGT12	GHUGT121	GHUGT118	GHUGT123	GHUGT170	GHUGT111	GHUGT127	GHUGT117	GHUGT133	GHUGT171	GHUGT19
GHUGT105	GHUGT105	GHUGT129	GHUGT106	GHUGT106	GHUGT113	GHUGT115	GHUGT12	GHUGT111	GHUGT134	GHUGT113	GHUGT124	GHUGT142	GHUGT140	GHUGT124	GHUGT134	GHUGT138	GHUGT171	GHUGT141	GHUGT145	GHUGT174	GHUGT173	GHUGT203	GHUGT207									GHUGT106	GHUGT112	GHUGT115	GHUGT112	GHUGT120	GHUGT125	GHUGT122	GHUGT127	GHUGT18	GHUGT113	GHUGT129	GHUGT119	GHUGT136	GHUGT175	GHUGT195
GHUGT106	GHUGT106	GHUGT131	GHUGT107	GHUGT107	GHUGT12	GHUGT116	GHUGT122	GHUGT113	GHUGT135	GHUGT12	GHUGT128	GHUGT145	GHUGT143	GHUGT141	GHUGT14	GHUGT153	GHUGT172	GHUGT145	GHUGT155	GHUGT181	GHUGT177	GHUGT222	GHUGT211									GHUGT107	GHUGT113	GHUGT116	GHUGT113	GHUGT121	GHUGT126	GHUGT123	GHUGT136	GHUGT180	GHUGT118	GHUGT13	GHUGT121	GHUGT141	GHUGT186	GHUGT206
GHUGT107	GHUGT107	GHUGT149	GHUGT108	GHUGT108	GHUGT122	GHUGT117	GHUGT124	GHUGT115	GHUGT137	GHUGT122	GHUGT131	GHUGT146	GHUGT146	GHUGT147	GHUGT152	GHUGT162	GHUGT177	GHUGT160	GHUGT157	GHUGT186	GHUGT200	GHUGT34	GHUGT218									GHUGT108	GHUGT114	GHUGT117	GHUGT114	GHUGT123	GHUGT134	GHUGT126	GHUGT16	GHUGT205	GHUGT12	GHUGT147	GHUGT125	GHUGT144	GHUGT198	GHUGT208
GHUGT108	GHUGT108	GHUGT155	GHUGT11	GHUGT109	GHUGT123	GHUGT120	GHUGT126	GHUGT116	GHUGT143	GHUGT123	GHUGT138	GHUGT15	GHUGT153	GHUGT149	GHUGT162	GHUGT169	GHUGT186	GHUGT175	GHUGT16	GHUGT19	GHUGT202	GHUGT5	GHUGT226									GHUGT109	GHUGT115	GHUGT118	GHUGT115	GHUGT127	GHUGT137	GHUGT127	GHUGT161	GHUGT22	GHUGT120	GHUGT15	GHUGT149	GHUGT15	GHUGT202	GHUGT3
GHUGT109	GHUGT109	GHUGT160	GHUGT110	GHUGT11	GHUGT124	GHUGT121	GHUGT129	GHUGT118	GHUGT145	GHUGT124	GHUGT140	GHUGT151	GHUGT154	GHUGT170	GHUGT167	GHUGT170	GHUGT189	GHUGT179	GHUGT161	GHUGT193	GHUGT203	GHUGT67	GHUGT25									GHUGT110	GHUGT116	GHUGT119	GHUGT117	GHUGT128	GHUGT139	GHUGT128	GHUGT174	GHUGT61	GHUGT121	GHUGT151	GHUGT161	GHUGT150	GHUGT204	GHUGT70
GHUGT11	GHUGT11	GHUGT167	GHUGT111	GHUGT110	GHUGT13	GHUGT125	GHUGT133	GHUGT12	GHUGT146	GHUGT13	GHUGT154	GHUGT157	GHUGT159	GHUGT173	GHUGT168	GHUGT176	GHUGT191	GHUGT18	GHUGT175	GHUGT221	GHUGT23	GHUGT71	GHUGT35									GHUGT111	GHUGT118	GHUGT12	GHUGT118	GHUGT129	GHUGT140	GHUGT133	GHUGT177	GHUGT67	GHUGT122	GHUGT158	GHUGT164	GHUGT153	GHUGT214	GHUGT80
GHUGT110	GHUGT110	GHUGT180	GHUGT112	GHUGT111	GHUGT132	GHUGT128	GHUGT134	GHUGT120	GHUGT149	GHUGT132	GHUGT160	GHUGT168	GHUGT166	GHUGT180	GHUGT17	GHUGT18	GHUGT196	GHUGT182	GHUGT190	GHUGT30	GHUGT47	GHUGT74	GHUGT45									GHUGT112	GHUGT119	GHUGT121	GHUGT120	GHUGT13	GHUGT142	GHUGT136	GHUGT183	GHUGT85	GHUGT125	GHUGT16	GHUGT167	GHUGT157	GHUGT224	GHUGT89
GHUGT111	GHUGT111	GHUGT186	GHUGT113	GHUGT112	GHUGT135	GHUGT132	GHUGT136	GHUGT123	GHUGT150	GHUGT135	GHUGT162	GHUGT169	GHUGT177	GHUGT19	GHUGT179	GHUGT196	GHUGT225	GHUGT201	GHUGT197	GHUGT36	GHUGT57	GHUGT81	GHUGT53									GHUGT113	GHUGT12	GHUGT123	GHUGT122	GHUGT130	GHUGT144	GHUGT14	GHUGT190		GHUGT126	GHUGT160	GHUGT174	GHUGT165	GHUGT29
GHUGT112	GHUGT112	GHUGT188	GHUGT114	GHUGT114	GHUGT141	GHUGT133	GHUGT139	GHUGT128	GHUGT152	GHUGT141	GHUGT165	GHUGT173	GHUGT182	GHUGT190	GHUGT181	GHUGT206	GHUGT23	GHUGT204	GHUGT201	GHUGT53	GHUGT64	GHUGT86	GHUGT90									GHUGT116	GHUGT120	GHUGT124	GHUGT125	GHUGT132	GHUGT147	GHUGT141	GHUGT193		GHUGT127	GHUGT164	GHUGT186	GHUGT178	GHUGT43
GHUGT113	GHUGT113	GHUGT191	GHUGT115	GHUGT115	GHUGT144	GHUGT134	GHUGT14	GHUGT129	GHUGT158	GHUGT144	GHUGT167	GHUGT176	GHUGT185	GHUGT191	GHUGT185	GHUGT207	GHUGT24	GHUGT212	GHUGT202	GHUGT54	GHUGT66	GHUGT97										GHUGT117	GHUGT121	GHUGT125	GHUGT127	GHUGT133	GHUGT152	GHUGT142	GHUGT199		GHUGT130	GHUGT175	GHUGT192	GHUGT179	GHUGT57
GHUGT114	GHUGT114	GHUGT2	GHUGT116	GHUGT117	GHUGT148	GHUGT136	GHUGT140	GHUGT13	GHUGT159	GHUGT148	GHUGT169	GHUGT18	GHUGT193	GHUGT20	GHUGT20	GHUGT209	GHUGT31	GHUGT24	GHUGT32	GHUGT66	GHUGT79											GHUGT12	GHUGT123	GHUGT126	GHUGT128	GHUGT134	GHUGT153	GHUGT146	GHUGT2		GHUGT131	GHUGT180	GHUGT2	GHUGT189	GHUGT7
GHUGT115	GHUGT115	GHUGT200	GHUGT117	GHUGT118	GHUGT15	GHUGT138	GHUGT141	GHUGT130	GHUGT160	GHUGT15	GHUGT170	GHUGT183	GHUGT202	GHUGT202	GHUGT203	GHUGT210	GHUGT33	GHUGT32	GHUGT46	GHUGT7	GHUGT84											GHUGT120	GHUGT124	GHUGT127	GHUGT129	GHUGT135	GHUGT155	GHUGT148	GHUGT20		GHUGT132	GHUGT181	GHUGT206	GHUGT191	GHUGT75
GHUGT116	GHUGT116	GHUGT201	GHUGT118	GHUGT119	GHUGT150	GHUGT139	GHUGT146	GHUGT131	GHUGT161	GHUGT150	GHUGT171	GHUGT185	GHUGT203	GHUGT205	GHUGT207	GHUGT25	GHUGT34	GHUGT40	GHUGT49	GHUGT74												GHUGT121	GHUGT127	GHUGT128	GHUGT131	GHUGT136	GHUGT156	GHUGT150	GHUGT204		GHUGT133	GHUGT183	GHUGT217	GHUGT198	GHUGT76
GHUGT117	GHUGT117	GHUGT205	GHUGT119	GHUGT12	GHUGT156	GHUGT14	GHUGT148	GHUGT132	GHUGT167	GHUGT156	GHUGT172	GHUGT192	GHUGT210	GHUGT206	GHUGT211	GHUGT36	GHUGT42	GHUGT53	GHUGT5	GHUGT75												GHUGT122	GHUGT128	GHUGT130	GHUGT132	GHUGT137	GHUGT161	GHUGT155	GHUGT21		GHUGT136	GHUGT187	GHUGT218	GHUGT21	GHUGT97
GHUGT118	GHUGT118	GHUGT208	GHUGT12	GHUGT120	GHUGT157	GHUGT140	GHUGT15	GHUGT134	GHUGT171	GHUGT157	GHUGT177	GHUGT194	GHUGT219	GHUGT209	GHUGT214	GHUGT37	GHUGT59	GHUGT84	GHUGT8	GHUGT95												GHUGT124	GHUGT129	GHUGT131	GHUGT134	GHUGT142	GHUGT167	GHUGT156	GHUGT22		GHUGT140	GHUGT194	GHUGT219	GHUGT22
GHUGT119	GHUGT119	GHUGT218	GHUGT120	GHUGT121	GHUGT159	GHUGT141	GHUGT153	GHUGT135	GHUGT179	GHUGT159	GHUGT182	GHUGT204	GHUGT222	GHUGT212	GHUGT24	GHUGT40	GHUGT7	GHUGT87	GHUGT84	GHUGT98												GHUGT125	GHUGT13	GHUGT134	GHUGT136	GHUGT145	GHUGT168	GHUGT159	GHUGT221		GHUGT141	GHUGT198	GHUGT220	GHUGT42
GHUGT12	GHUGT12	GHUGT221	GHUGT121	GHUGT122	GHUGT160	GHUGT142	GHUGT155	GHUGT137	GHUGT18	GHUGT160	GHUGT192	GHUGT205	GHUGT25	GHUGT224	GHUGT25	GHUGT53	GHUGT74															GHUGT126	GHUGT130	GHUGT135	GHUGT138	GHUGT146	GHUGT170	GHUGT161	GHUGT224		GHUGT144	GHUGT201	GHUGT221	GHUGT65
GHUGT120	GHUGT120	GHUGT223	GHUGT123	GHUGT123	GHUGT161	GHUGT144	GHUGT162	GHUGT138	GHUGT180	GHUGT161	GHUGT193	GHUGT207	GHUGT38	GHUGT24	GHUGT3	GHUGT55	GHUGT75															GHUGT127	GHUGT131	GHUGT138	GHUGT140	GHUGT148	GHUGT174	GHUGT177	GHUGT225		GHUGT148	GHUGT207	GHUGT223
GHUGT121	GHUGT121	GHUGT225	GHUGT124	GHUGT126	GHUGT167	GHUGT146	GHUGT164	GHUGT142	GHUGT182	GHUGT167	GHUGT195	GHUGT210	GHUGT41	GHUGT26	GHUGT32	GHUGT58	GHUGT84															GHUGT128	GHUGT132	GHUGT139	GHUGT141	GHUGT149	GHUGT179	GHUGT180	GHUGT33		GHUGT150	GHUGT208	GHUGT25
GHUGT122	GHUGT122	GHUGT226	GHUGT125	GHUGT127	GHUGT169	GHUGT149	GHUGT166	GHUGT144	GHUGT183	GHUGT169	GHUGT196	GHUGT214	GHUGT46	GHUGT37	GHUGT47	GHUGT63	GHUGT88															GHUGT129	GHUGT134	GHUGT14	GHUGT143	GHUGT150	GHUGT18	GHUGT181	GHUGT36		GHUGT151	GHUGT211	GHUGT28
GHUGT123	GHUGT123	GHUGT39	GHUGT126	GHUGT128	GHUGT17	GHUGT152	GHUGT167	GHUGT148	GHUGT186	GHUGT17	GHUGT199	GHUGT23	GHUGT48	GHUGT43	GHUGT53	GHUGT68	GHUGT93															GHUGT13	GHUGT135	GHUGT141	GHUGT144	GHUGT152	GHUGT184	GHUGT183	GHUGT38		GHUGT153	GHUGT212	GHUGT29
GHUGT124	GHUGT124	GHUGT7	GHUGT127	GHUGT130	GHUGT171	GHUGT154	GHUGT168	GHUGT151	GHUGT19	GHUGT171	GHUGT200	GHUGT3	GHUGT5	GHUGT62	GHUGT54	GHUGT70																GHUGT130	GHUGT136	GHUGT142	GHUGT148	GHUGT156	GHUGT185	GHUGT185	GHUGT48		GHUGT154	GHUGT214	GHUGT3
GHUGT125	GHUGT125	GHUGT84	GHUGT128	GHUGT131	GHUGT174	GHUGT156	GHUGT171	GHUGT153	GHUGT194	GHUGT174	GHUGT203	GHUGT31	GHUGT50	GHUGT66	GHUGT56	GHUGT77																GHUGT131	GHUGT138	GHUGT143	GHUGT149	GHUGT158	GHUGT186	GHUGT186	GHUGT52		GHUGT155	GHUGT219	GHUGT31
GHUGT126	GHUGT126	GHUGT88	GHUGT130	GHUGT133	GHUGT178	GHUGT157	GHUGT174	GHUGT156	GHUGT195	GHUGT178	GHUGT208	GHUGT33	GHUGT53	GHUGT67	GHUGT64	GHUGT80																GHUGT132	GHUGT139	GHUGT144	GHUGT150	GHUGT159	GHUGT187	GHUGT187	GHUGT59		GHUGT156	GHUGT221	GHUGT37
GHUGT127	GHUGT127	GHUGT98	GHUGT131	GHUGT135	GHUGT182	GHUGT158	GHUGT176	GHUGT160	GHUGT196	GHUGT182	GHUGT211	GHUGT4	GHUGT57	GHUGT77	GHUGT69																	GHUGT133	GHUGT14	GHUGT146	GHUGT151	GHUGT16	GHUGT188	GHUGT193	GHUGT7		GHUGT157	GHUGT33	GHUGT42
GHUGT128	GHUGT128		GHUGT132	GHUGT138	GHUGT184	GHUGT159	GHUGT178	GHUGT161	GHUGT199	GHUGT184	GHUGT214	GHUGT49	GHUGT6	GHUGT8	GHUGT76																	GHUGT135	GHUGT141	GHUGT149	GHUGT152	GHUGT164	GHUGT189	GHUGT196	GHUGT72		GHUGT159	GHUGT34	GHUGT48
GHUGT129	GHUGT129		GHUGT133	GHUGT139	GHUGT189	GHUGT161	GHUGT179	GHUGT162	GHUGT20	GHUGT189	GHUGT22	GHUGT5	GHUGT61	GHUGT80	GHUGT9																	GHUGT136	GHUGT143	GHUGT15	GHUGT153	GHUGT165	GHUGT19	GHUGT198	GHUGT74		GHUGT160	GHUGT45	GHUGT69
GHUGT13	GHUGT13		GHUGT134	GHUGT14	GHUGT190	GHUGT164	GHUGT18	GHUGT165	GHUGT202	GHUGT190	GHUGT220	GHUGT53	GHUGT66	GHUGT81	GHUGT91																	GHUGT137	GHUGT144	GHUGT151	GHUGT155	GHUGT167	GHUGT190	GHUGT20	GHUGT75		GHUGT167	GHUGT47	GHUGT70
GHUGT130	GHUGT130		GHUGT135	GHUGT140	GHUGT191	GHUGT165	GHUGT180	GHUGT169	GHUGT205	GHUGT191	GHUGT222	GHUGT57	GHUGT69	GHUGT88	GHUGT96																	GHUGT138	GHUGT145	GHUGT152	GHUGT157	GHUGT171	GHUGT191	GHUGT202	GHUGT77		GHUGT168	GHUGT54	GHUGT78
GHUGT131	GHUGT131		GHUGT136	GHUGT142	GHUGT20	GHUGT166	GHUGT184	GHUGT17	GHUGT21	GHUGT20	GHUGT23	GHUGT70	GHUGT82	GHUGT9																		GHUGT139	GHUGT146	GHUGT153	GHUGT16	GHUGT174	GHUGT192	GHUGT205	GHUGT79		GHUGT169	GHUGT56	GHUGT85
GHUGT132	GHUGT132		GHUGT137	GHUGT143	GHUGT202	GHUGT167	GHUGT189	GHUGT171	GHUGT210	GHUGT202	GHUGT27	GHUGT75	GHUGT85	GHUGT97																		GHUGT141	GHUGT148	GHUGT155	GHUGT160	GHUGT18	GHUGT193	GHUGT211	GHUGT90		GHUGT170	GHUGT67	GHUGT91
GHUGT133	GHUGT133		GHUGT138	GHUGT144	GHUGT206	GHUGT168	GHUGT190	GHUGT172	GHUGT213	GHUGT206	GHUGT28	GHUGT78	GHUGT86																			GHUGT142	GHUGT149	GHUGT156	GHUGT162	GHUGT181	GHUGT198	GHUGT212	GHUGT98		GHUGT172	GHUGT68	GHUGT92
GHUGT134	GHUGT134		GHUGT139	GHUGT145	GHUGT208	GHUGT17	GHUGT192	GHUGT173	GHUGT218	GHUGT208	GHUGT33	GHUGT79	GHUGT90																			GHUGT144	GHUGT15	GHUGT157	GHUGT164	GHUGT182	GHUGT2	GHUGT214	GHUGT99		GHUGT174	GHUGT72	GHUGT94
GHUGT135	GHUGT135		GHUGT14	GHUGT147	GHUGT210	GHUGT171	GHUGT193	GHUGT175	GHUGT223	GHUGT210	GHUGT35	GHUGT9	GHUGT95																			GHUGT145	GHUGT150	GHUGT159	GHUGT165	GHUGT186	GHUGT20	GHUGT217			GHUGT175	GHUGT74	GHUGT95
GHUGT136	GHUGT136		GHUGT140	GHUGT149	GHUGT217	GHUGT173	GHUGT194	GHUGT176	GHUGT225	GHUGT217	GHUGT38	GHUGT94	GHUGT98																			GHUGT146	GHUGT152	GHUGT161	GHUGT167	GHUGT189	GHUGT201	GHUGT218			GHUGT177	GHUGT76	GHUGT96
GHUGT137	GHUGT137		GHUGT141	GHUGT15	GHUGT25	GHUGT174	GHUGT195	GHUGT178	GHUGT30	GHUGT25	GHUGT46																					GHUGT147	GHUGT154	GHUGT162	GHUGT168	GHUGT190	GHUGT203	GHUGT219			GHUGT179	GHUGT83	GHUGT98
GHUGT138	GHUGT138		GHUGT142	GHUGT150	GHUGT30	GHUGT175	GHUGT196	GHUGT179	GHUGT33	GHUGT30	GHUGT47																					GHUGT148	GHUGT157	GHUGT168	GHUGT17	GHUGT191	GHUGT207	GHUGT22			GHUGT185	GHUGT84
GHUGT139	GHUGT139		GHUGT143	GHUGT152	GHUGT31	GHUGT177	GHUGT197	GHUGT18	GHUGT35	GHUGT31	GHUGT49																					GHUGT149	GHUGT158	GHUGT169	GHUGT170	GHUGT195	GHUGT21	GHUGT222			GHUGT186	GHUGT86
GHUGT14	GHUGT14		GHUGT144	GHUGT153	GHUGT32	GHUGT178	GHUGT198	GHUGT181	GHUGT36	GHUGT32	GHUGT60																					GHUGT15	GHUGT16	GHUGT17	GHUGT175	GHUGT2	GHUGT210	GHUGT225			GHUGT189	GHUGT95
GHUGT140	GHUGT140		GHUGT146	GHUGT154	GHUGT42	GHUGT179	GHUGT2	GHUGT183	GHUGT37	GHUGT42	GHUGT63																					GHUGT150	GHUGT162	GHUGT171	GHUGT176	GHUGT207	GHUGT211	GHUGT226			GHUGT194	GHUGT97
GHUGT141	GHUGT141		GHUGT147	GHUGT155	GHUGT46	GHUGT18	GHUGT20	GHUGT187	GHUGT46	GHUGT46	GHUGT64																					GHUGT151	GHUGT164	GHUGT172	GHUGT178	GHUGT208	GHUGT214	GHUGT34			GHUGT195	GHUGT99
GHUGT142	GHUGT142		GHUGT148	GHUGT157	GHUGT47	GHUGT181	GHUGT200	GHUGT189	GHUGT47	GHUGT47	GHUGT7																					GHUGT152	GHUGT165	GHUGT173	GHUGT179	GHUGT21	GHUGT218	GHUGT4			GHUGT20
GHUGT143	GHUGT143		GHUGT149	GHUGT158	GHUGT48	GHUGT183	GHUGT204	GHUGT190	GHUGT49	GHUGT48	GHUGT73																					GHUGT154	GHUGT168	GHUGT176	GHUGT18	GHUGT210	GHUGT219	GHUGT40			GHUGT200
GHUGT144	GHUGT144		GHUGT15	GHUGT159	GHUGT52	GHUGT184	GHUGT205	GHUGT200	GHUGT57	GHUGT52	GHUGT78																					GHUGT155	GHUGT169	GHUGT177	GHUGT180	GHUGT212	GHUGT222	GHUGT46			GHUGT201
GHUGT145	GHUGT145		GHUGT150	GHUGT16	GHUGT55	GHUGT186	GHUGT207	GHUGT201	GHUGT66	GHUGT55	GHUGT80																					GHUGT156	GHUGT17	GHUGT181	GHUGT181	GHUGT214	GHUGT223	GHUGT47			GHUGT202
GHUGT146	GHUGT146		GHUGT152	GHUGT160	GHUGT61	GHUGT187	GHUGT209	GHUGT203	GHUGT68	GHUGT61	GHUGT83																					GHUGT157	GHUGT171	GHUGT184	GHUGT182	GHUGT216	GHUGT27	GHUGT48			GHUGT203
GHUGT147	GHUGT147		GHUGT153	GHUGT162	GHUGT66	GHUGT188	GHUGT21	GHUGT205	GHUGT69	GHUGT66	GHUGT84																					GHUGT158	GHUGT172	GHUGT185	GHUGT184	GHUGT22	GHUGT28	GHUGT49			GHUGT205
GHUGT148	GHUGT148		GHUGT154	GHUGT164	GHUGT7	GHUGT189	GHUGT213	GHUGT207	GHUGT70	GHUGT7	GHUGT86																					GHUGT159	GHUGT174	GHUGT186	GHUGT188	GHUGT220	GHUGT33	GHUGT53			GHUGT21
GHUGT149	GHUGT149		GHUGT155	GHUGT165	GHUGT70	GHUGT19	GHUGT215	GHUGT211	GHUGT72	GHUGT70	GHUGT89																					GHUGT16	GHUGT177	GHUGT187	GHUGT192	GHUGT224	GHUGT34	GHUGT54			GHUGT210
GHUGT15	GHUGT15		GHUGT156	GHUGT166	GHUGT71	GHUGT191	GHUGT217	GHUGT212	GHUGT75	GHUGT71	GHUGT90																					GHUGT160	GHUGT18	GHUGT188	GHUGT193	GHUGT226	GHUGT37	GHUGT6			GHUGT213
GHUGT150	GHUGT150		GHUGT157	GHUGT168	GHUGT75	GHUGT193	GHUGT219	GHUGT213	GHUGT8	GHUGT75	GHUGT96																					GHUGT161	GHUGT182	GHUGT189	GHUGT194	GHUGT23	GHUGT41	GHUGT61			GHUGT217
GHUGT151	GHUGT151		GHUGT158	GHUGT169	GHUGT76	GHUGT197	GHUGT221	GHUGT215	GHUGT80	GHUGT76	GHUGT99																					GHUGT162	GHUGT185	GHUGT19	GHUGT195	GHUGT24	GHUGT42	GHUGT64			GHUGT218
GHUGT152	GHUGT152		GHUGT159	GHUGT170	GHUGT8	GHUGT2	GHUGT223	GHUGT219	GHUGT81	GHUGT8																						GHUGT164	GHUGT186	GHUGT192	GHUGT196	GHUGT25	GHUGT48	GHUGT66			GHUGT22
GHUGT153	GHUGT153		GHUGT16	GHUGT171	GHUGT81	GHUGT20	GHUGT225	GHUGT222	GHUGT83	GHUGT81																						GHUGT165	GHUGT187	GHUGT195	GHUGT197	GHUGT27	GHUGT49	GHUGT67			GHUGT221
GHUGT154	GHUGT154		GHUGT160	GHUGT172	GHUGT84	GHUGT201	GHUGT226	GHUGT23	GHUGT85	GHUGT84																						GHUGT167	GHUGT188	GHUGT198	GHUGT199	GHUGT28	GHUGT5	GHUGT68			GHUGT223
GHUGT155	GHUGT155		GHUGT161	GHUGT174	GHUGT9	GHUGT202	GHUGT23	GHUGT26	GHUGT87	GHUGT9																						GHUGT168	GHUGT189	GHUGT20	GHUGT200	GHUGT29	GHUGT51	GHUGT7			GHUGT226
GHUGT156	GHUGT156		GHUGT162	GHUGT175		GHUGT203	GHUGT28	GHUGT29	GHUGT92																							GHUGT169	GHUGT190	GHUGT200	GHUGT205	GHUGT32	GHUGT54	GHUGT71			GHUGT23
GHUGT157	GHUGT157		GHUGT164	GHUGT176		GHUGT205	GHUGT29	GHUGT30	GHUGT95																							GHUGT17	GHUGT191	GHUGT201	GHUGT211	GHUGT36	GHUGT55	GHUGT72			GHUGT24
GHUGT158	GHUGT158		GHUGT165	GHUGT178		GHUGT206	GHUGT30	GHUGT35																								GHUGT170	GHUGT193	GHUGT202	GHUGT213	GHUGT45	GHUGT60	GHUGT74			GHUGT25
GHUGT159	GHUGT159		GHUGT166	GHUGT179		GHUGT207	GHUGT31	GHUGT38																								GHUGT171	GHUGT195	GHUGT203	GHUGT215	GHUGT46	GHUGT61	GHUGT75			GHUGT28
GHUGT16	GHUGT16		GHUGT167	GHUGT180		GHUGT209	GHUGT33	GHUGT41																								GHUGT172	GHUGT196	GHUGT204	GHUGT216	GHUGT48	GHUGT62	GHUGT76			GHUGT29
GHUGT160	GHUGT160		GHUGT168	GHUGT181		GHUGT21	GHUGT36	GHUGT47																								GHUGT173	GHUGT198	GHUGT205	GHUGT217	GHUGT50	GHUGT71	GHUGT77			GHUGT33
GHUGT161	GHUGT161		GHUGT169	GHUGT182		GHUGT210	GHUGT38	GHUGT48																								GHUGT174	GHUGT199	GHUGT207	GHUGT219	GHUGT51	GHUGT75	GHUGT82			GHUGT35
GHUGT162	GHUGT162		GHUGT17	GHUGT183		GHUGT211	GHUGT40	GHUGT49																								GHUGT175	GHUGT2	GHUGT208	GHUGT22	GHUGT52	GHUGT76	GHUGT84			GHUGT37
GHUGT163	GHUGT164		GHUGT170	GHUGT184		GHUGT213	GHUGT42	GHUGT5																								GHUGT176	GHUGT20	GHUGT210	GHUGT221	GHUGT58	GHUGT77	GHUGT85			GHUGT39
GHUGT164	GHUGT165		GHUGT171	GHUGT186		GHUGT214	GHUGT48	GHUGT51																								GHUGT177	GHUGT201	GHUGT211	GHUGT223	GHUGT59	GHUGT86	GHUGT88			GHUGT40
GHUGT165	GHUGT166		GHUGT172	GHUGT189		GHUGT215	GHUGT49	GHUGT53																								GHUGT178	GHUGT202	GHUGT212	GHUGT224	GHUGT6	GHUGT87	GHUGT90			GHUGT46
GHUGT166	GHUGT167		GHUGT173	GHUGT19		GHUGT216	GHUGT50	GHUGT57																								GHUGT179	GHUGT203	GHUGT213	GHUGT23	GHUGT66	GHUGT88	GHUGT93			GHUGT47
GHUGT167	GHUGT168		GHUGT174	GHUGT190		GHUGT217	GHUGT52	GHUGT58																								GHUGT180	GHUGT204	GHUGT214	GHUGT24	GHUGT69	GHUGT9	GHUGT94			GHUGT48
GHUGT168	GHUGT169		GHUGT175	GHUGT192		GHUGT218	GHUGT54	GHUGT63																								GHUGT181	GHUGT206	GHUGT218	GHUGT26	GHUGT7	GHUGT91	GHUGT95			GHUGT5
GHUGT169	GHUGT17		GHUGT176	GHUGT193		GHUGT22	GHUGT55	GHUGT65																								GHUGT182	GHUGT21	GHUGT219	GHUGT29	GHUGT73	GHUGT95	GHUGT96			GHUGT51
GHUGT17	GHUGT170		GHUGT177	GHUGT194		GHUGT221	GHUGT60	GHUGT66																								GHUGT185	GHUGT211	GHUGT223	GHUGT3	GHUGT77	GHUGT96	GHUGT97			GHUGT57
GHUGT170	GHUGT171		GHUGT178	GHUGT195		GHUGT223	GHUGT61	GHUGT68																								GHUGT186	GHUGT212	GHUGT224	GHUGT31	GHUGT80	GHUGT97	GHUGT99			GHUGT58
GHUGT171	GHUGT172		GHUGT179	GHUGT196		GHUGT224	GHUGT63	GHUGT69																								GHUGT187	GHUGT213	GHUGT225	GHUGT33	GHUGT81					GHUGT59
GHUGT172	GHUGT173		GHUGT18	GHUGT199		GHUGT225	GHUGT64	GHUGT7																								GHUGT188	GHUGT214	GHUGT23	GHUGT34	GHUGT84					GHUGT64
GHUGT173	GHUGT174		GHUGT180	GHUGT2		GHUGT23	GHUGT66	GHUGT70																								GHUGT189	GHUGT215	GHUGT24	GHUGT35	GHUGT85					GHUGT68
GHUGT174	GHUGT175		GHUGT181	GHUGT20		GHUGT24	GHUGT67	GHUGT71																								GHUGT19	GHUGT216	GHUGT25	GHUGT38	GHUGT91					GHUGT73
GHUGT175	GHUGT176		GHUGT182	GHUGT200		GHUGT25	GHUGT69	GHUGT74																								GHUGT190	GHUGT217	GHUGT27	GHUGT39	GHUGT92					GHUGT74
GHUGT176	GHUGT177		GHUGT183	GHUGT201		GHUGT26	GHUGT7	GHUGT75																								GHUGT191	GHUGT220	GHUGT3	GHUGT4	GHUGT93					GHUGT75
GHUGT177	GHUGT178		GHUGT185	GHUGT202		GHUGT27	GHUGT70	GHUGT76																								GHUGT192	GHUGT223	GHUGT30	GHUGT45	GHUGT95					GHUGT76
GHUGT178	GHUGT179		GHUGT186	GHUGT203		GHUGT28	GHUGT71	GHUGT8																								GHUGT193	GHUGT224	GHUGT31	GHUGT48						GHUGT8
GHUGT179	GHUGT18		GHUGT187	GHUGT204		GHUGT29	GHUGT74	GHUGT80																								GHUGT194	GHUGT225	GHUGT33	GHUGT50						GHUGT81
GHUGT18	GHUGT180		GHUGT188	GHUGT206		GHUGT3	GHUGT75	GHUGT84																								GHUGT195	GHUGT226	GHUGT35	GHUGT51						GHUGT82
GHUGT180	GHUGT181		GHUGT189	GHUGT207		GHUGT31	GHUGT77	GHUGT85																								GHUGT198	GHUGT23	GHUGT36	GHUGT52						GHUGT85
GHUGT181	GHUGT182		GHUGT19	GHUGT208		GHUGT33	GHUGT79	GHUGT86																								GHUGT2	GHUGT24	GHUGT38	GHUGT53						GHUGT86
GHUGT182	GHUGT183		GHUGT190	GHUGT209		GHUGT35	GHUGT8	GHUGT89																								GHUGT20	GHUGT25	GHUGT39	GHUGT56						GHUGT87
GHUGT183	GHUGT184		GHUGT191	GHUGT21		GHUGT36	GHUGT80	GHUGT90																								GHUGT200	GHUGT27	GHUGT40	GHUGT6						GHUGT90
GHUGT184	GHUGT185		GHUGT192	GHUGT210		GHUGT38	GHUGT81	GHUGT93																								GHUGT201	GHUGT28	GHUGT46	GHUGT61						GHUGT92
GHUGT185	GHUGT186		GHUGT193	GHUGT211		GHUGT41	GHUGT82	GHUGT94																								GHUGT202	GHUGT29	GHUGT47	GHUGT62						GHUGT96
GHUGT186	GHUGT187		GHUGT194	GHUGT212		GHUGT46	GHUGT87	GHUGT95																								GHUGT203	GHUGT30	GHUGT48	GHUGT63						GHUGT98
GHUGT187	GHUGT188		GHUGT195	GHUGT213		GHUGT48	GHUGT9	GHUGT96																								GHUGT204	GHUGT31	GHUGT49	GHUGT65
GHUGT188	GHUGT189		GHUGT196	GHUGT214		GHUGT5	GHUGT91																									GHUGT205	GHUGT32	GHUGT50	GHUGT66
GHUGT189	GHUGT19		GHUGT197	GHUGT215		GHUGT50	GHUGT93																									GHUGT206	GHUGT33	GHUGT52	GHUGT67
GHUGT19	GHUGT190		GHUGT198	GHUGT216		GHUGT55	GHUGT95																									GHUGT207	GHUGT35	GHUGT54	GHUGT68
GHUGT190	GHUGT191		GHUGT199	GHUGT217		GHUGT56																										GHUGT208	GHUGT36	GHUGT55	GHUGT71
GHUGT191	GHUGT192		GHUGT2	GHUGT218		GHUGT58																										GHUGT209	GHUGT37	GHUGT57	GHUGT74
GHUGT192	GHUGT193		GHUGT20	GHUGT219		GHUGT62																										GHUGT21	GHUGT38	GHUGT58	GHUGT76
GHUGT193	GHUGT194		GHUGT200	GHUGT22		GHUGT64																										GHUGT210	GHUGT39	GHUGT59	GHUGT78
GHUGT194	GHUGT195		GHUGT201	GHUGT221		GHUGT66																										GHUGT211	GHUGT40	GHUGT60	GHUGT80
GHUGT195	GHUGT196		GHUGT202	GHUGT224		GHUGT67																										GHUGT212	GHUGT43	GHUGT61	GHUGT81
GHUGT196	GHUGT197		GHUGT203	GHUGT226		GHUGT68																										GHUGT213	GHUGT48	GHUGT62	GHUGT82
GHUGT197	GHUGT198		GHUGT204	GHUGT24		GHUGT7																										GHUGT214	GHUGT49	GHUGT66	GHUGT84
GHUGT198	GHUGT199		GHUGT205	GHUGT25		GHUGT70																										GHUGT215	GHUGT5	GHUGT69	GHUGT85
GHUGT199	GHUGT2		GHUGT206	GHUGT26		GHUGT71																										GHUGT216	GHUGT50	GHUGT7	GHUGT87
GHUGT2	GHUGT20		GHUGT207	GHUGT27		GHUGT72																										GHUGT217	GHUGT51	GHUGT71	GHUGT88
GHUGT20	GHUGT200		GHUGT208	GHUGT28		GHUGT74																										GHUGT219	GHUGT52	GHUGT73	GHUGT93
GHUGT200	GHUGT201		GHUGT209	GHUGT29		GHUGT75																										GHUGT22	GHUGT54	GHUGT75	GHUGT94
GHUGT201	GHUGT202		GHUGT21	GHUGT3		GHUGT78																										GHUGT220	GHUGT56	GHUGT76	GHUGT95
GHUGT202	GHUGT203		GHUGT210	GHUGT30		GHUGT79																										GHUGT221	GHUGT57	GHUGT77
GHUGT203	GHUGT204		GHUGT211	GHUGT32		GHUGT8																										GHUGT222	GHUGT59	GHUGT78
GHUGT204	GHUGT205		GHUGT212	GHUGT34		GHUGT81																										GHUGT223	GHUGT6	GHUGT80
GHUGT205	GHUGT206		GHUGT213	GHUGT36		GHUGT82																										GHUGT224	GHUGT61	GHUGT81
GHUGT206	GHUGT207		GHUGT214	GHUGT38		GHUGT86																										GHUGT225	GHUGT62	GHUGT84
GHUGT207	GHUGT208		GHUGT215	GHUGT39		GHUGT88																										GHUGT226	GHUGT63	GHUGT85
GHUGT208	GHUGT209		GHUGT216	GHUGT40		GHUGT9																										GHUGT23	GHUGT66	GHUGT86
GHUGT209	GHUGT21		GHUGT217	GHUGT41		GHUGT90																										GHUGT24	GHUGT68	GHUGT89
GHUGT21	GHUGT210		GHUGT218	GHUGT43		GHUGT91																										GHUGT25	GHUGT69	GHUGT9
GHUGT210	GHUGT211		GHUGT219	GHUGT45		GHUGT92																										GHUGT26	GHUGT7	GHUGT91
GHUGT211	GHUGT212		GHUGT22	GHUGT46		GHUGT95																										GHUGT28	GHUGT70	GHUGT92
GHUGT212	GHUGT213		GHUGT220	GHUGT49		GHUGT99																										GHUGT29	GHUGT74	GHUGT95
GHUGT213	GHUGT214		GHUGT221	GHUGT50																												GHUGT3	GHUGT75
GHUGT214	GHUGT215		GHUGT222	GHUGT52																												GHUGT30	GHUGT76
GHUGT215	GHUGT216		GHUGT223	GHUGT53																												GHUGT31	GHUGT77
GHUGT216	GHUGT217		GHUGT224	GHUGT54																												GHUGT32	GHUGT8
GHUGT217	GHUGT218		GHUGT225	GHUGT55																												GHUGT34	GHUGT80
GHUGT218	GHUGT219		GHUGT23	GHUGT56																												GHUGT35	GHUGT81
GHUGT219	GHUGT22		GHUGT24	GHUGT57																												GHUGT36	GHUGT82
GHUGT22	GHUGT220		GHUGT25	GHUGT59																												GHUGT37	GHUGT83
GHUGT220	GHUGT221		GHUGT27	GHUGT6																												GHUGT38	GHUGT84
GHUGT221	GHUGT222		GHUGT28	GHUGT60																												GHUGT4	GHUGT85
GHUGT222	GHUGT223		GHUGT29	GHUGT61																												GHUGT40	GHUGT86
GHUGT223	GHUGT224		GHUGT3	GHUGT62																												GHUGT41	GHUGT87
GHUGT224	GHUGT225		GHUGT30	GHUGT63																												GHUGT42	GHUGT9
GHUGT225	GHUGT226		GHUGT31	GHUGT65																												GHUGT43	GHUGT93
GHUGT226	GHUGT23		GHUGT32	GHUGT66																												GHUGT46	GHUGT94
GHUGT23	GHUGT24		GHUGT33	GHUGT67																												GHUGT47
GHUGT24	GHUGT25		GHUGT34	GHUGT68																												GHUGT48
GHUGT25	GHUGT26		GHUGT36	GHUGT69																												GHUGT49
GHUGT26	GHUGT27		GHUGT37	GHUGT7																												GHUGT50
GHUGT27	GHUGT28		GHUGT38	GHUGT70																												GHUGT51
GHUGT28	GHUGT29		GHUGT39	GHUGT71																												GHUGT52
GHUGT29	GHUGT3		GHUGT4	GHUGT72																												GHUGT53
GHUGT3	GHUGT30		GHUGT40	GHUGT74																												GHUGT54
GHUGT30	GHUGT31		GHUGT41	GHUGT75																												GHUGT55
GHUGT31	GHUGT32		GHUGT42	GHUGT77																												GHUGT57
GHUGT32	GHUGT33		GHUGT43	GHUGT78																												GHUGT58
GHUGT33	GHUGT34		GHUGT46	GHUGT8																												GHUGT6
GHUGT34	GHUGT35		GHUGT47	GHUGT80																												GHUGT61
GHUGT35	GHUGT36		GHUGT48	GHUGT81																												GHUGT62
GHUGT36	GHUGT37		GHUGT49	GHUGT84																												GHUGT63
GHUGT37	GHUGT38		GHUGT5	GHUGT85																												GHUGT64
GHUGT38	GHUGT39		GHUGT51	GHUGT87																												GHUGT65
GHUGT39	GHUGT4		GHUGT52	GHUGT88																												GHUGT66
GHUGT4	GHUGT40		GHUGT53	GHUGT9																												GHUGT68
GHUGT40	GHUGT41		GHUGT54	GHUGT90																												GHUGT7
GHUGT41	GHUGT42		GHUGT55	GHUGT91																												GHUGT70
GHUGT42	GHUGT45		GHUGT56	GHUGT92																												GHUGT71
GHUGT45	GHUGT46		GHUGT57	GHUGT93																												GHUGT72
GHUGT46	GHUGT47		GHUGT58	GHUGT94																												GHUGT73
GHUGT47	GHUGT48		GHUGT59	GHUGT98																												GHUGT74
GHUGT48	GHUGT49		GHUGT60	GHUGT99																												GHUGT75
GHUGT49	GHUGT5		GHUGT62																													GHUGT76
GHUGT5	GHUGT50		GHUGT63																													GHUGT77
GHUGT50	GHUGT51		GHUGT64																													GHUGT78
GHUGT51	GHUGT52		GHUGT66																													GHUGT79
GHUGT52	GHUGT53		GHUGT67																													GHUGT8
GHUGT53	GHUGT54		GHUGT68																													GHUGT80
GHUGT54	GHUGT55		GHUGT69																													GHUGT81
GHUGT55	GHUGT56		GHUGT7																													GHUGT85
GHUGT56	GHUGT57		GHUGT70																													GHUGT86
GHUGT57	GHUGT58		GHUGT72																													GHUGT87
GHUGT58	GHUGT59		GHUGT74																													GHUGT89
GHUGT59	GHUGT6		GHUGT75																													GHUGT9
GHUGT6	GHUGT60		GHUGT76																													GHUGT90
GHUGT60	GHUGT61		GHUGT77																													GHUGT91
GHUGT61	GHUGT62		GHUGT78																													GHUGT92
GHUGT62	GHUGT63		GHUGT79																													GHUGT95
GHUGT63	GHUGT64		GHUGT8																													GHUGT96
GHUGT64	GHUGT65		GHUGT80																													GHUGT97
GHUGT65	GHUGT66		GHUGT81																													GHUGT98
GHUGT66	GHUGT67		GHUGT82																													GHUGT99
GHUGT67	GHUGT68		GHUGT83
GHUGT68	GHUGT69		GHUGT84
GHUGT69	GHUGT7		GHUGT85
GHUGT7	GHUGT70		GHUGT86
GHUGT70	GHUGT71		GHUGT87
GHUGT71	GHUGT72		GHUGT88
GHUGT72	GHUGT73		GHUGT89
GHUGT73	GHUGT74		GHUGT9
GHUGT74	GHUGT75		GHUGT90
GHUGT75	GHUGT76		GHUGT91
GHUGT76	GHUGT77		GHUGT93
GHUGT77	GHUGT78		GHUGT94
GHUGT78	GHUGT79		GHUGT95
GHUGT79	GHUGT8		GHUGT96
GHUGT8	GHUGT80		GHUGT97
GHUGT80	GHUGT81		GHUGT98
GHUGT81	GHUGT82		GHUGT99
GHUGT82	GHUGT83
GHUGT83	GHUGT84
GHUGT84	GHUGT85
GHUGT85	GHUGT86
GHUGT86	GHUGT87
GHUGT87	GHUGT88
GHUGT88	GHUGT89
GHUGT89	GHUGT9
GHUGT9	GHUGT90
GHUGT90	GHUGT91
GHUGT91	GHUGT92
GHUGT92	GHUGT93
GHUGT93	GHUGT94
GHUGT94	GHUGT95
GHUGT95	GHUGT96
GHUGT96	GHUGT97
GHUGT97	GHUGT98
GHUGT98	GHUGT99
GHUGT99
[truncated: 43 more columns]
