# Supplementary material for: Genome-wide identification, evolution and function analysis of UGTs superfamily in cotton
Source: Front Mol Biosci. 2022 Sep 13;9:965403. doi: 10.3389/fmolb.2022.965403 (PMC9513525; doi:10.3389/fmolb.2022.965403)
Supplement: Supplementary file 5 [file Table4.XLSX]

## Sheet: Primers
List of Primers used for qRT-PCR analysis of GHUGT genes
Gene ID	Forward Prime	Reverse Primer
GHUGT91-5	CGGTTCGTTTACAAGCGACT	ACAATGGCAAGCTGAAGGTG
GHUGT89-6	AAAGGACATCCCTCAACGGT	GATGGGACTGGAACCAGGAA
GHUGT90-2	ACCGGAAACCGACCCTTTAT	CTCTCAACACCAGGTGGGAT
GHUGT73-29	ACTCGAGCATGGATGTGTCA	TGCTTTGTTGCCTCGTTCAA
GHUGT72-2	TTTACCCGGTTGGTCCACTT	TAGCCACTTCAGGCAATCCA
GHUGT709-1	TGCTTGGTTGCTGATGCTTT	CATGGGAAGAGAGGGAGCAA
GHUGT76-3	GACGCACTCAACTCAATGCT	ACAGAGTTGGGCTCTTTGGA
GHUGT76-2	GTAGCATGGCCAGCATTGAT	TCCCACACTCTCCTCAAACC
GHUGT83-11	GGTTGTGAGTAGGGTGTGGA	GTCTGTTGCCGAATTCACGA
GHUGT87-3	GCCTCGCTCTGTACAACATC	TGGAACACTTGCCTCGTACT
GHUGT86-1	ATCCAAGGGCTTCACCATCA	CCATGAACTGGTCGTGGTTC
GHUGT74-2	GAGTGAGGGCCAAAGAGGAT	TCCCACCTTCACTGATTGCT
GHUGT72-10	TTGCTGGTGGAACAAGTTGG	TGGCACTCTCGATCATCTCC
GHUGT82-1	CCATTGCCCGAACCATCATT	TAACCCAACTCCCGAACGAA
GHUGT708-3	AGACTTGCTGCCTCACTCAT	ACGGGATCTAGAGGGATGGT
GHUGT709-5	CGATGATCGAACCGATTGGG	TTCTTGGCCAGTTCAAGTGC
GHUGT80-3	GCCTTGGGAATTTGGCAGAA	AGCACCTCCATGATGAACCA
GHUGTZOG-1	CTGCGCATTCAGATCAACCA	CACCGCACCACTTACTTCTG

## Sheet: SPAD
CK-pYL156	CK-pYL156:GHUGT74-2	Submergence-pYL156	Submergence-pYL156:GHUGT74-2
33.9	32.6	30.3	20.3
34.1	32.1	28.3	19.6
34.8	33.5	30.2	18.6

## Sheet: Sheet2
CK-pYL156	CK-pYL156:GHUGT74-2	Submergence-pYL156	Submergence-pYL156:GHUGT74-2
1	0.27	5	0.99
1	0.3	5.66	0.95
1	0.31	6.22	0.89
