# Supplementary material for: Genome-wide identification, evolution and function analysis of UGTs superfamily in cotton
Source: Front Mol Biosci. 2022 Sep 13;9:965403. doi: 10.3389/fmolb.2022.965403 (PMC9513525; doi:10.3389/fmolb.2022.965403)
Supplement: Supplementary file 6 [file Table1.XLSX]

## Sheet: G.hirsutum-GH
Genes Name	Genes Rename
GH_A01G0554.1	GHUGT79-9
GH_A01G0555.1	GHUGT79-1
GH_A01G0556.1	GHUGT79-10
GH_A01G0573.1	GHUGT79-13
GH_A01G0753.1	GHUGT73-22
GH_A01G1298.1	GHUGT94-1
GH_A01G2112.1	GHUGTZOG-1
GH_A02G0068.1	GHUGT74-7
GH_A02G0138.1	GHUGT92-1
GH_A02G0332.1	GHUGT72-8
GH_A02G0633.1	GHUGT71-7
GH_A02G1169.1	GHUGT88-1
GH_A02G1650.1	GHUGT78-1
GH_A02G1673.1	GHUGT85-1
GH_A02G1674.1	GHUGT85-14
GH_A02G1902.1	GHUGT72-13
GH_A03G0275.1	GHUGT74-8
GH_A03G0406.1	GHUGT86-1
GH_A03G0623.1	GHUGT71-11
GH_A03G0625.1	GHUGT71-12
GH_A03G0626.1	GHUGT71-13
GH_A03G0860.1	GHUGT89-5
GH_A03G0861.1	GHUGT89-8
GH_A03G2096.1	GHUGT84-1
GH_A03G2097.1	GHUGT84-2
GH_A04G0039.1	GHUGT76-1
GH_A04G0873.1	GHUGT73-27
GH_A04G0874.1	GHUGT73-23
GH_A04G1055.1	GHUGT709-1
GH_A04G1741.1	GHUGT89-1
GH_A04G1742.1	GHUGT89-2
GH_A05G0314.1	GHUGT91-2
GH_A05G0321.1	GHUGT73-17
GH_A05G0492.1	GHUGT78-2
GH_A05G2255.1	GHUGT85-2
GH_A05G2439.1	GHUGT80-5
GH_A05G3098.1	GHUGT76-9
GH_A05G3160.1	GHUGT74-12
GH_A05G3403.1	GHUGT74-1
GH_A05G3656.1	GHUGT76-10
GH_A05G3901.1	GHUGT708-1
GH_A05G3920.1	GHUGT83-1
GH_A05G4283.1	GHUGT78-5
GH_A05G4285.1	GHUGT78-6
GH_A06G0204.1	GHUGT73-1
GH_A06G0317.1	GHUGT91-3
GH_A06G0600.1	GHUGT78-7
GH_A06G2172.1	GHUGT79-2
GH_A06G2287.1	GHUGT79-3
GH_A07G1106.1	GHUGT76-2
GH_A07G1107.1	GHUGT76-3
GH_A07G1112.1	GHUGT76-4
GH_A07G1115.1	GHUGT76-13
GH_A07G1505.1	GHUGT72-1
GH_A07G1692.1	GHUGT80-1
GH_A07G2044.1	GHUGT82-1
GH_A07G2058.1	GHUGT71-8
GH_A07G2221.1	GHUGT74-13
GH_A07G2489.1	GHUGT88-5
GH_A07G2490.1	GHUGT88-6
GH_A07G2492.1	GHUGT88-7
GH_A07G2528.1	GHUGT90-1
GH_A08G0523.1	GHUGT80-2
GH_A08G0835.1	GHUGT92-2
GH_A08G0973.1	GHUGT78-8
GH_A09G0102.1	GHUGT83-2
GH_A09G1611.1	GHUGT73-28
GH_A09G1612.1	GHUGT73-13
GH_A09G2272.1	GHUGT89-10
GH_A09G2273.1	GHUGT89-11
GH_A09G2275.1	GHUGT89-12
GH_A10G1327.1	GHUGT73-2
GH_A10G1587.1	GHUGT74-4
GH_A10G1911.1	GHUGT73-14
GH_A10G1912.1	GHUGT73-15
GH_A10G2504.1	GHUGT76-14
GH_A10G2507.1	GHUGT709-2
GH_A10G2508.1	GHUGT709-3
GH_A11G0546.1	GHUGT85-3
GH_A11G0995.1	GHUGT72-2
GH_A11G1358.1	GHUGT83-3
GH_A11G2343.1	GHUGT84-6
GH_A11G3688.1	GHUGT73-18
GH_A12G0142.1	GHUGT85-4
GH_A12G0482.1	GHUGT71-3
GH_A12G0483.1	GHUGT71-4
GH_A12G0667.1	GHUGT72-14
GH_A12G0668.1	GHUGT72-9
GH_A12G1274.1	GHUGT72-3
GH_A12G2006.1	GHUGT83-4
GH_A12G2008.1	GHUGT83-5
GH_A13G0186.1	GHUGT91-4
GH_A13G0189.1	GHUGT91-5
GH_A13G0419.1	GHUGT73-3
GH_A13G0420.1	GHUGT73-4
GH_A13G0726.1	GHUGT85-5
GH_A13G0910.1	GHUGT708-2
GH_A13G1830.1	GHUGT73-11
GH_A13G2627.1	GHUGT87-3
GH_A13G2629.1	GHUGT87-1
GH_D01G0549.1	GHUGT79-11
GH_D01G0550.1	GHUGT79-12
GH_D01G0560.1	GHUGT79-14
GH_D01G0757.1	GHUGT73-24
GH_D01G0972.1	GHUGT73-25
GH_D01G1383.1	GHUGT94-2
GH_D01G1589.1	GHUGT74-2
GH_D01G2203.1	GHUGTZOG-2
GH_D02G0068.1	GHUGT74-9
GH_D02G0069.1	GHUGT74-10
GH_D02G0070.1	GHUGT74-11
GH_D02G0143.1	GHUGT92-3
GH_D02G0211.1	GHUGT75-1
GH_D02G0212.1	GHUGT75-2
GH_D02G0213.1	GHUGT75-3
GH_D02G0214.1	GHUGT75-4
GH_D02G0359.1	GHUGT72-10
GH_D02G0647.1	GHUGT71-17
GH_D02G0649.1	GHUGT71-9
GH_D02G2267.1	GHUGT84-3
GH_D02G2268.1	GHUGT84-4
GH_D02G2269.1	GHUGT84-5
GH_D03G0163.1	GHUGT72-15
GH_D03G0387.1	GHUGT85-6
GH_D03G0388.1	GHUGT85-7
GH_D03G0390.1	GHUGT85-8
GH_D03G0392.1	GHUGT85-9
GH_D03G0479.1	GHUGT75-5
GH_D03G0521.1	GHUGT78-3
GH_D03G0894.1	GHUGT88-2
GH_D03G1125.1	GHUGT89-6
GH_D03G1126.1	GHUGT89-9
GH_D03G1328.1	GHUGT71-14
GH_D03G1566.1	GHUGT86-2
GH_D04G0092.1	GHUGT78-9
GH_D04G0093.1	GHUGT78-10
GH_D04G0449.1	GHUGT83-6
GH_D04G0467.1	GHUGT708-4
GH_D04G0688.1	GHUGT709-4
GH_D04G1194.1	GHUGT73-26
GH_D04G1782.1	GHUGT73-5
GH_D04G2091.1	GHUGT89-3
GH_D05G0318.1	GHUGT91-6
GH_D05G0319.1	GHUGT91-7
GH_D05G0320.1	GHUGT91-8
GH_D05G0329.1	GHUGT73-19
GH_D05G0491.1	GHUGT78-4
GH_D05G0689.1	GHUGT71-15
GH_D05G0690.1	GHUGT71-16
GH_D05G1088.1	GHUGT87-4
GH_D05G2278.1	GHUGT85-10
GH_D05G2457.1	GHUGT80-6
GH_D05G3101.1	GHUGT76-11
GH_D05G3171.1	GHUGT74-14
GH_D05G3357.1	GHUGT74-3
GH_D05G3919.1	GHUGT79-4
GH_D05G4035.1	GHUGT76-5
GH_D06G0189.1	GHUGT73-6
GH_D06G0303.1	GHUGT91-9
GH_D06G0576.1	GHUGT78-11
GH_D06G2205.1	GHUGT79-5
GH_D06G2326.1	GHUGT79-6
GH_D06G2454.1	GHUGT79-7
GH_D07G0977.1	GHUGT74-5
GH_D07G1091.1	GHUGT76-6
GH_D07G1096.1	GHUGT76-7
GH_D07G1097.1	GHUGT76-8
GH_D07G1099.1	GHUGT76-12
GH_D07G1507.1	GHUGT72-4
GH_D07G1691.1	GHUGT80-3
GH_D07G2037.1	GHUGT82-2
GH_D07G2042.1	GHUGT71-1
GH_D07G2043.1	GHUGT71-2
GH_D07G2155.1	GHUGT74-15
GH_D07G2467.1	GHUGT90-2
GH_D08G0533.1	GHUGT80-4
GH_D08G0839.1	GHUGT92-4
GH_D08G0942.1	GHUGT78-12
GH_D09G0103.1	GHUGT83-7
GH_D09G1556.1	GHUGT73-29
GH_D09G1557.1	GHUGT73-20
GH_D09G2206.1	GHUGT89-13
GH_D09G2207.1	GHUGT89-14
GH_D09G2210.1	GHUGT89-7
GH_D10G1299.1	GHUGT74-6
GH_D10G2003.1	GHUGT73-16
GH_D10G2633.1	GHUGT76-15
GH_D10G2634.1	GHUGT709-5
GH_D10G2635.1	GHUGT709-6
GH_D10G2636.1	GHUGT709-7
GH_D10G2640.1	GHUGT709-8
GH_D10G2641.1	GHUGT709-9
GH_D10G2716.1	GHUGT94-3
GH_D11G0779.1	GHUGT83-8
GH_D11G1025.1	GHUGT72-5
GH_D11G1499.1	GHUGT79-8
GH_D11G2111.1	GHUGT84-7
GH_D11G3364.1	GHUGT88-8
GH_D11G3717.1	GHUGT73-21
GH_D12G0151.1	GHUGT85-11
GH_D12G0227.1	GHUGT73-7
GH_D12G0495.1	GHUGT71-5
GH_D12G0496.1	GHUGT71-6
GH_D12G0676.1	GHUGT72-16
GH_D12G0677.1	GHUGT72-11
GH_D12G0678.1	GHUGT72-12
GH_D12G1243.1	GHUGT91-1
GH_D12G1290.1	GHUGT72-6
GH_D12G1773.1	GHUGT89-4
GH_D12G1889.1	GHUGT72-7
GH_D12G2004.1	GHUGT83-9
GH_D12G2005.1	GHUGT83-10
GH_D12G2006.1	GHUGT83-11
GH_D12G2766.1	GHUGT88-3
GH_D12G2767.1	GHUGT88-4
GH_D13G0190.1	GHUGT91-10
GH_D13G0413.1	GHUGT73-8
GH_D13G0414.1	GHUGT73-9
GH_D13G0415.1	GHUGT73-10
GH_D13G0544.1	GHUGT85-12
GH_D13G0545.1	GHUGT85-13
GH_D13G0823.1	GHUGT708-3
GH_D13G1782.1	GHUGT73-12
GH_D13G2520.1	GHUGT71-10
GH_D13G2618.1	GHUGT87-5
GH_D13G2619.1	GHUGT87-2

## Sheet: G.barbadense-GB
Genes Name	Genes Rename
GB_A01G0559.1	GBUGT79-12
GB_A01G0750.1	GBUGT73-27
GB_A01G1350.1	GBUGT94-1
GB_A01G2216.1	GBUGTZOG-1
GB_A02G0063.1	GBUGT74-9
GB_A02G0135.1	GBUGT92-1
GB_A02G0194.1	GBUGT75-1
GB_A02G0326.1	GBUGT72-7
GB_A02G0628.1	GBUGT71-7
GB_A02G1182.1	GBUGT88-1
GB_A02G1639.1	GBUGT75-2
GB_A02G1677.1	GBUGT78-1
GB_A02G1703.1	GBUGT85-1
GB_A02G1705.1	GBUGT85-14
GB_A02G1926.1	GBUGT72-13
GB_A03G0267.1	GBUGT74-10
GB_A03G0393.1	GBUGT86-1
GB_A03G0618.1	GBUGT71-10
GB_A03G0857.1	GBUGT89-8
GB_A03G2181.1	GBUGT84-1
GB_A04G0040.1	GBUGT76-1
GB_A04G0156.1	GBUGT79-1
GB_A04G0905.1	GBUGT73-33
GB_A04G0906.1	GBUGT73-28
GB_A04G0909.1	GBUGT73-16
GB_A04G1096.1	GBUGT709-1
GB_A04G1483.1	GBUGT73-1
GB_A04G1791.1	GBUGT89-1
GB_A04G1792.1	GBUGT89-2
GB_A05G0318.1	GBUGT91-3
GB_A05G0319.1	GBUGT91-4
GB_A05G0326.1	GBUGT73-21
GB_A05G0494.1	GBUGT78-2
GB_A05G0693.1	GBUGT71-11
GB_A05G2284.1	GBUGT85-2
GB_A05G2473.1	GBUGT80-5
GB_A05G3131.1	GBUGT76-7
GB_A05G3190.1	GBUGT74-14
GB_A05G3468.1	GBUGT74-1
GB_A05G3748.1	GBUGT76-8
GB_A05G3991.1	GBUGT708-1
GB_A05G4012.1	GBUGT83-1
GB_A05G4377.1	GBUGT78-5
GB_A06G0210.1	GBUGT73-2
GB_A06G0325.1	GBUGT91-5
GB_A06G0614.1	GBUGT78-6
GB_A06G2199.1	GBUGT79-2
GB_A06G2319.1	GBUGT79-3
GB_A07G1091.1	GBUGT76-2
GB_A07G1092.1	GBUGT76-3
GB_A07G1097.1	GBUGT76-4
GB_A07G1100.1	GBUGT76-11
GB_A07G1169.1	GBUGT94-5
GB_A07G1512.1	GBUGT72-1
GB_A07G1721.1	GBUGT80-1
GB_A07G2113.1	GBUGT82-1
GB_A07G2128.1	GBUGT71-1
GB_A07G2307.1	GBUGT74-15
GB_A07G2308.1	GBUGT74-16
GB_A07G2573.1	GBUGT88-5
GB_A07G2609.1	GBUGT90-1
GB_A08G0524.1	GBUGT80-2
GB_A08G0866.1	GBUGT92-2
GB_A08G1022.1	GBUGT78-7
GB_A09G0124.1	GBUGT83-2
GB_A09G0833.1	GBUGT79-4
GB_A09G1740.1	GBUGT73-17
GB_A09G2374.1	GBUGT89-9
GB_A09G2375.1	GBUGT89-10
GB_A10G1394.1	GBUGT73-3
GB_A10G1685.1	GBUGT74-4
GB_A10G2033.1	GBUGT73-18
GB_A10G2034.1	GBUGT73-19
GB_A10G2683.1	GBUGT76-12
GB_A10G2684.1	GBUGT709-2
GB_A10G2685.1	GBUGT709-3
GB_A10G2687.1	GBUGT709-4
GB_A10G2771.1	GBUGT94-2
GB_A11G0766.1	GBUGT83-3
GB_A11G1364.1	GBUGT83-4
GB_A11G1476.1	GBUGT79-8
GB_A11G1477.1	GBUGT79-9
GB_A11G2227.1	GBUGT92-3
GB_A11G2388.1	GBUGT84-4
GB_A11G3766.1	GBUGT73-22
GB_A12G0213.1	GBUGT73-4
GB_A12G0501.1	GBUGT71-4
GB_A12G0690.1	GBUGT72-14
GB_A12G0693.1	GBUGT72-8
GB_A12G1306.1	GBUGT91-1
GB_A12G1342.1	GBUGT72-2
GB_A12G2092.1	GBUGT83-5
GB_A12G2094.1	GBUGT83-6
GB_A12G2330.1	GBUGT73-5
GB_A12G2839.1	GBUGT88-7
GB_A13G0190.1	GBUGT91-6
GB_A13G0193.1	GBUGT91-7
GB_A13G0422.1	GBUGT73-6
GB_A13G0424.1	GBUGT73-7
GB_A13G0749.1	GBUGT85-3
GB_A13G0751.1	GBUGT85-4
GB_A13G0752.1	GBUGT85-5
GB_A13G0998.1	GBUGT708-2
GB_A13G1825.1	GBUGT73-13
GB_A13G1940.1	GBUGT73-14
GB_A13G2676.1	GBUGT71-12
GB_A13G2778.1	GBUGT87-2
GB_A13G2779.1	GBUGT87-3
GB_A13G2780.1	GBUGT87-1
GB_D01G0566.1	GBUGT79-11
GB_D01G0576.1	GBUGT79-13
GB_D01G0786.1	GBUGT73-29
GB_D01G1440.1	GBUGT94-3
GB_D01G1653.1	GBUGT74-2
GB_D01G2298.1	GBUGTZOG-2
GB_D02G0075.1	GBUGT74-11
GB_D02G0076.1	GBUGT74-12
GB_D02G0149.1	GBUGT92-4
GB_D02G0211.1	GBUGT75-3
GB_D02G0212.1	GBUGT75-4
GB_D02G0213.1	GBUGT75-5
GB_D02G0367.1	GBUGT72-9
GB_D02G0674.1	GBUGT71-15
GB_D02G0677.1	GBUGT71-16
GB_D02G2328.1	GBUGT84-2
GB_D02G2329.1	GBUGT84-3
GB_D03G0385.1	GBUGT85-6
GB_D03G0386.1	GBUGT85-7
GB_D03G0388.1	GBUGT85-8
GB_D03G0477.1	GBUGT75-6
GB_D03G0521.1	GBUGT78-3
GB_D03G0903.1	GBUGT88-2
GB_D03G1146.1	GBUGT89-5
GB_D03G1148.1	GBUGT89-6
GB_D03G1349.1	GBUGT71-13
GB_D03G1595.1	GBUGT86-2
GB_D03G1642.1	GBUGT71-8
GB_D03G1729.1	GBUGT74-13
GB_D03G1992.1	GBUGT85-9
GB_D04G0089.1	GBUGT78-8
GB_D04G0455.1	GBUGT83-7
GB_D04G0472.1	GBUGT708-4
GB_D04G0710.1	GBUGT709-5
GB_D04G1259.1	GBUGT73-30
GB_D04G1261.1	GBUGT73-31
GB_D04G2181.1	GBUGT89-3
GB_D05G0328.1	GBUGT73-23
GB_D05G0491.1	GBUGT78-4
GB_D05G0685.1	GBUGT71-14
GB_D05G1088.1	GBUGT87-4
GB_D05G2296.1	GBUGT85-10
GB_D05G2475.1	GBUGT80-6
GB_D05G3103.1	GBUGT76-9
GB_D05G3175.1	GBUGT74-17
GB_D05G3458.1	GBUGT74-3
GB_D05G3979.1	GBUGT79-5
GB_D06G0204.1	GBUGT73-8
GB_D06G0318.1	GBUGT91-8
GB_D06G0603.1	GBUGT78-9
GB_D06G2298.1	GBUGT79-6
GB_D06G2420.1	GBUGT79-7
GB_D07G0977.1	GBUGT74-5
GB_D07G1095.1	GBUGT76-5
GB_D07G1099.1	GBUGT76-6
GB_D07G1102.1	GBUGT76-10
GB_D07G1165.1	GBUGT94-6
GB_D07G1525.1	GBUGT72-3
GB_D07G1728.1	GBUGT80-3
GB_D07G2155.1	GBUGT71-2
GB_D07G2156.1	GBUGT71-3
GB_D07G2268.1	GBUGT74-18
GB_D07G2269.1	GBUGT74-6
GB_D07G2587.1	GBUGT90-2
GB_D08G0543.1	GBUGT80-4
GB_D08G0867.1	GBUGT92-5
GB_D08G1004.1	GBUGT78-10
GB_D08G1802.1	GBUGT73-32
GB_D09G0101.1	GBUGT83-8
GB_D09G1572.1	GBUGT73-34
GB_D09G1573.1	GBUGT73-24
GB_D09G2224.1	GBUGT89-11
GB_D09G2225.1	GBUGT89-12
GB_D09G2227.1	GBUGT89-7
GB_D10G1287.1	GBUGT74-7
GB_D10G1740.1	GBUGT74-8
GB_D10G2022.1	GBUGT73-20
GB_D10G2640.1	GBUGT76-13
GB_D10G2641.1	GBUGT709-6
GB_D10G2642.1	GBUGT709-7
GB_D10G2643.1	GBUGT709-8
GB_D10G2644.1	GBUGT709-9
GB_D10G2645.1	GBUGT709-10
GB_D10G2732.1	GBUGT94-4
GB_D11G0786.1	GBUGT83-9
GB_D11G1034.1	GBUGT72-12
GB_D11G1035.1	GBUGT72-4
GB_D11G1404.1	GBUGT83-10
GB_D11G1512.1	GBUGT79-10
GB_D11G2147.1	GBUGT84-5
GB_D11G3407.1	GBUGT88-6
GB_D11G3786.1	GBUGT73-25
GB_D12G0152.1	GBUGT85-11
GB_D12G0229.1	GBUGT73-9
GB_D12G0500.1	GBUGT71-5
GB_D12G0501.1	GBUGT71-6
GB_D12G0676.1	GBUGT72-10
GB_D12G0677.1	GBUGT72-11
GB_D12G1286.1	GBUGT91-2
GB_D12G1334.1	GBUGT72-5
GB_D12G1839.1	GBUGT89-4
GB_D12G1962.1	GBUGT72-6
GB_D12G2084.1	GBUGT83-11
GB_D12G2086.1	GBUGT83-12
GB_D12G2846.1	GBUGT88-3
GB_D12G2847.1	GBUGT88-4
GB_D13G0183.1	GBUGT91-9
GB_D13G0411.1	GBUGT73-10
GB_D13G0412.1	GBUGT73-11
GB_D13G0413.1	GBUGT73-12
GB_D13G0543.1	GBUGT85-12
GB_D13G0546.1	GBUGT85-13
GB_D13G0857.1	GBUGT708-3
GB_D13G1886.1	GBUGT73-26
GB_D13G1887.1	GBUGT73-15
GB_D13G2612.1	GBUGT71-9
GB_D13G2714.1	GBUGT87-5
GB_scaffold3330_objG0001.1	GBUGT83-13
GB_scaffold3331_objG0001.1	GBUGT83-14

## Sheet: G.arboreum-Ga
Genes Name	Genes Rename
Ga01G0612.1	GaUGT79-7
Ga01G0613.1	GaUGT79-8
Ga01G0614.1	GaUGT79-6
Ga01G0626.1	GaUGT79-9
Ga01G0844.1	GaUGT73-16
Ga01G1052.1	GaUGT73-17
Ga01G1284.1	GaUGT94-1
Ga01G1634.1	GaUGT74-1
Ga01G1703.1	GaUGT88-1
Ga01G1908.1	GaUGT89-4
Ga01G2213.1	GaUGT71-7
Ga01G2215.1	GaUGT71-8
Ga01G2428.1	GaUGT86-1
Ga01G2499.1	GaUGT71-1
Ga01G2575.1	GaUGT74-4
Ga02G0169.1	GaUGT72-13
Ga02G0378.1	GaUGT85-1
Ga02G0380.1	GaUGT85-2
Ga02G0382.1	GaUGT85-3
Ga02G0460.1	GaUGT75-1
Ga02G0536.1	GaUGT78-1
Ga02G1436.1	GaUGTZOG-1
Ga03G0072.1	GaUGT74-5
Ga03G0146.1	GaUGT92-1
Ga03G0214.1	GaUGT75-2
Ga03G0215.1	GaUGT75-3
Ga03G0216.1	GaUGT75-4
Ga03G0217.1	GaUGT75-5
Ga03G0218.1	GaUGT75-6
Ga03G0366.1	GaUGT72-7
Ga03G0680.1	GaUGT71-5
Ga03G0682.1	GaUGT71-12
Ga03G2428.1	GaUGT84-1
Ga03G2429.1	GaUGT84-2
Ga04G0315.1	GaUGT73-1
Ga04G0704.1	GaUGT709-1
Ga04G0899.1	GaUGT73-10
Ga04G0901.1	GaUGT73-18
Ga04G0902.1	GaUGT73-20
Ga04G1368.1	GaUGT709-2
Ga04G1369.1	GaUGT76-5
Ga04G1625.1	GaUGT708-1
Ga04G1645.1	GaUGT83-1
Ga04G2054.1	GaUGT78-3
Ga04G2055.1	GaUGT78-4
Ga04G2056.1	GaUGT78-5
Ga05G0331.1	GaUGT91-3
Ga05G0340.1	GaUGT73-14
Ga05G0513.1	GaUGT78-2
Ga05G0725.1	GaUGT71-9
Ga05G1151.1	GaUGT87-2
Ga05G2394.1	GaUGT85-4
Ga05G2574.1	GaUGT80-3
Ga05G3305.1	GaUGT76-6
Ga05G3371.1	GaUGT74-6
Ga05G3582.1	GaUGT74-2
Ga05G4097.1	GaUGT79-1
Ga06G0217.1	GaUGT73-2
Ga06G0568.1	GaUGT78-6
Ga06G2421.1	GaUGT79-2
Ga06G2537.1	GaUGT79-3
Ga07G1093.1	GaUGT76-7
Ga07G1094.1	GaUGT76-1
Ga07G1097.1	GaUGT76-2
Ga07G1098.1	GaUGT76-3
Ga07G1099.1	GaUGT76-4
Ga07G1531.1	GaUGT72-1
Ga07G1753.1	GaUGT80-1
Ga07G2107.1	GaUGT82-1
Ga07G2118.1	GaUGT71-4
Ga07G2265.1	GaUGT74-7
Ga07G2266.1	GaUGT74-8
Ga07G2551.1	GaUGT88-3
Ga07G2552.1	GaUGT88-4
Ga07G2553.1	GaUGT88-5
Ga07G2590.1	GaUGT90-1
Ga08G0398.1	GaUGT72-2
Ga08G0552.1	GaUGT80-2
Ga08G0905.1	GaUGT92-2
Ga08G1004.1	GaUGT78-7
Ga09G0150.1	GaUGT83-2
Ga09G0759.1	GaUGT79-4
Ga09G1645.1	GaUGT73-21
Ga09G1646.1	GaUGT73-11
Ga09G2384.1	GaUGT89-5
Ga09G2385.1	GaUGT89-6
Ga09G2387.1	GaUGT89-7
Ga10G0193.1	GaUGT709-3
Ga10G0194.1	GaUGT709-4
Ga10G0195.1	GaUGT709-5
Ga10G0196.1	GaUGT709-6
Ga10G0197.1	GaUGT709-7
Ga10G0198.1	GaUGT76-8
Ga10G0205.1	GaUGT709-8
Ga10G0986.1	GaUGT73-12
Ga10G0987.1	GaUGT73-13
Ga10G1463.1	GaUGT73-3
Ga10G1764.1	GaUGT74-3
Ga11G0087.1	GaUGT73-15
Ga11G1701.1	GaUGT92-3
Ga11G1885.1	GaUGT84-3
Ga11G2554.1	GaUGT79-5
Ga11G2672.1	GaUGT83-3
Ga11G3049.1	GaUGT72-3
Ga11G3050.1	GaUGT72-4
Ga11G3310.1	GaUGT83-4
Ga11G3311.1	GaUGT83-5
Ga11G3531.1	GaUGT85-9
Ga11G3532.1	GaUGT85-5
Ga12G0251.1	GaUGT88-6
Ga12G0252.1	GaUGT88-2
Ga12G0761.1	GaUGT73-4
Ga12G1011.1	GaUGT83-6
Ga12G1012.1	GaUGT83-7
Ga12G1138.1	GaUGT72-5
Ga12G1254.1	GaUGT89-1
Ga12G1810.1	GaUGT72-6
Ga12G1847.1	GaUGT91-1
Ga12G1851.1	GaUGT91-2
Ga12G2382.1	GaUGT72-8
Ga12G2383.1	GaUGT72-9
Ga12G2384.1	GaUGT72-14
Ga12G2613.1	GaUGT71-2
Ga12G2614.1	GaUGT71-3
Ga12G2765.1	GaUGT85-6
Ga13G0207.1	GaUGT91-4
Ga13G0208.1	GaUGT91-5
Ga13G0209.1	GaUGT91-6
Ga13G0210.1	GaUGT91-7
Ga13G0211.1	GaUGT91-8
Ga13G0413.1	GaUGT73-5
Ga13G0414.1	GaUGT73-6
Ga13G0415.1	GaUGT73-7
Ga13G0546.1	GaUGT85-7
Ga13G0547.1	GaUGT85-8
Ga13G1956.1	GaUGT73-19
Ga13G1958.1	GaUGT73-9
Ga13G2731.1	GaUGT71-10
Ga13G2732.1	GaUGT71-11
Ga13G2733.1	GaUGT71-6
Ga13G2833.1	GaUGT87-3
Ga13G2834.1	GaUGT87-4
Ga13G2835.1	GaUGT87-1
Ga14G0151.1	GaUGT73-8
Ga14G1727.1	GaUGT89-2
Ga14G1728.1	GaUGT89-3

## Sheet: G.raimondii-Gr
Genes Name	Genes Rename
Gorai.001G113200.1	GrUGT76-6
Gorai.001G113300.1	GrUGT76-1
Gorai.001G113800.1	GrUGT76-2
Gorai.001G113900.1	GrUGT76-3
Gorai.001G114000.1	GrUGT76-7
Gorai.001G120100.1	GrUGT94-2
Gorai.001G156000.1	GrUGT72-1
Gorai.001G184700.1	GrUGT80-1
Gorai.001G212900.1	GrUGT82-1
Gorai.001G214000.1	GrUGT71-1
Gorai.001G214300.1	GrUGT71-2
Gorai.001G226500.1	GrUGT74-8
Gorai.001G226600.1	GrUGT74-9
Gorai.001G261700.1	GrUGT88-5
Gorai.001G261800.1	GrUGT88-6
Gorai.001G265200.1	GrUGT90-1
Gorai.002G065300.1	GrUGT79-3
Gorai.002G065400.1	GrUGT79-1
Gorai.002G065500.1	GrUGT79-2
Gorai.002G066600.1	GrUGT79-4
Gorai.002G087200.1	GrUGT73-15
Gorai.002G107900.1	GrUGT73-16
Gorai.002G145800.1	GrUGT94-1
Gorai.002G160500.1	GrUGT73-9
Gorai.002G164900.1	GrUGT74-1
Gorai.002G227900.1	GrUGTZOG-1
Gorai.003G016800.1	GrUGT72-9
Gorai.003G047900.1	GrUGT75-1
Gorai.003G051800.1	GrUGT78-2
Gorai.003G084700.1	GrUGT88-1
Gorai.003G103500.1	GrUGT89-6
Gorai.003G123200.1	GrUGT71-8
Gorai.003G144500.1	GrUGT86-1
Gorai.003G149300.1	GrUGT71-5
Gorai.003G157800.1	GrUGT74-4
Gorai.004G043400.1	GrUGT72-2
Gorai.004G058300.1	GrUGT80-2
Gorai.004G091900.1	GrUGT92-1
Gorai.004G101100.1	GrUGT78-4
Gorai.004G173100.1	GrUGT73-17
Gorai.005G007900.1	GrUGT74-5
Gorai.005G008000.1	GrUGT74-6
Gorai.005G008100.1	GrUGT74-7
Gorai.005G017000.1	GrUGT92-2
Gorai.005G025400.1	GrUGT75-2
Gorai.005G025500.1	GrUGT75-3
Gorai.005G025600.1	GrUGT75-4
Gorai.005G025700.1	GrUGT75-5
Gorai.005G025900.1	GrUGT75-6
Gorai.005G026100.1	GrUGT75-7
Gorai.005G026200.1	GrUGT75-8
Gorai.005G042500.1	GrUGT72-7
Gorai.005G073500.1	GrUGT71-11
Gorai.005G073700.1	GrUGT71-6
Gorai.005G234600.1	GrUGT84-3
Gorai.005G234700.1	GrUGT84-1
Gorai.006G010800.1	GrUGT83-1
Gorai.006G160600.1	GrUGT73-19
Gorai.006G160700.1	GrUGT73-10
Gorai.006G185400.1	GrUGT73-20
Gorai.006G199700.1	GrUGT88-3
Gorai.006G228500.1	GrUGT89-7
Gorai.006G228600.1	GrUGT89-8
Gorai.006G228700.1	GrUGT89-9
Gorai.006G228800.1	GrUGT89-5
Gorai.007G060200.1	GrUGT85-5
Gorai.007G082200.1	GrUGT83-2
Gorai.007G107000.1	GrUGT72-3
Gorai.007G107100.1	GrUGT72-4
Gorai.007G145900.1	GrUGT83-3
Gorai.007G157200.1	GrUGT79-5
Gorai.007G218400.1	GrUGT84-2
Gorai.007G232800.1	GrUGT92-3
Gorai.007G340400.1	GrUGT88-7
Gorai.007G372300.1	GrUGT73-11
Gorai.008G018000.1	GrUGT78-1
Gorai.008G023900.1	GrUGT73-1
Gorai.008G051000.1	GrUGT71-3
Gorai.008G051100.1	GrUGT71-4
Gorai.008G069400.1	GrUGT72-10
Gorai.008G069500.1	GrUGT72-11
Gorai.008G069600.1	GrUGT72-8
Gorai.008G120300.1	GrUGT91-1
Gorai.008G124100.1	GrUGT72-5
Gorai.008G174800.1	GrUGT89-1
Gorai.008G185800.1	GrUGT72-6
Gorai.008G197600.1	GrUGT83-4
Gorai.008G197700.1	GrUGT83-5
Gorai.008G197800.1	GrUGT83-6
Gorai.008G221800.1	GrUGT73-2
Gorai.008G273200.1	GrUGT88-2
Gorai.008G273300.1	GrUGT88-4
Gorai.009G033100.1	GrUGT91-2
Gorai.009G033400.1	GrUGT91-3
Gorai.009G034100.1	GrUGT73-12
Gorai.009G050700.1	GrUGT78-3
Gorai.009G071500.1	GrUGT71-9
Gorai.009G071600.1	GrUGT71-10
Gorai.009G113100.1	GrUGT87-2
Gorai.009G235700.1	GrUGT85-1
Gorai.009G254800.1	GrUGT80-3
Gorai.009G321100.1	GrUGT76-4
Gorai.009G344800.1	GrUGT74-2
Gorai.009G411700.1	GrUGT73-21
Gorai.009G411800.1	GrUGT73-18
Gorai.009G411900.1	GrUGT73-7
Gorai.009G439200.1	GrUGT708-1
Gorai.010G022300.1	GrUGT73-3
Gorai.010G033600.1	GrUGT91-4
Gorai.010G063400.1	GrUGT78-5
Gorai.010G230100.1	GrUGT708-3
Gorai.010G230200.1	GrUGT708-4
Gorai.010G230400.1	GrUGT708-5
Gorai.010G242800.1	GrUGT708-2
Gorai.011G131200.1	GrUGT74-3
Gorai.011G202900.1	GrUGT73-13
Gorai.011G274000.1	GrUGT709-1
Gorai.011G274700.1	GrUGT76-8
Gorai.011G274800.1	GrUGT709-2
Gorai.011G274900.1	GrUGT709-3
Gorai.011G275000.1	GrUGT709-4
Gorai.011G275100.1	GrUGT709-5
Gorai.011G275200.1	GrUGT709-6
Gorai.011G275300.1	GrUGT709-7
Gorai.011G275400.1	GrUGT709-8
Gorai.011G275600.1	GrUGT709-9
Gorai.011G275700.1	GrUGT709-10
Gorai.011G275800.1	GrUGT709-11
Gorai.012G009300.1	GrUGT78-6
Gorai.012G009400.1	GrUGT78-7
Gorai.012G009500.1	GrUGT78-8
Gorai.012G048900.1	GrUGT83-7
Gorai.012G050700.1	GrUGT708-6
Gorai.012G073900.1	GrUGT76-5
Gorai.012G109200.1	GrUGT709-12
Gorai.012G149600.1	GrUGT73-4
Gorai.012G184900.1	GrUGT89-2
Gorai.012G185000.1	GrUGT89-3
Gorai.012G185100.1	GrUGT89-4
Gorai.013G021000.1	GrUGT91-5
Gorai.013G021100.1	GrUGT91-6
Gorai.013G046100.1	GrUGT73-5
Gorai.013G046200.1	GrUGT73-6
Gorai.013G060400.1	GrUGT85-2
Gorai.013G060500.1	GrUGT85-3
Gorai.013G060700.1	GrUGT85-4
Gorai.013G181400.1	GrUGT73-14
Gorai.013G181500.1	GrUGT73-8
Gorai.013G260500.1	GrUGT71-7
Gorai.013G270900.1	GrUGT87-3
Gorai.013G271000.1	GrUGT87-4
Gorai.013G271100.1	GrUGT87-1

## Sheet: A.thaliana-At
Genes ID	Genes Rename
AT3G21750.1	AtUGT71B1
AT4G15280.1	AtUGT71B5
AT3G21780.1	AtUGT71B6
AT3G21800.1	AtUGT71B8
AT2G29750.1	AtUGT71C1
AT2G29740.1	AtUGT71C2
AT1G07260.1	AtUGT71C3
AT1G07250.1	AtUGT71C4
AT1G07240.1	AtUGT71C5
AT2G29730.1	AtUGT71D1
AT4G01070.1	AtUGT72B1
AT1G01420.1	AtUGT72B3
AT3G50740.1	AtUGT72E1
AT5G66690.1	AtUGT72E2
AT5G26310.1	AtUGT72E3
AT4G34138.1	AtUGT73B1
AT4G34135.1	AtUGT73B2
AT4G34131.1	AtUGT73B3
AT2G15490.1	AtUGT73B4
AT2G15480.1	AtUGT73B5
AT2G36750.1	AtUGT73C1
AT2G36760.1	AtUGT73C2
AT2G36800.1	AtUGT73C5
AT2G36790.1	AtUGT73C6
AT3G53160.1	AtUGT73C7
AT3G53150.1	AtUGT73D1
AT1G24100.1	AtUGT74B1
AT2G31750.1	AtUGT74D1
AT1G05680.1	AtUGT74E2
AT2G43840.2	AtUGT74F1
AT2G43820.1	AtUGT74F2
AT1G05560.1	AtUGT75B1
AT1G05530.1	AtUGT75B2
AT3G11340.1	AtUGT76B1
AT5G05870.1	AtUGT76C1
AT5G05860.1	AtUGT76C2
AT5G05880.1	AtUGT76C4
AT5G05890.1	AtUGT76C5
AT2G26480.1	AtUGT76D1
AT5G59580.1	AtUGT76E1
AT3G46670.1	AtUGT76E11
AT3G46660.1	AtUGT76E12
AT5G59590.1	AtUGT76E2
AT1G30530.1	AtUGT78D1
AT5G17050.1	AtUGT78D2
AT5G17030.1	AtUGT78D3
AT5G54060.1	AtUGT79B1
AT5G54010.1	AtUGT79B6
AT3G07020.2	AtUGT80A2
AT1G43620.1	AtUGT80B1
AT4G15480.1	AtUGT84A1
AT3G21560.1	AtUGT84A2
AT4G15490.1	AtUGT84A3
AT4G15500.1	AtUGT84A4
AT2G23260.1	AtUGT84B1
AT2G23250.1	AtUGT84B2
AT1G22400.1	ATUGT85A1
AT1G22360.1	AtUGT85A2
AT1G22380.1	AtUGT85A3
AT1G78270.1	AtUGT85A4
AT1G22370.2	AtUGT85A5
AT1G22340.1	AtUGT85A7
AT2G30140.1	AtUGT87A2
AT3G16520.3	AtUGT88A1
AT1G73880.1	AtUGT89B1
AT1G06000.1	AtUGT89C1
