# Supplementary material for: Genome-wide identification, evolution and function analysis of UGTs superfamily in cotton
Source: Front Mol Biosci. 2022 Sep 13;9:965403. doi: 10.3389/fmolb.2022.965403 (PMC9513525; doi:10.3389/fmolb.2022.965403)
Supplement: Supplementary file 7 [file Table10.XLSX]

## Sheet: Ga-Ga
Ga02G0378.1	Ga05G2394.1
Ga02G0378.1	Ga11G3531.1
Ga02G0384.1	Ga11G3532.1
Ga02G0376.1	Ga11G3532.1
Ga02G0378.1	Ga11G3531.1
Ga02G0169.1	Ga12G2382.1
Ga03G0072.1	Ga10G1764.1
Ga03G2428.1	Ga11G1885.1
Ga04G1369.1	Ga05G3305.1
Ga04G0902.1	Ga09G1645.1
Ga04G1645.1	Ga09G0150.1
Ga04G1368.1	Ga10G0193.1
Ga04G1369.1	Ga10G0198.1
Ga04G0902.1	Ga11G0087.1
Ga04G1645.1	Ga11G3310.1
Ga04G0315.1	Ga13G0409.1
Ga04G1625.1	Ga13G0956.1
Ga04G0315.1	Ga14G0151.1
Ga05G3305.1	Ga10G0198.1
Ga05G2394.1	Ga11G3532.1
Ga05G1151.1	Ga13G2833.1
Ga05G2394.1	Ga13G0546.1
Ga06G0217.1	Ga13G0413.1
Ga06G0217.1	Ga14G0151.1
Ga07G1531.1	Ga11G3049.1
Ga07G1531.1	Ga12G1810.1
Ga07G2265.1	Ga14G2245.1
Ga08G0398.1	Ga12G1810.1
Ga09G0150.1	Ga11G3310.1
Ga11G3049.1	Ga12G1810.1
Ga12G2765.1	Ga13G0546.1
Ga12G1254.1	Ga14G1726.1
Ga13G0409.1	Ga14G0151.1
	33

## Sheet: Gr-Gr
Gorai.001G101000.1	Gorai.001G226500.1
Gorai.001G156000.1	Gorai.007G107000.1
Gorai.001G156000.1	Gorai.008G124100.1
Gorai.002G160500.1	Gorai.006G160600.1
Gorai.002G160500.1	Gorai.009G411700.1
Gorai.003G040100.1	Gorai.007G060200.1
Gorai.003G016800.1	Gorai.008G069400.1
Gorai.003G040100.1	Gorai.009G235700.1
Gorai.005G007900.1	Gorai.011G131200.1
Gorai.006G010800.1	Gorai.007G082200.1
Gorai.006G160600.1	Gorai.009G411700.1
Gorai.006G010800.1	Gorai.012G048900.1
Gorai.007G107000.1	Gorai.008G124100.1
Gorai.007G372300.1	Gorai.009G411700.1
Gorai.007G082200.1	Gorai.012G048900.1
Gorai.008G023800.1	Gorai.013G046100.1
Gorai.009G113100.1	Gorai.013G270900.1
Gorai.011G274800.1	Gorai.011G275600.1
Gorai.011G275000.1	Gorai.011G275500.1
Gorai.011G275100.1	Gorai.011G275400.1
Gorai.011G274700.1	Gorai.012G073900.1
Gorai.011G274800.1	Gorai.012G074100.1
Gorai.012G149600.1	Gorai.013G046100.1
	23

## Sheet: GH-GH
GH_A01G0554.1	GH_D01G0549.1
GH_A01G0573.1	GH_D01G0560.1
GH_A01G0753.1	GH_D01G0757.1
GH_A01G2112.1	GH_D01G2203.1
GH_A01G0556.1	GH_D01G0560.1
GH_A01G1298.1	GH_D01G1383.1
GH_A02G1902.1	GH_A12G0667.1
GH_A02G0068.1	GH_D02G0068.1
GH_A02G0138.1	GH_D02G0143.1
GH_A02G0332.1	GH_D02G0359.1
GH_A02G0633.1	GH_D02G0647.1
GH_A02G0636.1	GH_D02G0649.1
GH_A02G1650.1	GH_D03G0521.1
GH_A02G1673.1	GH_D03G0387.1
GH_A02G1902.1	GH_D03G0163.1
GH_A02G1169.1	GH_D03G0894.1
GH_A02G1169.1	GH_D12G2766.1
GH_A02G1902.1	GH_D12G0676.1
GH_A03G2098.1	GH_A11G2343.1
GH_A03G0623.1	GH_A13G2525.1
GH_A03G2096.1	GH_D02G2267.1
GH_A03G2098.1	GH_D02G2269.1
GH_A03G0860.1	GH_D03G1125.1
GH_A03G0275.1	GH_D03G1695.1
GH_A03G0406.1	GH_D03G1566.1
GH_A03G2098.1	GH_D11G2111.1
GH_A03G0626.1	GH_D13G2520.1
GH_A04G0873.1	GH_A09G1611.1
GH_A04G1055.1	GH_A10G2508.1
GH_A04G1438.1	GH_A13G0419.1
GH_A04G0873.1	GH_D04G1192.1
GH_A04G0874.1	GH_D04G1194.1
GH_A04G1438.1	GH_D04G1782.1
GH_A04G1741.1	GH_D04G2091.1
GH_A04G1055.1	GH_D04G0688.1
GH_A04G0039.1	GH_D05G4035.1
GH_A04G0873.1	GH_D09G1556.1
GH_A04G0873.1	GH_D11G3717.1
GH_A04G1438.1	GH_D13G0413.1
GH_A05G3098.1	GH_A05G3656.1
GH_A05G3920.1	GH_A09G0102.1
GH_A05G3098.1	GH_A10G2504.1
GH_A05G3654.1	GH_A10G2508.1
GH_A05G3656.1	GH_A10G2504.1
GH_A05G3920.1	GH_A11G0747.1
GH_A05G1097.1	GH_A13G2627.1
GH_A05G3654.1	GH_D04G0688.1
GH_A05G3901.1	GH_D04G0467.1
GH_A05G3920.1	GH_D04G0449.1
GH_A05G4283.1	GH_D04G0092.1
GH_A05G0313.1	GH_D05G0318.1
GH_A05G0321.1	GH_D05G0329.1
GH_A05G0492.1	GH_D05G0491.1
GH_A05G0689.1	GH_D05G0689.1
GH_A05G0690.1	GH_D05G0690.1
GH_A05G1097.1	GH_D05G1088.1
GH_A05G2255.1	GH_D05G2278.1
GH_A05G2439.1	GH_D05G2457.1
GH_A05G3098.1	GH_D05G3101.1
GH_A05G3160.1	GH_D05G3171.1
GH_A05G3403.1	GH_D05G3357.1
GH_A05G3920.1	GH_D09G0103.1
GH_A05G3098.1	GH_D10G2633.1
GH_A05G3654.1	GH_D10G2635.1
GH_A05G3656.1	GH_D10G2633.1
GH_A05G3920.1	GH_D11G0779.1
GH_A05G3901.1	GH_D13G0823.1
GH_A06G0204.1	GH_D06G0189.1
GH_A06G0317.1	GH_D06G0303.1
GH_A06G0600.1	GH_D06G0576.1
GH_A06G2172.1	GH_D06G2205.1
GH_A06G2287.1	GH_D06G2326.1
GH_A07G0989.1	GH_A07G2221.1
GH_A07G1505.1	GH_A11G0995.1
GH_A07G1505.1	GH_A12G1274.1
GH_A07G1106.1	GH_D07G1091.1
GH_A07G1107.1	GH_D07G1092.1
GH_A07G1113.1	GH_D07G1097.1
GH_A07G1115.1	GH_D07G1099.1
GH_A07G1505.1	GH_D07G1507.1
GH_A07G1692.1	GH_D07G1691.1
GH_A07G2221.1	GH_D07G2155.1
GH_A07G2489.1	GH_D07G2436.1
GH_A07G2524.1	GH_D07G2467.1
GH_A07G2044.1	GH_D07G2037.1
GH_A07G2058.1	GH_D07G2042.1
GH_A07G0989.1	GH_D07G2155.1
GH_A07G2221.1	GH_D07G0977.1
GH_A07G1505.1	GH_D11G1023.1
GH_A07G1505.1	GH_D12G1290.1
GH_A08G0523.1	GH_D08G0533.1
GH_A08G0835.1	GH_D08G0839.1
GH_A08G0973.1	GH_D08G0942.1
GH_A09G1611.1	GH_D04G1192.1
GH_A09G0102.1	GH_D04G0449.1
GH_A09G1611.1	GH_D09G1556.1
GH_A09G1612.1	GH_D09G1557.1
GH_A09G2272.1	GH_D09G2206.1
GH_A09G2274.1	GH_D09G2207.1
GH_A09G0102.1	GH_D09G0103.1
GH_A09G0102.1	GH_D11G0779.1
GH_A09G1979.1	GH_D12G2766.1
GH_A10G2508.1	GH_D04G0688.1
GH_A10G2504.1	GH_D05G3101.1
GH_A10G1910.1	GH_D10G2003.1
GH_A10G2504.1	GH_D10G2633.1
GH_A10G2505.1	GH_D10G2634.1
GH_A10G2506.1	GH_D10G2635.1
GH_A10G2508.1	GH_D10G2641.1
GH_A10G2606.1	GH_D10G2716.1
GH_A10G1587.1	GH_D10G1299.1
GH_A11G0994.1	GH_A12G1274.1
GH_A11G2343.1	GH_D03G0479.1
GH_A11G0546.1	GH_D03G0388.1
GH_A11G0747.1	GH_D04G0449.1
GH_A11G0994.1	GH_D07G1507.1
GH_A11G3688.1	GH_D09G1556.1
GH_A11G0747.1	GH_D11G0779.1
GH_A11G1358.1	GH_D11G1390.1
GH_A11G1472.1	GH_D11G1499.1
GH_A11G3688.1	GH_D11G3717.1
GH_A11G2343.1	GH_D11G2111.1
GH_A11G0994.1	GH_D12G1290.1
GH_A12G0213.1	GH_A13G0419.1
GH_A12G0667.1	GH_D03G0163.1
GH_A12G1274.1	GH_D11G1024.1
GH_A12G1274.1	GH_D12G1290.1
GH_A12G1778.1	GH_D12G1773.1
GH_A12G1889.1	GH_D12G1889.1
GH_A12G2006.1	GH_D12G2004.1
GH_A12G2738.1	GH_D12G2766.1
GH_A12G0142.1	GH_D12G0151.1
GH_A12G0213.1	GH_D12G0227.1
GH_A12G0482.1	GH_D12G0495.1
GH_A12G0667.1	GH_D12G0676.1
GH_A12G0668.1	GH_D12G0677.1
GH_A12G0142.1	GH_D13G0545.1
GH_A12G0213.1	GH_D13G0413.1
GH_A13G2526.1	GH_D03G1328.1
GH_A13G0419.1	GH_D04G1782.1
GH_A13G2627.1	GH_D05G1088.1
GH_A13G0419.1	GH_D12G0227.1
GH_A13G1829.1	GH_D13G1782.1
GH_A13G2525.1	GH_D13G2520.1
GH_A13G2627.1	GH_D13G2616.1
GH_A13G2629.1	GH_D13G2618.1
GH_A13G0186.1	GH_D13G0190.1
GH_A13G0419.1	GH_D13G0413.1
GH_A13G0726.1	GH_D13G0544.1
GH_A13G0910.1	GH_D13G0823.1
GH_A13G0716.1	GH_D13G0544.1
GH_D03G0163.1	GH_D12G0676.1
GH_D04G1192.1	GH_D09G1556.1
GH_D04G0449.1	GH_D09G0103.1
GH_D04G0688.1	GH_D10G2641.1
GH_D04G0449.1	GH_D11G0779.1
GH_D04G2091.1	GH_D12G1773.1
GH_D04G1782.1	GH_D13G0413.1
GH_D05G1088.1	GH_D13G2616.1
GH_D07G0977.1	GH_D07G2155.1
GH_D07G1507.1	GH_D11G1023.1
GH_D07G1507.1	GH_D12G1290.1
GH_D08G0399.1	GH_D12G1290.1
GH_D09G0103.1	GH_D11G0779.1
GH_D11G1023.1	GH_D12G1290.1
GH_D12G0151.1	GH_D13G0545.1
GH_D12G0227.1	GH_D13G0413.1
	167

## Sheet: GB-GB
GB_A01G1566.1	GB_A05G3190.1
GB_A01G0549.1	GB_D01G0566.1
GB_A01G0559.1	GB_D01G0576.1
GB_A01G0750.1	GB_D01G0786.1
GB_A01G2216.1	GB_D01G2298.1
GB_A01G1350.1	GB_D01G1440.1
GB_A01G1567.1	GB_D05G3175.1
GB_A02G0063.1	GB_A10G1685.1
GB_A02G1926.1	GB_A12G0690.1
GB_A02G0063.1	GB_D02G0075.1
GB_A02G0135.1	GB_D02G0149.1
GB_A02G0326.1	GB_D02G0367.1
GB_A02G0628.1	GB_D02G0674.1
GB_A02G0194.1	GB_D02G0211.1
GB_A02G1639.1	GB_D03G0477.1
GB_A02G1677.1	GB_D03G0521.1
GB_A02G1703.1	GB_D03G0385.1
GB_A02G1182.1	GB_D03G0903.1
GB_A02G1703.1	GB_D05G2296.1
GB_A02G1926.1	GB_D12G0676.1
GB_A03G2181.1	GB_A11G2388.1
GB_A03G0618.1	GB_A13G2676.1
GB_A03G2180.1	GB_D02G2328.1
GB_A03G0856.1	GB_D03G1146.1
GB_A03G0267.1	GB_D03G1729.1
GB_A03G0393.1	GB_D03G1595.1
GB_A03G2180.1	GB_D11G2147.1
GB_A03G0618.1	GB_D13G2612.1
GB_A04G0905.1	GB_A09G1739.1
GB_A04G1096.1	GB_A10G2684.1
GB_A04G0905.1	GB_A11G3766.1
GB_A04G1483.1	GB_A12G0213.1
GB_A04G1791.1	GB_A12G1859.1
GB_A04G1483.1	GB_A13G0422.1
GB_A04G0905.1	GB_D01G1571.1
GB_A04G0906.1	GB_D04G1259.1
GB_A04G1483.1	GB_D04G1872.1
GB_A04G1791.1	GB_D04G2181.1
GB_A04G0156.1	GB_D05G3979.1
GB_A04G1483.1	GB_D06G0204.1
GB_A04G0905.1	GB_D09G1572.1
GB_A04G1096.1	GB_D10G2641.1
GB_A04G0905.1	GB_D11G3786.1
GB_A04G1791.1	GB_D12G1839.1
GB_A04G1483.1	GB_D12G0229.1
GB_A04G1483.1	GB_D13G0411.1
GB_A05G3131.1	GB_A05G3748.1
GB_A05G4012.1	GB_A09G0124.1
GB_A05G3131.1	GB_A10G2683.1
GB_A05G3747.1	GB_A10G2684.1
GB_A05G3748.1	GB_A10G2683.1
GB_A05G4012.1	GB_A11G0765.1
GB_A05G2284.1	GB_A13G0749.1
GB_A05G3190.1	GB_D01G1653.1
GB_A05G2284.1	GB_D03G0385.1
GB_A05G3747.1	GB_D04G0710.1
GB_A05G3991.1	GB_D04G0472.1
GB_A05G4012.1	GB_D04G0455.1
GB_A05G4377.1	GB_D04G0089.1
GB_A05G0318.1	GB_D05G0320.1
GB_A05G0326.1	GB_D05G0328.1
GB_A05G0494.1	GB_D05G0491.1
GB_A05G0693.1	GB_D05G0685.1
GB_A05G2284.1	GB_D05G2296.1
GB_A05G2473.1	GB_D05G2475.1
GB_A05G3131.1	GB_D05G3103.1
GB_A05G3190.1	GB_D05G3174.1
GB_A05G3468.1	GB_D05G3458.1
GB_A05G3748.1	GB_D05G3103.1
GB_A05G4012.1	GB_D09G0101.1
GB_A05G3131.1	GB_D10G2640.1
GB_A05G3747.1	GB_D10G2641.1
GB_A05G3748.1	GB_D10G2640.1
GB_A05G4012.1	GB_D11G0786.1
GB_A05G3991.1	GB_D13G0857.1
GB_A05G2284.1	GB_D13G0543.1
GB_A06G0210.1	GB_A12G0213.1
GB_A06G0210.1	GB_A13G0422.1
GB_A06G0210.1	GB_D06G0204.1
GB_A06G0325.1	GB_D06G0318.1
GB_A06G0614.1	GB_D06G0603.1
GB_A06G2199.1	GB_D06G2298.1
GB_A06G2319.1	GB_D06G2420.1
GB_A06G0210.1	GB_D12G0229.1
GB_A06G0210.1	GB_D13G0411.1
GB_A07G0980.1	GB_A07G2307.1
GB_A07G1512.1	GB_A11G1006.1
GB_A07G1512.1	GB_A12G1342.1
GB_A07G1091.1	GB_D07G1095.1
GB_A07G1169.1	GB_D07G1165.1
GB_A07G1512.1	GB_D07G1525.1
GB_A07G1721.1	GB_D07G1728.1
GB_A07G2307.1	GB_D07G2268.1
GB_A07G2573.1	GB_D07G2555.1
GB_A07G2606.1	GB_D07G2587.1
GB_A07G2128.1	GB_D07G2155.1
GB_A07G0980.1	GB_D07G2268.1
GB_A07G2307.1	GB_D07G0977.1
GB_A07G1512.1	GB_D11G1034.1
GB_A07G1512.1	GB_D12G1334.1
GB_A08G1810.1	GB_D08G1802.1
GB_A08G0524.1	GB_D08G0543.1
GB_A08G0866.1	GB_D08G0867.1
GB_A08G1022.1	GB_D08G1004.1
GB_A09G1740.1	GB_A11G3766.1
GB_A09G0124.1	GB_A11G0766.1
GB_A09G2092.1	GB_A12G2839.1
GB_A09G0124.1	GB_D04G0455.1
GB_A09G1739.1	GB_D09G1572.1
GB_A09G2374.1	GB_D09G2224.1
GB_A09G0833.1	GB_D09G0683.1
GB_A09G0124.1	GB_D09G0101.1
GB_A09G1740.1	GB_D11G3786.1
GB_A09G0124.1	GB_D11G0786.1
GB_A09G2092.1	GB_D12G2846.1
GB_A10G2684.1	GB_D04G0710.1
GB_A10G2683.1	GB_D05G3103.1
GB_A10G2033.1	GB_D10G2022.1
GB_A10G2683.1	GB_D10G2640.1
GB_A10G2684.1	GB_D10G2641.1
GB_A10G2771.1	GB_D10G2732.1
GB_A10G2677.1	GB_D10G2642.1
GB_A10G1685.1	GB_D10G1287.1
GB_A10G2685.1	GB_D10G2635.1
GB_A11G1006.1	GB_A12G1342.1
GB_A11G2388.1	GB_D02G2328.1
GB_A11G0765.1	GB_D04G0455.1
GB_A11G1006.1	GB_D07G1525.1
GB_A11G3766.1	GB_D09G1573.1
GB_A11G0766.1	GB_D09G0101.1
GB_A11G0765.1	GB_D11G0786.1
GB_A11G1006.1	GB_D11G1034.1
GB_A11G1007.1	GB_D11G1035.1
GB_A11G1364.1	GB_D11G1404.1
GB_A11G1476.1	GB_D11G1512.1
GB_A11G3766.1	GB_D11G3786.1
GB_A11G2227.1	GB_D11G2300.1
GB_A11G2388.1	GB_D11G2147.1
GB_A11G1006.1	GB_D12G1334.1
GB_A12G0213.1	GB_A13G0422.1
GB_A12G1859.1	GB_D04G2181.1
GB_A12G1342.1	GB_D07G1525.1
GB_A12G1342.1	GB_D08G0391.1
GB_A12G2839.1	GB_D09G1940.1
GB_A12G1342.1	GB_D11G1034.1
GB_A12G1306.1	GB_D12G1286.1
GB_A12G1342.1	GB_D12G1334.1
GB_A12G1859.1	GB_D12G1839.1
GB_A12G1975.1	GB_D12G1962.1
GB_A12G2092.1	GB_D12G2084.1
GB_A12G2330.1	GB_D12G2337.1
GB_A12G2838.1	GB_D12G2846.1
GB_A12G0141.1	GB_D12G0152.1
GB_A12G0213.1	GB_D12G0229.1
GB_A12G0501.1	GB_D12G0500.1
GB_A12G0690.1	GB_D12G0676.1
GB_A12G0213.1	GB_D13G0411.1
GB_A13G0998.1	GB_D04G0472.1
GB_A13G0422.1	GB_D04G1872.1
GB_A13G2778.1	GB_D05G1088.1
GB_A13G0749.1	GB_D05G2296.1
GB_A13G0422.1	GB_D06G0204.1
GB_A13G2676.1	GB_D07G1119.1
GB_A13G0749.1	GB_D12G0152.1
GB_A13G0422.1	GB_D12G0229.1
GB_A13G2676.1	GB_D13G2612.1
GB_A13G2778.1	GB_D13G2712.1
GB_A13G0190.1	GB_D13G0183.1
GB_A13G0422.1	GB_D13G0411.1
GB_A13G0998.1	GB_D13G0857.1
GB_A13G1940.1	GB_D13G1886.1
GB_A13G0749.1	GB_D13G0543.1
GB_D01G1571.1	GB_D09G1572.1
GB_D01G1572.1	GB_D09G1573.1
GB_D02G2328.1	GB_D11G2147.1
GB_D03G0385.1	GB_D05G2296.1
GB_D04G1872.1	GB_D06G0204.1
GB_D04G0455.1	GB_D09G0101.1
GB_D04G0710.1	GB_D10G2641.1
GB_D04G0455.1	GB_D11G0786.1
GB_D04G1872.1	GB_D12G0229.1
GB_D04G2181.1	GB_D12G1839.1
GB_D04G1872.1	GB_D13G0411.1
GB_D04G0472.1	GB_D13G0857.1
GB_D05G3103.1	GB_D10G2640.1
GB_D05G1088.1	GB_D13G2712.1
GB_D05G2296.1	GB_D13G0543.1
GB_D06G0204.1	GB_D12G0229.1
GB_D06G0204.1	GB_D13G0411.1
GB_D07G0977.1	GB_D07G2268.1
GB_D07G1525.1	GB_D11G1034.1
GB_D07G1525.1	GB_D12G1334.1
GB_D08G0391.1	GB_D12G1334.1
GB_D09G1573.1	GB_D11G3786.1
GB_D09G0101.1	GB_D11G0786.1
GB_D09G1940.1	GB_D12G2846.1
GB_D11G1034.1	GB_D12G1334.1
GB_D12G0152.1	GB_D13G0543.1
GB_D12G0229.1	GB_D13G0411.1
	199

## Sheet: Ga-Gr
Ga01G0844.1	Gorai.002G087200.1
Ga01G1052.1	Gorai.002G107900.1
Ga01G0612.1	Gorai.002G065300.1
Ga01G0626.1	Gorai.002G066600.1
Ga01G1284.1	Gorai.002G145800.1
Ga01G1703.1	Gorai.003G084700.1
Ga01G1908.1	Gorai.003G103500.1
Ga01G2575.1	Gorai.003G157800.1
Ga01G2499.1	Gorai.003G149300.1
Ga01G2213.1	Gorai.003G123200.1
Ga01G2428.1	Gorai.003G144500.1
Gorai.001G212900.1	Ga07G2107.1
Gorai.001G214300.1	Ga07G2118.1
Gorai.001G226500.1	Ga07G2265.1
Gorai.001G261700.1	Ga07G2551.1
Gorai.001G265200.1	Ga07G2589.1
Gorai.001G113200.1	Ga07G1093.1
Gorai.001G113800.1	Ga07G1097.1
Gorai.001G120100.1	Ga07G1172.1
Gorai.001G156000.1	Ga07G1531.1
Gorai.001G184700.1	Ga07G1753.1
Gorai.001G156000.1	Ga11G3049.1
Gorai.001G156000.1	Ga12G1810.1
Gorai.002G227900.1	Ga02G1436.1
Ga02G0169.1	Gorai.003G016800.1
Ga02G0382.1	Gorai.003G040100.1
Ga02G0536.1	Gorai.003G051800.1
Ga02G0460.1	Gorai.003G047900.1
Gorai.002G160500.1	Ga09G1645.1
Ga03G2428.1	Gorai.005G234600.1
Ga03G2429.1	Gorai.005G234700.1
Ga03G0072.1	Gorai.005G007900.1
Ga03G0146.1	Gorai.005G017000.1
Ga03G0214.1	Gorai.005G025400.1
Ga03G0216.1	Gorai.005G025600.1
Ga03G0366.1	Gorai.005G042500.1
Ga03G0680.1	Gorai.005G073500.1
Gorai.003G040100.1	Ga05G2394.1
Gorai.003G016800.1	Ga12G2382.1
Ga04G1645.1	Gorai.006G010800.1
Ga04G1645.1	Gorai.007G082200.1
Gorai.004G058300.1	Ga08G0552.1
Gorai.004G043400.1	Ga08G0398.1
Gorai.004G091900.1	Ga08G0905.1
Ga04G0899.1	Gorai.009G411900.1
Ga04G0901.1	Gorai.009G411800.1
Ga04G0902.1	Gorai.009G411700.1
Ga04G1368.1	Gorai.011G274800.1
Ga04G1369.1	Gorai.011G274700.1
Ga04G0704.1	Gorai.012G109200.1
Ga04G1368.1	Gorai.012G074100.1
Ga04G1369.1	Gorai.012G073900.1
Ga04G1625.1	Gorai.012G050700.1
Ga04G1645.1	Gorai.012G048900.1
Ga04G2054.1	Gorai.012G009300.1
Ga04G0315.1	Gorai.012G149600.1
Ga04G0315.1	Gorai.013G046100.1
Ga05G1151.1	Gorai.009G113100.1
Ga05G0331.1	Gorai.009G033100.1
Ga05G0340.1	Gorai.009G034100.1
Ga05G0513.1	Gorai.009G050700.1
Ga05G0723.1	Gorai.009G071500.1
Ga05G2394.1	Gorai.009G235700.1
Ga05G3582.1	Gorai.009G344800.1
Ga05G3305.1	Gorai.009G321100.1
Ga05G2574.1	Gorai.009G254800.1
Ga05G3371.1	Gorai.009G328300.1
Ga05G4097.1	Gorai.009G439200.1
Gorai.005G007900.1	Ga10G1764.1
Gorai.005G234600.1	Ga11G1885.1
Ga05G1151.1	Gorai.013G270900.1
Gorai.006G160600.1	Ga09G1645.1
Gorai.006G160700.1	Ga09G1646.1
Gorai.006G228500.1	Ga09G2384.1
Gorai.006G228700.1	Ga09G2386.1
Gorai.006G185400.1	Ga09G2006.1
Gorai.006G010800.1	Ga09G0150.1
Ga06G0568.1	Gorai.010G063400.1
Ga06G0217.1	Gorai.010G022300.1
Ga06G2537.1	Gorai.010G230100.1
Gorai.006G010800.1	Ga11G3310.1
Gorai.006G160600.1	Ga11G0087.1
Gorai.007G107000.1	Ga07G1531.1
Gorai.007G060200.1	Ga11G3531.1
Gorai.007G082200.1	Ga11G3310.1
Gorai.007G107000.1	Ga11G3050.1
Gorai.007G107100.1	Ga11G3049.1
Gorai.007G145900.1	Ga11G2672.1
Gorai.007G157200.1	Ga11G2554.1
Gorai.007G218400.1	Ga11G1885.1
Gorai.007G232800.1	Ga11G1701.1
Gorai.007G372300.1	Ga11G0087.1
Gorai.007G107000.1	Ga12G1810.1
Gorai.008G124100.1	Ga11G3049.1
Gorai.008G273200.1	Ga12G0251.1
Gorai.008G174800.1	Ga12G1254.1
Gorai.008G185800.1	Ga12G1138.1
Gorai.008G124100.1	Ga12G1810.1
Gorai.008G018000.1	Ga12G2742.1
Gorai.008G221800.1	Ga12G0761.1
Gorai.008G197600.1	Ga12G1012.1
Gorai.008G051000.1	Ga12G2613.1
Gorai.008G069400.1	Ga12G2382.1
Gorai.008G023900.1	Ga13G0409.1
Gorai.008G023900.1	Ga14G0151.1
Ga09G0150.1	Gorai.012G048900.1
Gorai.009G113100.1	Ga13G2833.1
Ga10G0193.1	Gorai.011G274800.1
Ga10G0195.1	Gorai.011G275000.1
Ga10G0197.1	Gorai.011G275600.1
Ga10G1764.1	Gorai.011G131200.1
Ga10G0986.1	Gorai.011G202900.1
Ga10G0193.1	Gorai.011G275700.1
Ga10G0195.1	Gorai.011G275600.1
Ga10G0197.1	Gorai.011G274800.1
Ga10G0198.1	Gorai.011G274700.1
Ga10G0193.1	Gorai.011G275200.1
Ga10G0194.1	Gorai.011G275100.1
Gorai.010G022300.1	Ga14G0151.1
Gorai.010G033600.1	Ga14G0426.1
Ga11G3310.1	Gorai.012G048900.1
Gorai.012G149600.1	Ga13G0409.1
Gorai.012G149600.1	Ga14G0151.1
Gorai.012G184900.1	Ga14G1726.1
Gorai.013G260500.1	Ga13G2731.1
Gorai.013G270900.1	Ga13G2833.1
Gorai.013G181400.1	Ga13G1956.1
Gorai.013G021000.1	Ga13G0211.1
Gorai.013G060400.1	Ga13G0546.1
Gorai.013G046100.1	Ga14G0151.1
	130

## Sheet: Ga-GH
GH_A01G0554.1	Ga01G0614.1
GH_A01G0573.1	Ga01G0626.1
GH_A01G0753.1	Ga01G0844.1
GH_A01G1298.1	Ga01G1284.1
GH_A01G2112.1	Ga02G1436.1
GH_A02G1169.1	Ga01G1703.1
GH_A02G1902.1	Ga02G0169.1
GH_A02G1673.1	Ga02G0376.1
GH_A02G1650.1	Ga02G0536.1
GH_A02G0068.1	Ga03G0072.1
GH_A02G0138.1	Ga03G0146.1
GH_A02G0332.1	Ga03G0366.1
GH_A02G0633.1	Ga03G0680.1
GH_A02G1902.1	Ga12G2384.1
GH_A03G0275.1	Ga01G2575.1
GH_A03G0623.1	Ga01G2213.1
GH_A03G0860.1	Ga01G1908.1
GH_A03G2096.1	Ga03G2428.1
GH_A03G2098.1	Ga03G2429.1
GH_A03G0623.1	Ga13G2731.1
GH_A04G1055.1	Ga04G0704.1
GH_A04G0873.1	Ga04G0902.1
GH_A04G1438.1	Ga04G0315.1
GH_A04G0873.1	Ga09G1645.1
GH_A04G1741.1	Ga14G1727.1
GH_A05G3656.1	Ga04G1369.1
GH_A05G3901.1	Ga04G1625.1
GH_A05G3920.1	Ga04G1645.1
GH_A05G4283.1	Ga04G2056.1
GH_A05G3098.1	Ga04G1369.1
GH_A05G0314.1	Ga05G0331.1
GH_A05G0321.1	Ga05G0340.1
GH_A05G0492.1	Ga05G0513.1
GH_A05G0690.1	Ga05G0725.1
GH_A05G1097.1	Ga05G1151.1
GH_A05G2255.1	Ga05G2394.1
GH_A05G2439.1	Ga05G2574.1
GH_A05G3098.1	Ga05G3305.1
GH_A05G3160.1	Ga05G3371.1
GH_A05G3403.1	Ga05G3582.1
GH_A05G3920.1	Ga09G0150.1
GH_A05G3098.1	Ga10G0198.1
GH_A05G3920.1	Ga11G3310.1
GH_A06G0204.1	Ga06G0217.1
GH_A06G0600.1	Ga06G0568.1
GH_A06G0317.1	Ga14G0426.1
GH_A07G2221.1	Ga07G2266.1
GH_A07G2489.1	Ga07G2551.1
GH_A07G2524.1	Ga07G2590.1
GH_A07G1505.1	Ga07G1531.1
GH_A07G1692.1	Ga07G1753.1
GH_A07G1106.1	Ga07G1093.1
GH_A07G1107.1	Ga07G1094.1
GH_A07G2044.1	Ga07G2107.1
GH_A07G2058.1	Ga07G2118.1
GH_A07G1505.1	Ga11G3049.1
GH_A07G2221.1	Ga14G2245.1
GH_A08G0523.1	Ga08G0552.1
GH_A08G0835.1	Ga08G0905.1
GH_A08G0973.1	Ga08G1004.1
GH_A09G1611.1	Ga04G0902.1
GH_A09G0102.1	Ga04G1645.1
GH_A09G1611.1	Ga09G1645.1
GH_A09G1612.1	Ga09G1646.1
GH_A09G2273.1	Ga09G2387.1
GH_A09G0102.1	Ga09G0150.1
GH_A10G2504.1	Ga04G1369.1
GH_A10G2504.1	Ga05G3305.1
GH_A10G1327.1	Ga10G1463.1
GH_A10G1587.1	Ga10G1764.1
GH_A10G2507.1	Ga10G0196.1
GH_A10G2504.1	Ga10G0198.1
GH_A10G1911.1	Ga10G0986.1
GH_A11G0995.1	Ga07G1531.1
GH_A11G2180.1	Ga11G1701.1
GH_A11G2343.1	Ga11G1885.1
GH_A11G0546.1	Ga11G3531.1
GH_A11G0995.1	Ga11G3049.1
GH_A11G1472.1	Ga11G2554.1
GH_A11G3688.1	Ga11G0087.1
GH_A12G0667.1	Ga02G0169.1
GH_A12G1778.1	Ga12G1254.1
GH_A12G1889.1	Ga12G1138.1
GH_A12G2006.1	Ga12G1012.1
GH_A12G2239.1	Ga12G0761.1
GH_A12G2738.1	Ga12G0252.1
GH_A12G2739.1	Ga12G0251.1
GH_A12G0482.1	Ga12G2614.1
GH_A12G0667.1	Ga12G2384.1
GH_A12G0668.1	Ga12G2382.1
GH_A12G0142.1	Ga12G2765.1
GH_A12G0213.1	Ga14G0151.1
GH_A13G0419.1	Ga04G0315.1
GH_A13G2627.1	Ga05G1151.1
GH_A13G1829.1	Ga13G1956.1
GH_A13G2526.1	Ga13G2733.1
GH_A13G2627.1	Ga13G2833.1
GH_A13G2629.1	Ga13G2835.1
GH_A13G0186.1	Ga13G0210.1
GH_A13G0419.1	Ga13G0415.1
GH_A13G0726.1	Ga13G0546.1
GH_A13G0910.1	Ga13G0956.1
GH_A13G0419.1	Ga14G0151.1
Ga01G0614.1	GH_D01G0549.1
Ga01G0626.1	GH_D01G0560.1
Ga01G0844.1	GH_D01G0757.1
Ga01G1634.1	GH_D01G1589.1
Ga01G1284.1	GH_D01G1383.1
Ga01G1703.1	GH_D03G0894.1
Ga01G1908.1	GH_D03G1125.1
Ga01G2213.1	GH_D03G1328.1
Ga02G1436.1	GH_D01G2203.1
Ga02G0169.1	GH_D03G0163.1
Ga02G0376.1	GH_D03G0387.1
Ga02G0536.1	GH_D03G0521.1
Ga02G0460.1	GH_D03G0479.1
Ga02G0169.1	GH_D12G0676.1
Ga03G2428.1	GH_D02G2267.1
Ga03G0072.1	GH_D02G0068.1
Ga03G0146.1	GH_D02G0143.1
Ga03G0214.1	GH_D02G0211.1
Ga03G0366.1	GH_D02G0359.1
Ga03G0680.1	GH_D02G0647.1
Ga04G1625.1	GH_D04G0467.1
Ga04G1645.1	GH_D04G0449.1
Ga04G2056.1	GH_D04G0092.1
Ga04G0899.1	GH_D04G1194.1
Ga04G0902.1	GH_D04G1192.1
Ga04G0315.1	GH_D04G1782.1
Ga04G0902.1	GH_D09G1556.1
Ga04G1369.1	GH_D10G2633.1
Ga04G1645.1	GH_D11G0779.1
Ga04G0315.1	GH_D13G0413.1
Ga05G0331.1	GH_D05G0319.1
Ga05G0340.1	GH_D05G0329.1
Ga05G0513.1	GH_D05G0491.1
Ga05G0725.1	GH_D05G0690.1
Ga05G1151.1	GH_D05G1088.1
Ga05G2394.1	GH_D05G2278.1
Ga05G2574.1	GH_D05G2457.1
Ga05G3305.1	GH_D05G3101.1
Ga05G3371.1	GH_D05G3171.1
Ga05G3582.1	GH_D05G3357.1
Ga05G4097.1	GH_D05G3919.1
Ga05G1151.1	GH_D13G2618.1
Ga06G0217.1	GH_D06G0189.1
Ga06G0568.1	GH_D06G0576.1
Ga06G2537.1	GH_D06G2205.1
Ga07G2107.1	GH_D07G2037.1
Ga07G2118.1	GH_D07G2042.1
Ga07G2266.1	GH_D07G2155.1
Ga07G2551.1	GH_D07G2436.1
Ga07G2590.1	GH_D07G2467.1
Ga07G1531.1	GH_D07G1507.1
Ga07G1753.1	GH_D07G1691.1
Ga07G1093.1	GH_D07G1091.1
Ga07G1531.1	GH_D11G1025.1
Ga07G1531.1	GH_D12G1290.1
Ga08G0552.1	GH_D08G0533.1
Ga08G0905.1	GH_D08G0839.1
Ga08G1004.1	GH_D08G0942.1
Ga09G0150.1	GH_D04G0449.1
Ga09G2387.1	GH_D09G2206.1
Ga09G1645.1	GH_D09G1556.1
Ga09G1646.1	GH_D09G1557.1
Ga09G0150.1	GH_D09G0103.1
Ga09G0150.1	GH_D11G0779.1
Ga10G0196.1	GH_D10G2634.1
Ga10G0198.1	GH_D10G2633.1
Ga10G1764.1	GH_D10G1299.1
Ga10G0986.1	GH_D10G2003.1
Ga11G3310.1	GH_D04G0449.1
Ga11G3049.1	GH_D07G1507.1
Ga11G0087.1	GH_D09G1556.1
Ga11G1701.1	GH_D11G2257.1
Ga11G1885.1	GH_D11G2111.1
Ga11G2554.1	GH_D11G1499.1
Ga11G3049.1	GH_D11G1025.1
Ga11G3310.1	GH_D11G0779.1
Ga11G0087.1	GH_D11G3717.1
Ga11G3049.1	GH_D12G1290.1
Ga12G2384.1	GH_D03G0163.1
Ga12G0251.1	GH_D12G2766.1
Ga12G0761.1	GH_D12G2257.1
Ga12G1012.1	GH_D12G2004.1
Ga12G1138.1	GH_D12G1889.1
Ga12G1254.1	GH_D12G1773.1
Ga12G1851.1	GH_D12G1243.1
Ga12G2382.1	GH_D12G0677.1
Ga12G2384.1	GH_D12G0676.1
Ga12G2614.1	GH_D12G0495.1
Ga12G2765.1	GH_D12G0151.1
Ga12G2765.1	GH_D13G0545.1
Ga13G2731.1	GH_D03G1328.1
Ga13G2833.1	GH_D05G1088.1
Ga13G0415.1	GH_D12G0227.1
Ga13G2731.1	GH_D13G2520.1
Ga13G2833.1	GH_D13G2617.1
Ga13G2835.1	GH_D13G2618.1
Ga13G1956.1	GH_D13G1782.1
Ga13G0210.1	GH_D13G0190.1
Ga13G0956.1	GH_D13G0823.1
Ga13G0415.1	GH_D13G0413.1
Ga13G0546.1	GH_D13G0544.1
GH_D04G2091.1	Ga14G1727.1
GH_D06G0303.1	Ga14G0426.1
GH_D07G0977.1	Ga14G2245.1
GH_D07G2155.1	Ga14G2245.1
GH_D12G0227.1	Ga14G0151.1
GH_D12G1773.1	Ga14G1727.1
GH_D13G0413.1	Ga14G0151.1
	211

## Sheet: Gr-GH
GH_A01G2112.1	Gorai.002G227900.1
GH_A01G0554.1	Gorai.002G065300.1
GH_A01G0573.1	Gorai.002G066600.1
GH_A01G0753.1	Gorai.002G087200.1
GH_A01G1298.1	Gorai.002G145800.1
GH_A02G1650.1	Gorai.003G051800.1
GH_A02G1169.1	Gorai.003G084700.1
GH_A02G1673.1	Gorai.003G040100.1
GH_A02G1902.1	Gorai.003G016800.1
GH_A02G0068.1	Gorai.005G007900.1
GH_A02G0138.1	Gorai.005G017000.1
GH_A02G0332.1	Gorai.005G042500.1
GH_A02G0633.1	Gorai.005G073500.1
GH_A02G1902.1	Gorai.008G069400.1
GH_A02G1673.1	Gorai.009G235700.1
GH_A03G0860.1	Gorai.003G103400.1
GH_A03G0861.1	Gorai.003G103500.1
GH_A03G0275.1	Gorai.003G157800.1
GH_A03G0406.1	Gorai.003G144500.1
GH_A03G2096.1	Gorai.005G234600.1
GH_A03G2096.1	Gorai.007G218400.1
GH_A03G0623.1	Gorai.013G260500.1
GH_A04G0873.1	Gorai.002G160500.1
GH_A04G0873.1	Gorai.006G160600.1
GH_A04G1438.1	Gorai.008G023900.1
GH_A04G0873.1	Gorai.009G411700.1
GH_A04G0874.1	Gorai.009G411800.1
GH_A04G1055.1	Gorai.012G109200.2
GH_A04G1438.1	Gorai.012G149600.1
GH_A04G1741.1	Gorai.012G184900.1
GH_A04G1438.1	Gorai.013G046100.1
GH_A05G2255.1	Gorai.003G040100.1
GH_A05G3920.1	Gorai.006G010800.1
GH_A05G3920.1	Gorai.007G082200.1
GH_A05G0313.1	Gorai.009G033100.1
GH_A05G0321.1	Gorai.009G034100.1
GH_A05G0492.1	Gorai.009G050700.1
GH_A05G0689.1	Gorai.009G071500.1
GH_A05G0690.1	Gorai.009G071600.1
GH_A05G1097.1	Gorai.009G113100.1
GH_A05G2255.1	Gorai.009G235700.1
GH_A05G2439.1	Gorai.009G254800.1
GH_A05G3098.1	Gorai.009G321100.1
GH_A05G3160.1	Gorai.009G328300.1
GH_A05G3403.1	Gorai.009G344800.1
GH_A05G3656.1	Gorai.009G321100.1
GH_A05G3654.1	Gorai.011G274800.1
GH_A05G3656.1	Gorai.011G274700.1
GH_A05G3098.1	Gorai.012G073900.1
GH_A05G3656.1	Gorai.012G073900.1
GH_A05G3901.1	Gorai.012G050700.1
GH_A05G3920.1	Gorai.012G048900.1
GH_A05G4283.1	Gorai.012G009300.1
GH_A05G1097.1	Gorai.013G270900.1
GH_A05G2255.1	Gorai.013G060400.1
GH_A06G0204.1	Gorai.008G023900.1
GH_A06G0204.1	Gorai.010G022300.1
GH_A06G0317.1	Gorai.010G033600.1
GH_A06G0600.1	Gorai.010G063400.1
GH_A06G2172.1	Gorai.010G230100.1
GH_A06G2287.1	Gorai.010G242800.1
GH_A06G0204.1	Gorai.013G046100.1
GH_A07G1106.1	Gorai.001G113200.1
GH_A07G1112.1	Gorai.001G113800.1
GH_A07G1183.1	Gorai.001G120100.1
GH_A07G1505.1	Gorai.001G156000.1
GH_A07G2489.1	Gorai.001G261700.1
GH_A07G2524.1	Gorai.001G265200.1
GH_A07G2221.1	Gorai.001G226500.1
GH_A07G1692.1	Gorai.001G184700.1
GH_A07G2044.1	Gorai.001G212900.1
GH_A07G2058.1	Gorai.001G214000.1
GH_A07G0989.1	Gorai.001G226500.1
GH_A07G1505.1	Gorai.007G107000.1
GH_A07G1505.1	Gorai.008G124100.1
GH_A08G1715.1	Gorai.004G173100.1
GH_A08G0523.1	Gorai.004G058300.1
GH_A08G0835.1	Gorai.004G091900.1
GH_A08G0973.1	Gorai.004G101100.1
GH_A09G1611.1	Gorai.002G160500.1
GH_A09G1611.1	Gorai.006G160600.1
GH_A09G1612.1	Gorai.006G160700.1
GH_A09G1840.1	Gorai.006G185400.1
GH_A09G1979.1	Gorai.006G199700.1
GH_A09G2272.1	Gorai.006G228500.1
GH_A09G0102.1	Gorai.006G010800.1
GH_A09G0102.1	Gorai.007G082200.1
GH_A09G1979.1	Gorai.008G273300.1
GH_A09G1980.1	Gorai.008G273200.1
GH_A09G1611.1	Gorai.009G411700.1
GH_A09G0102.1	Gorai.012G048900.1
GH_A10G1587.1	Gorai.005G007900.1
GH_A10G2504.1	Gorai.009G321100.1
GH_A10G1910.1	Gorai.011G202900.1
GH_A10G2504.1	Gorai.011G274700.1
GH_A10G2505.1	Gorai.011G274800.1
GH_A10G2507.1	Gorai.011G275000.1
GH_A10G1587.1	Gorai.011G131200.1
GH_A10G2504.1	Gorai.012G073900.1
GH_A11G0994.1	Gorai.001G156000.1
GH_A11G3688.1	Gorai.002G160500.1
GH_A11G2343.1	Gorai.003G047900.1
GH_A11G2343.1	Gorai.005G234600.1
GH_A11G3688.1	Gorai.006G160600.1
GH_A11G0747.1	Gorai.006G010800.1
GH_A11G0546.1	Gorai.007G060200.1
GH_A11G0747.1	Gorai.007G082200.1
GH_A11G0994.1	Gorai.007G107000.1
GH_A11G0995.1	Gorai.007G107100.1
GH_A11G1358.1	Gorai.007G145900.1
GH_A11G1472.1	Gorai.007G157200.1
GH_A11G3688.1	Gorai.007G372300.1
GH_A11G2179.1	Gorai.007G232800.1
GH_A11G2343.1	Gorai.007G218400.1
GH_A11G0994.1	Gorai.008G124100.1
GH_A11G0546.1	Gorai.009G235700.1
GH_A11G0747.1	Gorai.012G048900.1
GH_A12G1274.1	Gorai.001G156000.1
GH_A12G0667.1	Gorai.003G016800.1
GH_A12G1274.1	Gorai.004G043400.1
GH_A12G2006.1	Gorai.006G010800.1
GH_A12G1274.1	Gorai.007G107000.1
GH_A12G1274.1	Gorai.008G124100.1
GH_A12G1778.1	Gorai.008G174800.1
GH_A12G1889.1	Gorai.008G185800.1
GH_A12G2006.1	Gorai.008G197600.1
GH_A12G2239.1	Gorai.008G221800.1
GH_A12G2738.1	Gorai.008G273200.1
GH_A12G0482.1	Gorai.008G051000.1
GH_A12G0667.1	Gorai.008G069400.1
GH_A12G0213.1	Gorai.008G023900.1
GH_A12G0213.1	Gorai.010G022300.1
GH_A12G0213.1	Gorai.012G149600.1
GH_A12G1778.1	Gorai.012G184900.1
GH_A12G0142.1	Gorai.013G060400.1
GH_A12G0213.1	Gorai.013G046100.1
GH_A13G2525.1	Gorai.003G123200.1
GH_A13G0419.1	Gorai.008G023900.1
GH_A13G2627.1	Gorai.009G113100.1
GH_A13G0716.1	Gorai.009G235700.1
GH_A13G0419.1	Gorai.010G022300.1
GH_A13G0910.1	Gorai.012G050700.1
GH_A13G0419.1	Gorai.012G149600.1
GH_A13G2525.1	Gorai.013G260500.1
GH_A13G2627.1	Gorai.013G270900.1
GH_A13G1829.1	Gorai.013G181400.1
GH_A13G0186.1	Gorai.013G021000.1
GH_A13G0419.1	Gorai.013G046100.1
GH_A13G0726.1	Gorai.013G060400.1
GH_A13G0910.1	Gorai.013G091400.1
Gorai.001G101000.1	GH_D07G0977.1
Gorai.001G113200.1	GH_D07G1091.1
Gorai.001G113300.1	GH_D07G1092.1
Gorai.001G120100.1	GH_D07G1162.1
Gorai.001G156000.1	GH_D07G1507.1
Gorai.001G212900.1	GH_D07G2037.1
Gorai.001G214000.1	GH_D07G2042.1
Gorai.001G226500.1	GH_D07G2155.1
Gorai.001G261700.1	GH_D07G2436.1
Gorai.001G265200.1	GH_D07G2467.1
Gorai.001G184700.1	GH_D07G1691.1
Gorai.001G226500.1	GH_D07G0977.1
Gorai.001G156000.1	GH_D11G1023.1
Gorai.001G156000.1	GH_D12G1290.1
Gorai.002G065300.1	GH_D01G0549.1
Gorai.002G066600.1	GH_D01G0560.1
Gorai.002G087200.1	GH_D01G0757.1
Gorai.002G107900.1	GH_D01G0972.1
Gorai.002G145800.1	GH_D01G1383.1
Gorai.002G227900.1	GH_D01G2203.1
Gorai.002G160500.1	GH_D01G1505.1
Gorai.002G164900.1	GH_D01G1589.1
Gorai.002G065400.1	GH_D01G0560.1
Gorai.002G160500.1	GH_D04G1192.1
Gorai.002G160500.1	GH_D09G1556.1
Gorai.003G103400.1	GH_D03G1125.1
Gorai.003G123200.1	GH_D03G1328.1
Gorai.003G144500.1	GH_D03G1566.1
Gorai.003G157800.1	GH_D03G1695.1
Gorai.003G016800.1	GH_D03G0163.1
Gorai.003G040100.1	GH_D03G0387.1
Gorai.003G047900.1	GH_D03G0479.1
Gorai.003G051800.1	GH_D03G0521.1
Gorai.003G084700.1	GH_D03G0894.1
Gorai.003G040100.1	GH_D05G2278.1
Gorai.003G016800.1	GH_D12G0676.1
Gorai.003G123200.1	GH_D13G2520.1
Gorai.004G043400.1	GH_D08G0399.1
Gorai.004G058300.1	GH_D08G0533.1
Gorai.004G091900.1	GH_D08G0839.1
Gorai.004G101100.1	GH_D08G0942.1
Gorai.004G043400.1	GH_D12G1290.1
Gorai.005G234600.1	GH_D02G2267.1
Gorai.005G007900.1	GH_D02G0068.1
Gorai.005G017000.1	GH_D02G0143.1
Gorai.005G025400.1	GH_D02G0211.1
Gorai.005G025600.1	GH_D02G0212.1
Gorai.005G042500.1	GH_D02G0359.1
Gorai.005G073500.1	GH_D02G0647.1
Gorai.005G007900.1	GH_D10G1299.1
Gorai.005G234700.1	GH_D11G2111.1
Gorai.006G160600.1	GH_D01G1505.1
Gorai.006G160600.1	GH_D04G1192.1
Gorai.006G010800.1	GH_D04G0449.1
Gorai.006G160600.1	GH_D09G1556.1
Gorai.006G160700.1	GH_D09G1557.1
Gorai.006G185400.1	GH_D09G1794.1
Gorai.006G228500.1	GH_D09G2206.1
Gorai.006G228700.1	GH_D09G2208.1
Gorai.006G010800.1	GH_D09G0103.1
Gorai.006G010800.1	GH_D11G0779.1
Gorai.006G010800.1	GH_D12G2004.1
Gorai.007G218400.1	GH_D02G2267.1
Gorai.007G082200.1	GH_D04G0449.1
Gorai.007G107000.1	GH_D07G1507.1
Gorai.007G082200.1	GH_D09G0103.1
Gorai.007G082200.1	GH_D11G0779.1
Gorai.007G107000.1	GH_D11G1023.1
Gorai.007G145900.1	GH_D11G1390.1
Gorai.007G157200.1	GH_D11G1499.1
Gorai.007G218400.1	GH_D11G2111.1
Gorai.007G232800.1	GH_D11G2257.1
Gorai.007G340400.1	GH_D11G3364.1
Gorai.007G372300.1	GH_D11G3717.1
Gorai.007G107000.1	GH_D12G1290.1
Gorai.008G069400.1	GH_D03G0163.1
Gorai.008G023900.1	GH_D04G1782.1
Gorai.008G174800.1	GH_D04G2091.1
Gorai.008G023900.1	GH_D06G0189.1
Gorai.008G124100.1	GH_D07G1507.1
Gorai.008G124100.1	GH_D08G0399.1
Gorai.008G124100.1	GH_D11G1023.1
Gorai.008G120300.1	GH_D12G1243.1
Gorai.008G124100.1	GH_D12G1290.1
Gorai.008G174800.1	GH_D12G1773.1
Gorai.008G185800.1	GH_D12G1889.1
Gorai.008G197600.1	GH_D12G2004.1
Gorai.008G197700.1	GH_D12G2005.1
Gorai.008G221800.1	GH_D12G2257.1
Gorai.008G273200.1	GH_D12G2766.1
Gorai.008G018000.1	GH_D12G0169.1
Gorai.008G023900.1	GH_D12G0227.1
Gorai.008G051000.1	GH_D12G0495.1
Gorai.008G069400.1	GH_D12G0676.1
Gorai.008G069600.1	GH_D12G0677.1
Gorai.008G023900.1	GH_D13G0413.1
Gorai.009G235700.1	GH_D03G0387.1
Gorai.009G411700.1	GH_D04G1192.1
Gorai.009G411800.1	GH_D04G1194.1
Gorai.009G033100.1	GH_D05G0318.1
Gorai.009G034100.1	GH_D05G0329.1
Gorai.009G050700.1	GH_D05G0491.1
Gorai.009G071500.1	GH_D05G0689.1
Gorai.009G113100.1	GH_D05G1088.1
Gorai.009G235700.1	GH_D05G2278.1
Gorai.009G254800.1	GH_D05G2457.1
Gorai.009G321100.1	GH_D05G3101.1
Gorai.009G328300.1	GH_D05G3171.1
Gorai.009G344800.1	GH_D05G3357.1
Gorai.009G439200.1	GH_D05G3919.1
Gorai.009G411700.1	GH_D09G1556.1
Gorai.009G411700.1	GH_D11G3717.1
Gorai.009G113100.1	GH_D13G2616.1
Gorai.009G235700.1	GH_D13G0544.1
Gorai.010G022300.1	GH_D06G0189.1
Gorai.010G033600.1	GH_D06G0303.1
Gorai.010G063400.1	GH_D06G0576.1
Gorai.010G230100.1	GH_D06G2205.1
Gorai.010G242800.1	GH_D06G2326.1
Gorai.010G022300.1	GH_D12G0227.1
Gorai.010G022300.1	GH_D13G0413.1
Gorai.011G274800.1	GH_D04G0688.1
Gorai.011G131200.1	GH_D10G1299.1
Gorai.011G202900.1	GH_D10G2003.1
Gorai.011G274000.1	GH_D10G2627.1
Gorai.011G274700.1	GH_D10G2633.1
Gorai.011G274800.1	GH_D10G2634.1
Gorai.011G275200.1	GH_D10G2635.1
Gorai.011G275400.1	GH_D10G2636.1
Gorai.011G275800.1	GH_D10G2639.1
Gorai.011G274800.1	GH_D10G2641.1
Gorai.011G275300.1	GH_D10G2637.1
Gorai.011G275800.1	GH_D10G2627.1
Gorai.012G009300.1	GH_D04G0092.1
Gorai.012G048900.1	GH_D04G0449.1
Gorai.012G050700.1	GH_D04G0467.1
Gorai.012G074100.1	GH_D04G0688.1
Gorai.012G149600.1	GH_D04G1782.1
Gorai.012G184900.1	GH_D04G2091.1
Gorai.012G073900.1	GH_D05G3101.1
Gorai.012G048900.1	GH_D09G0103.1
Gorai.012G073900.1	GH_D10G2633.1
Gorai.012G048900.1	GH_D11G0779.1
Gorai.012G149600.1	GH_D12G0227.1
Gorai.012G184900.1	GH_D12G1773.1
Gorai.012G149600.1	GH_D13G0413.1
Gorai.012G050700.1	GH_D13G0823.1
Gorai.013G260500.1	GH_D03G1328.1
Gorai.013G046100.1	GH_D04G1782.1
Gorai.013G270900.1	GH_D05G1088.1
Gorai.013G060400.1	GH_D05G2278.1
Gorai.013G046100.1	GH_D06G0189.1
Gorai.013G046100.1	GH_D12G0227.1
Gorai.013G060400.1	GH_D12G0151.1
Gorai.013G021000.1	GH_D13G0190.1
Gorai.013G046100.1	GH_D13G0413.1
Gorai.013G060400.1	GH_D13G0544.1
Gorai.013G091400.1	GH_D13G0823.1
Gorai.013G260500.1	GH_D13G2520.1
Gorai.013G270900.1	GH_D13G2616.1
Gorai.013G181400.1	GH_D13G1782.1
	311

## Sheet: Ga-GB
GB_A01G0549.1	Ga01G0614.1
GB_A01G0559.1	Ga01G0626.1
GB_A01G0750.1	Ga01G0844.1
GB_A01G1350.1	Ga01G1284.1
GB_A01G2216.1	Ga02G1436.1
GB_A02G1182.1	Ga01G1703.1
GB_A02G1926.1	Ga02G0169.1
GB_A02G1703.1	Ga02G0376.1
GB_A02G1677.1	Ga02G0536.1
GB_A02G1639.1	Ga02G0460.1
GB_A02G0063.1	Ga03G0072.1
GB_A02G0135.1	Ga03G0146.1
GB_A02G0326.1	Ga03G0366.1
GB_A02G0628.1	Ga03G0680.1
GB_A02G0194.1	Ga03G0214.1
GB_A02G0063.1	Ga10G1764.1
GB_A02G1926.1	Ga12G2382.1
GB_A03G0267.1	Ga01G2575.1
GB_A03G0618.1	Ga01G2213.1
GB_A03G0856.1	Ga01G1908.1
GB_A03G2180.1	Ga03G2428.1
GB_A03G2180.1	Ga11G1885.1
GB_A03G0856.1	Ga12G1254.1
GB_A03G0618.1	Ga13G2731.1
GB_A04G1096.1	Ga04G0704.1
GB_A04G1483.1	Ga04G0315.1
GB_A04G1096.1	Ga04G1369.1
GB_A04G0156.1	Ga05G4097.1
GB_A04G1483.1	Ga06G0217.1
GB_A04G0905.1	Ga09G1645.1
GB_A04G1096.1	Ga10G0196.1
GB_A04G0905.1	Ga11G0087.1
GB_A04G1791.1	Ga12G1254.1
GB_A04G1483.1	Ga13G0415.1
GB_A04G1483.1	Ga14G0151.1
GB_A04G1791.1	Ga14G1727.1
GB_A05G3190.1	Ga01G1634.1
GB_A05G2284.1	Ga02G0376.1
GB_A05G3747.1	Ga04G1369.1
GB_A05G3991.1	Ga04G1625.1
GB_A05G4012.1	Ga04G1645.1
GB_A05G4377.1	Ga04G2056.1
GB_A05G3131.1	Ga04G0704.1
GB_A05G3131.1	Ga04G1369.1
GB_A05G0326.1	Ga05G0340.1
GB_A05G0494.1	Ga05G0513.1
GB_A05G0693.1	Ga05G0725.1
GB_A05G2284.1	Ga05G2394.1
GB_A05G2473.1	Ga05G2574.1
GB_A05G3131.1	Ga05G3305.1
GB_A05G3190.1	Ga05G3371.1
GB_A05G3468.1	Ga05G3582.1
GB_A05G3747.1	Ga05G3305.1
GB_A05G4012.1	Ga09G0150.1
GB_A05G3747.1	Ga10G0196.1
GB_A05G3131.1	Ga10G0198.1
GB_A05G4012.1	Ga11G3310.1
GB_A05G2284.1	Ga11G3531.1
GB_A05G3991.1	Ga13G0956.1
GB_A05G2284.1	Ga13G0546.1
GB_A06G0210.1	Ga04G0315.1
GB_A06G0210.1	Ga06G0217.1
GB_A06G0614.1	Ga06G0568.1
GB_A06G2199.1	Ga06G2537.1
GB_A06G0210.1	Ga13G0415.1
GB_A06G0210.1	Ga14G0151.1
GB_A06G0325.1	Ga14G0426.1
GB_A07G1098.1	Ga04G0704.1
GB_A07G2307.1	Ga07G2266.1
GB_A07G2573.1	Ga07G2551.1
GB_A07G2606.1	Ga07G2590.1
GB_A07G1512.1	Ga07G1531.1
GB_A07G1721.1	Ga07G1753.1
GB_A07G1091.1	Ga07G1093.1
GB_A07G1169.1	Ga07G1172.1
GB_A07G2113.1	Ga07G2107.1
GB_A07G2128.1	Ga07G2118.1
GB_A07G0980.1	Ga07G2266.1
GB_A07G1512.1	Ga11G3049.1
GB_A08G0524.1	Ga08G0552.1
GB_A08G0866.1	Ga08G0905.1
GB_A08G1022.1	Ga08G1004.1
GB_A09G1739.1	Ga04G0899.1
GB_A09G0124.1	Ga04G1645.1
GB_A09G1739.1	Ga09G1645.1
GB_A09G2374.1	Ga09G2387.1
GB_A09G0124.1	Ga09G0150.1
GB_A09G0833.1	Ga09G0759.1
GB_A09G0124.1	Ga11G3310.1
GB_A09G1739.1	Ga11G0087.1
GB_A09G2092.1	Ga12G0251.1
GB_A10G1685.1	Ga03G0072.1
GB_A10G2683.1	Ga04G1369.1
GB_A10G1394.1	Ga10G1463.1
GB_A10G1685.1	Ga10G1764.1
GB_A10G2677.1	Ga10G0196.1
GB_A10G2683.1	Ga10G0196.1
GB_A10G2033.1	Ga10G0986.1
GB_A11G2388.1	Ga03G2428.1
GB_A11G0765.1	Ga04G1645.1
GB_A11G3766.1	Ga04G0899.1
GB_A11G1006.1	Ga07G1531.1
GB_A11G3766.1	Ga09G1645.1
GB_A11G0765.1	Ga09G0150.1
GB_A11G2227.1	Ga11G1701.1
GB_A11G2388.1	Ga11G1885.1
GB_A11G0765.1	Ga11G3310.1
GB_A11G1006.1	Ga11G3049.1
GB_A11G1476.1	Ga11G2554.1
GB_A11G3766.1	Ga11G0087.1
GB_A12G1859.1	Ga01G1908.1
GB_A12G2838.1	Ga01G1703.1
GB_A12G0690.1	Ga02G0169.1
GB_A12G0213.1	Ga04G0315.1
GB_A12G0213.1	Ga06G0217.1
GB_A12G1342.1	Ga07G1531.1
GB_A12G1342.1	Ga08G0398.1
GB_A12G1342.1	Ga11G3049.1
GB_A12G1859.1	Ga12G1254.1
GB_A12G1975.1	Ga12G1138.1
GB_A12G2092.1	Ga12G1012.1
GB_A12G2330.1	Ga12G0761.1
GB_A12G2838.1	Ga12G0251.1
GB_A12G0501.1	Ga12G2614.1
GB_A12G0690.1	Ga12G2382.1
GB_A12G0141.1	Ga12G2765.1
GB_A12G0141.1	Ga13G0546.1
GB_A12G0213.1	Ga13G0415.1
GB_A12G0213.1	Ga14G0151.1
GB_A12G1859.1	Ga14G1727.1
GB_A13G0422.1	Ga04G0315.1
GB_A13G0998.1	Ga04G1625.1
GB_A13G2778.1	Ga05G1151.1
GB_A13G0749.1	Ga05G2394.1
GB_A13G0422.1	Ga06G0217.1
GB_A13G0749.1	Ga12G2765.1
GB_A13G2676.1	Ga13G2731.1
GB_A13G2778.1	Ga13G2833.1
GB_A13G0190.1	Ga13G0210.1
GB_A13G0422.1	Ga13G0415.1
GB_A13G0998.1	Ga13G0956.1
GB_A13G1940.1	Ga13G1956.1
GB_A13G0422.1	Ga14G0151.1
Ga01G0614.1	GB_D01G0566.1
Ga01G0626.1	GB_D01G0576.1
Ga01G0844.1	GB_D01G0786.1
Ga01G1284.1	GB_D01G1440.1
Ga01G1703.1	GB_D03G0903.1
Ga01G2428.1	GB_D03G1595.1
Ga01G1908.1	GB_D03G1146.1
Ga01G2575.1	GB_D03G1729.1
Ga01G2499.1	GB_D03G1642.1
Ga01G2213.1	GB_D03G1347.1
Ga01G1634.1	GB_D05G3175.1
Ga01G1703.1	GB_D12G2846.1
Ga02G1436.1	GB_D01G2298.1
Ga02G0376.1	GB_D03G0385.1
Ga02G0536.1	GB_D03G0521.1
Ga02G0460.1	GB_D03G0477.1
Ga02G0376.1	GB_D05G2296.1
Ga02G0169.1	GB_D12G0676.1
Ga03G2428.1	GB_D02G2328.1
Ga03G0072.1	GB_D02G0075.1
Ga03G0146.1	GB_D02G0149.1
Ga03G0214.1	GB_D02G0211.1
Ga03G0366.1	GB_D02G0367.1
Ga03G0680.1	GB_D02G0674.1
Ga03G0072.1	GB_D10G1287.1
Ga03G2428.1	GB_D11G2147.1
Ga04G0899.1	GB_D01G1572.1
Ga04G0901.1	GB_D01G1571.1
Ga04G1625.1	GB_D04G0472.1
Ga04G1645.1	GB_D04G0455.1
Ga04G2056.1	GB_D04G0089.1
Ga04G0315.1	GB_D04G1872.1
Ga04G0315.1	GB_D06G0204.1
Ga04G1369.1	GB_D07G1095.1
Ga04G0899.1	GB_D09G1572.1
Ga04G1645.1	GB_D09G0101.1
Ga04G1369.1	GB_D10G2640.1
Ga04G1645.1	GB_D11G0786.1
Ga04G0899.1	GB_D11G3786.1
Ga04G0315.1	GB_D12G0229.1
Ga04G1625.1	GB_D13G0857.1
Ga04G0315.1	GB_D13G0411.1
Ga05G2394.1	GB_D03G0385.1
Ga05G3305.1	GB_D04G0710.1
Ga05G0331.1	GB_D05G0320.1
Ga05G0340.1	GB_D05G0328.1
Ga05G0513.1	GB_D05G0491.1
Ga05G0725.1	GB_D05G0685.1
Ga05G1151.1	GB_D05G1088.1
Ga05G2394.1	GB_D05G2296.1
Ga05G2574.1	GB_D05G2475.1
Ga05G3305.1	GB_D05G3103.1
Ga05G3371.1	GB_D05G3174.1
Ga05G3582.1	GB_D05G3458.1
Ga05G4097.1	GB_D05G3979.1
Ga05G3305.1	GB_D10G2640.1
Ga05G2394.1	GB_D12G0152.1
Ga05G1151.1	GB_D13G2712.1
Ga05G2394.1	GB_D13G0543.1
Ga06G0217.1	GB_D04G1872.1
Ga06G0217.1	GB_D06G0204.1
Ga06G0568.1	GB_D06G0603.1
Ga06G2537.1	GB_D06G2298.1
Ga06G0217.1	GB_D12G0229.1
Ga06G0217.1	GB_D13G0411.1
Ga07G1093.1	GB_D07G1095.1
Ga07G1172.1	GB_D07G1165.1
Ga07G1531.1	GB_D07G1525.1
Ga07G1753.1	GB_D07G1728.1
Ga07G2118.1	GB_D07G2155.1
Ga07G2266.1	GB_D07G2268.1
Ga07G2551.1	GB_D07G2555.1
Ga07G2590.1	GB_D07G2587.1
Ga07G2266.1	GB_D07G0977.1
Ga07G1531.1	GB_D11G1034.1
Ga07G1531.1	GB_D12G1334.1
Ga08G0398.1	GB_D08G0391.1
Ga08G0552.1	GB_D08G0543.1
Ga08G0905.1	GB_D08G0867.1
Ga08G1004.1	GB_D08G1004.1
Ga08G0398.1	GB_D12G1334.1
Ga09G1645.1	GB_D01G1571.1
Ga09G1645.1	GB_D04G1259.1
Ga09G0150.1	GB_D04G0455.1
Ga09G2387.1	GB_D09G2224.1
Ga09G1645.1	GB_D09G1572.1
Ga09G0150.1	GB_D09G0101.1
Ga09G1645.1	GB_D11G3786.1
Ga09G0150.1	GB_D11G0786.1
Ga10G1764.1	GB_D02G0075.1
Ga10G0196.1	GB_D04G0710.1
Ga10G0196.1	GB_D05G3103.1
Ga10G0196.1	GB_D10G2635.1
Ga10G1764.1	GB_D10G1287.1
Ga10G0198.1	GB_D10G2640.1
Ga10G0986.1	GB_D10G2022.1
Ga11G0087.1	GB_D01G1571.1
Ga11G1885.1	GB_D02G2328.1
Ga11G3310.1	GB_D04G0455.1
Ga11G0087.1	GB_D04G1259.1
Ga11G3531.1	GB_D05G2296.1
Ga11G3049.1	GB_D07G1525.1
Ga11G3310.1	GB_D09G0101.1
Ga11G0087.1	GB_D09G1572.1
Ga11G1701.1	GB_D11G2300.1
Ga11G1885.1	GB_D11G2147.1
Ga11G2554.1	GB_D11G1512.1
Ga11G3049.1	GB_D11G1034.1
Ga11G3310.1	GB_D11G0786.1
Ga11G0087.1	GB_D11G3786.1
Ga11G3049.1	GB_D12G1334.1
Ga12G1254.1	GB_D03G1146.1
Ga12G1254.1	GB_D04G2181.1
Ga12G0251.1	GB_D09G1940.1
Ga12G0251.1	GB_D12G2846.1
Ga12G0761.1	GB_D12G2337.1
Ga12G1012.1	GB_D12G2084.1
Ga12G1138.1	GB_D12G1962.1
Ga12G1254.1	GB_D12G1839.1
Ga12G1851.1	GB_D12G1286.1
Ga12G2382.1	GB_D12G0676.1
Ga12G2614.1	GB_D12G0500.1
Ga12G2765.1	GB_D12G0152.1
Ga12G2765.1	GB_D13G0543.1
Ga13G0415.1	GB_D04G1872.1
Ga13G0956.1	GB_D04G0472.1
Ga13G2833.1	GB_D05G1088.1
Ga13G0546.1	GB_D05G2296.1
Ga13G0415.1	GB_D06G0204.1
Ga13G0415.1	GB_D12G0229.1
Ga13G0546.1	GB_D12G0152.1
Ga13G2731.1	GB_D13G2612.1
Ga13G2833.1	GB_D13G2712.1
Ga13G1956.1	GB_D13G1886.1
Ga13G0956.1	GB_D13G0857.1
Ga13G0210.1	GB_D13G0183.1
Ga13G0415.1	GB_D13G0411.1
Ga13G0546.1	GB_D13G0543.1
GB_D04G1872.1	Ga14G0151.1
GB_D04G2181.1	Ga14G1727.1
GB_D06G0204.1	Ga14G0151.1
GB_D06G0318.1	Ga14G0426.1
GB_D07G0977.1	Ga14G2245.1
GB_D12G0229.1	Ga14G0151.1
GB_D12G1839.1	Ga14G1727.1
GB_D13G0411.1	Ga14G0151.1
	289

## Sheet: Gr-GB
GB_A01G2216.1	Gorai.002G227900.1
GB_A01G0549.1	Gorai.002G065300.1
GB_A01G0559.1	Gorai.002G066600.1
GB_A01G0750.1	Gorai.002G087200.1
GB_A01G1350.1	Gorai.002G145800.1
GB_A02G1639.1	Gorai.003G047900.1
GB_A02G1677.1	Gorai.003G051800.1
GB_A02G1182.1	Gorai.003G084700.1
GB_A02G1703.1	Gorai.003G040100.1
GB_A02G1926.1	Gorai.003G016800.1
GB_A02G0063.1	Gorai.005G007900.1
GB_A02G0135.1	Gorai.005G017000.1
GB_A02G0194.1	Gorai.005G025400.1
GB_A02G0326.1	Gorai.005G042500.1
GB_A02G0628.1	Gorai.005G073500.1
GB_A02G1926.1	Gorai.008G069400.1
GB_A02G1703.1	Gorai.009G235700.1
GB_A02G0063.1	Gorai.011G131200.1
GB_A03G0267.1	Gorai.003G157800.1
GB_A03G0393.1	Gorai.003G144500.1
GB_A03G2180.1	Gorai.005G234600.1
GB_A03G2180.1	Gorai.007G218400.1
GB_A03G0856.1	Gorai.008G174800.1
GB_A03G0618.1	Gorai.013G260500.1
GB_A04G0905.1	Gorai.002G160500.1
GB_A04G0905.1	Gorai.006G160600.1
GB_A04G0905.1	Gorai.007G372300.1
GB_A04G1483.1	Gorai.008G023900.1
GB_A04G1791.1	Gorai.008G174800.1
GB_A04G0905.1	Gorai.009G411700.1
GB_A04G0156.1	Gorai.009G439200.1
GB_A04G1483.1	Gorai.010G022300.1
GB_A04G1096.1	Gorai.012G109200.2
GB_A04G1483.1	Gorai.012G149600.1
GB_A04G1791.1	Gorai.012G184900.1
GB_A04G1483.1	Gorai.013G046100.1
GB_A05G3131.1	Gorai.001G113200.1
GB_A05G3190.1	Gorai.002G164900.1
GB_A05G2284.1	Gorai.003G040100.1
GB_A05G4012.1	Gorai.006G010800.1
GB_A05G4012.1	Gorai.007G082200.1
GB_A05G2284.1	Gorai.007G060200.1
GB_A05G0318.1	Gorai.009G033100.1
GB_A05G0326.1	Gorai.009G034100.1
GB_A05G0494.1	Gorai.009G050700.1
GB_A05G0693.1	Gorai.009G071500.1
GB_A05G2284.1	Gorai.009G235700.1
GB_A05G2473.1	Gorai.009G254800.1
GB_A05G3131.1	Gorai.009G321100.1
GB_A05G3190.1	Gorai.009G328300.1
GB_A05G3468.1	Gorai.009G344800.1
GB_A05G3748.1	Gorai.009G321100.1
GB_A05G3747.1	Gorai.011G274800.1
GB_A05G3748.1	Gorai.011G274700.1
GB_A05G3131.1	Gorai.012G073900.1
GB_A05G3748.1	Gorai.012G073900.1
GB_A05G3991.1	Gorai.012G050700.1
GB_A05G4012.1	Gorai.012G048900.1
GB_A05G4377.1	Gorai.012G009300.1
GB_A05G2284.1	Gorai.013G060400.1
GB_A06G0210.1	Gorai.008G023900.1
GB_A06G0210.1	Gorai.010G022300.1
GB_A06G0325.1	Gorai.010G033600.1
GB_A06G0614.1	Gorai.010G063400.1
GB_A06G2199.1	Gorai.010G230100.1
GB_A06G2319.1	Gorai.010G242800.1
GB_A06G0210.1	Gorai.012G149600.1
GB_A06G0210.1	Gorai.013G046100.1
GB_A07G1091.1	Gorai.001G113200.1
GB_A07G1169.1	Gorai.001G120100.1
GB_A07G1512.1	Gorai.001G156000.1
GB_A07G2573.1	Gorai.001G261700.1
GB_A07G2606.1	Gorai.001G265200.1
GB_A07G2307.1	Gorai.001G226500.1
GB_A07G1721.1	Gorai.001G184700.1
GB_A07G2113.1	Gorai.001G212900.1
GB_A07G2128.1	Gorai.001G214000.1
GB_A07G0980.1	Gorai.001G226500.1
GB_A07G2308.1	Gorai.001G101000.1
GB_A07G1512.1	Gorai.007G107000.1
GB_A07G1512.1	Gorai.008G124100.1
GB_A08G1810.1	Gorai.004G173100.1
GB_A08G0524.1	Gorai.004G058300.1
GB_A08G0866.1	Gorai.004G091900.1
GB_A08G1022.1	Gorai.004G101100.1
GB_A09G1739.1	Gorai.002G160500.1
GB_A09G1739.1	Gorai.006G160600.1
GB_A09G1960.1	Gorai.006G185400.1
GB_A09G2092.1	Gorai.006G199700.1
GB_A09G2374.1	Gorai.006G228500.1
GB_A09G0124.1	Gorai.006G010800.1
GB_A09G0124.1	Gorai.007G082200.1
GB_A09G2092.1	Gorai.008G273200.1
GB_A09G1739.1	Gorai.009G411700.1
GB_A09G0124.1	Gorai.012G048900.1
GB_A10G1685.1	Gorai.005G007900.1
GB_A10G2683.1	Gorai.009G321100.1
GB_A10G2033.1	Gorai.011G202900.1
GB_A10G2677.1	Gorai.011G274000.1
GB_A10G2683.1	Gorai.011G274700.1
GB_A10G2684.1	Gorai.011G274800.1
GB_A10G1685.1	Gorai.011G131200.1
GB_A10G2683.1	Gorai.012G073900.1
GB_A11G1006.1	Gorai.001G156000.1
GB_A11G3766.1	Gorai.002G160500.1
GB_A11G2388.1	Gorai.005G234600.1
GB_A11G3766.1	Gorai.006G160600.1
GB_A11G0765.1	Gorai.006G010800.1
GB_A11G0765.1	Gorai.007G082200.1
GB_A11G1006.1	Gorai.007G107000.1
GB_A11G1364.1	Gorai.007G145900.1
GB_A11G1476.1	Gorai.007G157200.1
GB_A11G3766.1	Gorai.007G372300.1
GB_A11G2227.1	Gorai.007G232800.1
GB_A11G2388.1	Gorai.007G218400.1
GB_A11G1006.1	Gorai.008G124100.1
GB_A11G3766.1	Gorai.009G411700.1
GB_A11G0765.1	Gorai.012G048900.1
GB_A12G1342.1	Gorai.001G156000.1
GB_A12G0690.1	Gorai.003G016800.1
GB_A12G2838.1	Gorai.003G084700.1
GB_A12G1859.1	Gorai.003G103500.1
GB_A12G1342.1	Gorai.004G043400.1
GB_A12G1342.1	Gorai.007G107000.1
GB_A12G1306.1	Gorai.008G120300.1
GB_A12G1342.1	Gorai.008G124100.1
GB_A12G1859.1	Gorai.008G174800.1
GB_A12G1975.1	Gorai.008G185800.1
GB_A12G2092.1	Gorai.008G197600.1
GB_A12G2330.1	Gorai.008G221800.1
GB_A12G2838.1	Gorai.008G273200.1
GB_A12G0501.1	Gorai.008G051000.1
GB_A12G0690.1	Gorai.008G069400.1
GB_A12G0213.1	Gorai.008G023900.1
GB_A12G0213.1	Gorai.010G022300.1
GB_A12G0213.1	Gorai.012G149600.1
GB_A12G1859.1	Gorai.012G184900.1
GB_A12G0141.1	Gorai.013G060400.1
GB_A12G0213.1	Gorai.013G046100.1
GB_A13G2676.1	Gorai.003G123200.1
GB_A13G0422.1	Gorai.008G023900.1
GB_A13G2778.1	Gorai.009G113100.1
GB_A13G0749.1	Gorai.009G235700.1
GB_A13G0422.1	Gorai.010G022300.1
GB_A13G0998.1	Gorai.012G050700.1
GB_A13G0422.1	Gorai.012G149600.1
GB_A13G2676.1	Gorai.013G260500.1
GB_A13G2778.1	Gorai.013G270900.1
GB_A13G0190.1	Gorai.013G021000.1
GB_A13G0422.1	Gorai.013G046100.1
GB_A13G0749.1	Gorai.013G060400.1
GB_A13G0998.1	Gorai.013G091400.1
GB_A13G1940.1	Gorai.013G181400.1
Gorai.001G101000.1	GB_D07G0977.1
Gorai.001G113200.1	GB_D07G1095.1
Gorai.001G120100.1	GB_D07G1165.1
Gorai.001G156000.1	GB_D07G1525.1
Gorai.001G214000.1	GB_D07G2155.1
Gorai.001G226500.1	GB_D07G2268.1
Gorai.001G261700.1	GB_D07G2555.1
Gorai.001G265200.1	GB_D07G2587.1
Gorai.001G184700.1	GB_D07G1728.1
Gorai.001G101000.1	GB_D07G2269.1
Gorai.001G226500.1	GB_D07G0977.1
Gorai.001G156000.1	GB_D11G1034.1
Gorai.001G156000.1	GB_D12G1334.1
Gorai.002G065300.1	GB_D01G0566.1
Gorai.002G066600.1	GB_D01G0576.1
Gorai.002G087200.1	GB_D01G0786.1
Gorai.002G145800.1	GB_D01G1440.1
Gorai.002G227900.1	GB_D01G2298.1
Gorai.002G160500.1	GB_D01G1571.1
Gorai.002G164900.1	GB_D01G1653.1
Gorai.002G164900.1	GB_D05G3175.1
Gorai.002G160500.1	GB_D09G1572.1
Gorai.003G103400.1	GB_D03G1146.1
Gorai.003G123200.1	GB_D03G1347.1
Gorai.003G144500.1	GB_D03G1595.1
Gorai.003G149300.1	GB_D03G1642.1
Gorai.003G157800.1	GB_D03G1729.1
Gorai.003G040100.1	GB_D03G0385.1
Gorai.003G047900.1	GB_D03G0477.1
Gorai.003G051800.1	GB_D03G0521.1
Gorai.003G084700.1	GB_D03G0903.1
Gorai.003G040100.1	GB_D05G2296.1
Gorai.003G016800.1	GB_D12G0676.1
Gorai.003G123200.1	GB_D13G2612.1
Gorai.004G101100.1	GB_D08G1004.1
Gorai.004G173100.1	GB_D08G1802.1
Gorai.004G043400.1	GB_D08G0391.1
Gorai.004G058300.1	GB_D08G0543.1
Gorai.004G091900.1	GB_D08G0867.1
Gorai.004G043400.1	GB_D12G1334.1
Gorai.005G234600.1	GB_D02G2328.1
Gorai.005G007900.1	GB_D02G0075.1
Gorai.005G017000.1	GB_D02G0149.1
Gorai.005G025400.1	GB_D02G0211.1
Gorai.005G042500.1	GB_D02G0367.1
Gorai.005G073500.1	GB_D02G0674.1
Gorai.005G007900.1	GB_D10G1287.1
Gorai.005G234600.1	GB_D11G2147.1
Gorai.006G160600.1	GB_D01G1571.1
Gorai.006G160600.1	GB_D04G1259.1
Gorai.006G010800.1	GB_D04G0455.1
Gorai.006G160600.1	GB_D09G1572.1
Gorai.006G185400.1	GB_D09G1806.1
Gorai.006G199700.1	GB_D09G1940.1
Gorai.006G228500.1	GB_D09G2224.1
Gorai.006G010800.1	GB_D09G0101.1
Gorai.006G160600.1	GB_D11G3786.1
Gorai.006G010800.1	GB_D11G0786.1
Gorai.006G199700.1	GB_D12G2846.1
Gorai.007G372300.1	GB_D01G1571.1
Gorai.007G218400.1	GB_D02G2328.1
Gorai.007G060200.1	GB_D03G0385.1
Gorai.007G082200.1	GB_D04G0455.1
Gorai.007G060200.1	GB_D05G2296.1
Gorai.007G107000.1	GB_D07G1525.1
Gorai.007G082200.1	GB_D09G0101.1
Gorai.007G082200.1	GB_D11G0786.1
Gorai.007G107000.1	GB_D11G1034.1
Gorai.007G145900.1	GB_D11G1404.1
Gorai.007G157200.1	GB_D11G1512.1
Gorai.007G218400.1	GB_D11G2147.1
Gorai.007G340400.1	GB_D11G3407.1
Gorai.007G372300.1	GB_D11G3786.1
Gorai.007G107000.1	GB_D12G1334.1
Gorai.008G174800.1	GB_D03G1146.1
Gorai.008G174800.1	GB_D04G2181.1
Gorai.008G023900.1	GB_D06G0204.1
Gorai.008G124100.1	GB_D07G1525.1
Gorai.008G124100.1	GB_D08G0391.1
Gorai.008G273200.1	GB_D09G1940.1
Gorai.008G124100.1	GB_D11G1034.1
Gorai.008G120300.1	GB_D12G1286.1
Gorai.008G124100.1	GB_D12G1334.1
Gorai.008G174800.1	GB_D12G1839.1
Gorai.008G185800.1	GB_D12G1962.1
Gorai.008G197600.1	GB_D12G2084.1
Gorai.008G221800.1	GB_D12G2337.1
Gorai.008G273200.1	GB_D12G2846.1
Gorai.008G018000.1	GB_D12G0172.1
Gorai.008G023900.1	GB_D12G0229.1
Gorai.008G051000.1	GB_D12G0500.1
Gorai.008G069400.1	GB_D12G0676.1
Gorai.008G023900.1	GB_D13G0411.1
Gorai.009G411700.1	GB_D01G1571.1
Gorai.009G411900.1	GB_D01G1572.1
Gorai.009G235700.1	GB_D03G0385.1
Gorai.009G411700.1	GB_D04G1259.1
Gorai.009G033100.1	GB_D05G0320.1
Gorai.009G034100.1	GB_D05G0328.1
Gorai.009G050700.1	GB_D05G0491.1
Gorai.009G071500.1	GB_D05G0685.1
Gorai.009G113100.1	GB_D05G1088.1
Gorai.009G235700.1	GB_D05G2296.1
Gorai.009G254800.1	GB_D05G2475.1
Gorai.009G321100.1	GB_D05G3103.1
Gorai.009G344800.1	GB_D05G3458.1
Gorai.009G439200.1	GB_D05G3979.1
Gorai.009G411700.1	GB_D09G1572.1
Gorai.009G321100.1	GB_D10G2640.1
Gorai.009G411700.1	GB_D11G3786.1
Gorai.009G113100.1	GB_D13G2712.1
Gorai.009G235700.1	GB_D13G0543.1
Gorai.010G022300.1	GB_D04G1872.1
Gorai.010G022300.1	GB_D06G0204.1
Gorai.010G033600.1	GB_D06G0318.1
Gorai.010G063400.1	GB_D06G0603.1
Gorai.010G230100.1	GB_D06G2298.1
Gorai.010G242800.1	GB_D06G2420.1
Gorai.010G022300.1	GB_D12G0229.1
Gorai.010G022300.1	GB_D13G0411.1
Gorai.011G131200.1	GB_D02G0075.1
Gorai.011G274800.1	GB_D04G0710.1
Gorai.011G131200.1	GB_D10G1287.1
Gorai.011G176600.1	GB_D10G1740.1
Gorai.011G202900.1	GB_D10G2022.1
Gorai.011G274000.1	GB_D10G2635.1
Gorai.011G274700.1	GB_D10G2640.1
Gorai.011G274800.1	GB_D10G2641.1
Gorai.012G009300.1	GB_D04G0089.1
Gorai.012G048900.1	GB_D04G0455.1
Gorai.012G050700.1	GB_D04G0472.1
Gorai.012G074100.1	GB_D04G0710.1
Gorai.012G149600.1	GB_D04G1872.1
Gorai.012G184900.1	GB_D04G2181.1
Gorai.012G073900.1	GB_D05G3103.1
Gorai.012G149600.1	GB_D06G0204.1
Gorai.012G048900.1	GB_D09G0101.1
Gorai.012G073900.1	GB_D10G2640.1
Gorai.012G074100.1	GB_D10G2645.1
Gorai.012G048900.1	GB_D11G0786.1
Gorai.012G149600.1	GB_D12G0229.1
Gorai.012G184900.1	GB_D12G1839.1
Gorai.012G050700.1	GB_D13G0857.1
Gorai.012G149600.1	GB_D13G0411.1
Gorai.013G046100.1	GB_D04G1872.1
Gorai.013G270900.1	GB_D05G1088.1
Gorai.013G060400.1	GB_D05G2296.1
Gorai.013G046100.1	GB_D06G0204.1
Gorai.013G046100.1	GB_D12G0229.1
Gorai.013G060400.1	GB_D12G0152.1
Gorai.013G021000.1	GB_D13G0183.1
Gorai.013G046100.1	GB_D13G0411.1
Gorai.013G060400.1	GB_D13G0543.1
Gorai.013G091400.1	GB_D13G0857.1
Gorai.013G260500.1	GB_D13G2612.1
Gorai.013G270900.1	GB_D13G2712.1
Gorai.013G181400.1	GB_D13G1886.1
	310

## Sheet: GH-GB
GB_A01G0549.1	GH_A01G0554.1
GB_A01G0559.1	GH_A01G0573.1
GB_A01G0750.1	GH_A01G0753.1
GB_A01G1350.1	GH_A01G1298.1
GB_A01G2216.1	GH_A01G2112.1
GB_A01G1567.1	GH_A05G3160.1
GB_A01G0549.1	GH_D01G0549.1
GB_A01G0559.1	GH_D01G0560.1
GB_A01G0750.1	GH_D01G0757.1
GB_A01G2216.1	GH_D01G2203.1
GB_A01G0559.1	GH_D01G0549.1
GB_A01G1350.1	GH_D01G1383.1
GB_A01G1567.1	GH_D05G3171.1
GB_A02G0063.1	GH_A02G0068.1
GB_A02G0135.1	GH_A02G0138.1
GB_A02G0326.1	GH_A02G0332.1
GB_A02G0628.1	GH_A02G0633.1
GB_A02G1182.1	GH_A02G1169.1
GB_A02G1677.1	GH_A02G1650.1
GB_A02G1703.1	GH_A02G1673.1
GB_A02G1926.1	GH_A02G1902.1
GB_A02G1639.1	GH_A11G2343.1
GB_A02G1926.1	GH_A12G0667.1
GB_A02G0063.1	GH_D02G0068.1
GB_A02G0135.1	GH_D02G0143.1
GB_A02G0326.1	GH_D02G0359.1
GB_A02G0628.1	GH_D02G0647.1
GB_A02G0194.1	GH_D02G0211.1
GB_A02G1639.1	GH_D03G0479.1
GB_A02G1677.1	GH_D03G0521.1
GB_A02G1703.1	GH_D03G0387.1
GB_A02G1926.1	GH_D03G0163.1
GB_A02G1182.1	GH_D03G0894.1
GB_A02G1926.1	GH_D12G0676.1
GB_A03G0267.1	GH_A03G0275.1
GB_A03G0393.1	GH_A03G0406.1
GB_A03G0618.1	GH_A03G0623.1
GB_A03G0856.1	GH_A03G0860.1
GB_A03G2180.1	GH_A03G2096.1
GB_A03G2181.1	GH_A11G2343.1
GB_A03G2180.1	GH_D02G2267.1
GB_A03G2182.1	GH_D02G2269.1
GB_A03G0856.1	GH_D03G1125.1
GB_A03G0393.1	GH_D03G1566.1
GB_A03G2181.1	GH_D11G2111.1
GB_A03G0618.1	GH_D13G2520.1
GB_A04G0040.1	GH_A04G0039.1
GB_A04G0905.1	GH_A04G0873.1
GB_A04G1096.1	GH_A04G1055.1
GB_A04G1483.1	GH_A04G1438.1
GB_A04G1791.1	GH_A04G1741.1
GB_A04G1483.1	GH_A06G0204.1
GB_A04G0905.1	GH_A09G1611.1
GB_A04G0906.1	GH_A09G1612.1
GB_A04G1096.1	GH_A10G2507.1
GB_A04G1483.1	GH_A13G0419.1
GB_A04G0905.1	GH_D04G1192.1
GB_A04G0906.1	GH_D04G1194.1
GB_A04G1483.1	GH_D04G1782.1
GB_A04G1791.1	GH_D04G2091.1
GB_A04G0040.1	GH_D05G4035.1
GB_A04G0156.1	GH_D05G3919.1
GB_A04G0905.1	GH_D09G1556.1
GB_A04G0906.1	GH_D09G1557.1
GB_A04G1096.1	GH_D10G2634.1
GB_A04G1483.1	GH_D12G0227.1
GB_A04G1791.1	GH_D12G1773.1
GB_A04G1483.1	GH_D13G0413.1
GB_A05G0318.1	GH_A05G0313.1
GB_A05G0319.1	GH_A05G0314.1
GB_A05G0326.1	GH_A05G0321.1
GB_A05G0494.1	GH_A05G0492.1
GB_A05G0693.1	GH_A05G0689.1
GB_A05G2284.1	GH_A05G2255.1
GB_A05G2473.1	GH_A05G2439.1
GB_A05G3131.1	GH_A05G3098.1
GB_A05G3190.1	GH_A05G3160.1
GB_A05G3468.1	GH_A05G3403.1
GB_A05G3748.1	GH_A05G3656.1
GB_A05G3991.1	GH_A05G3901.1
GB_A05G4012.1	GH_A05G3920.1
GB_A05G4377.1	GH_A05G4283.1
GB_A05G3748.1	GH_A05G3098.1
GB_A05G4012.1	GH_A09G0102.1
GB_A05G3131.1	GH_A10G2504.1
GB_A05G3748.1	GH_A10G2504.1
GB_A05G2284.1	GH_D03G0388.1
GB_A05G3747.1	GH_D04G0688.1
GB_A05G3991.1	GH_D04G0467.1
GB_A05G4012.1	GH_D04G0449.1
GB_A05G4377.1	GH_D04G0092.1
GB_A05G0318.1	GH_D05G0318.1
GB_A05G0326.1	GH_D05G0329.1
GB_A05G0494.1	GH_D05G0491.1
GB_A05G0693.1	GH_D05G0689.1
GB_A05G0694.1	GH_D05G0690.1
GB_A05G2284.1	GH_D05G2278.1
GB_A05G2473.1	GH_D05G2457.1
GB_A05G3131.1	GH_D05G3101.1
GB_A05G3190.1	GH_D05G3171.1
GB_A05G3468.1	GH_D05G3357.1
GB_A05G3748.1	GH_D05G3101.1
GB_A05G4012.1	GH_D09G0103.1
GB_A05G3131.1	GH_D10G2633.1
GB_A05G3747.1	GH_D10G2634.1
GB_A05G3748.1	GH_D10G2633.1
GB_A05G4012.1	GH_D11G0779.1
GB_A05G3991.1	GH_D13G0823.1
GB_A05G2284.1	GH_D13G0544.1
GB_A06G0210.1	GH_A06G0204.1
GB_A06G0325.1	GH_A06G0317.1
GB_A06G0614.1	GH_A06G0600.1
GB_A06G2199.1	GH_A06G2172.1
GB_A06G2319.1	GH_A06G2287.1
GB_A06G0210.1	GH_A13G0419.1
GB_A06G0210.1	GH_D06G0189.1
GB_A06G0325.1	GH_D06G0303.1
GB_A06G0614.1	GH_D06G0576.1
GB_A06G2199.1	GH_D06G2205.1
GB_A06G2319.1	GH_D06G2326.1
GB_A06G0210.1	GH_D12G0227.1
GB_A06G0210.1	GH_D13G0413.1
GB_A07G1091.1	GH_A07G1106.1
GB_A07G1098.1	GH_A07G1112.1
GB_A07G1169.1	GH_A07G1183.1
GB_A07G1512.1	GH_A07G1505.1
GB_A07G1721.1	GH_A07G1692.1
GB_A07G2113.1	GH_A07G2044.1
GB_A07G2128.1	GH_A07G2058.1
GB_A07G2307.1	GH_A07G2221.1
GB_A07G2573.1	GH_A07G2489.1
GB_A07G2610.1	GH_A07G2528.1
GB_A07G0980.1	GH_A07G2221.1
GB_A07G1512.1	GH_A11G0995.1
GB_A07G1512.1	GH_A12G1274.1
GB_A07G1091.1	GH_D07G1091.1
GB_A07G1169.1	GH_D07G1162.1
GB_A07G1512.1	GH_D07G1507.1
GB_A07G1721.1	GH_D07G1691.1
GB_A07G2307.1	GH_D07G2155.1
GB_A07G2573.1	GH_D07G2436.1
GB_A07G2606.1	GH_D07G2467.1
GB_A07G2113.1	GH_D07G2037.1
GB_A07G2128.1	GH_D07G2042.1
GB_A07G0980.1	GH_D07G2155.1
GB_A07G1512.1	GH_D11G1025.1
GB_A07G1512.1	GH_D12G1290.1
GB_A08G0524.1	GH_A08G0523.1
GB_A08G0866.1	GH_A08G0835.1
GB_A08G1022.1	GH_A08G0973.1
GB_A08G0524.1	GH_D08G0533.1
GB_A08G0866.1	GH_D08G0839.1
GB_A08G1022.1	GH_D08G0942.1
GB_A09G1739.1	GH_A04G0873.1
GB_A09G0124.1	GH_A05G3920.1
GB_A09G0124.1	GH_A09G0102.1
GB_A09G1739.1	GH_A09G1611.1
GB_A09G2374.1	GH_A09G2272.1
GB_A09G0124.1	GH_A12G2006.1
GB_A09G1739.1	GH_D04G1194.1
GB_A09G0124.1	GH_D04G0449.1
GB_A09G1739.1	GH_D09G1556.1
GB_A09G1740.1	GH_D09G1557.1
GB_A09G2374.1	GH_D09G2206.1
GB_A09G0833.1	GH_D09G0670.1
GB_A09G0124.1	GH_D09G0103.1
GB_A09G0124.1	GH_D11G0779.1
GB_A09G2092.1	GH_D12G2766.1
GB_A10G2683.1	GH_A05G3098.1
GB_A10G2683.1	GH_A05G3656.1
GB_A10G1394.1	GH_A10G1327.1
GB_A10G1685.1	GH_A10G1587.1
GB_A10G2033.1	GH_A10G1910.1
GB_A10G2683.1	GH_A10G2504.1
GB_A10G2684.1	GH_A10G2505.1
GB_A10G2771.1	GH_A10G2606.1
GB_A10G1685.1	GH_D02G0068.1
GB_A10G2684.1	GH_D04G0688.1
GB_A10G2683.1	GH_D05G3101.1
GB_A10G2033.1	GH_D10G2003.1
GB_A10G2683.1	GH_D10G2633.1
GB_A10G2684.1	GH_D10G2634.1
GB_A10G2771.1	GH_D10G2716.1
GB_A10G1685.1	GH_D10G1299.1
GB_A11G2388.1	GH_A03G2096.1
GB_A11G3766.1	GH_A04G0873.1
GB_A11G0765.1	GH_A05G3920.1
GB_A11G1006.1	GH_A07G1505.1
GB_A11G3766.1	GH_A09G1611.1
GB_A11G0765.1	GH_A09G0102.1
GB_A11G1007.1	GH_A11G0995.1
GB_A11G1364.1	GH_A11G1358.1
GB_A11G1476.1	GH_A11G1472.1
GB_A11G2227.1	GH_A11G2179.1
GB_A11G2388.1	GH_A11G2343.1
GB_A11G3766.1	GH_A11G3688.1
GB_A11G1006.1	GH_A12G1274.1
GB_A11G2388.1	GH_D02G2267.1
GB_A11G0765.1	GH_D04G0449.1
GB_A11G1006.1	GH_D07G1507.1
GB_A11G3766.1	GH_D09G1557.1
GB_A11G0765.1	GH_D09G0103.1
GB_A11G0765.1	GH_D11G0779.1
GB_A11G1364.1	GH_D11G1390.1
GB_A11G1476.1	GH_D11G1499.1
GB_A11G3766.1	GH_D11G3717.1
GB_A11G2227.1	GH_D11G2257.1
GB_A11G2388.1	GH_D11G2111.1
GB_A11G1006.1	GH_D12G1290.1
GB_A12G0690.1	GH_A02G1902.1
GB_A12G1859.1	GH_A03G0861.1
GB_A12G1860.1	GH_A03G0860.1
GB_A12G0213.1	GH_A06G0204.1
GB_A12G1342.1	GH_A07G1505.1
GB_A12G1342.1	GH_A11G0995.1
GB_A12G0141.1	GH_A12G0142.1
GB_A12G0213.1	GH_A12G0213.1
GB_A12G0501.1	GH_A12G0482.1
GB_A12G0690.1	GH_A12G0667.1
GB_A12G1342.1	GH_A12G1274.1
GB_A12G2092.1	GH_A12G2006.1
GB_A12G2330.1	GH_A12G2239.1
GB_A12G0213.1	GH_A13G0419.1
GB_A12G0690.1	GH_D03G0163.1
GB_A12G0213.1	GH_D04G1782.1
GB_A12G1859.1	GH_D04G2091.1
GB_A12G0213.1	GH_D06G0189.1
GB_A12G1342.1	GH_D07G1507.1
GB_A12G1342.1	GH_D11G1025.1
GB_A12G1306.1	GH_D12G1243.1
GB_A12G1342.1	GH_D12G1290.1
GB_A12G1859.1	GH_D12G1773.1
GB_A12G1975.1	GH_D12G1889.1
GB_A12G2092.1	GH_D12G2004.1
GB_A12G2330.1	GH_D12G2257.1
GB_A12G2838.1	GH_D12G2766.1
GB_A12G0141.1	GH_D12G0151.1
GB_A12G0213.1	GH_D12G0227.1
GB_A12G0501.1	GH_D12G0495.1
GB_A12G0690.1	GH_D12G0676.1
GB_A12G0693.1	GH_D12G0677.1
GB_A12G0213.1	GH_D13G0413.1
GB_A13G2676.1	GH_A03G0623.1
GB_A13G2778.1	GH_A05G1097.1
GB_A13G0749.1	GH_A05G2255.1
GB_A13G0998.1	GH_A05G3901.1
GB_A13G0422.1	GH_A06G0204.1
GB_A13G0190.1	GH_A13G0186.1
GB_A13G0422.1	GH_A13G0419.1
GB_A13G0749.1	GH_A13G0716.1
GB_A13G0998.1	GH_A13G0910.1
GB_A13G2676.1	GH_A13G2526.1
GB_A13G2778.1	GH_A13G2627.1
GB_A13G1940.1	GH_A13G1829.1
GB_A13G2676.1	GH_D03G1328.1
GB_A13G0422.1	GH_D04G1782.1
GB_A13G2778.1	GH_D05G1088.1
GB_A13G0749.1	GH_D05G2278.1
GB_A13G0422.1	GH_D06G0189.1
GB_A13G0422.1	GH_D12G0227.1
GB_A13G2676.1	GH_D13G2520.1
GB_A13G2778.1	GH_D13G2616.1
GB_A13G2779.1	GH_D13G2617.1
GB_A13G0190.1	GH_D13G0190.1
GB_A13G0422.1	GH_D13G0413.1
GB_A13G0998.1	GH_D13G0823.1
GB_A13G1940.1	GH_D13G1782.1
GB_D01G0566.1	GH_A01G0554.1
GB_D01G0576.1	GH_A01G0573.1
GB_D01G0786.1	GH_A01G0753.1
GB_D01G2298.1	GH_A01G2112.1
GB_D01G1440.1	GH_A01G1298.1
GB_D01G1571.1	GH_A04G0873.1
GB_D01G1653.1	GH_A05G3160.1
GB_D01G1571.1	GH_A09G1611.1
GB_D01G1572.1	GH_A09G1612.1
GB_D01G0566.1	GH_D01G0549.1
GB_D01G0576.1	GH_D01G0560.1
GB_D01G0786.1	GH_D01G0757.1
GB_D01G1440.1	GH_D01G1383.1
GB_D01G1653.1	GH_D01G1589.1
GB_D01G2298.1	GH_D01G2203.1
GB_D01G0576.1	GH_D01G0549.1
GB_D01G1653.1	GH_D05G3171.1
GB_D01G1571.1	GH_D09G1556.1
GB_D01G1572.1	GH_D09G1557.1
GB_D02G0075.1	GH_A02G0068.1
GB_D02G0149.1	GH_A02G0138.1
GB_D02G0367.1	GH_A02G0332.1
GB_D02G0674.1	GH_A02G0633.1
GB_D02G2328.1	GH_A03G2096.1
GB_D02G2330.1	GH_A11G2343.1
GB_D02G0075.1	GH_D02G0068.1
GB_D02G0149.1	GH_D02G0143.1
GB_D02G0211.1	GH_D02G0211.1
GB_D02G0367.1	GH_D02G0359.1
GB_D02G0674.1	GH_D02G0647.1
GB_D02G2328.1	GH_D02G2267.1
GB_D02G2330.1	GH_D02G2269.1
GB_D02G2328.1	GH_D11G2111.1
GB_D03G0521.1	GH_A02G1650.1
GB_D03G0385.1	GH_A02G1673.1
GB_D03G0903.1	GH_A02G1169.1
GB_D03G1146.1	GH_A03G0860.1
GB_D03G1595.1	GH_A03G0406.1
GB_D03G1729.1	GH_A03G0275.1
GB_D03G0477.1	GH_A11G2343.1
GB_D03G0385.1	GH_A11G0546.1
GB_D03G0385.1	GH_D03G0387.1
GB_D03G0477.1	GH_D03G0479.1
GB_D03G0521.1	GH_D03G0521.1
GB_D03G0903.1	GH_D03G0894.1
GB_D03G1146.1	GH_D03G1125.1
GB_D03G1347.1	GH_D03G1328.1
GB_D03G1595.1	GH_D03G1566.1
GB_D03G1729.1	GH_D03G1695.1
GB_D03G0385.1	GH_D05G2278.1
GB_D04G1259.1	GH_A04G0873.1
GB_D04G1261.1	GH_A04G0874.1
GB_D04G2181.1	GH_A04G1741.1
GB_D04G0089.1	GH_A05G4283.1
GB_D04G0455.1	GH_A05G3920.1
GB_D04G0472.1	GH_A05G3901.1
GB_D04G0710.1	GH_A05G3654.1
GB_D04G1872.1	GH_A06G0204.1
GB_D04G1259.1	GH_A09G1612.1
GB_D04G0455.1	GH_A09G0102.1
GB_D04G0710.1	GH_A10G2505.1
GB_D04G1872.1	GH_A13G0419.1
GB_D04G0089.1	GH_D04G0092.1
GB_D04G0455.1	GH_D04G0449.1
GB_D04G0472.1	GH_D04G0467.1
GB_D04G0710.1	GH_D04G0688.1
GB_D04G1259.1	GH_D04G1194.1
GB_D04G1872.1	GH_D04G1782.1
GB_D04G2181.1	GH_D04G2091.1
GB_D04G1872.1	GH_D06G0189.1
GB_D04G1259.1	GH_D09G1557.1
GB_D04G0455.1	GH_D09G0103.1
GB_D04G0710.1	GH_D10G2634.1
GB_D04G0455.1	GH_D11G0779.1
GB_D04G1872.1	GH_D12G0227.1
GB_D04G2181.1	GH_D12G1773.1
GB_D04G1872.1	GH_D13G0413.1
GB_D04G0472.1	GH_D13G0823.1
GB_D05G0328.1	GH_A05G0321.1
GB_D05G0491.1	GH_A05G0492.1
GB_D05G0685.1	GH_A05G0689.1
GB_D05G1088.1	GH_A05G1097.1
GB_D05G2296.1	GH_A05G2255.1
GB_D05G2475.1	GH_A05G2439.1
GB_D05G3103.1	GH_A05G3098.1
GB_D05G3174.1	GH_A05G3160.1
GB_D05G3458.1	GH_A05G3403.1
GB_D05G3103.1	GH_A10G2504.1
GB_D05G1088.1	GH_A13G2627.1
GB_D05G2296.1	GH_A13G0716.1
GB_D05G2296.1	GH_D03G0388.1
GB_D05G0320.1	GH_D05G0318.1
GB_D05G0328.1	GH_D05G0329.1
GB_D05G0491.1	GH_D05G0491.1
GB_D05G0685.1	GH_D05G0689.1
GB_D05G1088.1	GH_D05G1088.1
GB_D05G2296.1	GH_D05G2278.1
GB_D05G2475.1	GH_D05G2457.1
GB_D05G3103.1	GH_D05G3101.1
GB_D05G3174.1	GH_D05G3171.1
GB_D05G3458.1	GH_D05G3357.1
GB_D05G3979.1	GH_D05G3919.1
GB_D05G3103.1	GH_D10G2633.1
GB_D05G1088.1	GH_D13G2617.1
GB_D05G2296.1	GH_D13G0544.1
GB_D06G0204.1	GH_A06G0204.1
GB_D06G0318.1	GH_A06G0317.1
GB_D06G0603.1	GH_A06G0600.1
GB_D06G2298.1	GH_A06G2172.1
GB_D06G2420.1	GH_A06G2287.1
GB_D06G0204.1	GH_A13G0419.1
GB_D06G0204.1	GH_D04G1782.1
GB_D06G0204.1	GH_D06G0189.1
GB_D06G0318.1	GH_D06G0303.1
GB_D06G0603.1	GH_D06G0576.1
GB_D06G2298.1	GH_D06G2205.1
GB_D06G2420.1	GH_D06G2326.1
GB_D06G0204.1	GH_D12G0227.1
GB_D06G0204.1	GH_D13G0413.1
GB_D07G1095.1	GH_A07G1106.1
GB_D07G1165.1	GH_A07G1183.1
GB_D07G1525.1	GH_A07G1505.1
GB_D07G1728.1	GH_A07G1692.1
GB_D07G2268.1	GH_A07G2221.1
GB_D07G2555.1	GH_A07G2489.1
GB_D07G2587.1	GH_A07G2524.1
GB_D07G2155.1	GH_A07G2058.1
GB_D07G0977.1	GH_A07G2221.1
GB_D07G1525.1	GH_A11G0995.1
GB_D07G1525.1	GH_A12G1274.1
GB_D07G0977.1	GH_D07G0977.1
GB_D07G1095.1	GH_D07G1091.1
GB_D07G1165.1	GH_D07G1162.1
GB_D07G1525.1	GH_D07G1507.1
GB_D07G1728.1	GH_D07G1691.1
GB_D07G2155.1	GH_D07G2042.1
GB_D07G2268.1	GH_D07G2155.1
GB_D07G2587.1	GH_D07G2467.1
GB_D07G0977.1	GH_D07G2155.1
GB_D07G1525.1	GH_D11G1025.1
GB_D07G1525.1	GH_D12G1290.1
GB_D08G0543.1	GH_A08G0523.1
GB_D08G0867.1	GH_A08G0835.1
GB_D08G1004.1	GH_A08G0973.1
GB_D08G0391.1	GH_A12G1274.1
GB_D08G0543.1	GH_D08G0533.1
GB_D08G0867.1	GH_D08G0839.1
GB_D08G1004.1	GH_D08G0942.1
GB_D08G0391.1	GH_D12G1290.1
GB_D09G1572.1	GH_A04G0873.1
GB_D09G0101.1	GH_A05G3920.1
GB_D09G1572.1	GH_A09G1611.1
GB_D09G2224.1	GH_A09G2272.1
GB_D09G0101.1	GH_A09G0102.1
GB_D09G0101.1	GH_D04G0449.1
GB_D09G0101.1	GH_D09G0103.1
GB_D09G1572.1	GH_D09G1556.1
GB_D09G1573.1	GH_D09G1557.1
GB_D09G2224.1	GH_D09G2206.1
GB_D09G0101.1	GH_D11G0779.1
GB_D09G1940.1	GH_D12G2766.1
GB_D10G2640.1	GH_A05G3098.1
GB_D10G2640.1	GH_A05G3656.1
GB_D10G2645.1	GH_A05G3654.1
GB_D10G2022.1	GH_A10G1910.1
GB_D10G2023.1	GH_A10G1911.1
GB_D10G2640.1	GH_A10G2504.1
GB_D10G2641.1	GH_A10G2505.1
GB_D10G2732.1	GH_A10G2606.1
GB_D10G1287.1	GH_A10G1587.1
GB_D10G1287.1	GH_D02G0068.1
GB_D10G2641.1	GH_D04G0688.1
GB_D10G2640.1	GH_D05G3101.1
GB_D10G1287.1	GH_D10G1299.1
GB_D10G1740.1	GH_D10G1745.1
GB_D10G2022.1	GH_D10G2003.1
GB_D10G2640.1	GH_D10G2633.1
GB_D10G2641.1	GH_D10G2634.1
GB_D10G2732.1	GH_D10G2716.1
GB_D11G2147.1	GH_A03G2096.1
GB_D11G3786.1	GH_A04G0873.1
GB_D11G0786.1	GH_A05G3920.1
GB_D11G1034.1	GH_A07G1505.1
GB_D11G3786.1	GH_A09G1612.1
GB_D11G0786.1	GH_A09G0102.1
GB_D11G1034.1	GH_A11G0995.1
GB_D11G1404.1	GH_A11G1358.1
GB_D11G1512.1	GH_A11G1472.1
GB_D11G3786.1	GH_A11G3688.1
GB_D11G2147.1	GH_A11G2343.1
GB_D11G1034.1	GH_A12G1274.1
GB_D11G2147.1	GH_D02G2267.1
GB_D11G0786.1	GH_D04G0449.1
GB_D11G1034.1	GH_D07G1507.1
GB_D11G3786.1	GH_D09G1557.1
GB_D11G0786.1	GH_D09G0103.1
GB_D11G0786.1	GH_D11G0779.1
GB_D11G1034.1	GH_D11G1023.1
GB_D11G1035.1	GH_D11G1025.1
GB_D11G1404.1	GH_D11G1390.1
GB_D11G1512.1	GH_D11G1499.1
GB_D11G2147.1	GH_D11G2111.1
GB_D11G3407.1	GH_D11G3364.1
GB_D11G3786.1	GH_D11G3717.1
GB_D11G1034.1	GH_D12G1290.1
GB_D12G0676.1	GH_A02G1902.1
GB_D12G1839.1	GH_A04G1741.1
GB_D12G0229.1	GH_A06G0204.1
GB_D12G1334.1	GH_A07G1505.1
GB_D12G1334.1	GH_A11G0995.1
GB_D12G1334.1	GH_A12G1274.1
GB_D12G1962.1	GH_A12G1889.1
GB_D12G2084.1	GH_A12G2006.1
GB_D12G2846.1	GH_A12G2738.1
GB_D12G0152.1	GH_A12G0142.1
GB_D12G0229.1	GH_A12G0213.1
GB_D12G0500.1	GH_A12G0482.1
GB_D12G0676.1	GH_A12G0667.1
GB_D12G0229.1	GH_A13G0419.1
GB_D12G0676.1	GH_D03G0163.1
GB_D12G0229.1	GH_D04G1782.1
GB_D12G1839.1	GH_D04G2091.1
GB_D12G0229.1	GH_D06G0189.1
GB_D12G1334.1	GH_D07G1507.1
GB_D12G1334.1	GH_D11G1025.1
GB_D12G0152.1	GH_D12G0151.1
GB_D12G0229.1	GH_D12G0227.1
GB_D12G0500.1	GH_D12G0495.1
GB_D12G0676.1	GH_D12G0676.1
GB_D12G0677.1	GH_D12G0677.1
GB_D12G1286.1	GH_D12G1243.1
GB_D12G1334.1	GH_D12G1290.1
GB_D12G1839.1	GH_D12G1773.1
GB_D12G1962.1	GH_D12G1889.1
GB_D12G2084.1	GH_D12G2004.1
GB_D12G2846.1	GH_D12G2766.1
GB_D12G0152.1	GH_D13G0544.1
GB_D12G0229.1	GH_D13G0413.1
GB_D13G2612.1	GH_A03G0623.1
GB_D13G0857.1	GH_A05G3901.1
GB_D13G0543.1	GH_A05G2255.1
GB_D13G0411.1	GH_A06G0204.1
GB_D13G1886.1	GH_A13G1829.1
GB_D13G2612.1	GH_A13G2526.1
GB_D13G2712.1	GH_A13G2627.1
GB_D13G0183.1	GH_A13G0186.1
GB_D13G0411.1	GH_A13G0419.1
GB_D13G0543.1	GH_A13G0726.1
GB_D13G0543.1	GH_A13G0716.1
GB_D13G0857.1	GH_A13G0910.1
GB_D13G2612.1	GH_D03G1328.1
GB_D13G0411.1	GH_D04G1782.1
GB_D13G0857.1	GH_D04G0467.1
GB_D13G2712.1	GH_D05G1088.1
GB_D13G0543.1	GH_D05G2278.1
GB_D13G0411.1	GH_D06G0189.1
GB_D13G0411.1	GH_D12G0227.1
GB_D13G0183.1	GH_D13G0190.1
GB_D13G0411.1	GH_D13G0413.1
GB_D13G0543.1	GH_D13G0544.1
GB_D13G0857.1	GH_D13G0823.1
GB_D13G1886.1	GH_D13G1782.1
GB_D13G2612.1	GH_D13G2520.1

[truncated: 1 more sheets: Summary]
