# Supplementary material for: Genome-wide identification, evolution and function analysis of UGTs superfamily in cotton
Source: Front Mol Biosci. 2022 Sep 13;9:965403. doi: 10.3389/fmolb.2022.965403 (PMC9513525; doi:10.3389/fmolb.2022.965403)
Supplement: Supplementary file 8 [file Table5.XLSX]

## Sheet: Total
Distribution of UGT proteins from five plant species into their different clades
Species	Clade A	Clade B	Clade C	Clade D	Clade E	Clade F	Clade G	Clade H	Clade I	Clade J	Clade K	Clade L	Clade M	Clade N	Clade O	Clade P	Clade Q	Clade R	Clade OG	Total
Gossypium hirsutum	27	14	2	29	41	12	14	15	11	5	2	27	4	2	2	9	0	4	6	226
Gossypium barbadense	28	12	2	34	37	10	14	13	14	5	2	29	5	1	2	10	0	4	6	228
Gossypium arboreum	19	7	1	21	30	5	9	8	7	4	1	17	3	1	1	8	0	1	3	146
Gossypium raimondii	13	9	1	21	29	8	5	8	7	4	1	20	3	1	1	12	0	6	3	152
Total	87	42	6	105	137	35	42	44	39	18	6	93	15	5	6	39	0	15	18	752

## Sheet: GH
Distribution of UGT proteins of Gossypium hirsutum into their different clades
Clade A	Clade B	Clade C	Clade D	Clade E	Clade F	Clade G	Clade H	Clade I	Clade J	Clade K	Clade L	Clade M	Clade N	Clade O	Clade P	Clade Q	Clade R	Clade OG
GHUGT79-9	GHUGT89-5	GHUGT90-1	GHUGT73-22	GHUGT72-8	GHUGT78-1	GHUGT85-1	GHUGT76-1	GHUGT83-1	GHUGT87-3	GHUGT86-1	GHUGT74-7	GHUGT92-1	GHUGT82-1	GHUGTZOG-1	GHUGT709-1		GHUGT708-1	GHUGT80-5
GHUGT79-1	GHUGT89-8	GHUGT90-2	GHUGT73-27	GHUGT71-7	GHUGT78-2	GHUGT85-14	GHUGT76-9	GHUGT83-2	GHUGT87-1	GHUGT86-2	GHUGT74-8	GHUGT92-2	GHUGT82-2	GHUGTZOG-2	GHUGT709-2		GHUGT708-2	GHUGT80-1
GHUGT79-10	GHUGT89-1		GHUGT73-23	GHUGT88-1	GHUGT78-5	GHUGT85-2	GHUGT76-10	GHUGT83-3	GHUGT87-4		GHUGT84-1	GHUGT92-3			GHUGT709-3		GHUGT708-4	GHUGT80-2
GHUGT79-13	GHUGT89-2		GHUGT73-17	GHUGT72-13	GHUGT78-6	GHUGT85-3	GHUGT76-2	GHUGT83-4	GHUGT87-5		GHUGT84-2	GHUGT92-4			GHUGT709-4		GHUGT708-3	GHUGT80-6
GHUGT94-1	GHUGT89-10		GHUGT73-1	GHUGT71-11	GHUGT78-7	GHUGT85-4	GHUGT76-3	GHUGT83-5	GHUGT87-2		GHUGT74-12				GHUGT709-5			GHUGT80-3
GHUGT91-2	GHUGT89-11		GHUGT73-28	GHUGT71-12	GHUGT78-8	GHUGT85-5	GHUGT76-4	GHUGT83-6			GHUGT74-1				GHUGT709-6			GHUGT80-4
GHUGT91-3	GHUGT89-12		GHUGT73-13	GHUGT71-13	GHUGT78-3	GHUGT85-6	GHUGT76-13	GHUGT83-7			GHUGT74-13				GHUGT709-7
GHUGT79-2	GHUGT89-6		GHUGT73-2	GHUGT72-1	GHUGT78-9	GHUGT85-7	GHUGT76-14	GHUGT83-8			GHUGT74-4				GHUGT709-8
GHUGT79-3	GHUGT89-9		GHUGT73-14	GHUGT71-8	GHUGT78-10	GHUGT85-8	GHUGT76-11	GHUGT83-9			GHUGT84-6				GHUGT709-9
GHUGT91-4	GHUGT89-3		GHUGT73-15	GHUGT88-5	GHUGT78-4	GHUGT85-9	GHUGT76-5	GHUGT83-10			GHUGT74-2
GHUGT91-5	GHUGT89-13		GHUGT73-18	GHUGT88-6	GHUGT78-11	GHUGT85-10	GHUGT76-6	GHUGT83-11			GHUGT74-9
GHUGT79-11	GHUGT89-14		GHUGT73-3	GHUGT88-7	GHUGT78-12	GHUGT85-11	GHUGT76-7				GHUGT74-10
GHUGT79-12	GHUGT89-7		GHUGT73-4	GHUGT72-2		GHUGT85-12	GHUGT76-8				GHUGT74-11
GHUGT79-14	GHUGT89-4		GHUGT73-11	GHUGT71-3		GHUGT85-13	GHUGT76-12				GHUGT75-1
GHUGT94-2			GHUGT73-24	GHUGT71-4			GHUGT76-15				GHUGT75-2
GHUGT91-6			GHUGT73-25	GHUGT72-14							GHUGT75-3
GHUGT91-7			GHUGT73-26	GHUGT72-9							GHUGT75-4
GHUGT91-8			GHUGT73-5	GHUGT72-3							GHUGT84-3
GHUGT79-4			GHUGT73-19	GHUGT72-10							GHUGT84-4
GHUGT91-9			GHUGT73-6	GHUGT71-17							GHUGT84-5
GHUGT79-5			GHUGT73-29	GHUGT71-9							GHUGT75-5
GHUGT79-6			GHUGT73-20	GHUGT72-15							GHUGT74-14
GHUGT79-7			GHUGT73-16	GHUGT88-2							GHUGT74-3
GHUGT94-3			GHUGT73-21	GHUGT71-14							GHUGT74-5
GHUGT79-8			GHUGT73-7	GHUGT71-15							GHUGT74-15
GHUGT91-1			GHUGT73-8	GHUGT71-16							GHUGT74-6
GHUGT91-10			GHUGT73-9	GHUGT72-4							GHUGT84-7
			GHUGT73-10	GHUGT71-1
			GHUGT73-12	GHUGT71-2
				GHUGT72-5
				GHUGT88-8
				GHUGT71-5
				GHUGT71-6
				GHUGT72-16
				GHUGT72-11
				GHUGT72-12
				GHUGT72-6
				GHUGT72-7
				GHUGT88-3
				GHUGT88-4
				GHUGT71-10

## Sheet: GB
Distribution of UGT proteins of Gossypium barbadense into their different clades
Clade A	Clade B	Clade C	Clade D	Clade E	Clade F	Clade G	Clade H	Clade I	Clade J	Clade K	Clade L	Clade M	Clade N	Clade O	Clade P	Clade Q	Clade R	Clade OG
GBUGT79-1	GBUGT89-1	GBUGT90-1	GBUGT73-1	GBUGT71-1	GBUGT78-1	GBUGT85-1	GBUGT76-1	GBUGT83-1	GBUGT87-1	GBUGT86-1	GBUGT74-1	GBUGT92-1	GBUGT82-1	GBUGTZOG-1	GBUGT709-1		GBUGT708-1	GBUGT80-1
GBUGT79-10	GBUGT89-10	GBUGT90-2	GBUGT73-10	GBUGT71-10	GBUGT78-10	GBUGT85-10	GBUGT76-10	GBUGT83-10	GBUGT87-2	GBUGT86-2	GBUGT74-10	GBUGT92-2		GBUGTZOG-2	GBUGT709-10		GBUGT708-2	GBUGT80-2
GBUGT79-11	GBUGT89-11		GBUGT73-11	GBUGT71-11	GBUGT78-2	GBUGT85-11	GBUGT76-11	GBUGT83-11	GBUGT87-3		GBUGT74-11	GBUGT92-3			GBUGT709-2		GBUGT708-3	GBUGT80-3
GBUGT79-12	GBUGT89-12		GBUGT73-12	GBUGT71-12	GBUGT78-3	GBUGT85-12	GBUGT76-12	GBUGT83-12	GBUGT87-4		GBUGT74-12	GBUGT92-4			GBUGT709-3		GBUGT708-4	GBUGT80-4
GBUGT79-13	GBUGT89-2		GBUGT73-13	GBUGT71-13	GBUGT78-4	GBUGT85-13	GBUGT76-13	GBUGT83-13	GBUGT87-5		GBUGT74-13	GBUGT92-5			GBUGT709-4			GBUGT80-5
GBUGT79-2	GBUGT89-3		GBUGT73-14	GBUGT71-14	GBUGT78-5	GBUGT85-14	GBUGT76-2	GBUGT83-14			GBUGT74-14				GBUGT709-5			GBUGT80-6
GBUGT79-3	GBUGT89-4		GBUGT73-15	GBUGT71-15	GBUGT78-6	GBUGT85-2	GBUGT76-3	GBUGT83-2			GBUGT74-15				GBUGT709-6
GBUGT79-4	GBUGT89-5		GBUGT73-16	GBUGT71-16	GBUGT78-7	GBUGT85-3	GBUGT76-4	GBUGT83-3			GBUGT74-16				GBUGT709-7
GBUGT79-5	GBUGT89-6		GBUGT73-17	GBUGT71-2	GBUGT78-8	GBUGT85-4	GBUGT76-5	GBUGT83-4			GBUGT74-17				GBUGT709-8
GBUGT79-6	GBUGT89-7		GBUGT73-18	GBUGT71-3	GBUGT78-9	GBUGT85-5	GBUGT76-6	GBUGT83-5			GBUGT74-18				GBUGT709-9
GBUGT79-7	GBUGT89-8		GBUGT73-19	GBUGT71-4		GBUGT85-6	GBUGT76-7	GBUGT83-6			GBUGT74-2
GBUGT79-8	GBUGT89-9		GBUGT73-2	GBUGT71-5		GBUGT85-7	GBUGT76-8	GBUGT83-7			GBUGT74-3
GBUGT79-9			GBUGT73-20	GBUGT71-6		GBUGT85-8	GBUGT76-9	GBUGT83-8			GBUGT74-4
GBUGT91-1			GBUGT73-21	GBUGT71-7		GBUGT85-9		GBUGT83-9			GBUGT74-5
GBUGT91-2			GBUGT73-22	GBUGT71-8							GBUGT74-6
GBUGT91-3			GBUGT73-23	GBUGT71-9							GBUGT74-7
GBUGT91-4			GBUGT73-24	GBUGT72-1							GBUGT74-8
GBUGT91-5			GBUGT73-25	GBUGT72-10							GBUGT74-9
GBUGT91-6			GBUGT73-26	GBUGT72-11							GBUGT75-1
GBUGT91-7			GBUGT73-27	GBUGT72-12							GBUGT75-2
GBUGT91-8			GBUGT73-28	GBUGT72-13							GBUGT75-3
GBUGT91-9			GBUGT73-29	GBUGT72-14							GBUGT75-4
GBUGT94-1			GBUGT73-3	GBUGT72-2							GBUGT75-5
GBUGT94-2			GBUGT73-30	GBUGT72-3							GBUGT75-6
GBUGT94-3			GBUGT73-31	GBUGT72-4							GBUGT84-1
GBUGT94-4			GBUGT73-32	GBUGT72-5							GBUGT84-2
GBUGT94-5			GBUGT73-33	GBUGT72-6							GBUGT84-3
GBUGT94-6			GBUGT73-34	GBUGT72-7							GBUGT84-4
			GBUGT73-4	GBUGT72-8							GBUGT84-5
			GBUGT73-5	GBUGT72-9
			GBUGT73-6	GBUGT88-1
			GBUGT73-7	GBUGT88-2
			GBUGT73-8	GBUGT88-3
			GBUGT73-9	GBUGT88-4
				GBUGT88-5
				GBUGT88-6
				GBUGT88-7

## Sheet: Ga
Distribution of UGT proteins of Gossypium arboreum into their different clades
Clade A	Clade B	Clade C	Clade D	Clade E	Clade F	Clade G	Clade H	Clade I	Clade J	Clade K	Clade L	Clade M	Clade N	Clade O	Clade P	Clade Q	Clade R	Clade OG
GaUGT79-1	GaUGT89-1	GaUGT90-1	GaUGT73-1	GaUGT72-1	GaUGT78-3	GaUGT85-1	GaUGT76-1	GaUGT83-1	GaUGT87-1	GaUGT86-1	GaUGT74-1	GaUGT92-1	GaUGT82-1	GaUGTZOG-1	GaUGT709-1		GaUGT708-1	GaUGT80-1
GaUGT79-2	GaUGT89-2		GaUGT73-2	GaUGT72-2	GaUGT78-4	GaUGT85-2	GaUGT76-2	GaUGT83-2	GaUGT87-2		GaUGT74-2	GaUGT92-2			GaUGT709-2			GaUGT80-2
GaUGT79-3	GaUGT89-3		GaUGT73-3	GaUGT72-3	GaUGT78-5	GaUGT85-3	GaUGT76-3	GaUGT83-3	GaUGT87-3		GaUGT74-3	GaUGT92-3			GaUGT709-3			GaUGT80-3
GaUGT79-4	GaUGT89-4		GaUGT73-4	GaUGT72-4	GaUGT78-6	GaUGT85-4	GaUGT76-4	GaUGT83-4	GaUGT87-4		GaUGT74-4				GaUGT709-4
GaUGT91-1	GaUGT89-5		GaUGT73-5	GaUGT72-5	GaUGT78-7	GaUGT85-5	GaUGT76-5	GaUGT83-5			GaUGT74-5				GaUGT709-5
GaUGT91-2	GaUGT89-6		GaUGT73-6	GaUGT72-6		GaUGT85-6	GaUGT76-6	GaUGT83-6			GaUGT74-6				GaUGT709-6
GaUGT78-1	GaUGT89-7		GaUGT73-7	GaUGT71-12		GaUGT85-7	GaUGT76-7	GaUGT83-7			GaUGT74-7				GaUGT709-7
GaUGT78-2			GaUGT73-8	GaUGT72-7		GaUGT85-8	GaUGT76-8				GaUGT74-8				GaUGT709-8
GaUGT79-6			GaUGT73-9	GaUGT72-8		GaUGT85-9					GaUGT75-1
GaUGT79-7			GaUGT73-10	GaUGT72-9							GaUGT75-2
GaUGT79-8			GaUGT73-11	GaUGT71-1							GaUGT75-3
GaUGT79-9			GaUGT73-12	GaUGT79-5							GaUGT75-4
GaUGT91-3			GaUGT73-13	GaUGT71-2							GaUGT75-5
GaUGT91-4			GaUGT73-14	GaUGT71-3							GaUGT75-6
GaUGT91-5			GaUGT73-15	GaUGT71-4							GaUGT84-1
GaUGT91-6			GaUGT73-16	GaUGT71-5							GaUGT84-2
GaUGT91-7			GaUGT73-17	GaUGT71-6							GaUGT84-3
GaUGT91-8			GaUGT73-18	GaUGT71-7
GaUGT94-1			GaUGT73-19	GaUGT71-8
			GaUGT73-20	GaUGT71-9
			GaUGT73-21	GaUGT71-10
				GaUGT71-11
				GaUGT72-13
				GaUGT72-14
				GaUGT88-1
				GaUGT88-2
				GaUGT88-3
				GaUGT88-4
				GaUGT88-5
				GaUGT88-6

## Sheet: Gr
Distribution of UGT proteins of Gossypium raimondii into their different clades
Clade A	Clade B	Clade C	Clade D	Clade E	Clade F	Clade G	Clade H	Clade I	Clade J	Clade K	Clade L	Clade M	Clade N	Clade O	Clade P	Clade Q	Clade R	Clade OG
GrUGT91-1	GrUGT89-1	GrUGT90-1	GrUGT73-1	GrUGT72-1	GrUGT78-1	GrUGT85-1	GrUGT76-1	GrUGT83-1	GrUGT87-1	GrUGT86-1	GrUGT74-1	GrUGT92-1	GrUGT82-1	GrUGTZOG-1	GrUGT709-1		GrUGT708-1	GrUGT80-1
GrUGT79-1	GrUGT89-2		GrUGT73-2	GrUGT72-2	GrUGT78-2	GrUGT85-2	GrUGT76-2	GrUGT83-2	GrUGT87-2		GrUGT74-2	GrUGT92-2			GrUGT709-2		GrUGT708-2	GrUGT80-2
GrUGT79-2	GrUGT89-3		GrUGT73-3	GrUGT72-3	GrUGT78-3	GrUGT85-3	GrUGT76-3	GrUGT83-3	GrUGT87-3		GrUGT74-3	GrUGT92-3			GrUGT709-3		GrUGT708-3	GrUGT80-3
GrUGT79-3	GrUGT89-4		GrUGT73-4	GrUGT72-4	GrUGT78-4	GrUGT85-4	GrUGT76-4	GrUGT83-4	GrUGT87-4		GrUGT74-4				GrUGT709-4		GrUGT708-4
GrUGT79-4	GrUGT89-5		GrUGT73-5	GrUGT72-5	GrUGT78-5	GrUGT85-5	GrUGT76-5	GrUGT83-5			GrUGT74-5				GrUGT709-5		GrUGT708-5
GrUGT79-5	GrUGT89-6		GrUGT73-6	GrUGT72-6	GrUGT78-6		GrUGT76-6	GrUGT83-6			GrUGT74-6				GrUGT709-6		GrUGT708-6
GrUGT91-2	GrUGT89-7		GrUGT73-7	GrUGT71-11	GrUGT78-7		GrUGT76-7	GrUGT83-7			GrUGT74-7				GrUGT709-7
GrUGT91-3	GrUGT89-8		GrUGT73-8	GrUGT72-7	GrUGT78-8		GrUGT76-8				GrUGT74-8				GrUGT709-8
GrUGT91-4	GrUGT89-9		GrUGT73-9	GrUGT72-8							GrUGT74-9				GrUGT709-9
GrUGT91-5			GrUGT73-10	GrUGT71-1							GrUGT75-1				GrUGT709-10
GrUGT91-6			GrUGT73-11	GrUGT71-2							GrUGT75-2				GrUGT709-11
GrUGT94-1			GrUGT73-12	GrUGT71-3							GrUGT75-3				GrUGT709-12
GrUGT94-2			GrUGT73-13	GrUGT71-4							GrUGT75-4
			GrUGT73-14	GrUGT71-5							GrUGT75-5
			GrUGT73-15	GrUGT71-6							GrUGT75-6
			GrUGT73-16	GrUGT71-7							GrUGT75-7
			GrUGT73-17	GrUGT71-8							GrUGT75-8
			GrUGT73-18	GrUGT71-9							GrUGT84-1
			GrUGT73-19	GrUGT71-10							GrUGT84-2
			GrUGT73-20	GrUGT72-9							GrUGT84-3
			GrUGT73-21	GrUGT72-10
				GrUGT72-11
				GrUGT88-1
				GrUGT88-2
				GrUGT88-3
				GrUGT88-4
				GrUGT88-5
				GrUGT88-6
				GrUGT88-7
