# Supplementary material for: Genome-wide identification, evolution and function analysis of UGTs superfamily in cotton
Source: Front Mol Biosci. 2022 Sep 13;9:965403. doi: 10.3389/fmolb.2022.965403 (PMC9513525; doi:10.3389/fmolb.2022.965403)
Supplement: Supplementary file 9 [file Table7.XLSX]

## Sheet: GH-GH
	Synonymous and non-synonymous substitutions and tentative divergence time of orthologous UGTs in Gossypium hirsutum
	Seq_1	Seq_2	Ka	Ks	Ka_Ks	MYA	Summary
	GH_A01G0554.1	GH_D01G0549.1	0.0323574	0.128811	0.2512	4.29371	Less than 0.5	85
	GH_A01G0573.1	GH_D01G0560.1	0.0347687	0.0559961	0.620912	1.86654	Greater than 0.5	16
	GH_A01G0753.1	GH_D01G0757.1	0.0184113	0.0768227	0.23966	2.56076	Greater than 1.0	1
	GH_A01G2112.1	GH_D01G2203.1	0.0132611	0.0492114	0.269471	1.64038	Total	102
	GH_A01G1298.1	GH_D01G1383.1	0.023666	0.025135	0.941557	0.837833
	GH_A02G1902.1	GH_A12G0667.1	0.385408	4.67185	0.0824958	155.728
	GH_A02G0068.1	GH_D02G0068.1	0.0241555	0.0825981	0.292447	2.75327
	GH_A02G0138.1	GH_D02G0143.1	0.0130903	0.057891	0.226119	1.9297
	GH_A02G0332.1	GH_D02G0359.1	0.0175595	0.0582073	0.301672	1.94024
	GH_A02G0633.1	GH_D02G0647.1	0.0493083	0.0689395	0.71524	2.29798
	GH_A02G1650.1	GH_D03G0521.1	0.0116867	0.0477615	0.244688	1.59205
	GH_A02G1673.1	GH_D03G0387.1	0.24578	1.25448	0.195923	41.8159
	GH_A02G1902.1	GH_D03G0163.1	0.0215272	0.0445124	0.483621	1.48375
	GH_A02G1169.1	GH_D03G0894.1	0.0230567	0.0261549	0.881545	0.871831
	GH_A02G1169.1	GH_D12G2766.1	0.249277	0.959119	0.259903	31.9706
	GH_A02G1902.1	GH_D12G0676.1	0.364319	2.77335	0.131364	92.445
	GH_A03G2096.1	GH_D02G2267.1	0.0157062	0.0443284	0.354314	1.47761
	GH_A03G0860.1	GH_D03G1125.1	0.0244487	0.0754482	0.324046	2.51494
	GH_A03G0406.1	GH_D03G1566.1	0.00816026	0.0410953	0.198569	1.36984
	GH_A03G0626.1	GH_D13G2520.1	0.284262	1.32867	0.213946	44.2889
	GH_A04G0873.1	GH_A09G1611.1	0.103293	0.600832	0.171917	20.0277
	GH_A04G1055.1	GH_A10G2508.1	0.461428	3.74402	0.123244	124.801
	GH_A04G0874.1	GH_D04G1194.1	0.0171837	0.0311652	0.551373	1.03884
	GH_A04G1741.1	GH_D04G2091.1	0.0260171	0.0628752	0.41379	2.09584
	GH_A04G1055.1	GH_D04G0688.1	0.463564	1.90949	0.242768	63.6497
	GH_A04G0039.1	GH_D05G4035.1	0.0264939	0.0317508	0.834433	1.05836
	GH_A04G0873.1	GH_D09G1556.1	0.101634	0.624914	0.162636	20.8305
	GH_A05G3098.1	GH_A05G3656.1	0.326753	1.6886	0.193505	56.2868
	GH_A05G3920.1	GH_A09G0102.1	0.307129	1.50042	0.204695	50.0141
	GH_A05G3098.1	GH_A10G2504.1	0.331076	1.74105	0.190158	58.0351
	GH_A05G3656.1	GH_A10G2504.1	0.310899	1.85443	0.167652	61.8143
	GH_A05G3901.1	GH_D04G0467.1	0.0138593	0.0366299	0.378362	1.221
	GH_A05G3920.1	GH_D04G0449.1	0.0065759	0.0235577	0.27914	0.785258
	GH_A05G4283.1	GH_D04G0092.1	0.0700839	0.16916	0.414305	5.63867
	GH_A05G0321.1	GH_D05G0329.1	0.0197336	0.0494549	0.399021	1.6485
	GH_A05G0492.1	GH_D05G0491.1	0.0154698	0.0394356	0.39228	1.31452
	GH_A05G2255.1	GH_D05G2278.1	0.0235349	0.101406	0.232085	3.38021
	GH_A05G2439.1	GH_D05G2457.1	0.00990876	0.0405352	0.244448	1.35117
	GH_A05G3098.1	GH_D05G3101.1	0.0214632	0.0494468	0.434066	1.64823
	GH_A05G3160.1	GH_D05G3171.1	0.0164311	0.0359938	0.456497	1.19979
	GH_A05G3403.1	GH_D05G3357.1	0.0141214	0.063779	0.221411	2.12597
	GH_A05G3920.1	GH_D09G0103.1	0.310689	1.61935	0.19186	53.9784
	GH_A05G3098.1	GH_D10G2633.1	0.326417	2.08369	0.156653	69.4564
	GH_A05G3656.1	GH_D10G2633.1	0.317673	1.86307	0.17051	62.1024
	GH_A05G3920.1	GH_D11G0779.1	0.259656	1.27261	0.204035	42.4202
	GH_A06G0204.1	GH_D06G0189.1	0.0140725	0.0125133	1.1246	0.417111
	GH_A06G0317.1	GH_D06G0303.1	0.0177137	0.0444104	0.398863	1.48035
	GH_A06G0600.1	GH_D06G0576.1	0.010672	0.0364814	0.292534	1.21605
	GH_A06G2172.1	GH_D06G2205.1	0.0383417	0.111972	0.342421	3.73241
	GH_A06G2287.1	GH_D06G2326.1	0.0221241	0.0427279	0.51779	1.42426
	GH_A07G1505.1	GH_A11G0995.1	0.0997859	0.715491	0.139465	23.8497
	GH_A07G1505.1	GH_A12G1274.1	0.186013	1.29384	0.143768	43.1281
	GH_A07G1106.1	GH_D07G1091.1	0.0136124	0.0415092	0.327938	1.38364
	GH_A07G1115.1	GH_D07G1099.1	0.0326918	0.0591138	0.553032	1.97046
	GH_A07G1505.1	GH_D07G1507.1	0.014053	0.0492611	0.285276	1.64204
	GH_A07G1692.1	GH_D07G1691.1	0.0137441	0.0405661	0.338807	1.3522
	GH_A07G2221.1	GH_D07G2155.1	0.131421	0.465626	0.282247	15.5209
	GH_A07G2044.1	GH_D07G2037.1	0.0149724	0.0255344	0.586363	0.851146
	GH_A07G2058.1	GH_D07G2042.1	0.0907698	0.136629	0.664353	4.55429
	GH_A07G2221.1	GH_D07G0977.1	0.23543	0.986617	0.238623	32.8872
	GH_A07G1505.1	GH_D12G1290.1	0.181599	1.2351	0.147032	41.1698
	GH_A08G0523.1	GH_D08G0533.1	0.00975114	0.0436654	0.223315	1.45551
	GH_A08G0835.1	GH_D08G0839.1	0.0152505	0.0242936	0.627756	0.809787
	GH_A08G0973.1	GH_D08G0942.1	0.0193715	0.0485345	0.39913	1.61782
	GH_A09G0102.1	GH_D04G0449.1	0.306227	1.57587	0.194322	52.529
	GH_A09G1611.1	GH_D09G1556.1	0.00704334	0.0242813	0.290072	0.809378
	GH_A09G1612.1	GH_D09G1557.1	0.00962393	0.0310603	0.309846	1.03534
	GH_A09G2272.1	GH_D09G2206.1	0.0195631	0.0315836	0.619405	1.05279
	GH_A09G0102.1	GH_D09G0103.1	0.0163783	0.0651011	0.251583	2.17004
	GH_A09G0102.1	GH_D11G0779.1	0.352356	1.34143	0.262672	44.7143
	GH_A10G2508.1	GH_D04G0688.1	0.197059	0.821993	0.239733	27.3998
	GH_A10G2504.1	GH_D05G3101.1	0.307607	1.73738	0.177053	57.9126
	GH_A10G2504.1	GH_D10G2633.1	0.012379	0.0379933	0.32582	1.26644
	GH_A10G2508.1	GH_D10G2641.1	0.0245086	0.0595847	0.411325	1.98616
	GH_A10G1587.1	GH_D10G1299.1	0.0150889	0.0460729	0.327501	1.53576
	GH_A11G0546.1	GH_D03G0388.1	0.24921	2.071	0.120333	69.0333
	GH_A11G3688.1	GH_D11G3717.1	0.014117	0.0956551	0.147583	3.1885
	GH_A11G2343.1	GH_D11G2111.1	0.0119625	0.0318604	0.375467	1.06201
	GH_A12G0667.1	GH_D03G0163.1	0.395758	2.38937	0.165633	79.6455
	GH_A12G1274.1	GH_D12G1290.1	0.0197364	0.0693954	0.284405	2.31318
	GH_A12G2006.1	GH_D12G2004.1	0.0113612	0.0227229	0.499988	0.757429
	GH_A12G0142.1	GH_D12G0151.1	0.0216932	0.03915	0.554104	1.305
	GH_A12G0482.1	GH_D12G0495.1	0.0165765	0.070218	0.236072	2.3406
	GH_A12G0667.1	GH_D12G0676.1	0.0166616	0.0470479	0.354141	1.56826
	GH_A12G0142.1	GH_D13G0545.1	0.356545	3.14744	0.113281	104.915
	GH_A13G2627.1	GH_D05G1088.1	0.316674	1.34343	0.235721	44.7809
	GH_A13G0419.1	GH_D12G0227.1	0.225515	0.923451	0.244209	30.7817
	GH_A13G2629.1	GH_D13G2618.1	0.380958	4.37939	0.0869888	145.98
	GH_A13G0186.1	GH_D13G0190.1	0.0626512	0.116456	0.53798	3.88187
	GH_A13G0419.1	GH_D13G0413.1	0.0318254	0.0522945	0.608579	1.74315
	GH_A13G0726.1	GH_D13G0544.1	0.0134684	0.0580467	0.232027	1.93489
	GH_A13G0910.1	GH_D13G0823.1	0.0167015	0.0202886	0.823193	0.676288
	GH_D03G0163.1	GH_D12G0676.1	0.378058	1.93032	0.195852	64.3441
	GH_D04G0449.1	GH_D09G0103.1	0.310865	1.79343	0.173335	59.7809
	GH_D04G0688.1	GH_D10G2641.1	0.183324	0.812999	0.225491	27.1
	GH_D04G0449.1	GH_D11G0779.1	0.261496	1.26904	0.206059	42.3013
	GH_D04G2091.1	GH_D12G1773.1	0.233414	0.856302	0.272583	28.5434
	GH_D07G0977.1	GH_D07G2155.1	0.286356	0.944239	0.303266	31.4746
	GH_D07G1507.1	GH_D12G1290.1	0.178658	1.2456	0.143432	41.5199
	GH_D09G0103.1	GH_D11G0779.1	0.347494	1.36296	0.254956	45.4319
	GH_D12G0151.1	GH_D13G0545.1	0.360164	3.199	0.112586	106.633
	GH_D12G0227.1	GH_D13G0413.1	0.225251	0.860771	0.261685	28.6924

## Sheet: GB-GB
	Synonymous and non-synonymous substitutions and tentative divergence time of orthologous UGTs in Gossypium barbadense
	Seq_1	Seq_2	Ka	Ks	Ka_Ks	MYA	Summary
	GB_A01G0559.1	GB_D01G0576.1	0.0347687	0.048284	0.720087	1.60947	Less than 0.5	105
	GB_A01G0750.1	GB_D01G0786.1	0.0160969	0.06437	0.250068	2.14567	Greater than 0.5	16
	GB_A01G1350.1	GB_D01G1440.1	0.0235856	0.0296243	0.796158	0.987478	Greater than 1.0	3
	GB_A01G2216.1	GB_D01G2298.1	0.0379158	0.0721134	0.52578	2.40378	Total	124
	GB_A02G0063.1	GB_A10G1685.1	0.379041	1.7338	0.218618	57.7935
	GB_A02G0063.1	GB_D02G0075.1	0.0221924	0.061908	0.358473	2.0636
	GB_A02G0135.1	GB_D02G0149.1	0.0123587	0.066798	0.185015	2.2266
	GB_A02G0194.1	GB_D02G0211.1	0.0460223	0.0600645	0.766215	2.00215
	GB_A02G0326.1	GB_D02G0367.1	0.0198856	0.0472597	0.420772	1.57532
	GB_A02G0628.1	GB_D02G0674.1	0.0646816	0.079401	0.814619	2.6467
	GB_A02G1182.1	GB_D03G0903.1	0.0241222	0.0295275	0.816938	0.984251
	GB_A02G1639.1	GB_D03G0477.1	0.0124256	0.040539	0.30651	1.3513
	GB_A02G1677.1	GB_D03G0521.1	0.0176898	0.0544966	0.324604	1.81655
	GB_A02G1703.1	GB_D03G0385.1	0.249758	1.27033	0.196608	42.3445
	GB_A02G1926.1	GB_A12G0690.1	0.394756	2.64452	0.149273	88.1507
	GB_A03G0267.1	GB_D03G1729.1	0.0201161	0.06394	0.31461	2.13133
	GB_A03G0393.1	GB_D03G1595.1	0.00998577	0.037853	0.263804	1.26177
	GB_A03G0618.1	GB_A13G2676.1	0.327565	1.05248	0.311233	35.0826
	GB_A03G0618.1	GB_D13G2612.1	0.302422	1.2002	0.251975	40.0068
	GB_A04G0156.1	GB_D05G3979.1	0.0143248	0.0362509	0.395157	1.20836
	GB_A04G0905.1	GB_D09G1572.1	0.101578	0.63363	0.160311	21.121
	GB_A04G0906.1	GB_D04G1259.1	0.0144365	0.031222	0.462384	1.04073
	GB_A04G1483.1	GB_A12G0213.1	0.348763	2.50094	0.139453	83.3646
	GB_A04G1483.1	GB_A13G0422.1	0.330362	3.58312	0.0921994	119.437
	GB_A04G1483.1	GB_D12G0229.1	0.322656	1.93867	0.166432	64.6222
	GB_A04G1483.1	GB_D13G0411.1	0.316383	3.54446	0.0892615	118.149
	GB_A04G1791.1	GB_D04G2181.1	0.0241937	0.0631107	0.383354	2.10369
	GB_A04G1791.1	GB_D12G1839.1	0.215344	0.809004	0.266184	26.9668
	GB_A05G0326.1	GB_D05G0328.1	0.0206492	0.046004	0.448856	1.53347
	GB_A05G0494.1	GB_D05G0491.1	0.0131665	0.0456167	0.288633	1.52056
	GB_A05G0693.1	GB_D05G0685.1	0.166937	0.212434	0.78583	7.08112
	GB_A05G2284.1	GB_D05G2296.1	0.0263584	0.101573	0.259503	3.38575
	GB_A05G2473.1	GB_D05G2475.1	0.00924307	0.0336379	0.274781	1.12126
	GB_A05G3131.1	GB_A05G3748.1	0.314451	1.66624	0.188718	55.5415
	GB_A05G3131.1	GB_A10G2683.1	0.316504	1.5802	0.200293	52.6734
	GB_A05G3131.1	GB_D05G3103.1	0.0150318	0.0351661	0.427452	1.1722
	GB_A05G3131.1	GB_D10G2640.1	0.315484	1.88141	0.167685	62.7137
	GB_A05G3190.1	GB_D01G1653.1	0.414774	2.74196	0.151269	91.3987
	GB_A05G3468.1	GB_D05G3458.1	0.0150676	0.0534004	0.282163	1.78001
	GB_A05G3748.1	GB_A10G2683.1	0.307055	1.86123	0.164974	62.041
	GB_A05G3748.1	GB_D05G3103.1	0.312972	1.52077	0.205799	50.6923
	GB_A05G3748.1	GB_D10G2640.1	0.322793	1.83318	0.176084	61.1059
	GB_A05G3991.1	GB_D04G0472.1	0.0138593	0.0335081	0.413612	1.11694
	GB_A05G4012.1	GB_A09G0124.1	0.305691	1.50422	0.203223	50.1405
	GB_A05G4012.1	GB_D04G0455.1	0.00564531	0.0270452	0.208736	0.901506
	GB_A05G4012.1	GB_D09G0101.1	0.310037	1.57747	0.19654	52.5824
	GB_A05G4012.1	GB_D11G0786.1	0.247253	1.14808	0.215361	38.2694
	GB_A05G4377.1	GB_D04G0089.1	0.0386278	0.0530524	0.728106	1.76841
	GB_A06G0210.1	GB_A12G0213.1	0.425841	1.80906	0.235393	60.302
	GB_A06G0210.1	GB_A13G0422.1	0.403517	2.12491	0.189898	70.8303
	GB_A06G0210.1	GB_D06G0204.1	0.0127699	0.0122078	1.04604	0.406927
	GB_A06G0210.1	GB_D12G0229.1	0.412362	1.62813	0.253274	54.2709
	GB_A06G0210.1	GB_D13G0411.1	0.403349	1.89884	0.212419	63.2945
	GB_A06G0325.1	GB_D06G0318.1	0.0177192	0.0443635	0.399409	1.47878
	GB_A06G0614.1	GB_D06G0603.1	0.0137833	0.0302139	0.456191	1.00713
	GB_A06G2199.1	GB_D06G2298.1	0.0204177	0.0744482	0.274254	2.48161
	GB_A06G2319.1	GB_D06G2420.1	0.023101	0.0326493	0.707548	1.08831
	GB_A07G1091.1	GB_D07G1095.1	0.0145966	0.0450482	0.324023	1.50161
	GB_A07G1169.1	GB_D07G1165.1	0.0457612	0.043439	1.05346	1.44797
	GB_A07G1512.1	GB_A12G1342.1	0.191408	1.34401	0.142416	44.8003
	GB_A07G1512.1	GB_D07G1525.1	0.0131018	0.0525311	0.24941	1.75104
	GB_A07G1512.1	GB_D11G1034.1	0.389314	2.04249	0.190608	68.0829
	GB_A07G1512.1	GB_D12G1334.1	0.183384	1.30689	0.140321	43.5629
	GB_A07G1721.1	GB_D07G1728.1	0.0123257	0.0381585	0.323012	1.27195
	GB_A07G2128.1	GB_D07G2155.1	0.0876723	0.136816	0.640803	4.56054
	GB_A07G2307.1	GB_D07G2268.1	0.0285396	0.0360863	0.790871	1.20288
	GB_A07G2307.1	GB_D07G0977.1	0.274862	1.07175	0.25646	35.7251
	GB_A08G0524.1	GB_D08G0543.1	0.0104489	0.0413502	0.252693	1.37834
	GB_A08G0866.1	GB_D08G0867.1	0.0139775	0.0288643	0.484249	0.962144
	GB_A08G1022.1	GB_D08G1004.1	0.0203468	0.0553096	0.367871	1.84365
	GB_A09G0124.1	GB_A11G0766.1	0.343779	1.27046	0.270593	42.3488
	GB_A09G0124.1	GB_D04G0455.1	0.303411	1.57279	0.192912	52.4265
	GB_A09G0124.1	GB_D09G0101.1	0.0144305	0.0651404	0.221529	2.17135
	GB_A09G0124.1	GB_D11G0786.1	0.346286	1.41427	0.244852	47.1422
	GB_A09G2374.1	GB_D09G2224.1	0.0185535	0.0315486	0.588092	1.05162
	GB_A10G1685.1	GB_D10G1287.1	0.0119787	0.0502089	0.238577	1.67363
	GB_A10G2033.1	GB_D10G2022.1	0.0178972	0.0600989	0.297797	2.0033
	GB_A10G2683.1	GB_D05G3103.1	0.308561	1.67763	0.183927	55.9208
	GB_A10G2683.1	GB_D10G2640.1	0.0126526	0.0453158	0.279209	1.51053
	GB_A10G2684.1	GB_D04G0710.1	0.310576	1.04198	0.298063	34.7327
	GB_A10G2684.1	GB_D10G2641.1	0.0178527	0.0710973	0.251102	2.36991
	GB_A10G2771.1	GB_D10G2732.1	0.0553492	0.0432682	1.27921	1.44227
	GB_A11G0766.1	GB_D09G0101.1	0.339786	1.27852	0.265764	42.6175
	GB_A11G1364.1	GB_D11G1404.1	0.0309208	0.0699136	0.442272	2.33045
	GB_A11G1476.1	GB_D11G1512.1	0.0388355	0.0907793	0.427801	3.02598
	GB_A11G2388.1	GB_D02G2328.1	0.631332	2.30349	0.274076	76.783
	GB_A11G2388.1	GB_D11G2147.1	0.0110338	0.0253925	0.434531	0.846418
	GB_A11G3766.1	GB_D11G3786.1	0.0158748	0.0987998	0.160676	3.29333
	GB_A12G0213.1	GB_A13G0422.1	0.264927	0.940185	0.281782	31.3395
	GB_A12G0213.1	GB_D12G0229.1	0.0753822	0.117088	0.643809	3.90293
	GB_A12G0213.1	GB_D13G0411.1	0.259488	0.889728	0.291648	29.6576
	GB_A12G0501.1	GB_D12G0500.1	0.0434717	0.152421	0.285208	5.08071
	GB_A12G0690.1	GB_D12G0676.1	0.330242	1.99208	0.165778	66.4026
	GB_A12G1306.1	GB_D12G1286.1	0.0294798	0.0847527	0.347833	2.82509
	GB_A12G1342.1	GB_D07G1525.1	0.192458	1.32058	0.145738	44.0193
	GB_A12G1342.1	GB_D11G1034.1	0.438386	2.64287	0.165875	88.0956
	GB_A12G1342.1	GB_D12G1334.1	0.037373	0.104431	0.357872	3.48104
	GB_A12G2092.1	GB_D12G2084.1	0.0123157	0.0194343	0.633712	0.64781
	GB_A13G0190.1	GB_D13G0183.1	0.0618366	0.139593	0.442977	4.65311
	GB_A13G0422.1	GB_D06G0204.1	0.402348	2.31529	0.173779	77.1762
	GB_A13G0422.1	GB_D12G0229.1	0.225515	0.923451	0.244209	30.7817
	GB_A13G0422.1	GB_D13G0411.1	0.0318254	0.0522945	0.608579	1.74315
	GB_A13G0749.1	GB_D12G0152.1	0.360271	2.46669	0.146054	82.223
	GB_A13G0749.1	GB_D13G0543.1	0.0926082	0.438647	0.211123	14.6216
	GB_A13G0998.1	GB_D04G0472.1	0.522692	3.2543	0.160616	108.477
	GB_A13G0998.1	GB_D13G0857.1	0.0196878	0.0306426	0.642498	1.02142
	GB_A13G1940.1	GB_D13G1886.1	0.054217	0.224108	0.241923	7.47027
	GB_A13G2676.1	GB_D13G2612.1	0.242392	0.588986	0.411541	19.6329
	GB_A13G2778.1	GB_D05G1088.1	0.321724	1.33598	0.240815	44.5328
	GB_D02G2328.1	GB_D11G2147.1	0.62415	2.38493	0.261706	79.4976
	GB_D04G0455.1	GB_D09G0101.1	0.308815	1.73131	0.17837	57.7104
	GB_D04G0455.1	GB_D11G0786.1	0.246658	1.12534	0.219186	37.5113
	GB_D04G0710.1	GB_D10G2641.1	0.302192	1.03387	0.292291	34.4624
	GB_D04G2181.1	GB_D12G1839.1	0.234708	0.856302	0.274095	28.5434
	GB_D05G3103.1	GB_D10G2640.1	0.307248	1.97908	0.155247	65.9695
	GB_D06G0204.1	GB_D12G0229.1	0.404741	1.72869	0.234132	57.6229
	GB_D06G0204.1	GB_D13G0411.1	0.401412	2.05877	0.194977	68.6258
	GB_D07G0977.1	GB_D07G2268.1	0.295825	0.93193	0.317433	31.0643
	GB_D07G1525.1	GB_D11G1034.1	0.405458	1.97608	0.205183	65.8694
	GB_D07G1525.1	GB_D12G1334.1	0.184437	1.30158	0.141702	43.3859
	GB_D09G0101.1	GB_D11G0786.1	0.342025	1.42748	0.2396	47.5827
	GB_D11G1034.1	GB_D12G1334.1	0.448046	2.27132	0.197262	75.7106
	GB_D12G0152.1	GB_D13G0543.1	0.357954	2.63681	0.135753	87.8936
	GB_D12G0229.1	GB_D13G0411.1	0.225251	0.860771	0.261685	28.6924

## Sheet: Ga-Ga
	Synonymous and non-synonymous substitutions and tentative divergence time of orthologous UGTs in Gossypium arboreum
	Seq_1	Seq_2	Ka	Ks	Ka_Ks	MYA	Summary
	Ga02G0378.1	Ga05G2394.1	0.325241	4.22223	0.0770308	140.741	Less than 0.5	21
	Ga02G0378.1	Ga11G3531.1	0.248973	1.54011	0.16166	51.3369	Greater than 0.5	0
	Ga02G0378.1	Ga11G3531.1	0.248973	1.54011	0.16166	51.3369	Greater than 1.0	0
	Ga03G0072.1	Ga10G1764.1	0.375936	1.69641	0.221607	56.5469	Total	21
	Ga04G1369.1	Ga05G3305.1	0.316012	1.77414	0.178121	59.138
	Ga04G0902.1	Ga09G1645.1	0.102262	0.608056	0.168178	20.2685
	Ga04G1645.1	Ga09G0150.1	0.306378	1.59652	0.191904	53.2172
	Ga04G1368.1	Ga10G0193.1	0.188702	0.860686	0.219246	28.6895
	Ga04G1369.1	Ga10G0198.1	0.308332	1.93829	0.159074	64.6098
	Ga04G1645.1	Ga11G3310.1	0.24899	1.21469	0.204983	40.4896
	Ga04G0315.1	Ga14G0151.1	0.320926	1.94411	0.165077	64.8035
	Ga05G3305.1	Ga10G0198.1	0.311319	1.88644	0.16503	62.8812
	Ga05G1151.1	Ga13G2833.1	0.316681	1.30091	0.243431	43.3636
	Ga06G0217.1	Ga13G0413.1	0.400003	1.85589	0.215532	61.8628
	Ga06G0217.1	Ga14G0151.1	0.391985	1.64078	0.238902	54.6927
	Ga07G1531.1	Ga11G3049.1	0.100486	0.673117	0.149285	22.4372
	Ga07G1531.1	Ga12G1810.1	0.187987	1.26706	0.148365	42.2353
	Ga08G0398.1	Ga12G1810.1	0.240606	1.23707	0.194496	41.2357
	Ga09G0150.1	Ga11G3310.1	0.342669	1.3057	0.262442	43.5232
	Ga11G3049.1	Ga12G1810.1	0.168584	1.248	0.135083	41.6002
	Ga12G2765.1	Ga13G0546.1	0.356267	2.31006	0.154224	77.0019

## Sheet: Gr-Gr
	Synonymous and non-synonymous substitutions and tentative divergence time of orthologous UGTsin Gossypium raimondii
	Seq_1	Seq_2	Ka	Ks	Ka_Ks	MYA	Summary
	Gorai.001G156000.1	Gorai.007G107000.1	0.354337	1.88659	0.187818	62.8864	Less than 0.5	13
	Gorai.001G156000.1	Gorai.008G124100.1	0.18817	1.2779	0.147249	42.5968	0.5-1.0	1
	Gorai.003G016800.1	Gorai.008G069400.1	0.394324	2.07368	0.190157	69.1225	Greater than 1.0	0
	Gorai.005G007900.1	Gorai.011G131200.1	0.385632	2.04604	0.188477	68.2013	Total	14
	Gorai.006G010800.1	Gorai.007G082200.1	0.367663	1.35631	0.271075	45.2104
	Gorai.006G160600.1	Gorai.009G411700.1	0.0985589	0.605561	0.162756	20.1854
	Gorai.006G010800.1	Gorai.012G048900.1	0.315227	1.65656	0.190291	55.2186
	Gorai.007G107000.1	Gorai.008G124100.1	0.359764	1.99616	0.180228	66.5386
	Gorai.007G082200.1	Gorai.012G048900.1	0.262151	1.08773	0.241008	36.2577
	Gorai.009G113100.1	Gorai.013G270900.1	0.317698	1.31949	0.240772	43.9831
	Gorai.011G274800.1	Gorai.011G275600.1	0.12018	0.378261	0.317718	12.6087
	Gorai.011G275100.1	Gorai.011G275400.1	0.0867178	0.121391	0.714371	4.04635
	Gorai.011G274700.1	Gorai.012G073900.1	0.314602	1.96625	0.160001	65.5416
	Gorai.012G149600.1	Gorai.013G046100.1	0.29715	3.64648	0.0814895	121.549

## Sheet: GH-GB
	Synonymous and non-synonymous substitutions and tentative divergence time of orthologous UGTs between Gossypium Hirsutum & Gossypium barbadense
	Seq_1	Seq_2	Ka	Ks	Ka_Ks	MYA	Summary
	GB_A01G0559.1	GH_D01G0560.1	0.0347687	0.048284	0.720087	1.60947	Less than 0.5	264
	GB_A01G0559.1	GH_A01G0573.1	0.00189215	0.00636271	0.297381	0.21209	0.5-1.0	55
	GB_A01G0750.1	GH_A01G0753.1	0.00266588	0.00624353	0.426983	0.208118	Greater than 1.0	14
	GB_A01G0750.1	GH_D01G0757.1	0.0187346	0.067727	0.27662	2.25757	Total	333
	GB_A01G1350.1	GH_D01G1383.1	0.0251349	0.0277981	0.904193	0.926604
	GB_A01G1350.1	GH_A01G1298.1	0.00302776	0.00366973	0.825063	0.122324
	GB_A01G2216.1	GH_A01G2112.1	0.0242187	0.0212991	1.13708	0.709969
	GB_A01G2216.1	GH_D01G2203.1	0.0369416	0.0720331	0.512843	2.4011
	GB_A02G0063.1	GH_D02G0068.1	0.0231935	0.0825981	0.280799	2.75327
	GB_A02G0135.1	GH_D02G0143.1	0.0123608	0.0626587	0.197272	2.08862
	GB_A02G0194.1	GH_D02G0211.1	0.0760736	0.230131	0.330566	7.67104
	GB_A02G0326.1	GH_A02G0332.1	0.00182871	0.00295567	0.618713	0.0985223
	GB_A02G0326.1	GH_D02G0359.1	0.0194231	0.0551128	0.352424	1.83709
	GB_A02G0628.1	GH_A02G0633.1	0.0166815	0.0164682	1.01295	0.54894
	GB_A02G0628.1	GH_D02G0647.1	0.0646816	0.079401	0.814619	2.6467
	GB_A02G1182.1	GH_D03G0894.1	0.0241222	0.0295275	0.816938	0.984251
	GB_A02G1639.1	GH_D03G0479.1	0.0124256	0.0440183	0.282283	1.46728
	GB_A02G1677.1	GH_A02G1650.1	0.0061961	0.0139183	0.445177	0.463943
	GB_A02G1677.1	GH_D03G0521.1	0.0185995	0.0609146	0.305338	2.03049
	GB_A02G1703.1	GH_D03G0387.1	0.24578	1.25448	0.195923	41.8159
	GB_A02G1926.1	GH_D03G0163.1	0.0288287	0.0395758	0.728442	1.31919
	GB_A02G1926.1	GH_A02G1902.1	0.00336544	0.00718784	0.468213	0.239595
	GB_A02G1926.1	GH_D12G0676.1	0.377056	2.08548	0.1808	69.5161
	GB_A02G1926.1	GH_A12G0667.1	0.396425	2.57115	0.154182	85.7049
	GB_A03G0267.1	GH_A03G0275.1	0.000944882	0.00977213	0.0966916	0.325738
	GB_A03G0393.1	GH_D03G1566.1	0.00906698	0.0411822	0.220168	1.37274
	GB_A03G0618.1	GH_D13G2520.1	0.30713	1.20101	0.255727	40.0336
	GB_A04G0040.1	GH_D05G4035.1	0.0255139	0.0317508	0.803568	1.05836
	GB_A04G0156.1	GH_D05G3919.1	0.0143248	0.0362509	0.395157	1.20836
	GB_A04G0905.1	GH_A04G0873.1	0.00265311	0.00606217	0.43765	0.202072
	GB_A04G0905.1	GH_A09G1611.1	0.102205	0.609711	0.167629	20.3237
	GB_A04G0905.1	GH_D09G1556.1	0.100549	0.634132	0.158562	21.1377
	GB_A04G0906.1	GH_D04G1194.1	0.0144431	0.0311733	0.463315	1.03911
	GB_A04G0906.1	GH_D09G1557.1	0.378187	2.39328	0.15802	79.7761
	GB_A04G0906.1	GH_A09G1612.1	0.37604	2.50511	0.150109	83.5037
	GB_A04G1483.1	GH_D04G1782.1	0.0216834	0.0429988	0.504278	1.43329
	GB_A04G1483.1	GH_D12G0227.1	0.324051	1.93867	0.167151	64.6222
	GB_A04G1483.1	GH_A13G0419.1	0.330362	3.58312	0.0921994	119.437
	GB_A04G1483.1	GH_D13G0413.1	0.316383	3.54446	0.0892615	118.149
	GB_A04G1791.1	GH_A04G1741.1	0.00596768	0.00516976	1.15434	0.172325
	GB_A04G1791.1	GH_D04G2091.1	0.0241899	0.0665018	0.363748	2.21673
	GB_A04G1791.1	GH_D12G1773.1	0.215383	0.808271	0.266474	26.9424
	GB_A05G0318.1	GH_D05G0318.1	0.0704848	0.150573	0.46811	5.0191
	GB_A05G0319.1	GH_A05G0314.1	0	0.00630256	0	0.210085
	GB_A05G0326.1	GH_D05G0329.1	0.0197336	0.0460545	0.428483	1.53515
	GB_A05G0326.1	GH_A05G0321.1	0	0.00964644	0	0.321548
	GB_A05G0494.1	GH_A05G0492.1	0.00102162	0.00349855	0.292014	0.116618
	GB_A05G0494.1	GH_D05G0491.1	0.0131665	0.0456167	0.288633	1.52056
	GB_A05G0693.1	GH_D05G0689.1	0.0590293	0.0805027	0.733258	2.68342
	GB_A05G2284.1	GH_A05G2255.1	0.00536355	0.00621122	0.863527	0.207041
	GB_A05G2284.1	GH_D05G2278.1	0.0235847	0.101628	0.232069	3.38761
	GB_A05G2473.1	GH_D05G2457.1	0.00990876	0.0382248	0.259223	1.27416
	GB_A05G2473.1	GH_A05G2439.1	0	0.00219138	0	0.0730461
	GB_A05G3131.1	GH_A05G3098.1	0.00697622	0.0103838	0.671838	0.346126
	GB_A05G3131.1	GH_D05G3101.1	0.0150268	0.0424516	0.353974	1.41505
	GB_A05G3131.1	GH_A10G2504.1	0.31564	1.62802	0.19388	54.2672
	GB_A05G3131.1	GH_D10G2633.1	0.314047	1.88662	0.16646	62.8874
	GB_A05G3190.1	GH_D05G3171.1	0.0164311	0.0359938	0.456497	1.19979
	GB_A05G3468.1	GH_A05G3403.1	0.00186654	0.00647603	0.288224	0.215868
	GB_A05G3468.1	GH_D05G3357.1	0.014117	0.0568676	0.248243	1.89559
	GB_A05G3748.1	GH_D05G3101.1	0.312848	1.60563	0.194844	53.521
	GB_A05G3748.1	GH_A05G3098.1	0.328215	1.6886	0.194371	56.2868
	GB_A05G3748.1	GH_D10G2633.1	0.319088	1.86307	0.17127	62.1024
	GB_A05G3748.1	GH_A10G2504.1	0.312302	1.85443	0.168409	61.8143
	GB_A05G3991.1	GH_D04G0467.1	0.0138593	0.0366299	0.378362	1.221
	GB_A05G3991.1	GH_A05G3901.1	0.00183122	0.00600303	0.30505	0.200101
	GB_A05G4012.1	GH_D04G0449.1	0.00658828	0.0236373	0.278724	0.78791
	GB_A05G4012.1	GH_A09G0102.1	0.306473	1.48882	0.205849	49.6274
	GB_A05G4012.1	GH_D11G0779.1	0.258961	1.2821	0.201983	42.7365
	GB_A05G4012.1	GH_D09G0103.1	0.310037	1.60616	0.19303	53.5387
	GB_A05G4377.1	GH_D04G0092.1	0.0416671	0.0530375	0.785616	1.76792
	GB_A05G4377.1	GH_A05G4283.1	0.0470389	0.0934926	0.50313	3.11642
	GB_A06G0210.1	GH_D06G0189.1	0.0140725	0.0125133	1.1246	0.417111
	GB_A06G0210.1	GH_D12G0227.1	0.412107	1.63283	0.252388	54.4277
	GB_A06G0210.1	GH_D13G0413.1	0.403349	1.89884	0.212419	63.2945
	GB_A06G0210.1	GH_A13G0419.1	0.403517	2.12491	0.189898	70.8303
	GB_A06G0325.1	GH_D06G0303.1	0.0177192	0.0443635	0.399409	1.47878
	GB_A06G0614.1	GH_D06G0576.1	0.0116498	0.029715	0.39205	0.990501
	GB_A06G0614.1	GH_A06G0600.1	0.000962927	0.00652533	0.147568	0.217511
	GB_A06G2199.1	GH_A06G2172.1	0.0268943	0.0245338	1.09621	0.817794
	GB_A06G2199.1	GH_D06G2205.1	0.0204177	0.0815975	0.250224	2.71992
	GB_A06G2319.1	GH_D06G2326.1	0.0221241	0.0427279	0.51779	1.42426
	GB_A07G1091.1	GH_D07G1091.1	0.0136124	0.0450742	0.302	1.50247
	GB_A07G1091.1	GH_A07G1106.1	0	0.00339175	0	0.113058
	GB_A07G1512.1	GH_D07G1507.1	0.0121659	0.0492358	0.247095	1.64119
	GB_A07G1512.1	GH_D12G1290.1	0.179261	1.23353	0.145324	41.1175
	GB_A07G1512.1	GH_D11G1025.1	0.0950968	0.656936	0.144758	21.8979
	GB_A07G1512.1	GH_A12G1274.1	0.183664	1.29211	0.142142	43.0704
	GB_A07G1512.1	GH_A11G0995.1	0.0982095	0.71104	0.138121	23.7013
	GB_A07G1721.1	GH_D07G1691.1	0.0137441	0.038188	0.359906	1.27293
	GB_A07G1721.1	GH_A07G1692.1	0	0.0045249	0	0.15083
	GB_A07G2113.1	GH_D07G2037.1	0.0140235	0.0255616	0.548615	0.852053
	GB_A07G2128.1	GH_D07G2042.1	0.0887268	0.136629	0.649401	4.55429
	GB_A07G2307.1	GH_D07G2155.1	0.0278143	0.0364814	0.762424	1.21605
	GB_A07G2307.1	GH_A07G2221.1	0.128239	0.456759	0.280758	15.2253
	GB_A07G2573.1	GH_A07G2489.1	0.0190093	0.013661	1.3915	0.455368
	GB_A08G0524.1	GH_A08G0523.1	0.000691563	0.00224383	0.308206	0.0747944
	GB_A08G0524.1	GH_D08G0533.1	0.0104489	0.0413502	0.252693	1.37834
	GB_A08G0866.1	GH_D08G0839.1	0.0139795	0.0257601	0.54268	0.85867
	GB_A08G1022.1	GH_D08G0942.1	0.018394	0.0485083	0.379192	1.61694
	GB_A09G0124.1	GH_D11G0779.1	0.352284	1.3436	0.262194	44.7867
	GB_A09G0124.1	GH_A12G2006.1	0.488538	2.00148	0.244088	66.7161
	GB_A09G0124.1	GH_D09G0103.1	0.0144305	0.0651404	0.221529	2.17135
	GB_A09G0124.1	GH_A05G3920.1	0.306348	1.51602	0.202073	50.534
	GB_A09G0124.1	GH_D04G0449.1	0.305447	1.59321	0.191717	53.1071
	GB_A09G1740.1	GH_D09G1557.1	0.00962253	0.0310764	0.309641	1.03588
	GB_A09G2374.1	GH_A09G2272.1	0.00197401	0.00324852	0.607665	0.108284
	GB_A09G2374.1	GH_D09G2206.1	0.0175388	0.0349481	0.501853	1.16494
	GB_A10G1394.1	GH_A10G1327.1	0.0018463	0.00335853	0.549734	0.111951
	GB_A10G1685.1	GH_D10G1299.1	0.0150889	0.0424266	0.355647	1.41422
	GB_A10G1685.1	GH_D02G0068.1	0.392182	1.84283	0.212815	61.4278
	GB_A10G1685.1	GH_A10G1587.1	0	0.00345026	0	0.115009
	GB_A10G2033.1	GH_D10G2003.1	0.0178972	0.0600989	0.297797	2.0033
	GB_A10G2683.1	GH_A10G2504.1	0.00279243	0.00655026	0.426309	0.218342
	GB_A10G2683.1	GH_D10G2633.1	0.00981858	0.0384807	0.255156	1.28269
	GB_A10G2683.1	GH_A05G3098.1	0.331868	1.72077	0.19286	57.359
	GB_A10G2683.1	GH_D05G3101.1	0.30844	1.7168	0.179659	57.2267
	GB_A10G2683.1	GH_A05G3656.1	0.305634	1.86123	0.164211	62.041
	GB_A10G2684.1	GH_D04G0688.1	0.310576	1.04198	0.298063	34.7327
	GB_A10G2684.1	GH_D10G2634.1	0.0187538	0.0711357	0.263634	2.37119
	GB_A10G2771.1	GH_D10G2716.1	0.0531431	0.0395657	1.34316	1.31886
	GB_A11G1364.1	GH_A11G1358.1	0.01337	0.0198867	0.67231	0.662889
	GB_A11G1476.1	GH_D11G1499.1	0.0388355	0.09562	0.406144	3.18733
	GB_A11G2388.1	GH_D11G2111.1	0.0128877	0.0318858	0.404183	1.06286
	GB_A11G2388.1	GH_D02G2267.1	0.631332	2.37526	0.265795	79.1752
	GB_A11G2388.1	GH_A03G2096.1	0.632075	2.50054	0.252775	83.3514
	GB_A11G3766.1	GH_D11G3717.1	0.0167642	0.0953402	0.175835	3.17801
	GB_A12G0213.1	GH_D12G0227.1	0.076457	0.117088	0.652988	3.90293
	GB_A12G0213.1	GH_D13G0413.1	0.259488	0.889728	0.291648	29.6576
	GB_A12G0213.1	GH_A13G0419.1	0.264927	0.940185	0.281782	31.3395
	GB_A12G0213.1	GH_A06G0204.1	0.428632	1.76583	0.242737	58.8609
	GB_A12G0213.1	GH_D06G0189.1	0.427477	1.92255	0.222349	64.0849
	GB_A12G0213.1	GH_D04G1782.1	0.355003	2.73139	0.129972	91.0462
	GB_A12G0501.1	GH_A12G0482.1	0.0494836	0.143891	0.343897	4.79636
	GB_A12G0501.1	GH_D12G0495.1	0.0434915	0.15218	0.285789	5.07268
	GB_A12G0690.1	GH_A12G0667.1	0.0037	0.0029888	1.23796	0.0996265
	GB_A12G0690.1	GH_D12G0676.1	0.0147051	0.0439439	0.334633	1.4648
	GB_A12G0690.1	GH_D03G0163.1	0.393294	2.4069	0.163402	80.2301
	GB_A12G0690.1	GH_A02G1902.1	0.381623	4.67185	0.0816857	155.728
	GB_A12G1306.1	GH_D12G1243.1	0.0305998	0.0925387	0.33067	3.08462
	GB_A12G1342.1	GH_A12G1274.1	0.00653192	0.0154168	0.423689	0.513893
	GB_A12G1342.1	GH_D12G1290.1	0.0269766	0.0785765	0.343317	2.61922
	GB_A12G1342.1	GH_A07G1505.1	0.193787	1.34591	0.143982	44.8637
	GB_A12G1342.1	GH_A11G0995.1	0.174319	1.21089	0.14396	40.3629
	GB_A12G1342.1	GH_D07G1507.1	0.190788	1.34003	0.142376	44.6677
	GB_A12G1342.1	GH_D11G1025.1	0.172475	1.21495	0.141961	40.4984
	GB_A12G2092.1	GH_D12G2004.1	0.0113612	0.0227229	0.499988	0.757429
	GB_A13G0190.1	GH_A13G0186.1	0.0193486	0.0351627	0.550259	1.17209
	GB_A13G0190.1	GH_D13G0190.1	0.0648832	0.141921	0.457177	4.73071
	GB_A13G0422.1	GH_D13G0413.1	0.0318254	0.0522945	0.608579	1.74315
	GB_A13G0422.1	GH_D12G0227.1	0.225515	0.923451	0.244209	30.7817
	GB_A13G0422.1	GH_A06G0204.1	0.398888	2.16453	0.184284	72.1508
	GB_A13G0422.1	GH_D06G0189.1	0.39593	2.2883	0.173024	76.2767
	GB_A13G0998.1	GH_D13G0823.1	0.0186818	0.0272216	0.686287	0.907386
	GB_A13G0998.1	GH_A13G0910.1	0.00389295	0.00672273	0.579073	0.224091
	GB_A13G0998.1	GH_A05G3901.1	0.525346	3.54335	0.148263	118.112
	GB_A13G1940.1	GH_D13G1782.1	0.0346855	0.0501999	0.690947	1.67333
	GB_A13G2676.1	GH_D13G2520.1	0.24236	0.59473	0.407512	19.8243
	GB_A13G2676.1	GH_A03G0623.1	0.333376	1.05503	0.315987	35.1677
	GB_A13G2676.1	GH_D03G1328.1	0.314648	1.07132	0.293703	35.7105
	GB_A13G2778.1	GH_A13G2627.1	0.00188502	0.00632248	0.298145	0.210749
	GB_A13G2778.1	GH_D05G1088.1	0.32166	1.33793	0.240416	44.5977
	GB_D01G0566.1	GH_D01G0549.1	0.0284523	0.114125	0.249308	3.80417
	GB_D01G0566.1	GH_A01G0554.1	0.0111337	0.0649338	0.171463	2.16446
	GB_D01G0576.1	GH_A01G0573.1	0.0347687	0.0559961	0.620912	1.86654
	GB_D01G0576.1	GH_D01G0560.1	0	0.00724206	0	0.241402
	GB_D01G0786.1	GH_D01G0757.1	0.00431718	0.00301357	1.43258	0.100452
	GB_D01G0786.1	GH_A01G0753.1	0.0156933	0.0733084	0.214072	2.44361
	GB_D01G1440.1	GH_A01G1298.1	0.0222651	0.0267886	0.831142	0.892952
	GB_D01G1440.1	GH_D01G1383.1	0.00091624	0.00656639	0.139535	0.21888
	GB_D01G1653.1	GH_A05G3160.1	0.418129	2.74196	0.152493	91.3987
	GB_D01G1653.1	GH_D05G3171.1	0.416461	2.91206	0.143012	97.0687
	GB_D01G2298.1	GH_D01G2203.1	0.00093985	0.00317797	0.295739	0.105932
	GB_D01G2298.1	GH_A01G2112.1	0.0142128	0.0526676	0.269859	1.75559
	GB_D02G0075.1	GH_D02G0068.1	0.0241289	0.061753	0.390732	2.05843
	GB_D02G0075.1	GH_A02G0068.1	0.0231514	0.061908	0.373965	2.0636
	GB_D02G0149.1	GH_D02G0143.1	0.00204743	0.00375705	0.544957	0.125235
	GB_D02G0149.1	GH_A02G0138.1	0.0113249	0.0667106	0.169761	2.22369
	GB_D02G0211.1	GH_D02G0211.1	0.0768231	0.244928	0.313655	8.16428
	GB_D02G0367.1	GH_D02G0359.1	0.00826202	0.014911	0.554088	0.497034
	GB_D02G0367.1	GH_A02G0332.1	0.0180217	0.0503365	0.358023	1.67788
	GB_D02G0674.1	GH_A02G0633.1	0.0493083	0.0689395	0.71524	2.29798
	GB_D02G0674.1	GH_D02G0647.1	0	0.00368778	0	0.122926
	GB_D02G2328.1	GH_A03G2096.1	0.0157062	0.0475973	0.329981	1.58658
	GB_D02G2328.1	GH_D11G2111.1	0.62997	2.4089	0.261518	80.2966
	GB_D02G2328.1	GH_D02G2267.1	0	0.00308325	0	0.102775
	GB_D03G0385.1	GH_D03G0387.1	0.0152807	0.0530484	0.288052	1.76828
	GB_D03G0385.1	GH_A02G1673.1	0.249758	1.27033	0.196608	42.3445
	GB_D03G0385.1	GH_A11G0546.1	0.294677	2.6736	0.110217	89.1199
	GB_D03G0477.1	GH_D03G0479.1	0.00380229	0.00329309	1.15463	0.10977
	GB_D03G0521.1	GH_D03G0521.1	0.00536195	0.0140373	0.381978	0.467911
	GB_D03G0521.1	GH_A02G1650.1	0.0171927	0.056161	0.306133	1.87203
	GB_D03G0903.1	GH_A02G1169.1	0.0230567	0.0261549	0.881545	0.871831
	GB_D03G1146.1	GH_A03G0860.1	0.0235169	0.0753901	0.311936	2.513
	GB_D03G1595.1	GH_D03G1566.1	0.00271085	0.00308009	0.88012	0.10267
	GB_D03G1595.1	GH_A03G0406.1	0.00907795	0.0377735	0.240326	1.25912
	GB_D03G1729.1	GH_A03G0275.1	0.0210877	0.0674612	0.312589	2.24871
	GB_D04G0089.1	GH_D04G0092.1	0.0164642	0.026603	0.618887	0.886765
	GB_D04G0089.1	GH_A05G4283.1	0.0658317	0.17335	0.379761	5.77834
	GB_D04G0455.1	GH_D04G0449.1	0.000935746	0.00332226	0.281659	0.110742
	GB_D04G0455.1	GH_A05G3920.1	0.00563471	0.0269541	0.209049	0.898468
	GB_D04G0455.1	GH_D11G0779.1	0.259608	1.25623	0.206656	41.8744
	GB_D04G0455.1	GH_A09G0102.1	0.304189	1.55594	0.195501	51.8647
	GB_D04G0455.1	GH_D09G0103.1	0.308815	1.76665	0.174803	58.8883
	GB_D04G0472.1	GH_A05G3901.1	0.0138593	0.0335081	0.413612	1.11694
	GB_D04G0472.1	GH_D04G0467.1	0	0.00297472	0	0.0991573
	GB_D04G0710.1	GH_D10G2634.1	0.300813	1.03502	0.290634	34.5008
	GB_D04G1259.1	GH_D09G1557.1	0.375526	2.31262	0.162381	77.0874
	GB_D04G1259.1	GH_A09G1612.1	0.373386	2.41235	0.154781	80.4117
	GB_D04G1261.1	GH_A04G0874.1	0.156664	0.443785	0.353016	14.7928
	GB_D04G2181.1	GH_D04G2091.1	0.00187559	0.00306123	0.612691	0.102041
	GB_D04G2181.1	GH_A04G1741.1	0.0260213	0.059516	0.437215	1.98387
	GB_D04G2181.1	GH_D12G1773.1	0.234752	0.85549	0.274406	28.5163
	GB_D05G0328.1	GH_A05G0321.1	0.0206492	0.0494006	0.417995	1.64669
	GB_D05G0491.1	GH_A05G0492.1	0.0154698	0.0394356	0.39228	1.31452
	GB_D05G0685.1	GH_D05G0689.1	0.0304641	0.0552673	0.551213	1.84224
	GB_D05G1088.1	GH_A13G2627.1	0.316737	1.34146	0.236113	44.7154
	GB_D05G2296.1	GH_A05G2255.1	0.0263026	0.101351	0.25952	3.37836
	GB_D05G2475.1	GH_D05G2457.1	0.00197001	0.00440692	0.447028	0.146897
	GB_D05G2475.1	GH_A05G2439.1	0.00924307	0.035935	0.257216	1.19783
	GB_D05G3103.1	GH_A05G3098.1	0.0214701	0.0459184	0.46757	1.53061
	GB_D05G3103.1	GH_A10G2504.1	0.307729	1.69703	0.181333	56.5677
	GB_D05G3103.1	GH_D10G2633.1	0.305896	1.98488	0.154113	66.1627
	GB_D05G3103.1	GH_D05G3101.1	0	0.00985775	0	0.328592
	GB_D05G3458.1	GH_D05G3357.1	0.00280374	0.0064586	0.43411	0.215287
	GB_D05G3458.1	GH_A05G3403.1	0.0150723	0.0602835	0.250024	2.00945
	GB_D06G0204.1	GH_A06G0204.1	0.0131852	0.0125133	1.05369	0.417111
	GB_D06G0204.1	GH_D12G0227.1	0.404486	1.73409	0.233255	57.8031
	GB_D06G0204.1	GH_D13G0413.1	0.401412	2.05877	0.194977	68.6258
	GB_D06G0204.1	GH_A13G0419.1	0.402348	2.31529	0.173779	77.1762
	GB_D06G0318.1	GH_A06G0317.1	0.0177137	0.0444104	0.398863	1.48035
	GB_D06G0603.1	GH_A06G0600.1	0.0127903	0.0370966	0.344784	1.23655
	GB_D06G2298.1	GH_A06G2172.1	0.0383417	0.103545	0.370289	3.45151
	GB_D06G2298.1	GH_D06G2205.1	0.00190295	0.0127799	0.148902	0.425995
	GB_D06G2420.1	GH_A06G2287.1	0.023101	0.0326493	0.707548	1.08831
	GB_D06G2420.1	GH_D06G2326.1	0.00285171	0.00961552	0.296574	0.320517
	GB_D07G0977.1	GH_D07G2155.1	0.286649	0.939009	0.305267	31.3003
	GB_D07G0977.1	GH_A07G2221.1	0.235663	0.981018	0.240223	32.7006
	GB_D07G1095.1	GH_A07G1106.1	0.0145966	0.0414852	0.351851	1.38284
	GB_D07G1525.1	GH_D07G1507.1	0.00278681	0.00299551	0.93033	0.0998504
	GB_D07G1525.1	GH_A07G1505.1	0.01499	0.0525582	0.285207	1.75194
	GB_D07G1525.1	GH_D12G1290.1	0.180306	1.22845	0.146775	40.9483
	GB_D07G1525.1	GH_A12G1274.1	0.18471	1.27025	0.145412	42.3416
	GB_D07G1525.1	GH_D11G1025.1	0.0926075	0.699703	0.132353	23.3234
	GB_D07G1525.1	GH_A11G0995.1	0.0957078	0.757424	0.12636	25.2475
	GB_D07G1728.1	GH_D07G1691.1	0.00139828	0.0045249	0.309018	0.15083
	GB_D07G1728.1	GH_A07G1692.1	0.0123257	0.0405348	0.304077	1.35116
	GB_D07G2155.1	GH_A07G2058.1	0.0897116	0.136816	0.655709	4.56054
	GB_D07G2268.1	GH_D07G2155.1	0.00624191	0.00710695	0.878282	0.236898
	GB_D07G2268.1	GH_A07G2221.1	0.136233	0.482304	0.282464	16.0768
	GB_D08G0543.1	GH_A08G0523.1	0.00975114	0.0436654	0.223315	1.45551
	GB_D08G0867.1	GH_D08G0839.1	0.00167997	0.00298954	0.561948	0.0996514
	GB_D08G0867.1	GH_A08G0835.1	0.0152483	0.0274003	0.556501	0.913344
	GB_D08G1004.1	GH_A08G0973.1	0.0213262	0.0553396	0.385369	1.84465
	GB_D08G1004.1	GH_D08G0942.1	0.00191357	0.0126652	0.151089	0.422174
	GB_D09G0101.1	GH_D11G0779.1	0.347494	1.36296	0.254956	45.4319
	GB_D09G0101.1	GH_A09G0102.1	0.0163783	0.0651011	0.251583	2.17004
	GB_D09G0101.1	GH_A05G3920.1	0.310689	1.59025	0.195372	53.0082
	GB_D09G0101.1	GH_D04G0449.1	0.310865	1.7568	0.17695	58.5599
	GB_D09G0101.1	GH_D09G0103.1	0	0.00694852	0	0.231617
	GB_D09G1572.1	GH_A09G1611.1	0.00792959	0.0242691	0.326737	0.808968
	GB_D09G1572.1	GH_A04G0873.1	0.102665	0.624425	0.164415	20.8142
	GB_D09G1573.1	GH_D09G1557.1	0.000869691	0.00611313	0.142266	0.203771
	GB_D09G2224.1	GH_D09G2206.1	0.00496773	0.00326265	1.52261	0.108755
	GB_D09G2224.1	GH_A09G2272.1	0.0205802	0.0281957	0.729905	0.939856
	GB_D10G1287.1	GH_A10G1587.1	0.0119787	0.0549445	0.218015	1.83148
	GB_D10G1287.1	GH_D02G0068.1	0.400825	2.28994	0.175037	76.3313
	GB_D10G2640.1	GH_A10G2504.1	0.0151636	0.0447399	0.338928	1.49133
	GB_D10G2640.1	GH_D10G2633.1	0.00273411	0.0129838	0.210578	0.432794
	GB_D10G2640.1	GH_A05G3656.1	0.321371	1.83318	0.175308	61.1059
	GB_D10G2640.1	GH_A05G3098.1	0.327794	2.07706	0.157817	69.2352
	GB_D10G2640.1	GH_D05G3101.1	0.307126	2.03901	0.150625	67.9671
	GB_D10G2641.1	GH_D04G0688.1	0.305346	1.05081	0.290583	35.0269
	GB_D10G2732.1	GH_D10G2716.1	0.00301609	0.00345225	0.873659	0.115075
	GB_D11G0786.1	GH_D11G0779.1	0.0207789	0.0674612	0.308013	2.24871
	GB_D11G0786.1	GH_A09G0102.1	0.346356	1.41185	0.24532	47.0618
	GB_D11G0786.1	GH_D09G0103.1	0.342025	1.42748	0.2396	47.5827
	GB_D11G0786.1	GH_D04G0449.1	0.248522	1.13586	0.218796	37.8621
	GB_D11G0786.1	GH_A05G3920.1	0.246704	1.13903	0.216591	37.9677
	GB_D11G1034.1	GH_D07G1507.1	0.401694	1.92051	0.20916	64.0169
	GB_D11G1034.1	GH_A07G1505.1	0.392906	1.99684	0.196764	66.5615
	GB_D11G1034.1	GH_D12G1290.1	0.438871	2.32638	0.18865	77.5459
	GB_D11G1034.1	GH_A11G0995.1	0.430583	2.64899	0.162546	88.2998
	GB_D11G1034.1	GH_A12G1274.1	0.43132	2.88616	0.149444	96.2053
	GB_D11G1035.1	GH_D11G1025.1	0.000928649	0.00296004	0.313728	0.0986681
	GB_D11G1404.1	GH_A11G1358.1	0.0475642	0.0691884	0.68746	2.30628
	GB_D11G1512.1	GH_D11G1499.1	0.000927787	0.00313644	0.295809	0.104548
	GB_D11G2147.1	GH_A11G2343.1	0.0101104	0.0253724	0.398482	0.845747
	GB_D11G2147.1	GH_D11G2111.1	0.00182829	0.00626145	0.291992	0.208715
	GB_D11G2147.1	GH_D02G2267.1	0.62415	2.46518	0.253186	82.1727
	GB_D11G2147.1	GH_A03G2096.1	0.624883	2.60751	0.239647	86.9171
	GB_D11G3407.1	GH_D11G3364.1	0.0018226	0.00632915	0.287969	0.210972
	GB_D11G3786.1	GH_D11G3717.1	0.000872854	0.00309598	0.281932	0.103199
	GB_D11G3786.1	GH_A11G3688.1	0.0132288	0.0991267	0.133454	3.30422
	GB_D12G0152.1	GH_A12G0142.1	0.0207735	0.0391713	0.530325	1.30571
	GB_D12G0152.1	GH_D12G0151.1	0.000891796	0.00637623	0.139862	0.212541
	GB_D12G0152.1	GH_D13G0544.1	0.353106	2.65147	0.133174	88.3824
	GB_D12G0229.1	GH_D13G0413.1	0.225251	0.860771	0.261685	28.6924
	GB_D12G0229.1	GH_A06G0204.1	0.40206	1.60058	0.251197	53.3526
	GB_D12G0229.1	GH_A13G0419.1	0.225515	0.923451	0.244209	30.7817
	GB_D12G0229.1	GH_D06G0189.1	0.401109	1.71284	0.234178	57.0946
	GB_D12G0229.1	GH_D04G1782.1	0.333694	2.13304	0.156441	71.1012
	GB_D12G0500.1	GH_A12G0482.1	0.0165691	0.0703231	0.235614	2.3441
	GB_D12G0676.1	GH_A12G0667.1	0.333866	1.95738	0.170567	65.2461
	GB_D12G0676.1	GH_D12G0676.1	0.318548	1.92229	0.165712	64.0765
	GB_D12G1286.1	GH_D12G1243.1	0.00188858	0.0126186	0.149666	0.42062
	GB_D12G1334.1	GH_D12G1290.1	0.0127082	0.029115	0.436482	0.9705
	GB_D12G1334.1	GH_A12G1274.1	0.0299683	0.0946515	0.316618	3.15505
	GB_D12G1334.1	GH_A07G1505.1	0.185748	1.30866	0.141938	43.6219
	GB_D12G1334.1	GH_D07G1507.1	0.182773	1.32035	0.138428	44.0116
	GB_D12G1334.1	GH_A11G0995.1	0.16659	1.20808	0.137897	40.2693
	GB_D12G1334.1	GH_D11G1025.1	0.164949	1.20958	0.136369	40.3193
	GB_D12G1839.1	GH_A04G1741.1	0.234899	0.79537	0.295333	26.5123
	GB_D12G1839.1	GH_D04G2091.1	0.23337	0.857116	0.272274	28.5705
	GB_D12G1839.1	GH_D12G1773.1	0	0.00590554	0	0.196851
	GB_D12G1962.1	GH_D12G1889.1	0.000909367	0.00601809	0.151106	0.200603
	GB_D12G2084.1	GH_A12G2006.1	0.0123157	0.0194343	0.633712	0.64781
	GB_D12G2084.1	GH_D12G2004.1	0.000941472	0.0031898	0.295151	0.106327
	GB_D12G2846.1	GH_D12G2766.1	0.00184304	0.00875922	0.210411	0.291974
	GB_D13G0183.1	GH_D13G0190.1	0.00323376	0.00159744	2.02433	0.0532482
	GB_D13G0183.1	GH_A13G0186.1	0.0596321	0.11421	0.522128	3.80699
	GB_D13G0411.1	GH_A13G0419.1	0.0318254	0.0522945	0.608579	1.74315
	GB_D13G0411.1	GH_D12G0227.1	0.225251	0.860771	0.261685	28.6924
	GB_D13G0411.1	GH_A06G0204.1	0.398716	1.92371	0.207264	64.1237
	GB_D13G0411.1	GH_D06G0189.1	0.396482	2.10262	0.188566	70.0874
	GB_D13G0543.1	GH_D13G0544.1	0.00356825	0.00310881	1.14779	0.103627
	GB_D13G0543.1	GH_A13G0726.1	0.0134623	0.0615065	0.218876	2.05022
	GB_D13G0857.1	GH_A13G0910.1	0.0177043	0.023684	0.747523	0.789465
	GB_D13G0857.1	GH_D13G0823.1	0.000973078	0.0100448	0.0968739	0.334826
	GB_D13G1886.1	GH_D13G1782.1	0.0630916	0.209771	0.300765	6.99236
	GB_D13G2612.1	GH_D13G2520.1	0.00177699	0.00315458	0.563305	0.105153
	GB_D13G2612.1	GH_D03G1328.1	0.288157	1.12485	0.256174	37.4949
	GB_D13G2612.1	GH_A03G0623.1	0.308066	1.20349	0.255976	40.1164

## Sheet: Ga-Gr
	Synonymous and non-synonymous substitutions and tentative divergence time of orthologous UGTs between Gossypium Arboreum & Gossypium raimondii
	Seq_1	Seq_2	Ka	Ks	Ka_Ks	MYA	Summary
	Ga01G0612.1	Gorai.002G065300.1	0.0362836	0.12865	0.282034	4.28832	Less than 0.5	85
	Ga01G0626.1	Gorai.002G066600.1	0.0201178	0.0323239	0.622381	1.07746	0.5-1.0	27
	Ga01G0844.1	Gorai.002G087200.1	0.014341	0.0676382	0.212025	2.25461	Greater than 1.0	0
	Ga01G1052.1	Gorai.002G107900.1	0.0553453	0.0850955	0.65039	2.83652	Total	112
	Ga01G1284.1	Gorai.002G145800.1	0.0241544	0.0267736	0.902173	0.892454
	Ga01G1703.1	Gorai.003G084700.1	0.0175599	0.0286395	0.613137	0.95465
	Ga01G1908.1	Gorai.003G103500.1	0.0171232	0.0516268	0.331673	1.72089
	Ga01G2213.1	Gorai.003G123200.1	0.0803321	0.175832	0.456868	5.86108
	Ga01G2428.1	Gorai.003G144500.1	0.00724917	0.03141	0.230792	1.047
	Ga01G2499.1	Gorai.003G149300.1	0.033119	0.0568394	0.582677	1.89465
	Ga01G2575.1	Gorai.003G157800.1	0.0205985	0.0622205	0.331056	2.07402
	Ga02G0169.1	Gorai.003G016800.1	0.0289959	0.0418331	0.693133	1.39444
	Ga02G0460.1	Gorai.003G047900.1	0.0153372	0.0266917	0.574606	0.889724
	Ga02G0536.1	Gorai.003G051800.1	0.0136523	0.0510564	0.267396	1.70188
	Ga03G0072.1	Gorai.005G007900.1	0.0280074	0.0720621	0.388656	2.40207
	Ga03G0146.1	Gorai.005G017000.1	0.00612561	0.0623331	0.0982722	2.07777
	Ga03G0214.1	Gorai.005G025400.1	0.027129	0.0724445	0.37448	2.41482
	Ga03G0216.1	Gorai.005G025600.1	0.0413701	0.0601134	0.688202	2.00378
	Ga03G0366.1	Gorai.005G042500.1	0.0203748	0.0549864	0.370542	1.83288
	Ga03G0680.1	Gorai.005G073500.1	0.0337615	0.0344014	0.981401	1.14671
	Ga03G2428.1	Gorai.005G234600.1	0.0290747	0.0715564	0.406318	2.38521
	Ga03G2429.1	Gorai.005G234700.1	0.0270561	0.0727442	0.371934	2.42481
	Ga04G0315.1	Gorai.012G149600.1	0.022604	0.0601826	0.37559	2.00609
	Ga04G0315.1	Gorai.013G046100.1	0.300764	2.95789	0.101682	98.5962
	Ga04G0704.1	Gorai.012G109200.1	0.0107633	0.0600795	0.179151	2.00265
	Ga04G0899.1	Gorai.009G411900.1	0.0177156	0.028246	0.62719	0.941534
	Ga04G0901.1	Gorai.009G411800.1	0.014117	0.0257191	0.54889	0.857303
	Ga04G0902.1	Gorai.009G411700.1	0.00710222	0.0275893	0.257426	0.919644
	Ga04G1368.1	Gorai.011G274800.1	0.307648	1.08236	0.284239	36.0786
	Ga04G1369.1	Gorai.012G073900.1	0.0187203	0.035615	0.525629	1.18717
	Ga04G1369.1	Gorai.011G274700.1	0.317864	1.80233	0.176363	60.0777
	Ga04G1625.1	Gorai.012G050700.1	0.0119956	0.0366392	0.327399	1.22131
	Ga04G1645.1	Gorai.007G082200.1	0.264528	1.1288	0.234345	37.6265
	Ga04G1645.1	Gorai.006G010800.1	0.313658	1.61608	0.194086	53.8693
	Ga04G1645.1	Gorai.012G048900.1	0.00468935	0.0270223	0.173536	0.900745
	Ga04G2054.1	Gorai.012G009300.1	0.0668515	0.169578	0.394223	5.65259
	Ga05G0331.1	Gorai.009G033100.1	0.237446	1.23459	0.192329	41.1529
	Ga05G0340.1	Gorai.009G034100.1	0.0188557	0.0380792	0.495171	1.26931
	Ga05G0513.1	Gorai.009G050700.1	0.012225	0.0421847	0.289798	1.40616
	Ga05G1151.1	Gorai.009G113100.1	0.0263598	0.0405926	0.649374	1.35309
	Ga05G1151.1	Gorai.013G270900.1	0.316526	1.34225	0.235818	44.7415
	Ga05G2394.1	Gorai.009G235700.1	0.0212268	0.13208	0.160711	4.40267
	Ga05G2574.1	Gorai.009G254800.1	0.00858378	0.0335752	0.255659	1.11917
	Ga05G3305.1	Gorai.009G321100.1	0.0095406	0.0504958	0.188938	1.68319
	Ga05G3582.1	Gorai.009G344800.1	0.0122193	0.0430939	0.28355	1.43646
	Ga05G4097.1	Gorai.009G439200.1	0.0399038	0.0723336	0.551663	2.41112
	Ga06G0217.1	Gorai.010G022300.1	0.0128575	0.015338	0.838277	0.511265
	Ga06G0568.1	Gorai.010G063400.1	0.0101319	0.0274945	0.368505	0.916483
	Ga06G2537.1	Gorai.010G230100.1	0.0166853	0.111526	0.149609	3.71753
	Ga09G0150.1	Gorai.012G048900.1	0.308178	1.57261	0.195966	52.4203
	Ga10G0193.1	Gorai.011G274800.1	0.291224	1.10181	0.264315	36.7269
	Ga10G0193.1	Gorai.011G275700.1	0.300818	1.14546	0.262617	38.182
	Ga10G0193.1	Gorai.011G275200.1	0.258249	1.00915	0.255908	33.6383
	Ga10G0194.1	Gorai.011G275100.1	0.0863492	0.153531	0.562423	5.11769
	Ga10G0195.1	Gorai.011G275000.1	0.0606341	0.0725746	0.835474	2.41915
	Ga10G0195.1	Gorai.011G275600.1	0.0436784	0.0741131	0.589348	2.47044
	Ga10G0197.1	Gorai.011G275600.1	0.126634	0.363254	0.348611	12.1085
	Ga10G0197.1	Gorai.011G274800.1	0.0187384	0.0816244	0.229569	2.72081
	Ga10G0198.1	Gorai.011G274700.1	0.00803094	0.0219178	0.366411	0.730594
	Ga10G0986.1	Gorai.011G202900.1	0.0133317	0.0535661	0.248883	1.78554
	Ga10G1764.1	Gorai.011G131200.1	0.016027	0.0425772	0.376422	1.41924
	Ga11G3310.1	Gorai.012G048900.1	0.246693	1.16919	0.210995	38.973
	Gorai.001G113200.1	Ga07G1093.1	0.0165578	0.0379937	0.435803	1.26646
	Gorai.001G113800.1	Ga07G1097.1	0.023428	0.0340387	0.688274	1.13462
	Gorai.001G156000.1	Ga07G1531.1	0.0178301	0.0655302	0.272089	2.18434
	Gorai.001G156000.1	Ga12G1810.1	0.191714	1.28792	0.148856	42.9305
	Gorai.001G156000.1	Ga11G3049.1	0.100492	0.736536	0.136438	24.5512
	Gorai.001G184700.1	Ga07G1753.1	0.0133964	0.0345683	0.387533	1.15228
	Gorai.001G212900.1	Ga07G2107.1	0.0226272	0.0386871	0.584878	1.28957
	Gorai.001G214300.1	Ga07G2118.1	0.0314642	0.0657526	0.478524	2.19175
	Gorai.001G226500.1	Ga07G2265.1	0.0230695	0.0467988	0.492951	1.55996
	Gorai.001G261700.1	Ga07G2551.1	0.010095	0.0320219	0.315252	1.0674
	Gorai.002G227900.1	Ga02G1436.1	0.0113531	0.0458158	0.247799	1.52719
	Gorai.004G043400.1	Ga08G0398.1	0.136059	0.254269	0.535098	8.47563
	Gorai.004G058300.1	Ga08G0552.1	0.0111585	0.0436153	0.255838	1.45384
	Gorai.004G091900.1	Ga08G0905.1	0.0129342	0.0348145	0.371517	1.16048
	Gorai.005G007900.1	Ga10G1764.1	0.387887	1.88301	0.205994	62.7668
	Gorai.006G010800.1	Ga09G0150.1	0.0193014	0.0576341	0.334896	1.92114
	Gorai.006G010800.1	Ga11G3310.1	0.348156	1.30806	0.266161	43.6021
	Gorai.006G160600.1	Ga09G1645.1	0.00792493	0.030523	0.259638	1.01743
	Gorai.006G160700.1	Ga09G1646.1	0.0126452	0.0318688	0.396788	1.06229
	Gorai.006G228500.1	Ga09G2384.1	0.0168608	0.034056	0.495089	1.1352
	Gorai.007G060200.1	Ga11G3531.1	0.0132065	0.0518824	0.254547	1.72941
	Gorai.007G082200.1	Ga11G3310.1	0.041868	0.0474258	0.88281	1.58086
	Gorai.007G107000.1	Ga11G3050.1	0.0236142	0.0551095	0.428496	1.83698
	Gorai.007G107000.1	Ga07G1531.1	0.339028	1.86678	0.181611	62.2259
	Gorai.007G107000.1	Ga12G1810.1	0.36744	2.32154	0.158275	77.3845
	Gorai.007G107100.1	Ga11G3049.1	0.00652178	0.0457459	0.142565	1.52486
	Gorai.007G145900.1	Ga11G2672.1	0.0407314	0.115871	0.351523	3.86237
	Gorai.007G157200.1	Ga11G2554.1	0.0130844	0.0655439	0.199629	2.1848
	Gorai.007G218400.1	Ga11G1885.1	0.00918707	0.02859	0.321338	0.953001
	Gorai.007G232800.1	Ga11G1701.1	0.0546816	0.079616	0.686817	2.65387
	Gorai.007G372300.1	Ga11G0087.1	0.0149774	0.095445	0.156922	3.1815
	Gorai.008G023900.1	Ga14G0151.1	0.0257822	0.0355574	0.725087	1.18525
	Gorai.008G051000.1	Ga12G2613.1	0.0540393	0.172797	0.312732	5.75992
	Gorai.008G069400.1	Ga12G2382.1	0.466432	1.97981	0.235594	65.9938
	Gorai.008G124100.1	Ga12G1810.1	0.0226166	0.0791665	0.285683	2.63888
	Gorai.008G124100.1	Ga11G3049.1	0.166662	1.21814	0.136817	40.6047
	Gorai.008G174800.1	Ga12G1254.1	0.101639	0.179948	0.564827	5.99827
	Gorai.008G185800.1	Ga12G1138.1	0.0165157	0.0759943	0.217328	2.53314
	Gorai.008G197600.1	Ga12G1012.1	0.012306	0.0294235	0.418237	0.980785
	Gorai.008G221800.1	Ga12G0761.1	0.00953908	0.044326	0.215203	1.47753
	Gorai.008G273200.1	Ga12G0251.1	0.159733	0.374335	0.426712	12.4778
	Gorai.009G113100.1	Ga13G2833.1	0.314939	1.27938	0.246164	42.6461
	Gorai.010G022300.1	Ga14G0151.1	0.402577	1.71575	0.234636	57.1916
	Gorai.012G149600.1	Ga14G0151.1	0.32485	2.07109	0.15685	69.0364
	Gorai.013G021000.1	Ga13G0211.1	0.0526485	0.0946135	0.556459	3.15378
	Gorai.013G046100.1	Ga14G0151.1	0.221144	1.10876	0.199452	36.9586
	Gorai.013G060400.1	Ga13G0546.1	0.0134805	0.05786	0.232984	1.92867
	Gorai.013G181400.1	Ga13G1956.1	0.0194014	0.0587324	0.330336	1.95775
	Gorai.013G260500.1	Ga13G2731.1	0.139572	0.468629	0.297831	15.621
	Gorai.013G270900.1	Ga13G2833.1	0.0230032	0.0354619	0.648673	1.18206

## Sheet: Ga-GH
	Synonymous and non-synonymous substitutions and tentative divergence time of orthologous UGTs between Gossypium Arboreum & Gossypium hirsutum
	Seq_1	Seq_2	Ka	Ks	Ka_Ks	MYA	Summary
	Ga01G0614.1	GH_D01G0549.1	0.0324141	0.121214	0.267411	4.04048	Less than 0.5	138
	Ga01G0626.1	GH_D01G0560.1	0.0335899	0.0482541	0.696104	1.60847	0.5-1.0	26
	Ga01G0844.1	GH_D01G0757.1	0.0178528	0.071031	0.251338	2.3677	Greater than 1.0	8
	Ga01G1284.1	GH_D01G1383.1	0.0255621	0.0251069	1.01813	0.836898	Total	172
	Ga01G1634.1	GH_D01G1589.1	0.00941928	0.0433454	0.217307	1.44485
	Ga01G1703.1	GH_D03G0894.1	0.0165897	0.0195157	0.850066	0.650525
	Ga01G1908.1	GH_D03G1125.1	0.441703	4.15977	0.106184	138.659
	Ga01G2213.1	GH_D03G1328.1	0.082544	0.164998	0.500273	5.49993
	Ga02G0169.1	GH_D03G0163.1	0.0279569	0.0394921	0.707912	1.3164
	Ga02G0169.1	GH_D12G0676.1	0.366558	2.18327	0.167894	72.7756
	Ga02G0460.1	GH_D03G0479.1	0.0124306	0.040482	0.307064	1.3494
	Ga02G0536.1	GH_D03G0521.1	0.0126668	0.0510836	0.247961	1.70279
	Ga02G1436.1	GH_D01G2203.1	0.0113558	0.0457783	0.24806	1.52594
	Ga03G0072.1	GH_D02G0068.1	0.0232008	0.0825053	0.281203	2.75018
	Ga03G0146.1	GH_D02G0143.1	0.0122096	0.0646255	0.188928	2.15418
	Ga03G0214.1	GH_D02G0211.1	0.023321	0.0725242	0.321561	2.41747
	Ga03G0366.1	GH_D02G0359.1	0.0184995	0.0549864	0.336437	1.83288
	Ga03G0680.1	GH_D02G0647.1	0.0313434	0.0424986	0.737515	1.41662
	Ga03G2428.1	GH_D02G2267.1	0.0185223	0.0377636	0.490481	1.25879
	Ga04G0315.1	GH_D04G1782.1	0.022604	0.0498108	0.453797	1.66036
	Ga04G0315.1	GH_D13G0413.1	0.31852	4.38429	0.0726504	146.143
	Ga04G0899.1	GH_D04G1194.1	0.148403	0.455631	0.32571	15.1877
	Ga04G0902.1	GH_D09G1556.1	0.100605	0.625405	0.160863	20.8468
	Ga04G1369.1	GH_D10G2633.1	0.317149	1.86916	0.169675	62.3052
	Ga04G1625.1	GH_D04G0467.1	0.0129244	0.0335337	0.385416	1.11779
	Ga04G1645.1	GH_D04G0449.1	0.00563383	0.0269692	0.208899	0.898973
	Ga04G1645.1	GH_D11G0779.1	0.259704	1.27073	0.204375	42.3576
	Ga04G2056.1	GH_D04G0092.1	0.0426819	0.046091	0.926035	1.53637
	Ga05G0331.1	GH_D05G0319.1	0.235374	1.33918	0.17576	44.6394
	Ga05G0340.1	GH_D05G0329.1	0.0190109	0.0344988	0.551061	1.14996
	Ga05G0513.1	GH_D05G0491.1	0.0112749	0.0422189	0.267057	1.4073
	Ga05G0725.1	GH_D05G0690.1	0.0231854	0.0255728	0.906644	0.852427
	Ga05G1151.1	GH_D05G1088.1	0.0264012	0.0343452	0.768701	1.14484
	Ga05G1151.1	GH_D13G2618.1	0.299801	1.22312	0.245111	40.7707
	Ga05G2394.1	GH_D05G2278.1	0.0207782	0.119193	0.174324	3.9731
	Ga05G2574.1	GH_D05G2457.1	0.0105764	0.0405048	0.261114	1.35016
	Ga05G3305.1	GH_D05G3101.1	0.0076179	0.0506094	0.150523	1.68698
	Ga05G3371.1	GH_D05G3171.1	0.0165182	0.0494296	0.334176	1.64765
	Ga05G3582.1	GH_D05G3357.1	0.0131675	0.0534004	0.246581	1.78001
	Ga05G4097.1	GH_D05G3919.1	0.0387347	0.0723801	0.535156	2.41267
	Ga06G0217.1	GH_D06G0189.1	0.0131891	0.0125003	1.0551	0.416676
	Ga06G0568.1	GH_D06G0576.1	0.0111517	0.0275024	0.405481	0.916746
	Ga06G2537.1	GH_D06G2205.1	0.0158566	0.0864264	0.183469	2.88088
	Ga07G1093.1	GH_D07G1091.1	0.0145919	0.0415331	0.351332	1.38444
	Ga07G1531.1	GH_D07G1507.1	0.0140497	0.0621473	0.226071	2.07158
	Ga07G1531.1	GH_D11G1025.1	0.0962912	0.635887	0.151428	21.1962
	Ga07G1531.1	GH_D12G1290.1	0.182144	1.22968	0.148123	40.9894
	Ga07G1753.1	GH_D07G1691.1	0.0137473	0.0381585	0.360268	1.27195
	Ga07G2107.1	GH_D07G2037.1	0.015907	0.0255957	0.621474	0.853189
	Ga07G2118.1	GH_D07G2042.1	0.0898052	0.143541	0.625643	4.78469
	Ga07G2266.1	GH_D07G2155.1	0.130229	0.460669	0.282696	15.3556
	Ga07G2590.1	GH_D07G2467.1	0.0392583	0.0745754	0.526424	2.48585
	Ga08G0552.1	GH_D08G0533.1	0.0104592	0.0483111	0.216497	1.61037
	Ga08G0905.1	GH_D08G0839.1	0.0152569	0.0242568	0.628975	0.80856
	Ga08G1004.1	GH_D08G0942.1	0.018394	0.0485083	0.379192	1.61694
	Ga09G0150.1	GH_D11G0779.1	0.350724	1.34469	0.260821	44.823
	Ga09G0150.1	GH_D09G0103.1	0.0124893	0.06516	0.191671	2.172
	Ga09G0150.1	GH_D04G0449.1	0.305417	1.5948	0.191508	53.16
	Ga09G1645.1	GH_D09G1556.1	0.00704334	0.0212028	0.332189	0.706761
	Ga09G1646.1	GH_D09G1557.1	0.0108305	0.0318181	0.340388	1.0606
	Ga09G2387.1	GH_D09G2206.1	0.306578	1.49867	0.204567	49.9556
	Ga10G0196.1	GH_D10G2634.1	0.110852	0.37042	0.29926	12.3473
	Ga10G0198.1	GH_D10G2633.1	0.00897578	0.0254046	0.353313	0.846821
	Ga10G0986.1	GH_D10G2003.1	0.0106463	0.047062	0.22622	1.56873
	Ga10G1764.1	GH_D10G1299.1	0.0141347	0.0388208	0.364101	1.29403
	Ga11G0087.1	GH_D11G3717.1	0.0140818	0.0991267	0.142059	3.30422
	Ga11G1885.1	GH_D11G2111.1	0.0110372	0.0351035	0.31442	1.17012
	Ga11G2554.1	GH_D11G1499.1	0.0130855	0.0724048	0.180727	2.41349
	Ga11G3049.1	GH_D11G1025.1	0.00933428	0.0457459	0.204046	1.52486
	Ga11G3049.1	GH_D12G1290.1	0.164411	1.20658	0.136262	40.2193
	Ga11G3049.1	GH_D07G1507.1	0.0957869	0.730087	0.131199	24.3362
	Ga11G3310.1	GH_D11G0779.1	0.0416043	0.0585057	0.711115	1.95019
	Ga11G3310.1	GH_D04G0449.1	0.250765	1.17976	0.212556	39.3253
	Ga12G0251.1	GH_D12G2766.1	0.156771	0.364725	0.429834	12.1575
	Ga12G1012.1	GH_D12G2004.1	0.0123157	0.0293436	0.419708	0.97812
	Ga12G1138.1	GH_D12G1889.1	0.0165207	0.0759141	0.217624	2.53047
	Ga12G1254.1	GH_D12G1773.1	0.10163	0.184518	0.550786	6.15059
	Ga12G1851.1	GH_D12G1243.1	0.0216391	0.0963799	0.224518	3.21266
	Ga12G2384.1	GH_D12G0676.1	0.0160177	0.0479342	0.33416	1.59781
	Ga12G2384.1	GH_D03G0163.1	0.392021	2.3843	0.164418	79.4767
	Ga12G2614.1	GH_D12G0495.1	0.0138675	0.0639159	0.216966	2.13053
	Ga12G2765.1	GH_D12G0151.1	0.0216932	0.0458783	0.472841	1.52928
	Ga12G2765.1	GH_D13G0545.1	0.356545	2.68724	0.132681	89.5747
	Ga13G0210.1	GH_D13G0190.1	0.0413177	0.0889558	0.464475	2.96519
	Ga13G0415.1	GH_D12G0227.1	0.372626	1.54516	0.241157	51.5052
	Ga13G0415.1	GH_D13G0413.1	0.369113	1.53333	0.240727	51.1109
	Ga13G0546.1	GH_D13G0544.1	0.0143814	0.0546134	0.263331	1.82045
	Ga13G1956.1	GH_D13G1782.1	0.0682214	0.227216	0.300249	7.57388
	Ga13G2731.1	GH_D13G2520.1	0.122514	0.415585	0.2948	13.8528
	Ga13G2731.1	GH_D03G1328.1	0.31658	1.08751	0.291106	36.2503
	Ga13G2833.1	GH_D05G1088.1	0.313303	1.28475	0.243864	42.8249
	GH_A01G0554.1	Ga01G0614.1	0.00919515	0.0360275	0.255226	1.20092
	GH_A01G0573.1	Ga01G0626.1	0.00284046	0.0127731	0.222379	0.425769
	GH_A01G0753.1	Ga01G0844.1	0.0017762	0.0093849	0.189261	0.31283
	GH_A01G2112.1	Ga02G1436.1	0.00282088	0.00960013	0.293837	0.320004
	GH_A02G0068.1	Ga03G0072.1	0.00280069	0.019429	0.14415	0.647635
	GH_A02G0138.1	Ga03G0146.1	0.000862007	0.00619358	0.139177	0.206453
	GH_A02G0332.1	Ga03G0366.1	0.00458332	0.00888241	0.515999	0.29608
	GH_A02G0633.1	Ga03G0680.1	0.0136815	0.0284125	0.481532	0.947083
	GH_A02G1169.1	Ga01G1703.1	0.0154398	0.0188044	0.821072	0.626813
	GH_A02G1650.1	Ga02G0536.1	0.000966651	0.00932172	0.103699	0.310724
	GH_A02G1902.1	Ga02G0169.1	0.00675173	0.0144062	0.468668	0.480207
	GH_A02G1902.1	Ga12G2384.1	0.379533	2.67126	0.14208	89.0419
	GH_A03G0275.1	Ga01G2575.1	0.00854575	0.0364914	0.234185	1.21638
	GH_A03G0623.1	Ga01G2213.1	0.00384555	0.00647603	0.593813	0.215868
	GH_A03G0623.1	Ga13G2731.1	0.336997	1.05785	0.318567	35.2618
	GH_A03G0860.1	Ga01G1908.1	0.425856	3.17857	0.133977	105.952
	GH_A03G2096.1	Ga03G2428.1	0.00828039	0.0123682	0.669489	0.412274
	GH_A04G0873.1	Ga09G1645.1	0.103293	0.607585	0.170006	20.2528
	GH_A04G1055.1	Ga04G0704.1	0	0.00303952	0	0.101317
	GH_A04G1741.1	Ga14G1727.1	0.117191	0.414958	0.282416	13.8319
	GH_A05G0314.1	Ga05G0331.1	0.00463036	0.0158988	0.291239	0.529962
	GH_A05G0321.1	Ga05G0340.1	0.00376294	0.00338219	1.11257	0.11274
	GH_A05G2255.1	Ga05G2394.1	0.00624725	0.0219337	0.284824	0.731123
	GH_A05G2439.1	Ga05G2574.1	0.00065703	0.00879775	0.0746816	0.293258
	GH_A05G3098.1	Ga05G3305.1	0.0137107	0.0321676	0.426226	1.07225
	GH_A05G3098.1	Ga04G1369.1	0.32719	1.70403	0.19201	56.8009
	GH_A05G3098.1	Ga10G0198.1	0.330911	1.90231	0.173952	63.4102
	GH_A05G3160.1	Ga05G3371.1	0.00512647	0.0137619	0.372513	0.458728
	GH_A05G3403.1	Ga05G3582.1	0.000932691	0.00973513	0.0958067	0.324504
	GH_A05G3656.1	Ga04G1369.1	0.00184957	0.0095746	0.193175	0.319153
	GH_A05G3901.1	Ga04G1625.1	0.00274788	0.00299776	0.916647	0.0999252
	GH_A05G3920.1	Ga04G1645.1	0.00281294	0.00998351	0.281759	0.332784
	GH_A05G3920.1	Ga11G3310.1	0.248944	1.18306	0.210425	39.4352
	GH_A05G3920.1	Ga09G0150.1	0.306318	1.51743	0.201866	50.5809
	GH_A05G4283.1	Ga04G2056.1	0.0631686	0.169605	0.372445	5.65351
	GH_A06G0600.1	Ga06G0568.1	0.00201309	0.0102332	0.19672	0.341108
	GH_A07G1106.1	Ga07G1093.1	0.00289111	0.00680277	0.42499	0.226759
	GH_A07G1107.1	Ga07G1094.1	0.00188206	0.00660797	0.284816	0.220266
	GH_A07G1505.1	Ga07G1531.1	0.00465587	0.0120093	0.38769	0.400309
	GH_A07G1505.1	Ga11G3049.1	0.100866	0.699587	0.14418	23.3196
	GH_A07G1692.1	Ga07G1753.1	0.0013986	0.0067925	0.205904	0.226417
	GH_A07G2058.1	Ga07G2118.1	0.0027215	0.00603625	0.45086	0.201208
	GH_A07G2221.1	Ga07G2266.1	0.00189334	0.00963611	0.196484	0.321204
	GH_A07G2489.1	Ga07G2551.1	0.0179488	0.0100762	1.7813	0.335874
	GH_A08G0523.1	Ga08G0552.1	0.00207864	0.00898719	0.23129	0.299573
	GH_A09G0102.1	Ga09G0150.1	0.00381893	0.00348129	1.09699	0.116043
	GH_A09G0102.1	Ga04G1645.1	0.30719	1.57759	0.194722	52.5862
	GH_A09G1611.1	Ga04G0902.1	0.102262	0.601296	0.170069	20.0432
	GH_A09G1611.1	Ga09G1645.1	0	0.00299551	0	0.0998504
	GH_A09G1612.1	Ga09G1646.1	0.00449305	0.00312338	1.43852	0.104113
	GH_A09G2273.1	Ga09G2387.1	0.322896	1.33611	0.241668	44.537
	GH_A10G1327.1	Ga10G1463.1	0.00261116	0.00629429	0.414845	0.20981
	GH_A10G1587.1	Ga10G1764.1	0.000933707	0.0139054	0.0671472	0.463513
	GH_A10G1911.1	Ga10G0986.1	0.0178182	0.0122891	1.44992	0.409635
	GH_A10G2504.1	Ga10G0198.1	0.00565685	0.0134382	0.420952	0.44794
	GH_A10G2504.1	Ga05G3305.1	0.312133	1.83326	0.170262	61.1085
	GH_A10G2504.1	Ga04G1369.1	0.310377	1.86045	0.166829	62.0151
	GH_A10G2507.1	Ga10G0196.1	0.0508615	0.141144	0.360352	4.7048
	GH_A11G0546.1	Ga11G3531.1	0.00109071	0.00777713	0.140246	0.259238
	GH_A11G0995.1	Ga11G3049.1	0.00278638	0.0119524	0.233122	0.398415
	GH_A11G0995.1	Ga07G1531.1	0.0994069	0.688463	0.14439	22.9488
	GH_A11G2343.1	Ga11G1885.1	0.00274391	0.003125	0.878048	0.104167
	GH_A11G3688.1	Ga11G0087.1	0.00262659	0.00935077	0.280896	0.311692
	GH_A12G0142.1	Ga12G2765.1	0	0.00961552	0	0.320517
	GH_A12G0482.1	Ga12G2614.1	0.00444709	0.00571431	0.778237	0.190477
	GH_A12G0667.1	Ga12G2384.1	0.00658002	0.00603929	1.08954	0.20131
	GH_A12G0667.1	Ga02G0169.1	0.388309	2.74767	0.141323	91.589
	GH_A12G0668.1	Ga12G2382.1	0.00365715	0.00600153	0.609369	0.200051
	GH_A12G2006.1	Ga12G1012.1	0.000938967	0.00645165	0.145539	0.215055
	GH_A13G0186.1	Ga13G0210.1	0.0466114	0.0826894	0.563692	2.75631
	GH_A13G0419.1	Ga14G0151.1	0.227809	0.935686	0.243467	31.1895
	GH_A13G0419.1	Ga13G0415.1	0.376862	1.60621	0.234628	53.5403
	GH_A13G0419.1	Ga04G0315.1	0.33254	4.5111	0.073716	150.37
	GH_A13G0726.1	Ga13G0546.1	0.00446231	0.0156827	0.284536	0.522758
	GH_A13G2627.1	Ga05G1151.1	0.320069	1.36098	0.235176	45.366
	GH_A13G2627.1	Ga13G2833.1	0.00282597	0.0127493	0.221657	0.424977
	GH_A13G2629.1	Ga13G2835.1	0.00388256	0.0167371	0.231973	0.557903
	GH_D04G2091.1	Ga14G1727.1	0.10969	0.440077	0.249251	14.6692
	GH_D12G0227.1	Ga14G0151.1	0.0276057	0.0322024	0.857255	1.07341
	GH_D12G1773.1	Ga14G1727.1	0.222556	0.8285	0.268625	27.6167
	GH_D13G0413.1	Ga14G0151.1	0.227242	0.885327	0.256676	29.5109

## Sheet: Ga-GB
	Synonymous and non-synonymous substitutions and tentative divergence time of orthologous UGTs between Gossypium Arboreum & Gossypium barbadense
	Seq_1	Seq_2	Ka	Ks	Ka_Ks	MYA	Summary
	Ga01G0614.1	GB_D01G0566.1	0.0118896	0.0631077	0.188401	2.10359	Less than 0.5	152
	Ga01G0626.1	GB_D01G0576.1	0.0335899	0.0482541	0.696104	1.60847	0.5-1.0	36
	Ga01G0844.1	GB_D01G0786.1	0.0152179	0.0676559	0.224931	2.2552	Greater than 1.0	7
	Ga01G1284.1	GB_D01G1440.1	0.0241582	0.0267587	0.902816	0.891956	Total	195
	Ga01G1634.1	GB_D05G3175.1	0.418079	3.57163	0.117055	119.054
	Ga01G1703.1	GB_D03G0903.1	0.0165897	0.0195157	0.850066	0.650525
	Ga01G1703.1	GB_D12G2846.1	0.242177	0.945848	0.256042	31.5283
	Ga01G1908.1	GB_D03G1146.1	0.440121	4.02633	0.109311	134.211
	Ga01G2428.1	GB_D03G1595.1	0.00998577	0.0346246	0.288401	1.15415
	Ga01G2499.1	GB_D03G1642.1	0.0293593	0.0536083	0.547663	1.78694
	Ga01G2575.1	GB_D03G1729.1	0.0205985	0.0657355	0.313354	2.19118
	Ga02G0460.1	GB_D03G0477.1	0.0124306	0.0370238	0.335745	1.23413
	Ga02G0536.1	GB_D03G0521.1	0.0181842	0.0595327	0.305449	1.98442
	Ga02G1436.1	GB_D01G2298.1	0.012306	0.0492114	0.250064	1.64038
	Ga03G0072.1	GB_D02G0075.1	0.0221994	0.0549026	0.404341	1.83009
	Ga03G0072.1	GB_D10G1287.1	0.386526	1.96043	0.197164	65.3476
	Ga03G0146.1	GB_D02G0149.1	0.0113249	0.0708259	0.159897	2.36086
	Ga03G0214.1	GB_D02G0211.1	0.0697954	0.248448	0.280926	8.2816
	Ga03G0366.1	GB_D02G0367.1	0.0208379	0.0471519	0.441931	1.57173
	Ga03G0680.1	GB_D02G0674.1	0.0313496	0.0465782	0.673054	1.55261
	Ga03G2428.1	GB_D02G2328.1	0.0185223	0.0409981	0.451785	1.3666
	Ga04G0315.1	GB_D12G0229.1	0.324811	1.95562	0.166091	65.1874
	Ga04G0315.1	GB_D13G0411.1	0.31852	4.38429	0.0726504	146.143
	Ga04G1369.1	GB_D07G1095.1	0.454339	1.54109	0.294816	51.3697
	Ga04G1369.1	GB_D10G2640.1	0.320846	1.83906	0.174462	61.3021
	Ga04G1625.1	GB_D04G0472.1	0.0129244	0.0304224	0.424831	1.01408
	Ga04G1645.1	GB_D11G0786.1	0.246749	1.13754	0.216915	37.918
	Ga04G1645.1	GB_D09G0101.1	0.31075	1.6776	0.185235	55.92
	Ga04G1645.1	GB_D04G0455.1	0.00469338	0.0303754	0.154513	1.01251
	Ga04G2056.1	GB_D04G0089.1	0.0396384	0.0461039	0.859762	1.5368
	Ga05G0340.1	GB_D05G0328.1	0.0199806	0.0344591	0.579834	1.14864
	Ga05G0513.1	GB_D05G0491.1	0.0112749	0.0422189	0.267057	1.4073
	Ga05G0725.1	GB_D05G0685.1	0.0231609	0.0256629	0.902504	0.855429
	Ga05G1151.1	GB_D05G1088.1	0.02731	0.0342383	0.797644	1.14128
	Ga05G2394.1	GB_D05G2296.1	0.0235349	0.119127	0.197561	3.9709
	Ga05G2574.1	GB_D05G2475.1	0.00990986	0.0359081	0.275978	1.19694
	Ga05G3305.1	GB_D04G0710.1	0.659969	2.71499	0.243084	90.4995
	Ga05G3305.1	GB_D05G3103.1	0.00762032	0.0470743	0.161879	1.56914
	Ga05G3305.1	GB_D10G2640.1	0.311649	2.0726	0.150367	69.0865
	Ga05G3582.1	GB_D05G3458.1	0.014117	0.0499491	0.282627	1.66497
	Ga05G4097.1	GB_D05G3979.1	0.0387347	0.0723801	0.535156	2.41267
	Ga06G0217.1	GB_D06G0204.1	0.0119151	0.0121954	0.97702	0.406513
	Ga06G0217.1	GB_D12G0229.1	0.394412	1.59738	0.246912	53.246
	Ga06G0217.1	GB_D13G0411.1	0.400963	1.88352	0.21288	62.784
	Ga06G0568.1	GB_D06G0603.1	0.0123386	0.0279671	0.441181	0.932237
	Ga06G2537.1	GB_D06G2298.1	0.0158566	0.0791338	0.200377	2.63779
	Ga07G1093.1	GB_D07G1095.1	0.0155774	0.0415092	0.375276	1.38364
	Ga07G1531.1	GB_D07G1525.1	0.0149864	0.0655302	0.228695	2.18434
	Ga07G1531.1	GB_D11G1034.1	0.391015	2.23429	0.175006	74.4764
	Ga07G1531.1	GB_D12G1334.1	0.186299	1.30275	0.143004	43.4249
	Ga07G1753.1	GB_D07G1728.1	0.0123286	0.0381291	0.323337	1.27097
	Ga07G2118.1	GB_D07G2155.1	0.0887481	0.143738	0.617429	4.79128
	Ga07G2266.1	GB_D07G2268.1	0.134908	0.476829	0.282928	15.8943
	Ga07G2266.1	GB_D07G0977.1	0.240395	0.957557	0.251051	31.9186
	Ga07G2590.1	GB_D07G2587.1	0.0381581	0.0746239	0.511339	2.48746
	Ga08G0398.1	GB_D12G1334.1	0.226498	1.23775	0.182992	41.2583
	Ga08G0552.1	GB_D08G0543.1	0.0104592	0.0483111	0.216497	1.61037
	Ga08G0905.1	GB_D08G0867.1	0.0152548	0.0273587	0.557585	0.911955
	Ga08G1004.1	GB_D08G1004.1	0.0203468	0.0553096	0.367871	1.84365
	Ga09G0150.1	GB_D11G0786.1	0.344736	1.41548	0.243548	47.1825
	Ga09G0150.1	GB_D04G0455.1	0.303381	1.57433	0.192705	52.4777
	Ga09G0150.1	GB_D09G0101.1	0.0124893	0.06516	0.191671	2.172
	Ga09G1645.1	GB_D09G1572.1	0.00792959	0.0211921	0.374176	0.706404
	Ga09G1645.1	GB_D04G1259.1	0.379919	2.73474	0.138923	91.158
	Ga09G2387.1	GB_D09G2224.1	0.308127	1.47446	0.208977	49.1485
	Ga10G0196.1	GB_D04G0710.1	0.292018	1.22548	0.238288	40.8495
	Ga10G0198.1	GB_D10G2640.1	0.0118374	0.0322813	0.366694	1.07604
	Ga10G0986.1	GB_D10G2022.1	0.0106463	0.047062	0.22622	1.56873
	Ga10G1764.1	GB_D10G1287.1	0.01077	0.0455375	0.236509	1.51792
	Ga10G1764.1	GB_D02G0075.1	0.389203	1.75685	0.221534	58.5617
	Ga11G0087.1	GB_D11G3786.1	0.0131959	0.102611	0.128601	3.42036
	Ga11G1885.1	GB_D11G2147.1	0.00918707	0.02859	0.321338	0.953001
	Ga11G1885.1	GB_D02G2328.1	0.629561	2.28339	0.275713	76.1131
	Ga11G2554.1	GB_D11G1512.1	0.0140267	0.0689953	0.2033	2.29984
	Ga11G3049.1	GB_D11G1034.1	0.433622	2.5784	0.168175	85.9467
	Ga11G3049.1	GB_D12G1334.1	0.165447	1.23718	0.133729	41.2394
	Ga11G3049.1	GB_D07G1525.1	0.0967806	0.74054	0.130689	24.6847
	Ga11G3310.1	GB_D11G0786.1	0.0318994	0.0765789	0.416556	2.55263
	Ga11G3310.1	GB_D09G0101.1	0.340218	1.31304	0.259108	43.7679
	Ga11G3310.1	GB_D04G0455.1	0.248898	1.1685	0.213006	38.9501
	Ga12G0251.1	GB_D12G2846.1	0.155669	0.354212	0.43948	11.8071
	Ga12G1012.1	GB_D12G2084.1	0.0132715	0.0260259	0.509935	0.867531
	Ga12G1138.1	GB_D12G1962.1	0.0155885	0.0826889	0.18852	2.7563
	Ga12G1254.1	GB_D12G1839.1	0.10223	0.182381	0.560531	6.07937
	Ga12G1254.1	GB_D04G2181.1	0.322522	1.03889	0.310449	34.6296
	Ga12G1254.1	GB_D03G1146.1	0.521354	2.02785	0.257096	67.5951
	Ga12G1851.1	GB_D12G1286.1	0.0216355	0.0891204	0.242767	2.97068
	Ga12G2614.1	GB_D12G0500.1	0.0138613	0.0640111	0.216546	2.1337
	Ga12G2765.1	GB_D12G0152.1	0.0207735	0.0459034	0.452548	1.53011
	Ga12G2765.1	GB_D13G0543.1	0.356096	2.40573	0.14802	80.1908
	Ga13G0210.1	GB_D13G0183.1	0.0379078	0.0871759	0.434843	2.90586
	Ga13G0415.1	GB_D12G0229.1	0.37409	1.54516	0.242105	51.5052
	Ga13G0415.1	GB_D13G0411.1	0.369113	1.53333	0.240727	51.1109
	Ga13G0415.1	GB_D06G0204.1	0.432837	2.22223	0.194776	74.0742
	Ga13G0546.1	GB_D13G0543.1	0.0143749	0.0580467	0.247644	1.93489
	Ga13G0546.1	GB_D12G0152.1	0.358126	2.71509	0.131902	90.503
	Ga13G1956.1	GB_D13G1886.1	0.0202909	0.0587778	0.345213	1.95926
	Ga13G2731.1	GB_D13G2612.1	0.122534	0.409763	0.299037	13.6588
	Ga13G2833.1	GB_D05G1088.1	0.313365	1.28295	0.244253	42.7651
	GB_A01G0559.1	Ga01G0626.1	0.00284046	0.00635934	0.44666	0.211978
	GB_A01G0750.1	Ga01G0844.1	0.00258584	0.00301963	0.856342	0.100654
	GB_A01G1350.1	Ga01G1284.1	0.00505478	0.00366525	1.37911	0.122175
	GB_A01G2216.1	Ga02G1436.1	0.0261664	0.0311754	0.839327	1.03918
	GB_A02G0063.1	Ga10G1764.1	0.377369	1.81048	0.208436	60.3495
	GB_A02G0063.1	Ga03G0072.1	0.00186596	0.019429	0.0960399	0.647635
	GB_A02G0135.1	Ga03G0146.1	0.00101764	0.00374533	0.271709	0.124844
	GB_A02G0194.1	Ga03G0214.1	0.0676155	0.210192	0.321684	7.0064
	GB_A02G0326.1	Ga03G0366.1	0.00642157	0.00591865	1.08497	0.197288
	GB_A02G0628.1	Ga03G0680.1	0.0249438	0.0461002	0.541079	1.53667
	GB_A02G1182.1	Ga01G1703.1	0.0176008	0.018783	0.937061	0.6261
	GB_A02G1639.1	Ga02G0460.1	0.00189858	0.00329399	0.576378	0.1098
	GB_A02G1677.1	Ga02G0536.1	0.00777272	0.0218937	0.355022	0.729789
	GB_A02G1926.1	Ga02G0169.1	0.00761267	0.0109267	0.696705	0.364222
	GB_A03G0267.1	Ga01G2575.1	0.0075914	0.0330997	0.22935	1.10332
	GB_A03G0618.1	Ga13G2731.1	0.331153	1.0553	0.3138	35.1767
	GB_A03G0618.1	Ga01G2213.1	0.00192	0.00647952	0.296318	0.215984
	GB_A04G0156.1	Ga05G4097.1	0.0306423	0.0406912	0.753046	1.35637
	GB_A04G0905.1	Ga09G1645.1	0.102205	0.616561	0.165767	20.552
	GB_A04G1096.1	Ga04G0704.1	0	0.00303952	0	0.101317
	GB_A04G1483.1	Ga04G0315.1	0.00267301	0.00648653	0.412086	0.216218
	GB_A04G1483.1	Ga13G0415.1	0.413945	2.4908	0.166189	83.0268
	GB_A04G1483.1	Ga14G0151.1	0.318778	1.92753	0.165382	64.251
	GB_A04G1791.1	Ga14G1727.1	0.0077064	0.00800074	0.963211	0.266691
	GB_A04G1791.1	Ga12G1254.1	0.306377	1.01773	0.30104	33.9243
	GB_A05G0326.1	Ga05G0340.1	0.00376294	0.00338219	1.11257	0.11274
	GB_A05G0494.1	Ga05G0513.1	0.00373891	0.00316623	1.18087	0.105541
	GB_A05G0693.1	Ga05G0725.1	0.21587	0.278962	0.773831	9.29873
	GB_A05G2284.1	Ga05G2394.1	0.00626028	0.0219796	0.284823	0.732653
	GB_A05G2473.1	Ga05G2574.1	0.00065703	0.00658862	0.099722	0.219621
	GB_A05G3131.1	Ga05G3305.1	0.00798079	0.0244279	0.326708	0.814262
	GB_A05G3131.1	Ga04G1369.1	0.316372	1.61514	0.195879	53.838
	GB_A05G3131.1	Ga10G0198.1	0.314909	1.73348	0.181663	57.7826
	GB_A05G3190.1	Ga05G3371.1	0.00512647	0.0137619	0.372513	0.458728
	GB_A05G3190.1	Ga01G1634.1	0.418729	3.41432	0.122639	113.811
	GB_A05G3468.1	Ga05G3582.1	0.000932401	0.00323451	0.288267	0.107817
	GB_A05G3991.1	Ga04G1625.1	0.00274788	0.00299776	0.916647	0.0999252
	GB_A05G4012.1	Ga04G1645.1	0.00281823	0.0100168	0.281349	0.333895
	GB_A05G4012.1	Ga11G3310.1	0.249498	1.19286	0.209161	39.7619
	GB_A05G4012.1	Ga09G0150.1	0.30566	1.5056	0.203016	50.1867
	GB_A05G4377.1	Ga04G2056.1	0.00095511	0.00645165	0.148041	0.215055
	GB_A06G0210.1	Ga14G0151.1	0.409941	1.67297	0.245038	55.7656
	GB_A06G0210.1	Ga13G0415.1	0.435103	2.04015	0.213271	68.0048
	GB_A06G0614.1	Ga06G0568.1	0.00302166	0.00339559	0.889877	0.113186
	GB_A06G2199.1	Ga06G2537.1	0.00997355	0.0133783	0.745503	0.445943
	GB_A07G1091.1	Ga07G1093.1	0.00289111	0.0102274	0.282681	0.340914
	GB_A07G1512.1	Ga07G1531.1	0.00372296	0.0120033	0.310162	0.400109
	GB_A07G1512.1	Ga11G3049.1	0.0992876	0.695238	0.142811	23.1746
	GB_A07G1721.1	Ga07G1753.1	0.0013986	0.00225734	0.61958	0.0752446
	GB_A07G2128.1	Ga07G2118.1	0.0027215	0.00603625	0.45086	0.201208
	GB_A07G2307.1	Ga07G2266.1	0.128173	0.457772	0.279992	15.2591
	GB_A07G2573.1	Ga07G2551.1	0.0137903	0.00948629	1.45371	0.31621
	GB_A08G0524.1	Ga08G0552.1	0.00277185	0.00673783	0.411385	0.224594
	GB_A09G0124.1	Ga09G0150.1	0.00190673	0.00348332	0.547389	0.116111
	GB_A09G0124.1	Ga11G3310.1	0.344213	1.30468	0.26383	43.4892
	GB_A09G0124.1	Ga04G1645.1	0.306408	1.59493	0.192114	53.1644
	GB_A09G0833.1	Ga09G0759.1	0.0104664	0.00801076	1.30655	0.267025
	GB_A09G2374.1	Ga09G2387.1	0.298273	1.53643	0.194134	51.2144
	GB_A10G1394.1	Ga10G1463.1	0.00267857	0.00327511	0.817857	0.10917
	GB_A10G1685.1	Ga03G0072.1	0.377605	1.63021	0.23163	54.3404
	GB_A10G1685.1	Ga10G1764.1	0.000933707	0.0104048	0.0897382	0.346826
	GB_A10G2033.1	Ga10G0986.1	0.0103014	0.0261892	0.393345	0.872975
	GB_A10G2683.1	Ga10G0196.1	0.629265	3.71743	0.169275	123.914
	GB_A10G2683.1	Ga04G1369.1	0.305103	1.86736	0.163387	62.2454
	GB_A11G1476.1	Ga11G2554.1	0.0317805	0.0933729	0.340361	3.11243
	GB_A11G2227.1	Ga11G1701.1	0.00452763	0.00638982	0.70857	0.212994
	GB_A11G2388.1	Ga11G1885.1	0.00365994	0.00312745	1.17026	0.104248
	GB_A11G3766.1	Ga11G0087.1	0.00437383	0.00933138	0.468723	0.311046
	GB_A12G0213.1	Ga14G0151.1	0.0522535	0.103985	0.502508	3.46617
	GB_A12G0213.1	Ga13G0415.1	0.424316	1.35565	0.312998	45.1884
	GB_A12G0213.1	Ga06G0217.1	0.411502	1.78141	0.230997	59.3805
	GB_A12G0213.1	Ga04G0315.1	0.351229	2.53985	0.138287	84.6617
	GB_A12G0501.1	Ga12G2614.1	0.0468187	0.139733	0.335059	4.65776
	GB_A12G0690.1	Ga12G2382.1	0.46042	1.80487	0.255098	60.1625
	GB_A12G0690.1	Ga02G0169.1	0.386584	2.84309	0.135973	94.7698
	GB_A12G1342.1	Ga08G0398.1	0.244274	1.29039	0.189302	43.013
	GB_A12G1342.1	Ga07G1531.1	0.192563	1.34686	0.142971	44.8954
	GB_A12G1342.1	Ga11G3049.1	0.172974	1.22734	0.140934	40.9113
	GB_A12G2092.1	Ga12G1012.1	0.000938967	0.00645165	0.145539	0.215055
	GB_A12G2330.1	Ga12G0761.1	0.00172463	0.00287908	0.599022	0.0959694
	GB_A13G0190.1	Ga13G0210.1	0.0475062	0.102338	0.464208	3.41128
	GB_A13G0422.1	Ga14G0151.1	0.227809	0.935686	0.243467	31.1895
	GB_A13G0422.1	Ga13G0415.1	0.376862	1.60621	0.234628	53.5403
	GB_A13G0422.1	Ga06G0217.1	0.401131	2.10442	0.190613	70.1473
	GB_A13G0422.1	Ga04G0315.1	0.33254	4.5111	0.073716	150.37
	GB_A13G0749.1	Ga12G2765.1	0.360583	2.2428	0.160774	74.76
	GB_A13G0998.1	Ga04G1625.1	0.523199	3.61576	0.1447	120.525
	GB_A13G1940.1	Ga13G1956.1	0.0570214	0.232277	0.245489	7.74255
	GB_A13G2676.1	Ga13G2731.1	0.00982961	0.0128655	0.764029	0.42885
	GB_A13G2778.1	Ga13G2833.1	0.00471588	0.0127493	0.369893	0.424977
	GB_A13G2778.1	Ga05G1151.1	0.32287	1.36505	0.236526	45.5016
	GB_D04G2181.1	Ga14G1727.1	0.109708	0.43431	0.252603	14.477
	GB_D06G0204.1	Ga14G0151.1	0.402309	1.77937	0.226097	59.3123
	GB_D12G0229.1	Ga14G0151.1	0.0276057	0.0322024	0.857255	1.07341
	GB_D12G1839.1	Ga14G1727.1	0.222515	0.829262	0.268329	27.6421
	GB_D13G0411.1	Ga14G0151.1	0.227242	0.885327	0.256676	29.5109

## Sheet: Gr-GH
	Synonymous and non-synonymous substitutions and tentative divergence time of orthologous UGTs between Gossypium raimondii & Gossypium hirsutum
	Seq_1	Seq_2	Ka	Ks	Ka_Ks	MYA	Summary
	GH_A01G0554.1	Gorai.002G065300.1	0.0357047	0.123469	0.289179	4.11563	Less than 0.5	163
	GH_A01G0573.1	Gorai.002G066600.1	0.0211807	0.03915	0.541015	1.305	0.5-1.0	39
	GH_A01G0753.1	Gorai.002G087200.1	0.0148598	0.0700264	0.212202	2.33421	Greater than 1.0	6
	GH_A01G1298.1	Gorai.002G145800.1	0.0223584	0.0269238	0.830433	0.89746	Total	208
	GH_A01G2112.1	Gorai.002G227900.1	0.0133168	0.0494685	0.269197	1.64895
	GH_A02G0068.1	Gorai.005G007900.1	0.029109	0.0758861	0.383588	2.52954
	GH_A02G0138.1	Gorai.005G017000.1	0.00615704	0.0585092	0.105232	1.95031
	GH_A02G0332.1	Gorai.005G042500.1	0.0195163	0.0584462	0.33392	1.94821
	GH_A02G0633.1	Gorai.005G073500.1	0.0446729	0.0460565	0.96996	1.53522
	GH_A02G1169.1	Gorai.003G084700.1	0.0191309	0.0290242	0.659137	0.967473
	GH_A02G1650.1	Gorai.003G051800.1	0.0127288	0.0479396	0.265517	1.59799
	GH_A02G1902.1	Gorai.003G016800.1	0.0227808	0.0448452	0.507987	1.49484
	GH_A02G1902.1	Gorai.008G069400.1	0.382026	2.85687	0.133722	95.2291
	GH_A03G0275.1	Gorai.003G157800.1	0.021196	0.0640839	0.330754	2.13613
	GH_A03G0406.1	Gorai.003G144500.1	0.00636995	0.0346974	0.183586	1.15658
	GH_A03G0623.1	Gorai.013G260500.1	0.307808	1.29942	0.236881	43.314
	GH_A03G0861.1	Gorai.003G103500.1	0.0162362	0.0486616	0.333655	1.62205
	GH_A03G2096.1	Gorai.005G234600.1	0.0250503	0.0683882	0.366296	2.27961
	GH_A03G2096.1	Gorai.007G218400.1	0.621155	2.65889	0.233614	88.6298
	GH_A04G0873.1	Gorai.009G411700.1	0.00713071	0.0277168	0.25727	0.923893
	GH_A04G0873.1	Gorai.006G160600.1	0.100664	0.612331	0.164395	20.411
	GH_A04G0874.1	Gorai.009G411800.1	0.0189703	0.0290985	0.651936	0.969949
	GH_A04G1741.1	Gorai.012G184900.1	0.024163	0.0566862	0.426258	1.88954
	GH_A05G0321.1	Gorai.009G034100.1	0.0196571	0.0543388	0.361752	1.81129
	GH_A05G0492.1	Gorai.009G050700.1	0.0155446	0.0396251	0.392292	1.32084
	GH_A05G2255.1	Gorai.009G235700.1	0.0240747	0.114651	0.209984	3.82169
	GH_A05G2439.1	Gorai.009G254800.1	0.00794271	0.0314065	0.252901	1.04688
	GH_A05G3098.1	Gorai.009G321100.1	0.0205977	0.0460474	0.447316	1.53491
	GH_A05G3098.1	Gorai.012G073900.1	0.318633	1.69636	0.187833	56.5454
	GH_A05G3403.1	Gorai.009G344800.1	0.0132214	0.0536992	0.246212	1.78997
	GH_A05G3656.1	Gorai.012G073900.1	0.0207056	0.0324638	0.637805	1.08213
	GH_A05G3656.1	Gorai.009G321100.1	0.309677	1.57953	0.196057	52.651
	GH_A05G3656.1	Gorai.011G274700.1	0.313199	1.78147	0.17581	59.3822
	GH_A05G3901.1	Gorai.012G050700.1	0.0129934	0.0398256	0.326257	1.32752
	GH_A05G3920.1	Gorai.007G082200.1	0.265879	1.11184	0.239134	37.0613
	GH_A05G3920.1	Gorai.012G048900.1	0.00565463	0.0237107	0.238484	0.790357
	GH_A05G3920.1	Gorai.006G010800.1	0.311085	1.55281	0.200337	51.7603
	GH_A05G4283.1	Gorai.012G009300.1	0.0677247	0.168134	0.402802	5.60446
	GH_A06G0204.1	Gorai.010G022300.1	0.0133297	0.0158067	0.843297	0.52689
	GH_A06G0204.1	Gorai.008G023900.1	0.398378	1.57256	0.253331	52.4186
	GH_A06G0204.1	Gorai.013G046100.1	0.37654	2.79874	0.134539	93.2913
	GH_A06G0317.1	Gorai.010G033600.1	0.016852	0.0347614	0.484792	1.15871
	GH_A06G0600.1	Gorai.010G063400.1	0.00876207	0.0366129	0.239316	1.22043
	GH_A06G2172.1	Gorai.010G230100.1	0.0395374	0.135451	0.291893	4.51505
	GH_A06G2287.1	Gorai.010G242800.1	0.0232052	0.0361516	0.641886	1.20505
	GH_A07G1106.1	Gorai.001G113200.1	0.0156472	0.0381475	0.410177	1.27158
	GH_A07G1112.1	Gorai.001G113800.1	0.0175589	0.0308439	0.569284	1.02813
	GH_A07G1505.1	Gorai.001G156000.1	0.0179071	0.0528305	0.338953	1.76102
	GH_A07G1505.1	Gorai.007G107000.1	0.337889	1.70403	0.198289	56.8009
	GH_A07G1505.1	Gorai.008G124100.1	0.183357	1.2499	0.146697	41.6634
	GH_A07G1692.1	Gorai.001G184700.1	0.0134358	0.034715	0.387032	1.15717
	GH_A07G2044.1	Gorai.001G212900.1	0.0217818	0.03876	0.561967	1.292
	GH_A07G2058.1	Gorai.001G214000.1	0.0890351	0.139765	0.637033	4.65884
	GH_A07G2221.1	Gorai.001G226500.1	0.128174	0.452987	0.282954	15.0996
	GH_A07G2489.1	Gorai.001G261700.1	0.0208779	0.0258776	0.806795	0.862587
	GH_A08G0523.1	Gorai.004G058300.1	0.0104824	0.0391193	0.267959	1.30398
	GH_A08G0835.1	Gorai.004G091900.1	0.010482	0.0313034	0.334853	1.04345
	GH_A08G0973.1	Gorai.004G101100.1	0.0184744	0.0487448	0.379003	1.62483
	GH_A09G0102.1	Gorai.006G010800.1	0.0233482	0.0577208	0.404502	1.92403
	GH_A09G0102.1	Gorai.007G082200.1	0.362002	1.35327	0.267501	45.1091
	GH_A09G0102.1	Gorai.012G048900.1	0.306478	1.57242	0.194908	52.4141
	GH_A09G1611.1	Gorai.006G160600.1	0.00795529	0.0275541	0.288715	0.918471
	GH_A09G1611.1	Gorai.009G411700.1	0.096296	0.573773	0.16783	19.1258
	GH_A09G1612.1	Gorai.006G160700.1	0.0114221	0.0313034	0.364883	1.04345
	GH_A09G2272.1	Gorai.006G228500.1	0.0191721	0.0304884	0.628834	1.01628
	GH_A10G1587.1	Gorai.011G131200.1	0.0161029	0.0500931	0.32146	1.66977
	GH_A10G1587.1	Gorai.005G007900.1	0.384681	1.8196	0.211409	60.6535
	GH_A10G2504.1	Gorai.011G274700.1	0.0115112	0.0346883	0.331848	1.15628
	GH_A10G2504.1	Gorai.009G321100.1	0.311017	1.71896	0.180933	57.2987
	GH_A10G2504.1	Gorai.012G073900.1	0.302326	2.00754	0.150596	66.9179
	GH_A10G2507.1	Gorai.011G275000.1	0.0387956	0.0530135	0.731805	1.76712
	GH_A11G0546.1	Gorai.007G060200.1	0.0143783	0.044042	0.326468	1.46807
	GH_A11G0995.1	Gorai.007G107100.1	0.00560838	0.0397039	0.141255	1.32346
	GH_A11G1358.1	Gorai.007G145900.1	0.0388224	0.0770472	0.503878	2.56824
	GH_A11G2343.1	Gorai.007G218400.1	0.010154	0.0254802	0.398506	0.849339
	GH_A11G3688.1	Gorai.007G372300.1	0.015077	0.092399	0.163173	3.07997
	GH_A12G0142.1	Gorai.013G060400.1	0.34827	3.1583	0.110271	105.277
	GH_A12G0482.1	Gorai.008G051000.1	0.0157392	0.0673265	0.233774	2.24422
	GH_A12G0667.1	Gorai.008G069400.1	0.0167215	0.0459562	0.363859	1.53187
	GH_A12G0667.1	Gorai.003G016800.1	0.393125	2.40394	0.163534	80.1314
	GH_A12G1274.1	Gorai.008G124100.1	0.0198265	0.0763168	0.259792	2.54389
	GH_A12G1274.1	Gorai.004G043400.1	0.235963	1.45712	0.161938	48.5706
	GH_A12G1274.1	Gorai.007G107000.1	0.361123	2.31429	0.156041	77.1429
	GH_A12G1274.1	Gorai.001G156000.1	0.188719	1.29466	0.145768	43.1553
	GH_A12G2006.1	Gorai.008G197600.1	0.0114062	0.0228589	0.498981	0.761964
	GH_A12G2006.1	Gorai.006G010800.1	0.499012	1.93657	0.257679	64.5522
	GH_A13G0186.1	Gorai.013G021000.1	0.0564219	0.118668	0.47546	3.9556
	GH_A13G0419.1	Gorai.013G046100.1	0.095109	0.255062	0.372886	8.50206
	GH_A13G0419.1	Gorai.008G023900.1	0.221603	0.936257	0.236691	31.2086
	GH_A13G0419.1	Gorai.010G022300.1	0.398118	2.20112	0.180871	73.3706
	GH_A13G0726.1	Gorai.013G060400.1	0.012629	0.0614402	0.20555	2.04801
	GH_A13G0910.1	Gorai.012G050700.1	0.525177	2.73183	0.192244	91.0609
	GH_A13G2627.1	Gorai.013G270900.1	0.0231418	0.0487448	0.474754	1.62483
	GH_A13G2627.1	Gorai.009G113100.1	0.315096	1.33989	0.235166	44.6629
	Gorai.001G113200.1	GH_D07G1091.1	0.00194128	0.0239132	0.0811801	0.797107
	Gorai.001G156000.1	GH_D07G1507.1	0.00748486	0.00906812	0.825404	0.302271
	Gorai.001G156000.1	GH_D12G1290.1	0.185506	1.23376	0.150357	41.1255
	Gorai.001G184700.1	GH_D07G1691.1	0.00421646	0.00910482	0.463102	0.303494
	Gorai.001G212900.1	GH_D07G2037.1	0.00845344	0.0126719	0.667101	0.422397
	Gorai.001G214000.1	GH_D07G2042.1	0.00657693	0.0156419	0.42047	0.521395
	Gorai.001G226500.1	GH_D07G2155.1	0.00475928	0.0065844	0.722811	0.21948
	Gorai.001G226500.1	GH_D07G0977.1	0.284856	0.937436	0.303868	31.2479
	Gorai.001G265200.1	GH_D07G2467.1	0.0182764	0.0292782	0.624233	0.975941
	Gorai.002G065300.1	GH_D01G0549.1	0.00910482	0.0398404	0.228532	1.32801
	Gorai.002G066600.1	GH_D01G0560.1	0.0120323	0.0165245	0.72815	0.550818
	Gorai.002G087200.1	GH_D01G0757.1	0.00520798	0.00909332	0.572726	0.303111
	Gorai.002G107900.1	GH_D01G0972.1	0.00973513	0.0299478	0.32507	0.998261
	Gorai.002G145800.1	GH_D01G1383.1	0.00276349	0.00659889	0.418782	0.219963
	Gorai.002G164900.1	GH_D01G1589.1	0.00282641	0.00981743	0.287898	0.327248
	Gorai.003G016800.1	GH_D12G0676.1	0.375121	1.93707	0.193654	64.5689
	Gorai.003G016800.1	GH_D03G0163.1	0.000920104	0.00589684	0.156034	0.196561
	Gorai.003G047900.1	GH_D03G0479.1	0.00863112	0.0132637	0.650733	0.442123
	Gorai.003G051800.1	GH_D03G0521.1	0.00291876	0.00621443	0.469675	0.207148
	Gorai.003G084700.1	GH_D03G0894.1	0.00368381	0.0116677	0.315727	0.388924
	Gorai.003G123200.1	GH_D03G1328.1	0.0119445	0.00680277	1.75583	0.226759
	Gorai.003G123200.1	GH_D13G2520.1	0.291483	1.1151	0.261395	37.1701
	Gorai.003G144500.1	GH_D03G1566.1	0.00181379	0.0124484	0.145704	0.414947
	Gorai.004G043400.1	GH_D12G1290.1	0.225245	1.39173	0.161845	46.3911
	Gorai.004G058300.1	GH_D08G0533.1	0.00348049	0.0135418	0.257017	0.451395
	Gorai.004G091900.1	GH_D08G0839.1	0.00173787	0.0123396	0.140837	0.41132
	Gorai.004G101100.1	GH_D08G0942.1	0.00288647	0.0191296	0.15089	0.637654
	Gorai.005G007900.1	GH_D02G0068.1	0.0122779	0.0530315	0.231522	1.76772
	Gorai.005G007900.1	GH_D10G1299.1	0.377089	2.0251	0.186208	67.5033
	Gorai.005G017000.1	GH_D02G0143.1	0.0113795	0.0347553	0.327419	1.15851
	Gorai.005G025400.1	GH_D02G0211.1	0.00369857	0.0191806	0.192829	0.639353
	Gorai.005G025600.1	GH_D02G0212.1	0.00652178	0.0127256	0.512491	0.424188
	Gorai.005G042500.1	GH_D02G0359.1	0.00737333	0.0240743	0.306274	0.802476
	Gorai.005G073500.1	GH_D02G0647.1	0.00890466	0.00746507	1.19284	0.248836
	Gorai.005G234600.1	GH_D02G2267.1	0.0134408	0.0363038	0.370232	1.21013
	Gorai.006G010800.1	GH_D09G0103.1	0.00673837	0.00696465	0.967511	0.232155
	Gorai.006G010800.1	GH_D11G0779.1	0.353067	1.37112	0.257502	45.704
	Gorai.006G010800.1	GH_D12G2004.1	0.485014	2.08538	0.232578	69.5128
	Gorai.006G010800.1	GH_D04G0449.1	0.311262	1.71081	0.181938	57.027
	Gorai.006G160600.1	GH_D09G1556.1	0.00264317	0.0151674	0.174267	0.505578
	Gorai.006G160700.1	GH_D09G1557.1	0.0052509	0.0154804	0.339196	0.516014
	Gorai.006G228500.1	GH_D09G2206.1	0.00760945	0.00706511	1.07705	0.235504
	Gorai.007G082200.1	GH_D11G0779.1	0.0209587	0.0351044	0.59704	1.17015
	Gorai.007G082200.1	GH_D09G0103.1	0.357031	1.37522	0.259618	45.8406
	Gorai.007G082200.1	GH_D04G0449.1	0.267751	1.10871	0.241498	36.9569
	Gorai.007G107000.1	GH_D07G1507.1	0.344586	1.78916	0.192597	59.6386
	Gorai.007G107000.1	GH_D12G1290.1	0.365986	1.99931	0.183056	66.6437
	Gorai.007G157200.1	GH_D11G1499.1	0.00843166	0.0255412	0.33012	0.851373
	Gorai.007G218400.1	GH_D11G2111.1	0.00183613	0.0062877	0.292019	0.20959
	Gorai.007G218400.1	GH_D02G2267.1	0.620423	2.50719	0.247457	83.5731
	Gorai.007G340400.1	GH_D11G3364.1	0.00274851	0.00316623	0.868071	0.105541
	Gorai.007G372300.1	GH_D11G3717.1	0.00439369	0.00935563	0.46963	0.311854
	Gorai.008G023900.1	GH_D12G0227.1	0.00526703	0.00968276	0.54396	0.322759
	Gorai.008G023900.1	GH_D13G0413.1	0.221338	0.851801	0.259847	28.3934
	Gorai.008G023900.1	GH_D06G0189.1	0.39586	1.68123	0.235458	56.041
	Gorai.008G023900.1	GH_D04G1782.1	0.331085	2.215	0.149474	73.8335
	Gorai.008G051000.1	GH_D12G0495.1	0.00446164	0.0144653	0.308439	0.482175
	Gorai.008G069400.1	GH_D12G0676.1	0.00519303	0.0032769	1.58474	0.10923
	Gorai.008G069400.1	GH_D03G0163.1	0.391689	1.99121	0.196709	66.3736
	Gorai.008G120300.1	GH_D12G1243.1	0.000947867	0.0255616	0.0370817	0.852053
	Gorai.008G124100.1	GH_D12G1290.1	0.00561625	0.0183122	0.306694	0.610407
	Gorai.008G124100.1	GH_D07G1507.1	0.180593	1.25798	0.143559	41.9325
	Gorai.008G174800.1	GH_D04G2091.1	0.231341	0.849286	0.272395	28.3095
	Gorai.008G174800.1	GH_D12G1773.1	0.00463072	0.0179158	0.258472	0.597192
	Gorai.008G197600.1	GH_D12G2004.1	0.00378789	0.00643091	0.589013	0.214364
	Gorai.008G197700.1	GH_D12G2005.1	0.0219625	0.0239151	0.918355	0.797169
	Gorai.008G273200.1	GH_D12G2766.1	0.00762759	0.0304765	0.250278	1.01588
	Gorai.009G033100.1	GH_D05G0318.1	0.0253176	0.0563212	0.449521	1.87737
	Gorai.009G034100.1	GH_D05G0329.1	0.00582621	0.0070217	0.829744	0.234057
	Gorai.009G050700.1	GH_D05G0491.1	0.00281536	0.00636778	0.442127	0.212259
	Gorai.009G071500.1	GH_D05G0689.1	0.0431713	0.0558161	0.773456	1.86054
	Gorai.009G113100.1	GH_D05G1088.1	0.00280156	0.00611936	0.457819	0.203979
	Gorai.009G235700.1	GH_D05G2278.1	0	0.0185576	0	0.618588
	Gorai.009G254800.1	GH_D05G2457.1	0.00197672	0.00663232	0.298043	0.221077
	Gorai.009G321100.1	GH_D05G3101.1	0.00190658	0.0132017	0.14442	0.440055
	Gorai.009G344800.1	GH_D05G3357.1	0.000936915	0.0163583	0.0572744	0.545278
	Gorai.009G411700.1	GH_D09G1556.1	0.0946434	0.597117	0.158501	19.9039
	Gorai.009G411800.1	GH_D04G1194.1	0.00658673	0.00956696	0.688487	0.318899
	Gorai.010G022300.1	GH_D06G0189.1	0.00176367	0.0031348	0.56261	0.104493
	Gorai.010G022300.1	GH_D12G0227.1	0.402191	1.64873	0.24394	54.9577
	Gorai.010G022300.1	GH_D13G0413.1	0.397182	1.97481	0.201124	65.827
	Gorai.010G033600.1	GH_D06G0303.1	0.00092564	0.0219911	0.0420916	0.733037
	Gorai.010G230100.1	GH_D06G2205.1	0.00752492	0.0251445	0.299267	0.838151
	Gorai.010G242800.1	GH_D06G2326.1	0.00382349	0.0128828	0.296791	0.429425
	Gorai.011G131200.1	GH_D10G1299.1	0.00187705	0.00346621	0.541529	0.11554
	Gorai.011G202900.1	GH_D10G2003.1	0.00266115	0.0184814	0.14399	0.616048
	Gorai.011G274700.1	GH_D10G2633.1	0.00458297	0.00323625	1.41613	0.107875
	Gorai.011G274800.1	GH_D04G0688.1	0.298335	1.05222	0.283529	35.074
	Gorai.011G274800.1	GH_D10G2641.1	0.301143	1.09065	0.276114	36.355
	Gorai.011G274800.1	GH_D10G2634.1	0.00177384	0.0124808	0.142125	0.416026
	Gorai.011G275200.1	GH_D10G2635.1	0.0833241	0.293443	0.283953	9.78145
	Gorai.011G275400.1	GH_D10G2636.1	0.0472609	0.0571124	0.827508	1.90375
	Gorai.012G048900.1	GH_D04G0449.1	0.00659811	0.00670958	0.983387	0.223653
	Gorai.012G048900.1	GH_D11G0779.1	0.25871	1.27224	0.20335	42.408
	Gorai.012G048900.1	GH_D09G0103.1	0.309805	1.78152	0.173899	59.384
	Gorai.012G050700.1	GH_D04G0467.1	0.00461966	0.00897319	0.51483	0.299106
	Gorai.012G050700.1	GH_D13G0823.1	0.523511	4.99817	0.104741	166.606
	Gorai.012G073900.1	GH_D05G3101.1	0.301399	1.65204	0.182441	55.068
	Gorai.012G073900.1	GH_D10G2633.1	0.308006	2.06248	0.149338	68.7494
	Gorai.012G149600.1	GH_D04G1782.1	0.00358584	0.00965161	0.371528	0.32172
	Gorai.012G149600.1	GH_D12G0227.1	0.321936	2.15088	0.149676	71.6961
	Gorai.012G184900.1	GH_D04G2091.1	0.00282398	0.0061856	0.45654	0.206187
	Gorai.012G184900.1	GH_D12G1773.1	0.229294	0.865768	0.264844	28.8589
	Gorai.013G021000.1	GH_D13G0190.1	0.011677	0.00802576	1.45494	0.267525
	Gorai.013G046100.1	GH_D13G0413.1	0.0926296	0.274824	0.33705	9.16082
	Gorai.013G046100.1	GH_D12G0227.1	0.219381	1.02131	0.214803	34.0438
	Gorai.013G046100.1	GH_D06G0189.1	0.373911	3.09672	0.120744	103.224
	Gorai.013G046100.1	GH_D04G1782.1	0.297858	4.14463	0.0718659	138.154
	Gorai.013G060400.1	GH_D13G0544.1	0.00448834	0.0188294	0.238368	0.627648
	Gorai.013G060400.1	GH_D12G0151.1	0.351626	3.04026	0.115657	101.342
	Gorai.013G181400.1	GH_D13G1782.1	0.0633879	0.21075	0.300773	7.02499
	Gorai.013G260500.1	GH_D13G2520.1	0.00446629	0.00633249	0.705298	0.211083
	Gorai.013G260500.1	GH_D03G1328.1	0.283974	1.24362	0.228345	41.454
	Gorai.013G270900.1	GH_D05G1088.1	0.312811	1.30914	0.238943	43.6382

## Sheet: Gr-GB
	Synonymous and non-synonymous substitutions and tentative divergence time of orthologous UGTs between Gossypium raimondii & Gossypium barbadense
	Seq_1	Seq_2	Ka	Ks	Ka_Ks	MYA	Summary
	GB_A01G0559.1	Gorai.002G066600.1	0.021086	0.0323413	0.651982	1.07804	Less than 0.5	170
	GB_A01G0750.1	Gorai.002G087200.1	0.015219	0.0643532	0.236492	2.14511	0.5-1.0	44
	GB_A01G1350.1	Gorai.002G145800.1	0.0246281	0.0258567	0.952486	0.861889	Greater than 1.0	6
	GB_A01G2216.1	Gorai.002G227900.1	0.0369328	0.0720933	0.512291	2.40311	Total	220
	GB_A02G0063.1	Gorai.005G007900.1	0.0279985	0.0792204	0.353426	2.64068
	GB_A02G0063.1	Gorai.011G131200.1	0.373549	1.95814	0.190768	65.2712
	GB_A02G0135.1	Gorai.005G017000.1	0.00714899	0.0583574	0.122504	1.94525
	GB_A02G0194.1	Gorai.005G025400.1	0.0801818	0.238393	0.336343	7.94642
	GB_A02G0326.1	Gorai.005G042500.1	0.0212994	0.0551128	0.386469	1.83709
	GB_A02G0628.1	Gorai.005G073500.1	0.067488	0.0699764	0.964439	2.33255
	GB_A02G1182.1	Gorai.003G084700.1	0.0251986	0.0328713	0.766583	1.09571
	GB_A02G1639.1	Gorai.003G047900.1	0.0153311	0.030138	0.508697	1.0046
	GB_A02G1677.1	Gorai.003G051800.1	0.0195946	0.0608821	0.321844	2.0294
	GB_A02G1926.1	Gorai.003G016800.1	0.0299292	0.0419271	0.713838	1.39757
	GB_A02G1926.1	Gorai.008G069400.1	0.393153	2.1976	0.178901	73.2535
	GB_A03G0267.1	Gorai.003G157800.1	0.0201161	0.0604354	0.332854	2.01451
	GB_A03G0393.1	Gorai.003G144500.1	0.00724917	0.0346246	0.209365	1.15415
	GB_A03G0618.1	Gorai.013G260500.1	0.307311	1.30359	0.235743	43.4529
	GB_A04G0156.1	Gorai.009G439200.1	0.015292	0.036231	0.42207	1.2077
	GB_A04G0905.1	Gorai.009G411700.1	0.00709854	0.0339215	0.209264	1.13072
	GB_A04G0905.1	Gorai.006G160600.1	0.10202	0.632119	0.161394	21.0706
	GB_A04G1483.1	Gorai.012G149600.1	0.0216834	0.0532818	0.406957	1.77606
	GB_A04G1483.1	Gorai.008G023900.1	0.323867	1.95398	0.165748	65.1326
	GB_A04G1483.1	Gorai.010G022300.1	0.443393	4.41397	0.100452	147.132
	GB_A04G1483.1	Gorai.013G046100.1	0.29868	3.07076	0.097266	102.359
	GB_A04G1791.1	Gorai.012G184900.1	0.0222444	0.0598662	0.37157	1.99554
	GB_A04G1791.1	Gorai.008G174800.1	0.213526	0.803486	0.265749	26.7829
	GB_A05G0318.1	Gorai.009G033100.1	0.055081	0.123053	0.447621	4.10176
	GB_A05G0326.1	Gorai.009G034100.1	0.0196571	0.0505911	0.388549	1.68637
	GB_A05G0494.1	Gorai.009G050700.1	0.0141192	0.0455795	0.30977	1.51932
	GB_A05G0693.1	Gorai.009G071500.1	0.0898545	0.128318	0.70025	4.27726
	GB_A05G2284.1	Gorai.009G235700.1	0.0240347	0.114207	0.210449	3.8069
	GB_A05G2473.1	Gorai.009G254800.1	0.00791825	0.0313128	0.252876	1.04376
	GB_A05G3131.1	Gorai.009G321100.1	0.0170647	0.0423517	0.402929	1.41172
	GB_A05G3131.1	Gorai.012G073900.1	0.308602	1.61111	0.191546	53.7037
	GB_A05G3131.1	Gorai.001G113200.1	0.436297	3.79546	0.114952	126.515
	GB_A05G3190.1	Gorai.002G164900.1	0.423045	2.87826	0.146979	95.942
	GB_A05G3468.1	Gorai.009G344800.1	0.0131675	0.0465137	0.283089	1.55046
	GB_A05G3748.1	Gorai.012G073900.1	0.0215589	0.0323588	0.666247	1.07863
	GB_A05G3748.1	Gorai.009G321100.1	0.313096	1.56651	0.199869	52.2169
	GB_A05G3748.1	Gorai.011G274700.1	0.319806	1.79667	0.177999	59.8891
	GB_A05G3991.1	Gorai.012G050700.1	0.0129294	0.0397444	0.325313	1.32481
	GB_A05G4012.1	Gorai.007G082200.1	0.265076	1.10897	0.23903	36.9656
	GB_A05G4012.1	Gorai.012G048900.1	0.00564045	0.023684	0.238155	0.789465
	GB_A05G4012.1	Gorai.006G010800.1	0.312947	1.52319	0.205455	50.773
	GB_A05G4377.1	Gorai.012G009300.1	0.0426819	0.0530375	0.804749	1.76792
	GB_A06G0210.1	Gorai.010G022300.1	0.0137186	0.0153537	0.893506	0.511789
	GB_A06G0210.1	Gorai.008G023900.1	0.412631	1.6281	0.253444	54.2699
	GB_A06G0210.1	Gorai.013G046100.1	0.38858	2.69388	0.144245	89.7961
	GB_A06G0325.1	Gorai.010G033600.1	0.0167787	0.0346155	0.484717	1.15385
	GB_A06G0614.1	Gorai.010G063400.1	0.0106729	0.0297069	0.359273	0.990228
	GB_A06G2199.1	Gorai.010G230100.1	0.0190815	0.0970319	0.196652	3.2344
	GB_A06G2319.1	Gorai.010G242800.1	0.0240752	0.0360135	0.668507	1.20045
	GB_A07G1091.1	Gorai.001G113200.1	0.0155761	0.0415211	0.375137	1.38404
	GB_A07G1169.1	Gorai.001G120100.1	0.0573908	0.0607192	0.945184	2.02397
	GB_A07G1512.1	Gorai.001G156000.1	0.0159393	0.0525311	0.303427	1.75104
	GB_A07G1512.1	Gorai.007G107000.1	0.33579	1.73871	0.193125	57.9571
	GB_A07G1512.1	Gorai.008G124100.1	0.181362	1.26405	0.143477	42.135
	GB_A07G1721.1	Gorai.001G184700.1	0.0133932	0.0345949	0.387144	1.15316
	GB_A07G2113.1	Gorai.001G212900.1	0.0207235	0.0386352	0.536389	1.28784
	GB_A07G2128.1	Gorai.001G214000.1	0.0864907	0.139285	0.620961	4.64284
	GB_A07G2307.1	Gorai.001G226500.1	0.0250143	0.0365723	0.683969	1.21908
	GB_A07G2573.1	Gorai.001G261700.1	0.0165918	0.0352912	0.47014	1.17637
	GB_A08G0524.1	Gorai.004G058300.1	0.0111474	0.0366765	0.303939	1.22255
	GB_A08G0866.1	Gorai.004G091900.1	0.0116211	0.036355	0.319656	1.21183
	GB_A08G1022.1	Gorai.004G101100.1	0.0174201	0.048456	0.359504	1.6152
	GB_A09G0124.1	Gorai.006G010800.1	0.0212609	0.0576168	0.369005	1.92056
	GB_A09G0124.1	Gorai.007G082200.1	0.364363	1.3423	0.271448	44.7432
	GB_A09G0124.1	Gorai.012G048900.1	0.308209	1.57107	0.196177	52.3692
	GB_A09G2374.1	Gorai.006G228500.1	0.0168638	0.0340357	0.495474	1.13452
	GB_A10G1685.1	Gorai.011G131200.1	0.0169832	0.0462095	0.367526	1.54032
	GB_A10G1685.1	Gorai.005G007900.1	0.389574	1.79955	0.216484	59.9851
	GB_A10G2033.1	Gorai.011G202900.1	0.0207626	0.0706008	0.294084	2.35336
	GB_A10G2683.1	Gorai.011G274700.1	0.00888345	0.0349772	0.253978	1.16591
	GB_A10G2683.1	Gorai.009G321100.1	0.311573	1.70221	0.183041	56.7402
	GB_A10G2683.1	Gorai.012G073900.1	0.302182	2.038	0.148274	67.9334
	GB_A10G2684.1	Gorai.011G274800.1	0.0169524	0.0847346	0.200065	2.82449
	GB_A11G1364.1	Gorai.007G145900.1	0.0265514	0.0835355	0.317846	2.78452
	GB_A11G1476.1	Gorai.007G157200.1	0.038165	0.0790204	0.482977	2.63401
	GB_A11G2227.1	Gorai.007G232800.1	0.0496987	0.0671695	0.739899	2.23898
	GB_A11G2388.1	Gorai.007G218400.1	0.0110338	0.0253925	0.434531	0.846418
	GB_A11G2388.1	Gorai.005G234600.1	0.626699	2.24029	0.27974	74.6764
	GB_A11G3766.1	Gorai.007G372300.1	0.0176648	0.0916921	0.192653	3.0564
	GB_A12G0213.1	Gorai.008G023900.1	0.0774805	0.117382	0.660069	3.91275
	GB_A12G0213.1	Gorai.010G022300.1	0.424596	1.75417	0.24205	58.4722
	GB_A12G0213.1	Gorai.013G046100.1	0.257604	1.14497	0.224987	38.1658
	GB_A12G0213.1	Gorai.012G149600.1	0.353211	2.77397	0.12733	92.4658
	GB_A12G0501.1	Gorai.008G051000.1	0.044418	0.148854	0.298399	4.9618
	GB_A12G0690.1	Gorai.008G069400.1	0.0149224	0.0428579	0.348183	1.4286
	GB_A12G0690.1	Gorai.003G016800.1	0.393294	2.48558	0.15823	82.8526
	GB_A12G1306.1	Gorai.008G120300.1	0.0294798	0.0925959	0.31837	3.08653
	GB_A12G1342.1	Gorai.008G124100.1	0.0279587	0.0817899	0.341836	2.72633
	GB_A12G1342.1	Gorai.007G107000.1	0.36892	2.1956	0.168027	73.1867
	GB_A12G1342.1	Gorai.004G043400.1	0.252301	1.55958	0.161775	51.986
	GB_A12G1342.1	Gorai.001G156000.1	0.198103	1.3631	0.145332	45.4367
	GB_A12G2092.1	Gorai.008G197600.1	0.0113522	0.0227845	0.498242	0.759483
	GB_A12G2330.1	Gorai.008G221800.1	0.00936448	0.0432396	0.216572	1.44132
	GB_A13G0190.1	Gorai.013G021000.1	0.0594891	0.143544	0.41443	4.78481
	GB_A13G0422.1	Gorai.013G046100.1	0.0946882	0.25378	0.373111	8.45934
	GB_A13G0422.1	Gorai.008G023900.1	0.224198	0.937472	0.239152	31.2491
	GB_A13G0422.1	Gorai.010G022300.1	0.403628	2.20075	0.183405	73.3584
	GB_A13G0749.1	Gorai.013G060400.1	0.0937128	0.44807	0.209148	14.9357
	GB_A13G0998.1	Gorai.012G050700.1	0.522815	2.8509	0.183386	95.0301
	GB_A13G1940.1	Gorai.013G181400.1	0.0532951	0.223913	0.238017	7.46377
	GB_A13G2676.1	Gorai.013G260500.1	0.138431	0.457576	0.302531	15.2525
	GB_A13G2676.1	Gorai.003G123200.1	0.320065	1.14147	0.280398	38.0489
	GB_A13G2778.1	Gorai.013G270900.1	0.02596	0.0485869	0.5343	1.61956
	GB_A13G2778.1	Gorai.009G113100.1	0.32332	1.33211	0.242713	44.4036
	Gorai.001G113200.1	GB_D07G1095.1	0.00290112	0.0237913	0.121941	0.793043
	Gorai.001G120100.1	GB_D07G1165.1	0.0761629	0.0950912	0.800946	3.16971
	Gorai.001G156000.1	GB_D07G1525.1	0.00838648	0.0120788	0.694316	0.402626
	Gorai.001G156000.1	GB_D11G1034.1	0.41184	2.056	0.200312	68.5332
	Gorai.001G156000.1	GB_D12G1334.1	0.190041	1.32469	0.143461	44.1563
	Gorai.001G184700.1	GB_D07G1728.1	0.00280014	0.00906698	0.308829	0.302233
	Gorai.001G214000.1	GB_D07G2155.1	0.00560532	0.0156134	0.359008	0.520446
	Gorai.001G226500.1	GB_D07G2268.1	0.0073299	0.00711749	1.02984	0.23725
	Gorai.001G226500.1	GB_D07G0977.1	0.283851	0.932407	0.304429	31.0802
	Gorai.001G265200.1	GB_D07G2587.1	0.0219077	0.0310991	0.704447	1.03664
	Gorai.002G065300.1	GB_D01G0566.1	0.0344663	0.102778	0.335346	3.42594
	Gorai.002G066600.1	GB_D01G0576.1	0.0119718	0.0238479	0.502004	0.794931
	Gorai.002G087200.1	GB_D01G0786.1	0.00258825	0.0060317	0.429109	0.201057
	Gorai.002G145800.1	GB_D01G1440.1	0.0018343	0.00655742	0.279729	0.218581
	Gorai.002G164900.1	GB_D01G1653.1	0.00375441	0.00977478	0.384091	0.325826
	Gorai.002G164900.1	GB_D05G3175.1	0.42239	2.95092	0.143138	98.3639
	Gorai.002G227900.1	GB_D01G2298.1	0.00470996	0.0031805	1.48089	0.106017
	Gorai.003G047900.1	GB_D03G0477.1	0.0085872	0.00990386	0.867056	0.330129
	Gorai.003G051800.1	GB_D03G0521.1	0.00830425	0.0203508	0.408054	0.678361
	Gorai.003G084700.1	GB_D03G0903.1	0.00366581	0.0116451	0.314795	0.388169
	Gorai.003G123200.1	GB_D13G2612.1	0.287768	1.12406	0.256007	37.4687
	Gorai.003G144500.1	GB_D03G1595.1	0.00271248	0.00925938	0.292944	0.308646
	Gorai.003G149300.1	GB_D03G1642.1	0.012717	0.01842	0.690391	0.613999
	Gorai.003G157800.1	GB_D03G1729.1	0	0.00970887	0	0.323629
	Gorai.004G043400.1	GB_D12G1334.1	0.225609	1.45201	0.155377	48.4002
	Gorai.004G058300.1	GB_D08G0543.1	0.00346962	0.0134961	0.257082	0.449872
	Gorai.004G091900.1	GB_D08G0867.1	0.00303184	0.0169455	0.178917	0.564851
	Gorai.004G101100.1	GB_D08G1004.1	0.00479465	0.0255208	0.187872	0.850693
	Gorai.004G173100.1	GB_D08G1802.1	0.00737258	0.00844485	0.873027	0.281495
	Gorai.005G007900.1	GB_D02G0075.1	0.02652	0.0601491	0.440904	2.00497
	Gorai.005G007900.1	GB_D10G1287.1	0.403179	2.42221	0.166451	80.7404
	Gorai.005G017000.1	GB_D02G0149.1	0.011319	0.0385937	0.293287	1.28646
	Gorai.005G025400.1	GB_D02G0211.1	0.0788864	0.253375	0.311343	8.44583
	Gorai.005G042500.1	GB_D02G0367.1	0.0101104	0.014911	0.678052	0.497034
	Gorai.005G073500.1	GB_D02G0674.1	0.00886683	0.0111354	0.796276	0.371179
	Gorai.005G234600.1	GB_D02G2328.1	0.0133747	0.0330069	0.405209	1.10023
	Gorai.005G234600.1	GB_D11G2147.1	0.623815	2.31486	0.269482	77.1622
	Gorai.006G010800.1	GB_D09G0101.1	0.00670396	0.00694852	0.964804	0.231617
	Gorai.006G010800.1	GB_D11G0786.1	0.349992	1.42171	0.246176	47.3905
	Gorai.006G010800.1	GB_D04G0455.1	0.311713	1.66528	0.187184	55.5092
	Gorai.006G160600.1	GB_D09G1572.1	0.0035134	0.0150835	0.232931	0.502782
	Gorai.006G160600.1	GB_D04G1259.1	0.384313	3.23965	0.118628	107.988
	Gorai.006G199700.1	GB_D12G2846.1	0.453316	1.42382	0.318381	47.4605
	Gorai.006G228500.1	GB_D09G2224.1	0.00974128	0.00351597	2.77058	0.117199
	Gorai.007G060200.1	GB_D03G0385.1	0.273764	3.43622	0.07967	114.541
	Gorai.007G082200.1	GB_D11G0786.1	0.024774	0.0454023	0.545655	1.51341
	Gorai.007G082200.1	GB_D09G0101.1	0.359477	1.36163	0.264004	45.3878
	Gorai.007G082200.1	GB_D04G0455.1	0.264428	1.08735	0.243185	36.2451
	Gorai.007G107000.1	GB_D11G1034.1	0.088	0.116174	0.757486	3.87246
	Gorai.007G107000.1	GB_D07G1525.1	0.349134	1.80152	0.193799	60.0508
	Gorai.007G107000.1	GB_D12G1334.1	0.376836	1.96639	0.191639	65.5462
	Gorai.007G145900.1	GB_D11G1404.1	0.0244607	0.0304409	0.803547	1.0147
	Gorai.007G157200.1	GB_D11G1512.1	0.0102685	0.0222415	0.461684	0.741383
	Gorai.007G218400.1	GB_D02G2328.1	0.62415	2.38493	0.261706	79.4976
	Gorai.007G340400.1	GB_D11G3407.1	0.000909918	0.00954414	0.0953379	0.318138
	Gorai.007G372300.1	GB_D11G3786.1	0.00349906	0.012442	0.28123	0.414732
	Gorai.008G023900.1	GB_D12G0229.1	0.0052486	0.00962066	0.545555	0.320689
	Gorai.008G023900.1	GB_D13G0411.1	0.223934	0.853311	0.26243	28.4437
	Gorai.008G023900.1	GB_D06G0204.1	0.403483	1.72882	0.233386	57.6275
	Gorai.008G051000.1	GB_D12G0500.1	0.0044392	0.0144513	0.307183	0.48171
	Gorai.008G069400.1	GB_D12G0676.1	0.33597	1.77614	0.189157	59.2047
	Gorai.008G120300.1	GB_D12G1286.1	0.000943545	0.0190185	0.0496121	0.633948
	Gorai.008G124100.1	GB_D12G1334.1	0.0184377	0.0416345	0.442847	1.38782
	Gorai.008G124100.1	GB_D11G1034.1	0.429847	2.2782	0.188679	75.94
	Gorai.008G124100.1	GB_D07G1525.1	0.182607	1.25621	0.145363	41.8738
	Gorai.008G174800.1	GB_D12G1839.1	0.00461008	0.011855	0.388871	0.395168
	Gorai.008G174800.1	GB_D04G2181.1	0.235422	0.850332	0.276859	28.3444
	Gorai.008G174800.1	GB_D03G1146.1	0.472922	1.74826	0.270511	58.2752
	Gorai.008G185800.1	GB_D12G1962.1	0.00455651	0.00602413	0.756377	0.200804
	Gorai.008G197600.1	GB_D12G2084.1	0.00282575	0.0031983	0.883516	0.10661
	Gorai.008G273200.1	GB_D12G2846.1	0.0075926	0.0211282	0.359359	0.704272
	Gorai.009G034100.1	GB_D05G0328.1	0.00680387	0.00701349	0.970111	0.233783
	Gorai.009G050700.1	GB_D05G0491.1	0.00280309	0.00634086	0.442067	0.211362
	Gorai.009G071500.1	GB_D05G0685.1	0.0254709	0.0275357	0.925013	0.917858
	Gorai.009G113100.1	GB_D05G1088.1	0.0027825	0.00608831	0.457024	0.202944
	Gorai.009G235700.1	GB_D05G2296.1	0.00268417	0.0184436	0.145534	0.614785
	Gorai.009G254800.1	GB_D05G2475.1	0.00131305	0.00219861	0.59722	0.073287
	Gorai.009G321100.1	GB_D05G3103.1	0.00189813	0.00983621	0.192974	0.327874
	Gorai.009G321100.1	GB_D10G2640.1	0.310261	2.01578	0.153916	67.1927
	Gorai.009G344800.1	GB_D05G3458.1	0.001868	0.016252	0.11494	0.541733
	Gorai.009G411700.1	GB_D09G1572.1	0.0981162	0.607069	0.161623	20.2356
	Gorai.010G022300.1	GB_D06G0204.1	0.000850099	0.00304569	0.279116	0.101523
	Gorai.010G022300.1	GB_D12G0229.1	0.405014	1.6684	0.242756	55.6133
	Gorai.010G022300.1	GB_D13G0411.1	0.402689	1.97543	0.203849	65.8476
	Gorai.010G033600.1	GB_D06G0318.1	0.000921376	0.0219222	0.0420293	0.730741
	Gorai.010G230100.1	GB_D06G2298.1	0.00856923	0.0286004	0.299619	0.953348
	Gorai.010G242800.1	GB_D06G2420.1	0.00475814	0.00319319	1.49009	0.10644
	Gorai.011G131200.1	GB_D10G1287.1	0.00356931	0.00444775	0.802498	0.148258
	Gorai.011G131200.1	GB_D02G0075.1	0.385349	1.85142	0.208138	61.7139
	Gorai.011G202900.1	GB_D10G2022.1	0.00264862	0.0184436	0.143607	0.614785
	Gorai.011G274700.1	GB_D10G2640.1	0.00731769	0.0096958	0.754728	0.323193
	Gorai.011G274800.1	GB_D04G0710.1	0.301363	1.04095	0.289509	34.6982
	Gorai.011G274800.1	GB_D10G2641.1	0.000883002	0.0124162	0.0711169	0.413874
	Gorai.012G009300.1	GB_D04G0089.1	0.0174441	0.026603	0.655719	0.886765
	Gorai.012G048900.1	GB_D04G0455.1	0.00562898	0.0100308	0.56117	0.33436
	Gorai.012G048900.1	GB_D11G0786.1	0.244459	1.12585	0.217132	37.5285
	Gorai.012G048900.1	GB_D09G0101.1	0.312316	1.72187	0.181381	57.3958
	Gorai.012G050700.1	GB_D04G0472.1	0.00459701	0.00595832	0.771528	0.198611
	Gorai.012G073900.1	GB_D05G3103.1	0.3035	1.5493	0.195895	51.6434
	Gorai.012G073900.1	GB_D10G2640.1	0.315216	2.04446	0.154181	68.1487
	Gorai.012G149600.1	GB_D12G0229.1	0.325242	2.11272	0.153944	70.4242
	Gorai.012G184900.1	GB_D04G2181.1	0.00281338	0.00306749	0.917161	0.10225
	Gorai.012G184900.1	GB_D12G1839.1	0.231992	0.868414	0.267145	28.9471
	Gorai.013G021000.1	GB_D13G0183.1	0.00835275	0.00638641	1.30789	0.21288
	Gorai.013G046100.1	GB_D13G0411.1	0.0922202	0.273427	0.337276	9.11423
	Gorai.013G046100.1	GB_D12G0229.1	0.221967	1.02219	0.217148	34.073
	Gorai.013G046100.1	GB_D06G0204.1	0.38624	2.91167	0.132652	97.0558
	Gorai.013G060400.1	GB_D13G0543.1	0.00446496	0.01565	0.285301	0.521667
	Gorai.013G060400.1	GB_D12G0152.1	0.354991	2.98328	0.118994	99.4426
	Gorai.013G181400.1	GB_D13G1886.1	0.00436587	0.0119853	0.36427	0.399509
	Gorai.013G260500.1	GB_D13G2612.1	0.0071323	0.00629594	1.13284	0.209865
	Gorai.013G270900.1	GB_D05G1088.1	0.31611	1.30515	0.242201	43.5051

[truncated: 2 more sheets: Figure-1, Figure-2]
