# Supplementary material for: Genome-wide identification, evolution and function analysis of UGTs superfamily in cotton
Source: Front Mol Biosci. 2022 Sep 13;9:965403. doi: 10.3389/fmolb.2022.965403 (PMC9513525; doi:10.3389/fmolb.2022.965403)
Supplement: Supplementary file 10 [file Table8.XLSX]

## Sheet: GO-GH
Accession	GO Type	Name	Input Gene Number	All Gene Number	Q-value
GO:0016758	Molecular function	Transferase activity	1	348 (0.78%)	0	226
GO:0008152	Biological process	Metabolic process	1	1,976 (4.43%)	0	226
GO:0030259	Biological process	Lipid glycosylation	0.0265	10 (0.02%)	1.2e-14	6

## Sheet: GO-GB
Accession	GO Type	Name	Input Gene Number	All Gene Number	Q-value
GO:0016758	Molecular function	Transferase activity	1	335 (0.74%)	0	228
GO:0008152	Biological process	Metabolic process	1	1,971 (4.33%)	0	228
GO:0030259	Biological process	Lipid glycosylation	0.0263	10 (0.02%)	1.1e-14	6

## Sheet: GO-Ga
Accession	GO Type	Name	Input Gene Number	All Gene Number	Q-value
GO:0016758	Molecular function	Transferase activity	1	181 (0.74%)	0	146
GO:0008152	Biological process	Metabolic process	1	1,021 (4.16%)	0	146
GO:0030259	Biological process	Lipid glycosylation	0.0205	5 (0.02%)	8e-09	3

## Sheet: GO-Gr
Accession	GO Type	Name	Input Gene Number	All Gene Number	Q-value
GO:0016758	Molecular function	Transferase activity	1	181 (0.76%)	0	152
GO:0008152	Biological process	Metabolic process	1	1,028 (4.31%)	0	152
GO:0030259	Biological process	Lipid glycosylation	0.0197	5 (0.02%)	1.1e-08	3
